# Supplementary material for: Visualization of automatically combined disease maps and pathway diagrams for rare diseases
Source: Front Bioinform. 2023 Jul 12;3:1101505. doi: 10.3389/fbinf.2023.1101505 (PMC10369067; doi:10.3389/fbinf.2023.1101505)
Supplement: Supplementary file 1 [file DataSheet1.ZIP]

Archive with 36 entries (34 files):
- Adhoc_map_for_OrphaNet_791/
- Adhoc_map_for_OrphaNet_791/06-minerva_map_unp.xml
- Adhoc_map_for_OrphaNet_791/parameters.sh
- Adhoc_map_for_OrphaNet_791/.DS_Store
- __MACOSX/Adhoc_map_for_OrphaNet_791/._.DS_Store
- Adhoc_map_for_OrphaNet_791/05-enriched_disease_maps.txt
- Adhoc_map_for_OrphaNet_791/05-enriched_pathways.txt
- Adhoc_map_for_OrphaNet_791/06-minerva_map.xml
- Adhoc_map_for_OrphaNet_791/01-opentargets-n_50-s_0_3.json
- Adhoc_map_for_OrphaNet_791/03-genes.log
- Adhoc_map_for_OrphaNet_791/04-minerva-genes.txt
- Adhoc_map_for_OrphaNet_791/03-text-mining.log
- Adhoc_map_for_OrphaNet_791/04-minerva-variants.txt
- Adhoc_map_for_OrphaNet_791/06-minerva_map.xml.zip
- Adhoc_map_for_OrphaNet_791/03-variants.log
- Adhoc_map_for_OrphaNet_791/02-genes_variants.log
- Adhoc_map_for_OrphaNet_791/01-disgenet-n_50-s_0.json
- Adhoc_map_for_OrphaNet_791/06-minerva_map_unp.zip
- Adhoc_map_for_OrphaNet_2331/
- Adhoc_map_for_OrphaNet_2331/06-minerva_map_unp.xml
- Adhoc_map_for_OrphaNet_2331/parameters.sh
- Adhoc_map_for_OrphaNet_2331/.DS_Store
- __MACOSX/Adhoc_map_for_OrphaNet_2331/._.DS_Store
- Adhoc_map_for_OrphaNet_2331/05-enriched_disease_maps.txt
- Adhoc_map_for_OrphaNet_2331/05-enriched_pathways.txt
- Adhoc_map_for_OrphaNet_2331/06-minerva_map.xml
- Adhoc_map_for_OrphaNet_2331/01-opentargets-n_50-s_0_3.json
- Adhoc_map_for_OrphaNet_2331/03-genes.log
- Adhoc_map_for_OrphaNet_2331/04-minerva-genes.txt
- Adhoc_map_for_OrphaNet_2331/03-text-mining.log
- Adhoc_map_for_OrphaNet_2331/04-minerva-variants.txt
- Adhoc_map_for_OrphaNet_2331/06-minerva_map.xml.zip
- Adhoc_map_for_OrphaNet_2331/03-variants.log
- Adhoc_map_for_OrphaNet_2331/02-genes_variants.log
- Adhoc_map_for_OrphaNet_2331/01-disgenet-n_50-s_0.json
- Adhoc_map_for_OrphaNet_2331/06-minerva_map_unp.zip
