# Supplementary material for: Visualization of automatically combined disease maps and pathway diagrams for rare diseases
Source: Front Bioinform. 2023 Jul 12;3:1101505. doi: 10.3389/fbinf.2023.1101505 (PMC10369067; doi:10.3389/fbinf.2023.1101505)
Supplement: Supplementary file 1 [file DataSheet1.ZIP › Adhoc_map_for_OrphaNet_791/06-minerva_map_unp.xml]

<?xml version='1.0' encoding='UTF-8'?>
<sbml xmlns="http://www.sbml.org/sbml/level2/version4" xmlns:bqbiol="http://biomodels.net/biology-qualifiers/" xmlns:bqmodel="http://biomodels.net/model-qualifiers/" xmlns:celldesigner="http://www.sbml.org/2001/ns/celldesigner" xmlns:dcterms="http://purl.org/dc/terms/" xmlns:html="http://www.w3.org/1999/xhtml" xmlns:rdf="http://www.w3.org/1999/02/22-rdf-syntax-ns#" level="2" version="4">
  <model>
    <annotation>
      <celldesigner:extension>
        <celldesigner:modelVersion>4.0</celldesigner:modelVersion>
        <celldesigner:modelDisplay sizeX="22392" sizeY="17594" />
        <celldesigner:listOfIncludedSpecies>
          <celldesigner:species id="s_id_path_2_i20b" name="C1QA">
            <celldesigner:notes>
              <html:html>
                <html:head>
                  <html:title />
                </html:head>
                <html:body>EntrezGene_ID: 712

<rdf:RDF><rdf:Description rdf:about="#s_id_path_2_i20b"><bqbiol:isDescribedBy><rdf:Bag><rdf:li rdf:resource="urn:miriam:ncbigene:712" /></rdf:Bag></bqbiol:isDescribedBy><dcterms:modified rdf:parseType="Resource" /></rdf:Description></rdf:RDF>
</html:body>
              </html:html>
            </celldesigner:notes>
            <celldesigner:annotation>
              <celldesigner:complexSpecies>s_id_path_2_i176</celldesigner:complexSpecies>
              <celldesigner:speciesIdentity>
                <celldesigner:class>GENE</celldesigner:class>
                <celldesigner:geneReference>g_s_id_path_2_i20b</celldesigner:geneReference>
                <celldesigner:name>C1QA</celldesigner:name>
              </celldesigner:speciesIdentity>
            </celldesigner:annotation>
          </celldesigner:species>
          <celldesigner:species id="s_id_path_2_i2c8" name="C1S">
            <celldesigner:notes>
              <html:html>
                <html:head>
                  <html:title />
                </html:head>
                <html:body>EntrezGene_ID: 716

<rdf:RDF><rdf:Description rdf:about="#s_id_path_2_i2c8"><bqbiol:isDescribedBy><rdf:Bag><rdf:li rdf:resource="urn:miriam:ncbigene:716" /></rdf:Bag></bqbiol:isDescribedBy><dcterms:modified rdf:parseType="Resource" /></rdf:Description></rdf:RDF>
</html:body>
              </html:html>
            </celldesigner:notes>
            <celldesigner:annotation>
              <celldesigner:complexSpecies>s_id_path_2_i176</celldesigner:complexSpecies>
              <celldesigner:speciesIdentity>
                <celldesigner:class>GENE</celldesigner:class>
                <celldesigner:geneReference>g_s_id_path_2_i2c8</celldesigner:geneReference>
                <celldesigner:name>C1S</celldesigner:name>
              </celldesigner:speciesIdentity>
            </celldesigner:annotation>
          </celldesigner:species>
          <celldesigner:species id="s_id_path_2_i4a9" name="C1R">
            <celldesigner:notes>
              <html:html>
                <html:head>
                  <html:title />
                </html:head>
                <html:body>EntrezGene_ID: 715

<rdf:RDF><rdf:Description rdf:about="#s_id_path_2_i4a9"><bqbiol:isDescribedBy><rdf:Bag><rdf:li rdf:resource="urn:miriam:ncbigene:715" /></rdf:Bag></bqbiol:isDescribedBy><dcterms:modified rdf:parseType="Resource" /></rdf:Description></rdf:RDF>
</html:body>
              </html:html>
            </celldesigner:notes>
            <celldesigner:annotation>
              <celldesigner:complexSpecies>s_id_path_2_i176</celldesigner:complexSpecies>
              <celldesigner:speciesIdentity>
                <celldesigner:class>GENE</celldesigner:class>
                <celldesigner:geneReference>g_s_id_path_2_i4a9</celldesigner:geneReference>
                <celldesigner:name>C1R</celldesigner:name>
              </celldesigner:speciesIdentity>
            </celldesigner:annotation>
          </celldesigner:species>
          <celldesigner:species id="s_id_path_2_i4e5" name="C1QG">
            <celldesigner:notes>
              <html:html>
                <html:head>
                  <html:title />
                </html:head>
                <html:body>EntrezGene_ID: 714

<rdf:RDF><rdf:Description rdf:about="#s_id_path_2_i4e5"><bqbiol:isDescribedBy><rdf:Bag><rdf:li rdf:resource="urn:miriam:ncbigene:714" /></rdf:Bag></bqbiol:isDescribedBy><dcterms:modified rdf:parseType="Resource" /></rdf:Description></rdf:RDF>
</html:body>
              </html:html>
            </celldesigner:notes>
            <celldesigner:annotation>
              <celldesigner:complexSpecies>s_id_path_2_i176</celldesigner:complexSpecies>
              <celldesigner:speciesIdentity>
                <celldesigner:class>GENE</celldesigner:class>
                <celldesigner:geneReference>g_s_id_path_2_i4e5</celldesigner:geneReference>
                <celldesigner:name>C1QG</celldesigner:name>
              </celldesigner:speciesIdentity>
            </celldesigner:annotation>
          </celldesigner:species>
          <celldesigner:species id="s_id_path_2_i519" name="C1QB">
            <celldesigner:notes>
              <html:html>
                <html:head>
                  <html:title />
                </html:head>
                <html:body>EntrezGene_ID: 713

<rdf:RDF><rdf:Description rdf:about="#s_id_path_2_i519"><bqbiol:isDescribedBy><rdf:Bag><rdf:li rdf:resource="urn:miriam:ncbigene:713" /></rdf:Bag></bqbiol:isDescribedBy><dcterms:modified rdf:parseType="Resource" /></rdf:Description></rdf:RDF>
</html:body>
              </html:html>
            </celldesigner:notes>
            <celldesigner:annotation>
              <celldesigner:complexSpecies>s_id_path_2_i176</celldesigner:complexSpecies>
              <celldesigner:speciesIdentity>
                <celldesigner:class>GENE</celldesigner:class>
                <celldesigner:geneReference>g_s_id_path_2_i519</celldesigner:geneReference>
                <celldesigner:name>C1QB</celldesigner:name>
              </celldesigner:speciesIdentity>
            </celldesigner:annotation>
          </celldesigner:species>
          <celldesigner:species id="s_id_path_0_i18b" name="NCF2">
            <celldesigner:notes>
              <html:html>
                <html:head>
                  <html:title />
                </html:head>
                <html:body>Name: neutrophil cytosolic factor 2
Synonyms: NOXA2, p67phox
HGNC_ID: 7661
EntrezGene_ID: 4688
RefSeq_ID: NM_000433

<rdf:RDF><rdf:Description rdf:about="#s_id_path_0_i18b"><bqbiol:isDescribedBy><rdf:Bag><rdf:li rdf:resource="urn:miriam:hgnc.symbol:NCF2" /></rdf:Bag></bqbiol:isDescribedBy><bqbiol:isDescribedBy><rdf:Bag><rdf:li rdf:resource="urn:miriam:uniprot:P19878" /></rdf:Bag></bqbiol:isDescribedBy><bqbiol:isDescribedBy><rdf:Bag><rdf:li rdf:resource="urn:miriam:ncbigene:4688" /></rdf:Bag></bqbiol:isDescribedBy><bqbiol:isDescribedBy><rdf:Bag><rdf:li rdf:resource="urn:miriam:refseq:NM_000433" /></rdf:Bag></bqbiol:isDescribedBy><bqbiol:isDescribedBy><rdf:Bag><rdf:li rdf:resource="urn:miriam:hgnc:7661" /></rdf:Bag></bqbiol:isDescribedBy><bqbiol:isDescribedBy><rdf:Bag><rdf:li rdf:resource="urn:miriam:ensembl:ENSG00000116701" /></rdf:Bag></bqbiol:isDescribedBy><dcterms:modified rdf:parseType="Resource" /></rdf:Description></rdf:RDF>
</html:body>
              </html:html>
            </celldesigner:notes>
            <celldesigner:annotation>
              <celldesigner:complexSpecies>s_id_path_0_i17a</celldesigner:complexSpecies>
              <celldesigner:speciesIdentity>
                <celldesigner:class>PROTEIN</celldesigner:class>
                <celldesigner:proteinReference>p_s_id_path_0_i18b</celldesigner:proteinReference>
                <celldesigner:state>
                  <celldesigner:listOfModifications>
                    <celldesigner:modification residue="i597" state="phosphorylated"> </celldesigner:modification>
                  </celldesigner:listOfModifications>
                </celldesigner:state>
                <celldesigner:name>NCF2</celldesigner:name>
              </celldesigner:speciesIdentity>
            </celldesigner:annotation>
          </celldesigner:species>
          <celldesigner:species id="s_id_path_0_i4b1" name="NCF4">
            <celldesigner:notes>
              <html:html>
                <html:head>
                  <html:title />
                </html:head>
                <html:body>Name: neutrophil cytosolic factor 4
Synonyms: SH3PXD4, p40phox
HGNC_ID: 7662
EntrezGene_ID: 4689
RefSeq_ID: NM_000631

<rdf:RDF><rdf:Description rdf:about="#s_id_path_0_i4b1"><bqbiol:isDescribedBy><rdf:Bag><rdf:li rdf:resource="urn:miriam:hgnc.symbol:NCF4" /></rdf:Bag></bqbiol:isDescribedBy><bqbiol:isDescribedBy><rdf:Bag><rdf:li rdf:resource="urn:miriam:uniprot:Q15080" /></rdf:Bag></bqbiol:isDescribedBy><bqbiol:isDescribedBy><rdf:Bag><rdf:li rdf:resource="urn:miriam:ensembl:ENSG00000100365" /></rdf:Bag></bqbiol:isDescribedBy><bqbiol:isDescribedBy><rdf:Bag><rdf:li rdf:resource="urn:miriam:hgnc:7662" /></rdf:Bag></bqbiol:isDescribedBy><bqbiol:isDescribedBy><rdf:Bag><rdf:li rdf:resource="urn:miriam:refseq:NM_000631" /></rdf:Bag></bqbiol:isDescribedBy><bqbiol:isDescribedBy><rdf:Bag><rdf:li rdf:resource="urn:miriam:ncbigene:4689" /></rdf:Bag></bqbiol:isDescribedBy><dcterms:modified rdf:parseType="Resource" /></rdf:Description></rdf:RDF>
</html:body>
              </html:html>
            </celldesigner:notes>
            <celldesigner:annotation>
              <celldesigner:complexSpecies>s_id_path_0_i17a</celldesigner:complexSpecies>
              <celldesigner:speciesIdentity>
                <celldesigner:class>PROTEIN</celldesigner:class>
                <celldesigner:proteinReference>p_s_id_path_0_i4b1</celldesigner:proteinReference>
                <celldesigner:name>NCF4</celldesigner:name>
              </celldesigner:speciesIdentity>
            </celldesigner:annotation>
          </celldesigner:species>
          <celldesigner:species id="s_id_path_0_i58b" name="NCF1">
            <celldesigner:notes>
              <html:html>
                <html:head>
                  <html:title />
                </html:head>
                <html:body>Name: neutrophil cytosolic factor 1
Synonyms: NCF1A, NOXO2, SH3PXD1A, p47phox
HGNC_ID: 7660
EntrezGene_ID: 653361
RefSeq_ID: NM_000265

<rdf:RDF><rdf:Description rdf:about="#s_id_path_0_i58b"><bqbiol:isDescribedBy><rdf:Bag><rdf:li rdf:resource="urn:miriam:hgnc.symbol:NCF1" /></rdf:Bag></bqbiol:isDescribedBy><bqbiol:isDescribedBy><rdf:Bag><rdf:li rdf:resource="urn:miriam:refseq:NM_000265" /></rdf:Bag></bqbiol:isDescribedBy><bqbiol:isDescribedBy><rdf:Bag><rdf:li rdf:resource="urn:miriam:ensembl:ENSG00000158517" /></rdf:Bag></bqbiol:isDescribedBy><bqbiol:isDescribedBy><rdf:Bag><rdf:li rdf:resource="urn:miriam:uniprot:P14598" /></rdf:Bag></bqbiol:isDescribedBy><bqbiol:isDescribedBy><rdf:Bag><rdf:li rdf:resource="urn:miriam:ncbigene:653361" /></rdf:Bag></bqbiol:isDescribedBy><bqbiol:isDescribedBy><rdf:Bag><rdf:li rdf:resource="urn:miriam:hgnc:7660" /></rdf:Bag></bqbiol:isDescribedBy><dcterms:modified rdf:parseType="Resource" /></rdf:Description></rdf:RDF>
</html:body>
              </html:html>
            </celldesigner:notes>
            <celldesigner:annotation>
              <celldesigner:complexSpecies>s_id_path_0_i17a</celldesigner:complexSpecies>
              <celldesigner:speciesIdentity>
                <celldesigner:class>PROTEIN</celldesigner:class>
                <celldesigner:proteinReference>p_s_id_path_0_i58b</celldesigner:proteinReference>
                <celldesigner:state>
                  <celldesigner:listOfModifications>
                    <celldesigner:modification residue="i597" state="phosphorylated"> </celldesigner:modification>
                  </celldesigner:listOfModifications>
                </celldesigner:state>
                <celldesigner:name>NCF1</celldesigner:name>
              </celldesigner:speciesIdentity>
            </celldesigner:annotation>
          </celldesigner:species>
          <celldesigner:species id="s_id_path_0_i21a" name="C1QA">
            <celldesigner:notes>
              <html:html>
                <html:head>
                  <html:title />
                </html:head>
                <html:body>Name: complement C1q A chain
HGNC_ID: 1241
EntrezGene_ID: 712
RefSeq_ID: NM_015991

<rdf:RDF><rdf:Description rdf:about="#s_id_path_0_i21a"><bqbiol:isDescribedBy><rdf:Bag><rdf:li rdf:resource="urn:miriam:ncbigene:712" /></rdf:Bag></bqbiol:isDescribedBy><bqbiol:isDescribedBy><rdf:Bag><rdf:li rdf:resource="urn:miriam:hgnc:1241" /></rdf:Bag></bqbiol:isDescribedBy><bqbiol:isDescribedBy><rdf:Bag><rdf:li rdf:resource="urn:miriam:uniprot:P02745" /></rdf:Bag></bqbiol:isDescribedBy><bqbiol:isDescribedBy><rdf:Bag><rdf:li rdf:resource="urn:miriam:refseq:NM_015991" /></rdf:Bag></bqbiol:isDescribedBy><bqbiol:isDescribedBy><rdf:Bag><rdf:li rdf:resource="urn:miriam:hgnc.symbol:C1QA" /></rdf:Bag></bqbiol:isDescribedBy><bqbiol:isDescribedBy><rdf:Bag><rdf:li rdf:resource="urn:miriam:ensembl:ENSG00000173372" /></rdf:Bag></bqbiol:isDescribedBy><dcterms:modified rdf:parseType="Resource" /></rdf:Description></rdf:RDF>
</html:body>
              </html:html>
            </celldesigner:notes>
            <celldesigner:annotation>
              <celldesigner:complexSpecies>s_id_path_0_i12e</celldesigner:complexSpecies>
              <celldesigner:speciesIdentity>
                <celldesigner:class>PROTEIN</celldesigner:class>
                <celldesigner:proteinReference>p_s_id_path_0_i21a</celldesigner:proteinReference>
                <celldesigner:name>C1QA</celldesigner:name>
              </celldesigner:speciesIdentity>
            </celldesigner:annotation>
          </celldesigner:species>
          <celldesigner:species id="s_id_path_2_i266" name="mir_minus_92a_minus_1">
            <celldesigner:notes>
              <html:html>
                <html:head>
                  <html:title />
                </html:head>
                <html:body>
                  <rdf:RDF>
                    <rdf:Description rdf:about="#s_id_path_2_i266">
                      <bqbiol:isDescribedBy>
                        <rdf:Bag>
                          <rdf:li rdf:resource="urn:miriam:mirbase.mature:MIMAT0004507" />
                        </rdf:Bag>
                      </bqbiol:isDescribedBy>
                      <dcterms:modified rdf:parseType="Resource" />
                    </rdf:Description>
                  </rdf:RDF>
                </html:body>
              </html:html>
            </celldesigner:notes>
            <celldesigner:annotation>
              <celldesigner:complexSpecies>s_id_path_2_i1e0</celldesigner:complexSpecies>
              <celldesigner:speciesIdentity>
                <celldesigner:class>RNA</celldesigner:class>
                <celldesigner:rnaReference>r_s_id_path_2_i266</celldesigner:rnaReference>
                <celldesigner:name>mir_minus_92a_minus_1</celldesigner:name>
              </celldesigner:speciesIdentity>
            </celldesigner:annotation>
          </celldesigner:species>
          <celldesigner:species id="s_id_path_2_i525" name="MIR92A2">
            <celldesigner:notes>
              <html:html>
                <html:head>
                  <html:title />
                </html:head>
                <html:body>
                  <rdf:RDF>
                    <rdf:Description rdf:about="#s_id_path_2_i525">
                      <bqbiol:isDescribedBy>
                        <rdf:Bag>
                          <rdf:li rdf:resource="urn:miriam:ensembl:ENSG00000284538" />
                        </rdf:Bag>
                      </bqbiol:isDescribedBy>
                      <dcterms:modified rdf:parseType="Resource" />
                    </rdf:Description>
                  </rdf:RDF>
                </html:body>
              </html:html>
            </celldesigner:notes>
            <celldesigner:annotation>
              <celldesigner:complexSpecies>s_id_path_2_i1e0</celldesigner:complexSpecies>
              <celldesigner:speciesIdentity>
                <celldesigner:class>GENE</celldesigner:class>
                <celldesigner:geneReference>g_s_id_path_2_i525</celldesigner:geneReference>
                <celldesigner:name>MIR92A2</celldesigner:name>
              </celldesigner:speciesIdentity>
            </celldesigner:annotation>
          </celldesigner:species>
          <celldesigner:species id="s_id_path_0_i3c9" name="NFKB1">
            <celldesigner:notes>
              <html:html>
                <html:head>
                  <html:title />
                </html:head>
                <html:body>Name: nuclear factor kappa B subunit 1
Synonyms: KBF1, NF-kB1, NF-kappaB, NFKB-p50, NFkappaB, p105, p50
HGNC_ID: 7794
EntrezGene_ID: 4790
RefSeq_ID: NM_003998

<rdf:RDF><rdf:Description rdf:about="#s_id_path_0_i3c9"><bqbiol:isDescribedBy><rdf:Bag><rdf:li rdf:resource="urn:miriam:ncbigene:4790" /></rdf:Bag></bqbiol:isDescribedBy><bqbiol:isDescribedBy><rdf:Bag><rdf:li rdf:resource="urn:miriam:ensembl:ENSG00000109320" /></rdf:Bag></bqbiol:isDescribedBy><bqbiol:isDescribedBy><rdf:Bag><rdf:li rdf:resource="urn:miriam:hgnc.symbol:NFKB1" /></rdf:Bag></bqbiol:isDescribedBy><bqbiol:isDescribedBy><rdf:Bag><rdf:li rdf:resource="urn:miriam:hgnc:7794" /></rdf:Bag></bqbiol:isDescribedBy><bqbiol:isDescribedBy><rdf:Bag><rdf:li rdf:resource="urn:miriam:uniprot:P19838" /></rdf:Bag></bqbiol:isDescribedBy><bqbiol:isDescribedBy><rdf:Bag><rdf:li rdf:resource="urn:miriam:refseq:NM_003998" /></rdf:Bag></bqbiol:isDescribedBy><dcterms:modified rdf:parseType="Resource" /></rdf:Description></rdf:RDF>
</html:body>
              </html:html>
            </celldesigner:notes>
            <celldesigner:annotation>
              <celldesigner:complexSpecies>s_id_path_0_i128</celldesigner:complexSpecies>
              <celldesigner:speciesIdentity>
                <celldesigner:class>PROTEIN</celldesigner:class>
                <celldesigner:proteinReference>p_s_id_path_0_i3c9</celldesigner:proteinReference>
                <celldesigner:name>NFKB1</celldesigner:name>
              </celldesigner:speciesIdentity>
            </celldesigner:annotation>
          </celldesigner:species>
          <celldesigner:species id="s_id_path_2_i2ea" name="EDNRA">
            <celldesigner:notes>
              <html:html>
                <html:head>
                  <html:title />
                </html:head>
                <html:body>EntrezGene_ID: 1909

<rdf:RDF><rdf:Description rdf:about="#s_id_path_2_i2ea"><bqbiol:isDescribedBy><rdf:Bag><rdf:li rdf:resource="urn:miriam:ncbigene:1909" /></rdf:Bag></bqbiol:isDescribedBy><dcterms:modified rdf:parseType="Resource" /></rdf:Description></rdf:RDF>
</html:body>
              </html:html>
            </celldesigner:notes>
            <celldesigner:annotation>
              <celldesigner:complexSpecies>s_id_path_2_ic0</celldesigner:complexSpecies>
              <celldesigner:speciesIdentity>
                <celldesigner:class>GENE</celldesigner:class>
                <celldesigner:geneReference>g_s_id_path_2_i2ea</celldesigner:geneReference>
                <celldesigner:name>EDNRA</celldesigner:name>
              </celldesigner:speciesIdentity>
            </celldesigner:annotation>
          </celldesigner:species>
          <celldesigner:species id="s_id_path_2_i4d2" name="EDNRB">
            <celldesigner:notes>
              <html:html>
                <html:head>
                  <html:title />
                </html:head>
                <html:body>EntrezGene_ID: 1910

<rdf:RDF><rdf:Description rdf:about="#s_id_path_2_i4d2"><bqbiol:isDescribedBy><rdf:Bag><rdf:li rdf:resource="urn:miriam:ncbigene:1910" /></rdf:Bag></bqbiol:isDescribedBy><dcterms:modified rdf:parseType="Resource" /></rdf:Description></rdf:RDF>
</html:body>
              </html:html>
            </celldesigner:notes>
            <celldesigner:annotation>
              <celldesigner:complexSpecies>s_id_path_2_ic0</celldesigner:complexSpecies>
              <celldesigner:speciesIdentity>
                <celldesigner:class>GENE</celldesigner:class>
                <celldesigner:geneReference>g_s_id_path_2_i4d2</celldesigner:geneReference>
                <celldesigner:name>EDNRB</celldesigner:name>
              </celldesigner:speciesIdentity>
            </celldesigner:annotation>
          </celldesigner:species>
          <celldesigner:species id="s_id_path_0_i4ae" name="NFATC1">
            <celldesigner:notes>
              <html:html>
                <html:head>
                  <html:title />
                </html:head>
                <html:body>Name: nuclear factor of activated T cells 1
Synonyms: NF-ATC, NFAT2, NFATc
HGNC_ID: 7775
EntrezGene_ID: 4772
RefSeq_ID: NM_172390

<rdf:RDF><rdf:Description rdf:about="#s_id_path_0_i4ae"><bqbiol:isDescribedBy><rdf:Bag><rdf:li rdf:resource="urn:miriam:hgnc:7775" /></rdf:Bag></bqbiol:isDescribedBy><bqbiol:isDescribedBy><rdf:Bag><rdf:li rdf:resource="urn:miriam:ncbigene:4772" /></rdf:Bag></bqbiol:isDescribedBy><bqbiol:isDescribedBy><rdf:Bag><rdf:li rdf:resource="urn:miriam:ensembl:ENSG00000131196" /></rdf:Bag></bqbiol:isDescribedBy><bqbiol:isDescribedBy><rdf:Bag><rdf:li rdf:resource="urn:miriam:uniprot:O95644" /></rdf:Bag></bqbiol:isDescribedBy><bqbiol:isDescribedBy><rdf:Bag><rdf:li rdf:resource="urn:miriam:hgnc.symbol:NFATC1" /></rdf:Bag></bqbiol:isDescribedBy><bqbiol:isDescribedBy><rdf:Bag><rdf:li rdf:resource="urn:miriam:refseq:NM_172390" /></rdf:Bag></bqbiol:isDescribedBy><dcterms:modified rdf:parseType="Resource" /></rdf:Description></rdf:RDF>
</html:body>
              </html:html>
            </celldesigner:notes>
            <celldesigner:annotation>
              <celldesigner:complexSpecies>s_id_path_0_i17e</celldesigner:complexSpecies>
              <celldesigner:speciesIdentity>
                <celldesigner:class>PROTEIN</celldesigner:class>
                <celldesigner:proteinReference>p_s_id_path_0_i4ae</celldesigner:proteinReference>
                <celldesigner:state>
                  <celldesigner:listOfModifications>
</celldesigner:listOfModifications>
                </celldesigner:state>
                <celldesigner:name>NFATC1</celldesigner:name>
              </celldesigner:speciesIdentity>
            </celldesigner:annotation>
          </celldesigner:species>
          <celldesigner:species id="s_id_path_0_i502" name="NFATC3">
            <celldesigner:notes>
              <html:html>
                <html:head>
                  <html:title />
                </html:head>
                <html:body>Name: nuclear factor of activated T cells 3
Synonyms: NFAT4, NFATX
HGNC_ID: 7777
EntrezGene_ID: 4775
RefSeq_ID: NM_004555

<rdf:RDF><rdf:Description rdf:about="#s_id_path_0_i502"><bqbiol:isDescribedBy><rdf:Bag><rdf:li rdf:resource="urn:miriam:uniprot:Q12968" /></rdf:Bag></bqbiol:isDescribedBy><bqbiol:isDescribedBy><rdf:Bag><rdf:li rdf:resource="urn:miriam:refseq:NM_004555" /></rdf:Bag></bqbiol:isDescribedBy><bqbiol:isDescribedBy><rdf:Bag><rdf:li rdf:resource="urn:miriam:ensembl:ENSG00000072736" /></rdf:Bag></bqbiol:isDescribedBy><bqbiol:isDescribedBy><rdf:Bag><rdf:li rdf:resource="urn:miriam:hgnc:7777" /></rdf:Bag></bqbiol:isDescribedBy><bqbiol:isDescribedBy><rdf:Bag><rdf:li rdf:resource="urn:miriam:hgnc.symbol:NFATC3" /></rdf:Bag></bqbiol:isDescribedBy><bqbiol:isDescribedBy><rdf:Bag><rdf:li rdf:resource="urn:miriam:ncbigene:4775" /></rdf:Bag></bqbiol:isDescribedBy><dcterms:modified rdf:parseType="Resource" /></rdf:Description></rdf:RDF>
</html:body>
              </html:html>
            </celldesigner:notes>
            <celldesigner:annotation>
              <celldesigner:complexSpecies>s_id_path_0_i17e</celldesigner:complexSpecies>
              <celldesigner:speciesIdentity>
                <celldesigner:class>PROTEIN</celldesigner:class>
                <celldesigner:proteinReference>p_s_id_path_0_i502</celldesigner:proteinReference>
                <celldesigner:state>
                  <celldesigner:listOfModifications>
</celldesigner:listOfModifications>
                </celldesigner:state>
                <celldesigner:name>NFATC3</celldesigner:name>
              </celldesigner:speciesIdentity>
            </celldesigner:annotation>
          </celldesigner:species>
          <celldesigner:species id="s_id_path_2_i353" name="GDP">
            <celldesigner:notes>
              <html:html>
                <html:head>
                  <html:title />
                </html:head>
                <html:body>
                  <rdf:RDF>
                    <rdf:Description rdf:about="#s_id_path_2_i353">
                      <bqbiol:isDescribedBy>
                        <rdf:Bag>
                          <rdf:li rdf:resource="urn:miriam:obo.chebi:CHEBI%3A17552" />
                        </rdf:Bag>
                      </bqbiol:isDescribedBy>
                      <dcterms:modified rdf:parseType="Resource" />
                    </rdf:Description>
                  </rdf:RDF>
                </html:body>
              </html:html>
            </celldesigner:notes>
            <celldesigner:annotation>
              <celldesigner:complexSpecies>s_id_path_2_i18a</celldesigner:complexSpecies>
              <celldesigner:speciesIdentity>
                <celldesigner:class>SIMPLE_MOLECULE</celldesigner:class>
                <celldesigner:name>GDP</celldesigner:name>
              </celldesigner:speciesIdentity>
            </celldesigner:annotation>
          </celldesigner:species>
          <celldesigner:species id="s_id_path_2_i545" name="RAB8A">
            <celldesigner:notes>
              <html:html>
                <html:head>
                  <html:title />
                </html:head>
                <html:body>
                  <rdf:RDF>
                    <rdf:Description rdf:about="#s_id_path_2_i545">
                      <bqbiol:isDescribedBy>
                        <rdf:Bag>
                          <rdf:li rdf:resource="urn:miriam:ensembl:ENSG00000167461" />
                        </rdf:Bag>
                      </bqbiol:isDescribedBy>
                      <dcterms:modified rdf:parseType="Resource" />
                    </rdf:Description>
                  </rdf:RDF>
                </html:body>
              </html:html>
            </celldesigner:notes>
            <celldesigner:annotation>
              <celldesigner:complexSpecies>s_id_path_2_i18a</celldesigner:complexSpecies>
              <celldesigner:speciesIdentity>
                <celldesigner:class>GENE</celldesigner:class>
                <celldesigner:geneReference>g_s_id_path_2_i545</celldesigner:geneReference>
                <celldesigner:name>RAB8A</celldesigner:name>
              </celldesigner:speciesIdentity>
            </celldesigner:annotation>
          </celldesigner:species>
          <celldesigner:species id="s_id_path_0_i1dc" name="glucocorticoid">
            <celldesigner:notes>
              <html:html>
                <html:head>
                  <html:title />
                </html:head>
                <html:body>Name: glucocorticoid
Synonyms: glucocorticoids

<rdf:RDF><rdf:Description rdf:about="#s_id_path_0_i1dc"><bqbiol:isEncodedBy><rdf:Bag><rdf:li rdf:resource="urn:miriam:obo.chebi:CHEBI%3A24261" /></rdf:Bag></bqbiol:isEncodedBy><dcterms:modified rdf:parseType="Resource" /></rdf:Description></rdf:RDF>
</html:body>
              </html:html>
            </celldesigner:notes>
            <celldesigner:annotation>
              <celldesigner:complexSpecies>s_id_path_0_i17f</celldesigner:complexSpecies>
              <celldesigner:speciesIdentity>
                <celldesigner:class>SIMPLE_MOLECULE</celldesigner:class>
                <celldesigner:name>glucocorticoid</celldesigner:name>
              </celldesigner:speciesIdentity>
            </celldesigner:annotation>
          </celldesigner:species>
          <celldesigner:species id="s_id_path_0_i39b" name="NR3C1">
            <celldesigner:notes>
              <html:html>
                <html:head>
                  <html:title />
                </html:head>
                <html:body>Name: nuclear receptor subfamily 3 group C member 1
Synonyms: GR
HGNC_ID: 7978
EntrezGene_ID: 2908
RefSeq_ID: NM_000176

<rdf:RDF><rdf:Description rdf:about="#s_id_path_0_i39b"><bqbiol:isDescribedBy><rdf:Bag><rdf:li rdf:resource="urn:miriam:hgnc.symbol:NR3C1" /></rdf:Bag></bqbiol:isDescribedBy><bqbiol:isDescribedBy><rdf:Bag><rdf:li rdf:resource="urn:miriam:refseq:NM_000176" /></rdf:Bag></bqbiol:isDescribedBy><bqbiol:isDescribedBy><rdf:Bag><rdf:li rdf:resource="urn:miriam:ensembl:ENSG00000113580" /></rdf:Bag></bqbiol:isDescribedBy><bqbiol:isDescribedBy><rdf:Bag><rdf:li rdf:resource="urn:miriam:hgnc:7978" /></rdf:Bag></bqbiol:isDescribedBy><bqbiol:isDescribedBy><rdf:Bag><rdf:li rdf:resource="urn:miriam:ncbigene:2908" /></rdf:Bag></bqbiol:isDescribedBy><bqbiol:isDescribedBy><rdf:Bag><rdf:li rdf:resource="urn:miriam:uniprot:P04150" /></rdf:Bag></bqbiol:isDescribedBy><dcterms:modified rdf:parseType="Resource" /></rdf:Description></rdf:RDF>
</html:body>
              </html:html>
            </celldesigner:notes>
            <celldesigner:annotation>
              <celldesigner:complexSpecies>s_id_path_0_i17f</celldesigner:complexSpecies>
              <celldesigner:speciesIdentity>
                <celldesigner:class>PROTEIN</celldesigner:class>
                <celldesigner:proteinReference>p_s_id_path_0_i39b</celldesigner:proteinReference>
                <celldesigner:name>NR3C1</celldesigner:name>
              </celldesigner:speciesIdentity>
            </celldesigner:annotation>
          </celldesigner:species>
          <celldesigner:species id="s_id_path_0_i3aa" name="dopamine">
            <celldesigner:notes>
              <html:html>
                <html:head>
                  <html:title />
                </html:head>
                <html:body>Name: dopamine
Synonyms: 2-(3, 4-Dihydroxyphenyl)ethylamine, 2-(3, 4-dihydroxyphenyl)ethylamine, 3, 4-Dihydroxyphenethylamine, 3-Hydroxytyramine, 4-(2-Aminoethyl)-1, 2-benzenediol, 4-(2-Aminoethyl)-1, 2-benzenediol, 4-(2-Aminoethyl)benzene-1, 2-diol, 4-(2-aminoethyl)-1, 2-benzenediol, 4-(2-aminoethyl)catechol, 4-(2-aminoethyl)pyrocatechol, Deoxyepinephrine, Dopamine, Hydroxytyramin, dopamina, dopamine, dopaminum
Reactome_ID: REACT_7869.1

<rdf:RDF><rdf:Description rdf:about="#s_id_path_0_i3aa"><bqbiol:is><rdf:Bag><rdf:li rdf:resource="urn:miriam:obo.chebi:CHEBI%3A18243" /></rdf:Bag></bqbiol:is><bqbiol:hasVersion><rdf:Bag><rdf:li rdf:resource="urn:miriam:reactome:REACT_7869.1" /></rdf:Bag></bqbiol:hasVersion><dcterms:modified rdf:parseType="Resource" /></rdf:Description></rdf:RDF>
</html:body>
              </html:html>
            </celldesigner:notes>
            <celldesigner:annotation>
              <celldesigner:complexSpecies>s_id_path_0_i104</celldesigner:complexSpecies>
              <celldesigner:speciesIdentity>
                <celldesigner:class>SIMPLE_MOLECULE</celldesigner:class>
                <celldesigner:name>dopamine</celldesigner:name>
              </celldesigner:speciesIdentity>
            </celldesigner:annotation>
          </celldesigner:species>
          <celldesigner:species id="s_id_path_0_i4a9" name="DRD2">
            <celldesigner:notes>
              <html:html>
                <html:head>
                  <html:title />
                </html:head>
                <html:body>Name: dopamine receptor D2
HGNC_ID: 3023
EntrezGene_ID: 1813
RefSeq_ID: NM_000795

<rdf:RDF><rdf:Description rdf:about="#s_id_path_0_i4a9"><bqbiol:isDescribedBy><rdf:Bag><rdf:li rdf:resource="urn:miriam:hgnc.symbol:DRD2" /></rdf:Bag></bqbiol:isDescribedBy><bqbiol:isDescribedBy><rdf:Bag><rdf:li rdf:resource="urn:miriam:hgnc:3023" /></rdf:Bag></bqbiol:isDescribedBy><bqbiol:isDescribedBy><rdf:Bag><rdf:li rdf:resource="urn:miriam:refseq:NM_000795" /></rdf:Bag></bqbiol:isDescribedBy><bqbiol:isDescribedBy><rdf:Bag><rdf:li rdf:resource="urn:miriam:uniprot:P14416" /></rdf:Bag></bqbiol:isDescribedBy><bqbiol:isDescribedBy><rdf:Bag><rdf:li rdf:resource="urn:miriam:ncbigene:1813" /></rdf:Bag></bqbiol:isDescribedBy><bqbiol:isDescribedBy><rdf:Bag><rdf:li rdf:resource="urn:miriam:ensembl:ENSG00000149295" /></rdf:Bag></bqbiol:isDescribedBy><dcterms:modified rdf:parseType="Resource" /></rdf:Description></rdf:RDF>
</html:body>
              </html:html>
            </celldesigner:notes>
            <celldesigner:annotation>
              <celldesigner:complexSpecies>s_id_path_0_i104</celldesigner:complexSpecies>
              <celldesigner:speciesIdentity>
                <celldesigner:class>PROTEIN</celldesigner:class>
                <celldesigner:proteinReference>p_s_id_path_0_i4a9</celldesigner:proteinReference>
                <celldesigner:name>DRD2</celldesigner:name>
              </celldesigner:speciesIdentity>
            </celldesigner:annotation>
          </celldesigner:species>
          <celldesigner:species id="s_id_path_0_i22a" name="P2RX7">
            <celldesigner:notes>
              <html:html>
                <html:head>
                  <html:title />
                </html:head>
                <html:body>Name: purinergic receptor P2X 7
Synonyms: MGC20089, P2X7
HGNC_ID: 8537
EntrezGene_ID: 5027
RefSeq_ID: NM_002562

<rdf:RDF><rdf:Description rdf:about="#s_id_path_0_i22a"><bqbiol:isDescribedBy><rdf:Bag><rdf:li rdf:resource="urn:miriam:ensembl:ENSG00000089041" /></rdf:Bag></bqbiol:isDescribedBy><bqbiol:isDescribedBy><rdf:Bag><rdf:li rdf:resource="urn:miriam:uniprot:Q99572" /></rdf:Bag></bqbiol:isDescribedBy><bqbiol:isDescribedBy><rdf:Bag><rdf:li rdf:resource="urn:miriam:hgnc.symbol:P2RX7" /></rdf:Bag></bqbiol:isDescribedBy><bqbiol:isDescribedBy><rdf:Bag><rdf:li rdf:resource="urn:miriam:hgnc:8537" /></rdf:Bag></bqbiol:isDescribedBy><bqbiol:isDescribedBy><rdf:Bag><rdf:li rdf:resource="urn:miriam:refseq:NM_002562" /></rdf:Bag></bqbiol:isDescribedBy><bqbiol:isDescribedBy><rdf:Bag><rdf:li rdf:resource="urn:miriam:ncbigene:5027" /></rdf:Bag></bqbiol:isDescribedBy><dcterms:modified rdf:parseType="Resource" /></rdf:Description></rdf:RDF>
</html:body>
              </html:html>
            </celldesigner:notes>
            <celldesigner:annotation>
              <celldesigner:complexSpecies>s_id_path_0_i13c</celldesigner:complexSpecies>
              <celldesigner:speciesIdentity>
                <celldesigner:class>PROTEIN</celldesigner:class>
                <celldesigner:proteinReference>p_s_id_path_0_i22a</celldesigner:proteinReference>
                <celldesigner:name>P2RX7</celldesigner:name>
              </celldesigner:speciesIdentity>
            </celldesigner:annotation>
          </celldesigner:species>
          <celldesigner:species id="s_id_path_0_i199" name="FADD">
            <celldesigner:notes>
              <html:html>
                <html:head>
                  <html:title />
                </html:head>
                <html:body>Name: Fas associated via death domain
Synonyms: GIG3, MORT1
HGNC_ID: 3573
EntrezGene_ID: 8772
RefSeq_ID: NM_003824

<rdf:RDF><rdf:Description rdf:about="#s_id_path_0_i199"><bqbiol:isDescribedBy><rdf:Bag><rdf:li rdf:resource="urn:miriam:hgnc:3573" /></rdf:Bag></bqbiol:isDescribedBy><bqbiol:isDescribedBy><rdf:Bag><rdf:li rdf:resource="urn:miriam:ncbigene:8772" /></rdf:Bag></bqbiol:isDescribedBy><bqbiol:isDescribedBy><rdf:Bag><rdf:li rdf:resource="urn:miriam:uniprot:Q13158" /></rdf:Bag></bqbiol:isDescribedBy><bqbiol:isDescribedBy><rdf:Bag><rdf:li rdf:resource="urn:miriam:ensembl:ENSG00000168040" /></rdf:Bag></bqbiol:isDescribedBy><bqbiol:isDescribedBy><rdf:Bag><rdf:li rdf:resource="urn:miriam:refseq:NM_003824" /></rdf:Bag></bqbiol:isDescribedBy><bqbiol:isDescribedBy><rdf:Bag><rdf:li rdf:resource="urn:miriam:hgnc.symbol:FADD" /></rdf:Bag></bqbiol:isDescribedBy><dcterms:modified rdf:parseType="Resource" /></rdf:Description></rdf:RDF>
</html:body>
              </html:html>
            </celldesigner:notes>
            <celldesigner:annotation>
              <celldesigner:complexSpecies>s_id_path_0_i16b</celldesigner:complexSpecies>
              <celldesigner:speciesIdentity>
                <celldesigner:class>PROTEIN</celldesigner:class>
                <celldesigner:proteinReference>p_s_id_path_0_i199</celldesigner:proteinReference>
                <celldesigner:name>FADD</celldesigner:name>
              </celldesigner:speciesIdentity>
            </celldesigner:annotation>
          </celldesigner:species>
          <celldesigner:species id="s_id_path_0_i295" name="FAS">
            <celldesigner:notes>
              <html:html>
                <html:head>
                  <html:title />
                </html:head>
                <html:body>Name: Fas cell surface death receptor
Synonyms: APO-1, CD95
HGNC_ID: 11920
EntrezGene_ID: 355
RefSeq_ID: NM_000043

<rdf:RDF><rdf:Description rdf:about="#s_id_path_0_i295"><bqbiol:isDescribedBy><rdf:Bag><rdf:li rdf:resource="urn:miriam:hgnc:11920" /></rdf:Bag></bqbiol:isDescribedBy><bqbiol:isDescribedBy><rdf:Bag><rdf:li rdf:resource="urn:miriam:uniprot:P25445" /></rdf:Bag></bqbiol:isDescribedBy><bqbiol:isDescribedBy><rdf:Bag><rdf:li rdf:resource="urn:miriam:refseq:NM_000043" /></rdf:Bag></bqbiol:isDescribedBy><bqbiol:isDescribedBy><rdf:Bag><rdf:li rdf:resource="urn:miriam:ensembl:ENSG00000026103" /></rdf:Bag></bqbiol:isDescribedBy><bqbiol:isDescribedBy><rdf:Bag><rdf:li rdf:resource="urn:miriam:ncbigene:355" /></rdf:Bag></bqbiol:isDescribedBy><bqbiol:isDescribedBy><rdf:Bag><rdf:li rdf:resource="urn:miriam:hgnc.symbol:FAS" /></rdf:Bag></bqbiol:isDescribedBy><dcterms:modified rdf:parseType="Resource" /></rdf:Description></rdf:RDF>
</html:body>
              </html:html>
            </celldesigner:notes>
            <celldesigner:annotation>
              <celldesigner:complexSpecies>s_id_path_0_i16b</celldesigner:complexSpecies>
              <celldesigner:speciesIdentity>
                <celldesigner:class>PROTEIN</celldesigner:class>
                <celldesigner:proteinReference>p_s_id_path_0_i295</celldesigner:proteinReference>
                <celldesigner:name>FAS</celldesigner:name>
              </celldesigner:speciesIdentity>
            </celldesigner:annotation>
          </celldesigner:species>
          <celldesigner:species id="s_id_path_2_i33b" name="ANKS6">
            <celldesigner:notes>
              <html:html>
                <html:head>
                  <html:title />
                </html:head>
                <html:body>
                  <rdf:RDF>
                    <rdf:Description rdf:about="#s_id_path_2_i33b">
                      <bqbiol:isDescribedBy>
                        <rdf:Bag>
                          <rdf:li rdf:resource="urn:miriam:ensembl:ENSG00000165138" />
                        </rdf:Bag>
                      </bqbiol:isDescribedBy>
                      <dcterms:modified rdf:parseType="Resource" />
                    </rdf:Description>
                  </rdf:RDF>
                </html:body>
              </html:html>
            </celldesigner:notes>
            <celldesigner:annotation>
              <celldesigner:complexSpecies>s_id_path_2_i10a</celldesigner:complexSpecies>
              <celldesigner:speciesIdentity>
                <celldesigner:class>GENE</celldesigner:class>
                <celldesigner:geneReference>g_s_id_path_2_i33b</celldesigner:geneReference>
                <celldesigner:name>ANKS6</celldesigner:name>
              </celldesigner:speciesIdentity>
            </celldesigner:annotation>
          </celldesigner:species>
          <celldesigner:species id="s_id_path_2_i3e4" name="INVS">
            <celldesigner:notes>
              <html:html>
                <html:head>
                  <html:title />
                </html:head>
                <html:body>
                  <rdf:RDF>
                    <rdf:Description rdf:about="#s_id_path_2_i3e4">
                      <bqbiol:isDescribedBy>
                        <rdf:Bag>
                          <rdf:li rdf:resource="urn:miriam:ensembl:ENSG00000119509" />
                        </rdf:Bag>
                      </bqbiol:isDescribedBy>
                      <dcterms:modified rdf:parseType="Resource" />
                    </rdf:Description>
                  </rdf:RDF>
                </html:body>
              </html:html>
            </celldesigner:notes>
            <celldesigner:annotation>
              <celldesigner:complexSpecies>s_id_path_2_i10a</celldesigner:complexSpecies>
              <celldesigner:speciesIdentity>
                <celldesigner:class>GENE</celldesigner:class>
                <celldesigner:geneReference>g_s_id_path_2_i3e4</celldesigner:geneReference>
                <celldesigner:name>INVS</celldesigner:name>
              </celldesigner:speciesIdentity>
            </celldesigner:annotation>
          </celldesigner:species>
          <celldesigner:species id="s_id_path_2_i41d" name="NEK8">
            <celldesigner:notes>
              <html:html>
                <html:head>
                  <html:title />
                </html:head>
                <html:body>
                  <rdf:RDF>
                    <rdf:Description rdf:about="#s_id_path_2_i41d">
                      <bqbiol:isDescribedBy>
                        <rdf:Bag>
                          <rdf:li rdf:resource="urn:miriam:ensembl:ENSG00000160602" />
                        </rdf:Bag>
                      </bqbiol:isDescribedBy>
                      <dcterms:modified rdf:parseType="Resource" />
                    </rdf:Description>
                  </rdf:RDF>
                </html:body>
              </html:html>
            </celldesigner:notes>
            <celldesigner:annotation>
              <celldesigner:complexSpecies>s_id_path_2_i10a</celldesigner:complexSpecies>
              <celldesigner:speciesIdentity>
                <celldesigner:class>GENE</celldesigner:class>
                <celldesigner:geneReference>g_s_id_path_2_i41d</celldesigner:geneReference>
                <celldesigner:name>NEK8</celldesigner:name>
              </celldesigner:speciesIdentity>
            </celldesigner:annotation>
          </celldesigner:species>
          <celldesigner:species id="s_id_path_2_i554" name="NPHP3">
            <celldesigner:notes>
              <html:html>
                <html:head>
                  <html:title />
                </html:head>
                <html:body>
                  <rdf:RDF>
                    <rdf:Description rdf:about="#s_id_path_2_i554">
                      <bqbiol:isDescribedBy>
                        <rdf:Bag>
                          <rdf:li rdf:resource="urn:miriam:ensembl:ENSG00000113971" />
                        </rdf:Bag>
                      </bqbiol:isDescribedBy>
                      <dcterms:modified rdf:parseType="Resource" />
                    </rdf:Description>
                  </rdf:RDF>
                </html:body>
              </html:html>
            </celldesigner:notes>
            <celldesigner:annotation>
              <celldesigner:complexSpecies>s_id_path_2_i10a</celldesigner:complexSpecies>
              <celldesigner:speciesIdentity>
                <celldesigner:class>GENE</celldesigner:class>
                <celldesigner:geneReference>g_s_id_path_2_i554</celldesigner:geneReference>
                <celldesigner:name>NPHP3</celldesigner:name>
              </celldesigner:speciesIdentity>
            </celldesigner:annotation>
          </celldesigner:species>
          <celldesigner:species id="s_id_path_0_i1a3" name="TNF">
            <celldesigner:notes>
              <html:html>
                <html:head>
                  <html:title />
                </html:head>
                <html:body>Name: tumor necrosis factor
Synonyms: DIF, TNF-alpha, TNFSF2
HGNC_ID: 11892
EntrezGene_ID: 7124
RefSeq_ID: NM_000594

<rdf:RDF><rdf:Description rdf:about="#s_id_path_0_i1a3"><bqbiol:isDescribedBy><rdf:Bag><rdf:li rdf:resource="urn:miriam:refseq:NM_000594" /></rdf:Bag></bqbiol:isDescribedBy><bqbiol:isDescribedBy><rdf:Bag><rdf:li rdf:resource="urn:miriam:hgnc.symbol:TNF" /></rdf:Bag></bqbiol:isDescribedBy><bqbiol:isDescribedBy><rdf:Bag><rdf:li rdf:resource="urn:miriam:uniprot:P01375" /></rdf:Bag></bqbiol:isDescribedBy><bqbiol:isDescribedBy><rdf:Bag><rdf:li rdf:resource="urn:miriam:hgnc:11892" /></rdf:Bag></bqbiol:isDescribedBy><bqbiol:isDescribedBy><rdf:Bag><rdf:li rdf:resource="urn:miriam:ncbigene:7124" /></rdf:Bag></bqbiol:isDescribedBy><bqbiol:isDescribedBy><rdf:Bag><rdf:li rdf:resource="urn:miriam:ensembl:ENSG00000232810" /></rdf:Bag></bqbiol:isDescribedBy><dcterms:modified rdf:parseType="Resource" /></rdf:Description></rdf:RDF>
</html:body>
              </html:html>
            </celldesigner:notes>
            <celldesigner:annotation>
              <celldesigner:complexSpecies>s_id_path_0_i12f</celldesigner:complexSpecies>
              <celldesigner:speciesIdentity>
                <celldesigner:class>PROTEIN</celldesigner:class>
                <celldesigner:proteinReference>p_s_id_path_0_i1a3</celldesigner:proteinReference>
                <celldesigner:name>TNF</celldesigner:name>
              </celldesigner:speciesIdentity>
            </celldesigner:annotation>
          </celldesigner:species>
          <celldesigner:species id="s_id_path_0_i1b8" name="IL6">
            <celldesigner:notes>
              <html:html>
                <html:head>
                  <html:title />
                </html:head>
                <html:body>Name: interleukin 6
Synonyms: BSF2, HGF, HSF, IL-6
HGNC_ID: 6018
EntrezGene_ID: 3569
RefSeq_ID: NM_000600

<rdf:RDF><rdf:Description rdf:about="#s_id_path_0_i1b8"><bqbiol:isDescribedBy><rdf:Bag><rdf:li rdf:resource="urn:miriam:ncbigene:3569" /></rdf:Bag></bqbiol:isDescribedBy><bqbiol:isDescribedBy><rdf:Bag><rdf:li rdf:resource="urn:miriam:uniprot:P05231" /></rdf:Bag></bqbiol:isDescribedBy><bqbiol:isDescribedBy><rdf:Bag><rdf:li rdf:resource="urn:miriam:ensembl:ENSG00000136244" /></rdf:Bag></bqbiol:isDescribedBy><bqbiol:isDescribedBy><rdf:Bag><rdf:li rdf:resource="urn:miriam:hgnc:6018" /></rdf:Bag></bqbiol:isDescribedBy><bqbiol:isDescribedBy><rdf:Bag><rdf:li rdf:resource="urn:miriam:hgnc.symbol:IL6" /></rdf:Bag></bqbiol:isDescribedBy><bqbiol:isDescribedBy><rdf:Bag><rdf:li rdf:resource="urn:miriam:refseq:NM_000600" /></rdf:Bag></bqbiol:isDescribedBy><dcterms:modified rdf:parseType="Resource" /></rdf:Description></rdf:RDF>
</html:body>
              </html:html>
            </celldesigner:notes>
            <celldesigner:annotation>
              <celldesigner:complexSpecies>s_id_path_0_i12f</celldesigner:complexSpecies>
              <celldesigner:speciesIdentity>
                <celldesigner:class>PROTEIN</celldesigner:class>
                <celldesigner:proteinReference>p_s_id_path_0_i1b8</celldesigner:proteinReference>
                <celldesigner:name>IL6</celldesigner:name>
              </celldesigner:speciesIdentity>
            </celldesigner:annotation>
          </celldesigner:species>
          <celldesigner:species id="s_id_path_0_i1c7" name="FASLG">
            <celldesigner:notes>
              <html:html>
                <html:head>
                  <html:title />
                </html:head>
                <html:body>Name: Fas ligand
Synonyms: CD178, FasL
HGNC_ID: 11936
EntrezGene_ID: 356
RefSeq_ID: NM_000639

<rdf:RDF><rdf:Description rdf:about="#s_id_path_0_i1c7"><bqbiol:isDescribedBy><rdf:Bag><rdf:li rdf:resource="urn:miriam:hgnc.symbol:FASLG" /></rdf:Bag></bqbiol:isDescribedBy><bqbiol:isDescribedBy><rdf:Bag><rdf:li rdf:resource="urn:miriam:ncbigene:356" /></rdf:Bag></bqbiol:isDescribedBy><bqbiol:isDescribedBy><rdf:Bag><rdf:li rdf:resource="urn:miriam:refseq:NM_000639" /></rdf:Bag></bqbiol:isDescribedBy><bqbiol:isDescribedBy><rdf:Bag><rdf:li rdf:resource="urn:miriam:ensembl:ENSG00000117560" /></rdf:Bag></bqbiol:isDescribedBy><bqbiol:isDescribedBy><rdf:Bag><rdf:li rdf:resource="urn:miriam:uniprot:P48023" /></rdf:Bag></bqbiol:isDescribedBy><bqbiol:isDescribedBy><rdf:Bag><rdf:li rdf:resource="urn:miriam:hgnc:11936" /></rdf:Bag></bqbiol:isDescribedBy><dcterms:modified rdf:parseType="Resource" /></rdf:Description></rdf:RDF>
</html:body>
              </html:html>
            </celldesigner:notes>
            <celldesigner:annotation>
              <celldesigner:complexSpecies>s_id_path_0_i12f</celldesigner:complexSpecies>
              <celldesigner:speciesIdentity>
                <celldesigner:class>PROTEIN</celldesigner:class>
                <celldesigner:proteinReference>p_s_id_path_0_i1c7</celldesigner:proteinReference>
                <celldesigner:name>FASLG</celldesigner:name>
              </celldesigner:speciesIdentity>
            </celldesigner:annotation>
          </celldesigner:species>
          <celldesigner:species id="s_id_path_0_i54d" name="IL1B">
            <celldesigner:notes>
              <html:html>
                <html:head>
                  <html:title />
                </html:head>
                <html:body>Name: interleukin 1 beta
Synonyms: IL-1B, IL1-BETA, IL1F2
HGNC_ID: 5992
EntrezGene_ID: 3553
RefSeq_ID: NM_000576

<rdf:RDF><rdf:Description rdf:about="#s_id_path_0_i54d"><bqbiol:isDescribedBy><rdf:Bag><rdf:li rdf:resource="urn:miriam:hgnc:5992" /></rdf:Bag></bqbiol:isDescribedBy><bqbiol:isDescribedBy><rdf:Bag><rdf:li rdf:resource="urn:miriam:hgnc.symbol:IL1B" /></rdf:Bag></bqbiol:isDescribedBy><bqbiol:isDescribedBy><rdf:Bag><rdf:li rdf:resource="urn:miriam:uniprot:P01584" /></rdf:Bag></bqbiol:isDescribedBy><bqbiol:isDescribedBy><rdf:Bag><rdf:li rdf:resource="urn:miriam:refseq:NM_000576" /></rdf:Bag></bqbiol:isDescribedBy><bqbiol:isDescribedBy><rdf:Bag><rdf:li rdf:resource="urn:miriam:ncbigene:3553" /></rdf:Bag></bqbiol:isDescribedBy><bqbiol:isDescribedBy><rdf:Bag><rdf:li rdf:resource="urn:miriam:ensembl:ENSG00000125538" /></rdf:Bag></bqbiol:isDescribedBy><dcterms:modified rdf:parseType="Resource" /></rdf:Description></rdf:RDF>
</html:body>
              </html:html>
            </celldesigner:notes>
            <celldesigner:annotation>
              <celldesigner:complexSpecies>s_id_path_0_i12f</celldesigner:complexSpecies>
              <celldesigner:speciesIdentity>
                <celldesigner:class>PROTEIN</celldesigner:class>
                <celldesigner:proteinReference>p_s_id_path_0_i54d</celldesigner:proteinReference>
                <celldesigner:name>IL1B</celldesigner:name>
              </celldesigner:speciesIdentity>
            </celldesigner:annotation>
          </celldesigner:species>
          <celldesigner:species id="s_id_path_0_i231" name="TYROBP">
            <celldesigner:notes>
              <html:html>
                <html:head>
                  <html:title />
                </html:head>
                <html:body>Name: TYRO protein tyrosine kinase binding protein
Synonyms: DAP12, KARAP, PLO-SL
HGNC_ID: 12449
EntrezGene_ID: 7305
RefSeq_ID: NM_001173514

<rdf:RDF><rdf:Description rdf:about="#s_id_path_0_i231"><bqbiol:isDescribedBy><rdf:Bag><rdf:li rdf:resource="urn:miriam:ensembl:ENSG00000011600" /></rdf:Bag></bqbiol:isDescribedBy><bqbiol:isDescribedBy><rdf:Bag><rdf:li rdf:resource="urn:miriam:hgnc.symbol:TYROBP" /></rdf:Bag></bqbiol:isDescribedBy><bqbiol:isDescribedBy><rdf:Bag><rdf:li rdf:resource="urn:miriam:hgnc:12449" /></rdf:Bag></bqbiol:isDescribedBy><bqbiol:isDescribedBy><rdf:Bag><rdf:li rdf:resource="urn:miriam:refseq:NM_001173514" /></rdf:Bag></bqbiol:isDescribedBy><bqbiol:isDescribedBy><rdf:Bag><rdf:li rdf:resource="urn:miriam:uniprot:O43914" /></rdf:Bag></bqbiol:isDescribedBy><bqbiol:isDescribedBy><rdf:Bag><rdf:li rdf:resource="urn:miriam:ncbigene:7305" /></rdf:Bag></bqbiol:isDescribedBy><dcterms:modified rdf:parseType="Resource" /></rdf:Description></rdf:RDF>
</html:body>
              </html:html>
            </celldesigner:notes>
            <celldesigner:annotation>
              <celldesigner:complexSpecies>s_id_path_0_i10e</celldesigner:complexSpecies>
              <celldesigner:speciesIdentity>
                <celldesigner:class>PROTEIN</celldesigner:class>
                <celldesigner:proteinReference>p_s_id_path_0_i231</celldesigner:proteinReference>
                <celldesigner:name>TYROBP</celldesigner:name>
              </celldesigner:speciesIdentity>
            </celldesigner:annotation>
          </celldesigner:species>
          <celldesigner:species id="s_id_path_0_i241" name="SYK">
            <celldesigner:notes>
              <html:html>
                <html:head>
                  <html:title />
                </html:head>
                <html:body>Name: spleen associated tyrosine kinase
HGNC_ID: 11491
EntrezGene_ID: 6850
RefSeq_ID: NM_001135052

<rdf:RDF><rdf:Description rdf:about="#s_id_path_0_i241"><bqbiol:isDescribedBy><rdf:Bag><rdf:li rdf:resource="urn:miriam:ensembl:ENSG00000165025" /></rdf:Bag></bqbiol:isDescribedBy><bqbiol:isDescribedBy><rdf:Bag><rdf:li rdf:resource="urn:miriam:refseq:NM_001135052" /></rdf:Bag></bqbiol:isDescribedBy><bqbiol:isDescribedBy><rdf:Bag><rdf:li rdf:resource="urn:miriam:uniprot:P43405" /></rdf:Bag></bqbiol:isDescribedBy><bqbiol:isDescribedBy><rdf:Bag><rdf:li rdf:resource="urn:miriam:hgnc.symbol:SYK" /></rdf:Bag></bqbiol:isDescribedBy><bqbiol:isDescribedBy><rdf:Bag><rdf:li rdf:resource="urn:miriam:ncbigene:6850" /></rdf:Bag></bqbiol:isDescribedBy><bqbiol:isDescribedBy><rdf:Bag><rdf:li rdf:resource="urn:miriam:hgnc:11491" /></rdf:Bag></bqbiol:isDescribedBy><dcterms:modified rdf:parseType="Resource" /></rdf:Description></rdf:RDF>
</html:body>
              </html:html>
            </celldesigner:notes>
            <celldesigner:annotation>
              <celldesigner:complexSpecies>s_id_path_0_i10e</celldesigner:complexSpecies>
              <celldesigner:speciesIdentity>
                <celldesigner:class>PROTEIN</celldesigner:class>
                <celldesigner:proteinReference>p_s_id_path_0_i241</celldesigner:proteinReference>
                <celldesigner:name>SYK</celldesigner:name>
              </celldesigner:speciesIdentity>
            </celldesigner:annotation>
          </celldesigner:species>
          <celldesigner:species id="s_id_path_0_i253" name="TREM2">
            <celldesigner:notes>
              <html:html>
                <html:head>
                  <html:title />
                </html:head>
                <html:body>Name: triggering receptor expressed on myeloid cells 2
Synonyms: TREM-2, Trem2a, Trem2b, Trem2c
HGNC_ID: 17761
EntrezGene_ID: 54209
RefSeq_ID: NM_018965

<rdf:RDF><rdf:Description rdf:about="#s_id_path_0_i253"><bqbiol:isDescribedBy><rdf:Bag><rdf:li rdf:resource="urn:miriam:hgnc:17761" /></rdf:Bag></bqbiol:isDescribedBy><bqbiol:isDescribedBy><rdf:Bag><rdf:li rdf:resource="urn:miriam:ensembl:ENSG00000095970" /></rdf:Bag></bqbiol:isDescribedBy><bqbiol:isDescribedBy><rdf:Bag><rdf:li rdf:resource="urn:miriam:refseq:NM_018965" /></rdf:Bag></bqbiol:isDescribedBy><bqbiol:isDescribedBy><rdf:Bag><rdf:li rdf:resource="urn:miriam:hgnc.symbol:TREM2" /></rdf:Bag></bqbiol:isDescribedBy><bqbiol:isDescribedBy><rdf:Bag><rdf:li rdf:resource="urn:miriam:uniprot:Q9NZC2" /></rdf:Bag></bqbiol:isDescribedBy><bqbiol:isDescribedBy><rdf:Bag><rdf:li rdf:resource="urn:miriam:ncbigene:54209" /></rdf:Bag></bqbiol:isDescribedBy><dcterms:modified rdf:parseType="Resource" /></rdf:Description></rdf:RDF>
</html:body>
              </html:html>
            </celldesigner:notes>
            <celldesigner:annotation>
              <celldesigner:complexSpecies>s_id_path_0_i10e</celldesigner:complexSpecies>
              <celldesigner:speciesIdentity>
                <celldesigner:class>PROTEIN</celldesigner:class>
                <celldesigner:proteinReference>p_s_id_path_0_i253</celldesigner:proteinReference>
                <celldesigner:name>TREM2</celldesigner:name>
              </celldesigner:speciesIdentity>
            </celldesigner:annotation>
          </celldesigner:species>
          <celldesigner:species id="s_id_path_0_i1be" name="PXLP">
            <celldesigner:notes>
              <html:html>
                <html:head>
                  <html:title />
                </html:head>
                <html:body>
                  <rdf:RDF>
                    <rdf:Description rdf:about="#s_id_path_0_i1be">
                      <dcterms:modified rdf:parseType="Resource" />
                    </rdf:Description>
                  </rdf:RDF>
                </html:body>
              </html:html>
            </celldesigner:notes>
            <celldesigner:annotation>
              <celldesigner:complexSpecies>s_id_path_0_i153</celldesigner:complexSpecies>
              <celldesigner:speciesIdentity>
                <celldesigner:class>SIMPLE_MOLECULE</celldesigner:class>
                <celldesigner:name>PXLP</celldesigner:name>
              </celldesigner:speciesIdentity>
            </celldesigner:annotation>
          </celldesigner:species>
          <celldesigner:species id="s_id_path_0_i446" name="KYAT1">
            <celldesigner:notes>
              <html:html>
                <html:head>
                  <html:title />
                </html:head>
                <html:body>Symbol: KYAT1
Previous Symbols: CCBL1
HGNC_ID: 1564
EntrezGene_ID: 883
RefSeq_ID: NM_001122671

<rdf:RDF><rdf:Description rdf:about="#s_id_path_0_i446"><bqbiol:isDescribedBy><rdf:Bag><rdf:li rdf:resource="urn:miriam:uniprot:Q16773" /></rdf:Bag></bqbiol:isDescribedBy><bqbiol:isDescribedBy><rdf:Bag><rdf:li rdf:resource="urn:miriam:hgnc:1564" /></rdf:Bag></bqbiol:isDescribedBy><bqbiol:isDescribedBy><rdf:Bag><rdf:li rdf:resource="urn:miriam:refseq:NM_001122671" /></rdf:Bag></bqbiol:isDescribedBy><bqbiol:isDescribedBy><rdf:Bag><rdf:li rdf:resource="urn:miriam:ec-code:4.4.1.13" /></rdf:Bag></bqbiol:isDescribedBy><bqbiol:isDescribedBy><rdf:Bag><rdf:li rdf:resource="urn:miriam:ncbigene:883" /></rdf:Bag></bqbiol:isDescribedBy><bqbiol:isDescribedBy><rdf:Bag><rdf:li rdf:resource="urn:miriam:ensembl:ENSG00000171097" /></rdf:Bag></bqbiol:isDescribedBy><bqbiol:isDescribedBy><rdf:Bag><rdf:li rdf:resource="urn:miriam:ec-code:2.6.1.7" /></rdf:Bag></bqbiol:isDescribedBy><bqbiol:isDescribedBy><rdf:Bag><rdf:li rdf:resource="urn:miriam:hgnc.symbol:KYAT1" /></rdf:Bag></bqbiol:isDescribedBy><bqbiol:isDescribedBy><rdf:Bag><rdf:li rdf:resource="urn:miriam:ec-code:2.6.1.64" /></rdf:Bag></bqbiol:isDescribedBy><dcterms:modified rdf:parseType="Resource" /></rdf:Description></rdf:RDF>
</html:body>
              </html:html>
            </celldesigner:notes>
            <celldesigner:annotation>
              <celldesigner:complexSpecies>s_id_path_0_i153</celldesigner:complexSpecies>
              <celldesigner:speciesIdentity>
                <celldesigner:class>PROTEIN</celldesigner:class>
                <celldesigner:proteinReference>p_s_id_path_0_i446</celldesigner:proteinReference>
                <celldesigner:name>KYAT1</celldesigner:name>
              </celldesigner:speciesIdentity>
            </celldesigner:annotation>
          </celldesigner:species>
          <celldesigner:species id="s_id_path_2_i2c3" name="GUCA1A">
            <celldesigner:notes>
              <html:html>
                <html:head>
                  <html:title />
                </html:head>
                <html:body>Name: GUCA1A [cytosol]
Reactome_ID: R-DDI-55477-2, R-DDI-55477-3, R-DDI-55477-6, R-DDI-55477-7, R-HSA-55477, R-DDI-55477-4, R-DDI-55477, R-DDI-55477-5, R-DDI-55477-8, R-RNO-55477, R-DME-55477-3, R-BTA-55477, R-DME-55477-2, R-CFA-55477, R-XTR-55477, R-DRE-55477, R-DME-55477, R-MMU-55477, R-SSC-55477
Pubmed_ID: 1409606, 7983048

<rdf:RDF><rdf:Description rdf:about="#s_id_path_2_i2c3"><bqbiol:isHomologTo><rdf:Bag><rdf:li rdf:resource="urn:miriam:reactome:R-DDI-55477-2" /></rdf:Bag></bqbiol:isHomologTo><bqbiol:isHomologTo><rdf:Bag><rdf:li rdf:resource="urn:miriam:reactome:R-DDI-55477-3" /></rdf:Bag></bqbiol:isHomologTo><bqbiol:isHomologTo><rdf:Bag><rdf:li rdf:resource="urn:miriam:reactome:R-DDI-55477-6" /></rdf:Bag></bqbiol:isHomologTo><bqbiol:isHomologTo><rdf:Bag><rdf:li rdf:resource="urn:miriam:reactome:R-DDI-55477-7" /></rdf:Bag></bqbiol:isHomologTo><bqbiol:is><rdf:Bag><rdf:li rdf:resource="urn:miriam:reactome:R-HSA-55477" /></rdf:Bag></bqbiol:is><bqbiol:isHomologTo><rdf:Bag><rdf:li rdf:resource="urn:miriam:reactome:R-DDI-55477-4" /></rdf:Bag></bqbiol:isHomologTo><bqbiol:isHomologTo><rdf:Bag><rdf:li rdf:resource="urn:miriam:reactome:R-DDI-55477" /></rdf:Bag></bqbiol:isHomologTo><bqbiol:isHomologTo><rdf:Bag><rdf:li rdf:resource="urn:miriam:reactome:R-DDI-55477-5" /></rdf:Bag></bqbiol:isHomologTo><bqbiol:isDescribedBy><rdf:Bag><rdf:li rdf:resource="urn:miriam:pubmed:1409606" /></rdf:Bag></bqbiol:isDescribedBy><bqbiol:is><rdf:Bag><rdf:li rdf:resource="urn:miriam:uniprot:P43080" /></rdf:Bag></bqbiol:is><bqbiol:isHomologTo><rdf:Bag><rdf:li rdf:resource="urn:miriam:reactome:R-DDI-55477-8" /></rdf:Bag></bqbiol:isHomologTo><bqbiol:isDescribedBy><rdf:Bag><rdf:li rdf:resource="urn:miriam:pubmed:7983048" /></rdf:Bag></bqbiol:isDescribedBy><bqbiol:isHomologTo><rdf:Bag><rdf:li rdf:resource="urn:miriam:reactome:R-RNO-55477" /></rdf:Bag></bqbiol:isHomologTo><bqbiol:isHomologTo><rdf:Bag><rdf:li rdf:resource="urn:miriam:reactome:R-DME-55477-3" /></rdf:Bag></bqbiol:isHomologTo><bqbiol:isHomologTo><rdf:Bag><rdf:li rdf:resource="urn:miriam:reactome:R-BTA-55477" /></rdf:Bag></bqbiol:isHomologTo><bqbiol:isHomologTo><rdf:Bag><rdf:li rdf:resource="urn:miriam:reactome:R-DME-55477-2" /></rdf:Bag></bqbiol:isHomologTo><bqbiol:isHomologTo><rdf:Bag><rdf:li rdf:resource="urn:miriam:reactome:R-CFA-55477" /></rdf:Bag></bqbiol:isHomologTo><bqbiol:isHomologTo><rdf:Bag><rdf:li rdf:resource="urn:miriam:reactome:R-XTR-55477" /></rdf:Bag></bqbiol:isHomologTo><bqbiol:isHomologTo><rdf:Bag><rdf:li rdf:resource="urn:miriam:reactome:R-DRE-55477" /></rdf:Bag></bqbiol:isHomologTo><bqbiol:isHomologTo><rdf:Bag><rdf:li rdf:resource="urn:miriam:reactome:R-DME-55477" /></rdf:Bag></bqbiol:isHomologTo><bqbiol:isHomologTo><rdf:Bag><rdf:li rdf:resource="urn:miriam:reactome:R-MMU-55477" /></rdf:Bag></bqbiol:isHomologTo><bqbiol:isHomologTo><rdf:Bag><rdf:li rdf:resource="urn:miriam:reactome:R-SSC-55477" /></rdf:Bag></bqbiol:isHomologTo><dcterms:modified rdf:parseType="Resource" /></rdf:Description></rdf:RDF>
</html:body>
              </html:html>
            </celldesigner:notes>
            <celldesigner:annotation>
              <celldesigner:complexSpecies>s_id_path_2_iea</celldesigner:complexSpecies>
              <celldesigner:speciesIdentity>
                <celldesigner:class>PROTEIN</celldesigner:class>
                <celldesigner:proteinReference>p_s_id_path_2_i2c3</celldesigner:proteinReference>
                <celldesigner:name>GUCA1A</celldesigner:name>
              </celldesigner:speciesIdentity>
            </celldesigner:annotation>
          </celldesigner:species>
          <celldesigner:species id="s_id_path_0_i2a4" name="NFATC1">
            <celldesigner:notes>
              <html:html>
                <html:head>
                  <html:title />
                </html:head>
                <html:body>Name: nuclear factor of activated T cells 1
Synonyms: NF-ATC, NFAT2, NFATc
HGNC_ID: 7775
EntrezGene_ID: 4772
RefSeq_ID: NM_172390

<rdf:RDF><rdf:Description rdf:about="#s_id_path_0_i2a4"><bqbiol:isDescribedBy><rdf:Bag><rdf:li rdf:resource="urn:miriam:hgnc:7775" /></rdf:Bag></bqbiol:isDescribedBy><bqbiol:isDescribedBy><rdf:Bag><rdf:li rdf:resource="urn:miriam:ncbigene:4772" /></rdf:Bag></bqbiol:isDescribedBy><bqbiol:isDescribedBy><rdf:Bag><rdf:li rdf:resource="urn:miriam:ensembl:ENSG00000131196" /></rdf:Bag></bqbiol:isDescribedBy><bqbiol:isDescribedBy><rdf:Bag><rdf:li rdf:resource="urn:miriam:uniprot:O95644" /></rdf:Bag></bqbiol:isDescribedBy><bqbiol:isDescribedBy><rdf:Bag><rdf:li rdf:resource="urn:miriam:hgnc.symbol:NFATC1" /></rdf:Bag></bqbiol:isDescribedBy><bqbiol:isDescribedBy><rdf:Bag><rdf:li rdf:resource="urn:miriam:refseq:NM_172390" /></rdf:Bag></bqbiol:isDescribedBy><dcterms:modified rdf:parseType="Resource" /></rdf:Description></rdf:RDF>
</html:body>
              </html:html>
            </celldesigner:notes>
            <celldesigner:annotation>
              <celldesigner:complexSpecies>s_id_path_0_i14e</celldesigner:complexSpecies>
              <celldesigner:speciesIdentity>
                <celldesigner:class>PROTEIN</celldesigner:class>
                <celldesigner:proteinReference>p_s_id_path_0_i2a4</celldesigner:proteinReference>
                <celldesigner:state>
                  <celldesigner:listOfModifications>
                    <celldesigner:modification residue="i597" state="phosphorylated"> </celldesigner:modification>
                  </celldesigner:listOfModifications>
                </celldesigner:state>
                <celldesigner:name>NFATC1</celldesigner:name>
              </celldesigner:speciesIdentity>
            </celldesigner:annotation>
          </celldesigner:species>
          <celldesigner:species id="s_id_path_0_i58d" name="NFATC3">
            <celldesigner:notes>
              <html:html>
                <html:head>
                  <html:title />
                </html:head>
                <html:body>Name: nuclear factor of activated T cells 3
Synonyms: NFAT4, NFATX
HGNC_ID: 7777
EntrezGene_ID: 4775
RefSeq_ID: NM_004555

<rdf:RDF><rdf:Description rdf:about="#s_id_path_0_i58d"><bqbiol:isDescribedBy><rdf:Bag><rdf:li rdf:resource="urn:miriam:uniprot:Q12968" /></rdf:Bag></bqbiol:isDescribedBy><bqbiol:isDescribedBy><rdf:Bag><rdf:li rdf:resource="urn:miriam:refseq:NM_004555" /></rdf:Bag></bqbiol:isDescribedBy><bqbiol:isDescribedBy><rdf:Bag><rdf:li rdf:resource="urn:miriam:ensembl:ENSG00000072736" /></rdf:Bag></bqbiol:isDescribedBy><bqbiol:isDescribedBy><rdf:Bag><rdf:li rdf:resource="urn:miriam:hgnc:7777" /></rdf:Bag></bqbiol:isDescribedBy><bqbiol:isDescribedBy><rdf:Bag><rdf:li rdf:resource="urn:miriam:hgnc.symbol:NFATC3" /></rdf:Bag></bqbiol:isDescribedBy><bqbiol:isDescribedBy><rdf:Bag><rdf:li rdf:resource="urn:miriam:ncbigene:4775" /></rdf:Bag></bqbiol:isDescribedBy><dcterms:modified rdf:parseType="Resource" /></rdf:Description></rdf:RDF>
</html:body>
              </html:html>
            </celldesigner:notes>
            <celldesigner:annotation>
              <celldesigner:complexSpecies>s_id_path_0_i14e</celldesigner:complexSpecies>
              <celldesigner:speciesIdentity>
                <celldesigner:class>PROTEIN</celldesigner:class>
                <celldesigner:proteinReference>p_s_id_path_0_i58d</celldesigner:proteinReference>
                <celldesigner:state>
                  <celldesigner:listOfModifications>
                    <celldesigner:modification residue="i597" state="phosphorylated"> </celldesigner:modification>
                  </celldesigner:listOfModifications>
                </celldesigner:state>
                <celldesigner:name>NFATC3</celldesigner:name>
              </celldesigner:speciesIdentity>
            </celldesigner:annotation>
          </celldesigner:species>
          <celldesigner:species id="s_id_path_0_i1f5" name="CCL3">
            <celldesigner:notes>
              <html:html>
                <html:head>
                  <html:title />
                </html:head>
                <html:body>Name: C-C motif chemokine ligand 3
Synonyms: G0S19-1, LD78ALPHA, MIP-1-alpha
HGNC_ID: 10627
EntrezGene_ID: 6348
RefSeq_ID: NM_002983

<rdf:RDF><rdf:Description rdf:about="#s_id_path_0_i1f5"><bqbiol:isDescribedBy><rdf:Bag><rdf:li rdf:resource="urn:miriam:uniprot:P10147" /></rdf:Bag></bqbiol:isDescribedBy><bqbiol:isDescribedBy><rdf:Bag><rdf:li rdf:resource="urn:miriam:refseq:NM_002983" /></rdf:Bag></bqbiol:isDescribedBy><bqbiol:isDescribedBy><rdf:Bag><rdf:li rdf:resource="urn:miriam:hgnc.symbol:CCL3" /></rdf:Bag></bqbiol:isDescribedBy><bqbiol:isDescribedBy><rdf:Bag><rdf:li rdf:resource="urn:miriam:ensembl:ENSG00000277632" /></rdf:Bag></bqbiol:isDescribedBy><bqbiol:isDescribedBy><rdf:Bag><rdf:li rdf:resource="urn:miriam:hgnc:10627" /></rdf:Bag></bqbiol:isDescribedBy><bqbiol:isDescribedBy><rdf:Bag><rdf:li rdf:resource="urn:miriam:ncbigene:6348" /></rdf:Bag></bqbiol:isDescribedBy><dcterms:modified rdf:parseType="Resource" /></rdf:Description></rdf:RDF>
</html:body>
              </html:html>
            </celldesigner:notes>
            <celldesigner:annotation>
              <celldesigner:complexSpecies>s_id_path_0_i16c</celldesigner:complexSpecies>
              <celldesigner:speciesIdentity>
                <celldesigner:class>PROTEIN</celldesigner:class>
                <celldesigner:proteinReference>p_s_id_path_0_i1f5</celldesigner:proteinReference>
                <celldesigner:name>CCL3</celldesigner:name>
              </celldesigner:speciesIdentity>
            </celldesigner:annotation>
          </celldesigner:species>
          <celldesigner:species id="s_id_path_0_i222" name="CCL4">
            <celldesigner:notes>
              <html:html>
                <html:head>
                  <html:title />
                </html:head>
                <html:body>Name: C-C motif chemokine ligand 4
Synonyms: AT744.1, Act-2, MIP-1-beta
HGNC_ID: 10630
EntrezGene_ID: 6351
RefSeq_ID: NM_002984

<rdf:RDF><rdf:Description rdf:about="#s_id_path_0_i222"><bqbiol:isDescribedBy><rdf:Bag><rdf:li rdf:resource="urn:miriam:ensembl:ENSG00000275302" /></rdf:Bag></bqbiol:isDescribedBy><bqbiol:isDescribedBy><rdf:Bag><rdf:li rdf:resource="urn:miriam:refseq:NM_002984" /></rdf:Bag></bqbiol:isDescribedBy><bqbiol:isDescribedBy><rdf:Bag><rdf:li rdf:resource="urn:miriam:hgnc.symbol:CCL4" /></rdf:Bag></bqbiol:isDescribedBy><bqbiol:isDescribedBy><rdf:Bag><rdf:li rdf:resource="urn:miriam:hgnc:10630" /></rdf:Bag></bqbiol:isDescribedBy><bqbiol:isDescribedBy><rdf:Bag><rdf:li rdf:resource="urn:miriam:ncbigene:6351" /></rdf:Bag></bqbiol:isDescribedBy><bqbiol:isDescribedBy><rdf:Bag><rdf:li rdf:resource="urn:miriam:uniprot:P13236" /></rdf:Bag></bqbiol:isDescribedBy><dcterms:modified rdf:parseType="Resource" /></rdf:Description></rdf:RDF>
</html:body>
              </html:html>
            </celldesigner:notes>
            <celldesigner:annotation>
              <celldesigner:complexSpecies>s_id_path_0_i16c</celldesigner:complexSpecies>
              <celldesigner:speciesIdentity>
                <celldesigner:class>PROTEIN</celldesigner:class>
                <celldesigner:proteinReference>p_s_id_path_0_i222</celldesigner:proteinReference>
                <celldesigner:name>CCL4</celldesigner:name>
              </celldesigner:speciesIdentity>
            </celldesigner:annotation>
          </celldesigner:species>
          <celldesigner:species id="s_id_path_0_i22b" name="CCL2">
            <celldesigner:notes>
              <html:html>
                <html:head>
                  <html:title />
                </html:head>
                <html:body>Name: C-C motif chemokine ligand 2
Synonyms: GDCF-2, HC11, MCAF, MCP-1, MCP1, MGC9434, SMC-CF
HGNC_ID: 10618
EntrezGene_ID: 6347
RefSeq_ID: NM_002982

<rdf:RDF><rdf:Description rdf:about="#s_id_path_0_i22b"><bqbiol:isDescribedBy><rdf:Bag><rdf:li rdf:resource="urn:miriam:refseq:NM_002982" /></rdf:Bag></bqbiol:isDescribedBy><bqbiol:isDescribedBy><rdf:Bag><rdf:li rdf:resource="urn:miriam:hgnc.symbol:CCL2" /></rdf:Bag></bqbiol:isDescribedBy><bqbiol:isDescribedBy><rdf:Bag><rdf:li rdf:resource="urn:miriam:uniprot:P13500" /></rdf:Bag></bqbiol:isDescribedBy><bqbiol:isDescribedBy><rdf:Bag><rdf:li rdf:resource="urn:miriam:ensembl:ENSG00000108691" /></rdf:Bag></bqbiol:isDescribedBy><bqbiol:isDescribedBy><rdf:Bag><rdf:li rdf:resource="urn:miriam:hgnc:10618" /></rdf:Bag></bqbiol:isDescribedBy><bqbiol:isDescribedBy><rdf:Bag><rdf:li rdf:resource="urn:miriam:ncbigene:6347" /></rdf:Bag></bqbiol:isDescribedBy><dcterms:modified rdf:parseType="Resource" /></rdf:Description></rdf:RDF>
</html:body>
              </html:html>
            </celldesigner:notes>
            <celldesigner:annotation>
              <celldesigner:complexSpecies>s_id_path_0_i16c</celldesigner:complexSpecies>
              <celldesigner:speciesIdentity>
                <celldesigner:class>PROTEIN</celldesigner:class>
                <celldesigner:proteinReference>p_s_id_path_0_i22b</celldesigner:proteinReference>
                <celldesigner:name>CCL2</celldesigner:name>
              </celldesigner:speciesIdentity>
            </celldesigner:annotation>
          </celldesigner:species>
          <celldesigner:species id="s_id_path_0_i2f8" name="CXCL1">
            <celldesigner:notes>
              <html:html>
                <html:head>
                  <html:title />
                </html:head>
                <html:body>Name: C-X-C motif chemokine ligand 1
Synonyms: GROa, MGSA-a, NAP-3, SCYB1
HGNC_ID: 4602
EntrezGene_ID: 2919
RefSeq_ID: NM_001511

<rdf:RDF><rdf:Description rdf:about="#s_id_path_0_i2f8"><bqbiol:isDescribedBy><rdf:Bag><rdf:li rdf:resource="urn:miriam:hgnc.symbol:CXCL1" /></rdf:Bag></bqbiol:isDescribedBy><bqbiol:isDescribedBy><rdf:Bag><rdf:li rdf:resource="urn:miriam:hgnc:4602" /></rdf:Bag></bqbiol:isDescribedBy><bqbiol:isDescribedBy><rdf:Bag><rdf:li rdf:resource="urn:miriam:ncbigene:2919" /></rdf:Bag></bqbiol:isDescribedBy><bqbiol:isDescribedBy><rdf:Bag><rdf:li rdf:resource="urn:miriam:uniprot:P09341" /></rdf:Bag></bqbiol:isDescribedBy><bqbiol:isDescribedBy><rdf:Bag><rdf:li rdf:resource="urn:miriam:refseq:NM_001511" /></rdf:Bag></bqbiol:isDescribedBy><bqbiol:isDescribedBy><rdf:Bag><rdf:li rdf:resource="urn:miriam:ensembl:ENSG00000163739" /></rdf:Bag></bqbiol:isDescribedBy><dcterms:modified rdf:parseType="Resource" /></rdf:Description></rdf:RDF>
</html:body>
              </html:html>
            </celldesigner:notes>
            <celldesigner:annotation>
              <celldesigner:complexSpecies>s_id_path_0_i16c</celldesigner:complexSpecies>
              <celldesigner:speciesIdentity>
                <celldesigner:class>PROTEIN</celldesigner:class>
                <celldesigner:proteinReference>p_s_id_path_0_i2f8</celldesigner:proteinReference>
                <celldesigner:name>CXCL1</celldesigner:name>
              </celldesigner:speciesIdentity>
            </celldesigner:annotation>
          </celldesigner:species>
          <celldesigner:species id="s_id_path_0_i348" name="CXCL2">
            <celldesigner:notes>
              <html:html>
                <html:head>
                  <html:title />
                </html:head>
                <html:body>Name: C-X-C motif chemokine ligand 2
Synonyms: CINC-2a, GROb, MGSA-b, MIP-2a, SCYB2
HGNC_ID: 4603
EntrezGene_ID: 2920
RefSeq_ID: NM_002089

<rdf:RDF><rdf:Description rdf:about="#s_id_path_0_i348"><bqbiol:isDescribedBy><rdf:Bag><rdf:li rdf:resource="urn:miriam:ncbigene:2920" /></rdf:Bag></bqbiol:isDescribedBy><bqbiol:isDescribedBy><rdf:Bag><rdf:li rdf:resource="urn:miriam:hgnc.symbol:CXCL2" /></rdf:Bag></bqbiol:isDescribedBy><bqbiol:isDescribedBy><rdf:Bag><rdf:li rdf:resource="urn:miriam:ensembl:ENSG00000081041" /></rdf:Bag></bqbiol:isDescribedBy><bqbiol:isDescribedBy><rdf:Bag><rdf:li rdf:resource="urn:miriam:uniprot:P19875" /></rdf:Bag></bqbiol:isDescribedBy><bqbiol:isDescribedBy><rdf:Bag><rdf:li rdf:resource="urn:miriam:refseq:NM_002089" /></rdf:Bag></bqbiol:isDescribedBy><bqbiol:isDescribedBy><rdf:Bag><rdf:li rdf:resource="urn:miriam:hgnc:4603" /></rdf:Bag></bqbiol:isDescribedBy><dcterms:modified rdf:parseType="Resource" /></rdf:Description></rdf:RDF>
</html:body>
              </html:html>
            </celldesigner:notes>
            <celldesigner:annotation>
              <celldesigner:complexSpecies>s_id_path_0_i16c</celldesigner:complexSpecies>
              <celldesigner:speciesIdentity>
                <celldesigner:class>PROTEIN</celldesigner:class>
                <celldesigner:proteinReference>p_s_id_path_0_i348</celldesigner:proteinReference>
                <celldesigner:name>CXCL2</celldesigner:name>
              </celldesigner:speciesIdentity>
            </celldesigner:annotation>
          </celldesigner:species>
          <celldesigner:species id="s_id_path_2_i22b" name="C2">
            <celldesigner:notes>
              <html:html>
                <html:head>
                  <html:title />
                </html:head>
                <html:body>EntrezGene_ID: 717

<rdf:RDF><rdf:Description rdf:about="#s_id_path_2_i22b"><bqbiol:isDescribedBy><rdf:Bag><rdf:li rdf:resource="urn:miriam:ncbigene:717" /></rdf:Bag></bqbiol:isDescribedBy><dcterms:modified rdf:parseType="Resource" /></rdf:Description></rdf:RDF>
</html:body>
              </html:html>
            </celldesigner:notes>
            <celldesigner:annotation>
              <celldesigner:complexSpecies>s_id_path_2_i159</celldesigner:complexSpecies>
              <celldesigner:speciesIdentity>
                <celldesigner:class>GENE</celldesigner:class>
                <celldesigner:geneReference>g_s_id_path_2_i22b</celldesigner:geneReference>
                <celldesigner:name>C2</celldesigner:name>
              </celldesigner:speciesIdentity>
            </celldesigner:annotation>
          </celldesigner:species>
          <celldesigner:species id="s_id_path_2_i36a" name="C4">
            <celldesigner:notes>
              <html:html>
                <html:head>
                  <html:title />
                </html:head>
                <html:body>EntrezGene_ID: 721

<rdf:RDF><rdf:Description rdf:about="#s_id_path_2_i36a"><bqbiol:isDescribedBy><rdf:Bag><rdf:li rdf:resource="urn:miriam:ncbigene:721" /></rdf:Bag></bqbiol:isDescribedBy><dcterms:modified rdf:parseType="Resource" /></rdf:Description></rdf:RDF>
</html:body>
              </html:html>
            </celldesigner:notes>
            <celldesigner:annotation>
              <celldesigner:complexSpecies>s_id_path_2_i159</celldesigner:complexSpecies>
              <celldesigner:speciesIdentity>
                <celldesigner:class>GENE</celldesigner:class>
                <celldesigner:geneReference>g_s_id_path_2_i36a</celldesigner:geneReference>
                <celldesigner:name>C4</celldesigner:name>
              </celldesigner:speciesIdentity>
            </celldesigner:annotation>
          </celldesigner:species>
          <celldesigner:species id="s_id_path_0_i1a0" name="NFATC2">
            <celldesigner:notes>
              <html:html>
                <html:head>
                  <html:title />
                </html:head>
                <html:body>Name: nuclear factor of activated T cells 2
Synonyms: NF-ATP, NFAT1, NFATp
HGNC_ID: 7776
EntrezGene_ID: 4773
RefSeq_ID: NM_012340

<rdf:RDF><rdf:Description rdf:about="#s_id_path_0_i1a0"><bqbiol:isDescribedBy><rdf:Bag><rdf:li rdf:resource="urn:miriam:hgnc:7776" /></rdf:Bag></bqbiol:isDescribedBy><bqbiol:isDescribedBy><rdf:Bag><rdf:li rdf:resource="urn:miriam:refseq:NM_012340" /></rdf:Bag></bqbiol:isDescribedBy><bqbiol:isDescribedBy><rdf:Bag><rdf:li rdf:resource="urn:miriam:ensembl:ENSG00000101096" /></rdf:Bag></bqbiol:isDescribedBy><bqbiol:isDescribedBy><rdf:Bag><rdf:li rdf:resource="urn:miriam:ncbigene:4773" /></rdf:Bag></bqbiol:isDescribedBy><bqbiol:isDescribedBy><rdf:Bag><rdf:li rdf:resource="urn:miriam:uniprot:Q13469" /></rdf:Bag></bqbiol:isDescribedBy><bqbiol:isDescribedBy><rdf:Bag><rdf:li rdf:resource="urn:miriam:hgnc.symbol:NFATC2" /></rdf:Bag></bqbiol:isDescribedBy><dcterms:modified rdf:parseType="Resource" /></rdf:Description></rdf:RDF>
</html:body>
              </html:html>
            </celldesigner:notes>
            <celldesigner:annotation>
              <celldesigner:complexSpecies>s_id_path_0_i14c</celldesigner:complexSpecies>
              <celldesigner:speciesIdentity>
                <celldesigner:class>PROTEIN</celldesigner:class>
                <celldesigner:proteinReference>p_s_id_path_0_i1a0</celldesigner:proteinReference>
                <celldesigner:state>
                  <celldesigner:listOfModifications>
</celldesigner:listOfModifications>
                </celldesigner:state>
                <celldesigner:name>NFATC2</celldesigner:name>
              </celldesigner:speciesIdentity>
            </celldesigner:annotation>
          </celldesigner:species>
          <celldesigner:species id="s_id_path_0_i4b4" name="NFATC1">
            <celldesigner:notes>
              <html:html>
                <html:head>
                  <html:title />
                </html:head>
                <html:body>Name: nuclear factor of activated T cells 1
Synonyms: NF-ATC, NFAT2, NFATc
HGNC_ID: 7775
EntrezGene_ID: 4772
RefSeq_ID: NM_172390

<rdf:RDF><rdf:Description rdf:about="#s_id_path_0_i4b4"><bqbiol:isDescribedBy><rdf:Bag><rdf:li rdf:resource="urn:miriam:hgnc:7775" /></rdf:Bag></bqbiol:isDescribedBy><bqbiol:isDescribedBy><rdf:Bag><rdf:li rdf:resource="urn:miriam:ncbigene:4772" /></rdf:Bag></bqbiol:isDescribedBy><bqbiol:isDescribedBy><rdf:Bag><rdf:li rdf:resource="urn:miriam:ensembl:ENSG00000131196" /></rdf:Bag></bqbiol:isDescribedBy><bqbiol:isDescribedBy><rdf:Bag><rdf:li rdf:resource="urn:miriam:uniprot:O95644" /></rdf:Bag></bqbiol:isDescribedBy><bqbiol:isDescribedBy><rdf:Bag><rdf:li rdf:resource="urn:miriam:hgnc.symbol:NFATC1" /></rdf:Bag></bqbiol:isDescribedBy><bqbiol:isDescribedBy><rdf:Bag><rdf:li rdf:resource="urn:miriam:refseq:NM_172390" /></rdf:Bag></bqbiol:isDescribedBy><dcterms:modified rdf:parseType="Resource" /></rdf:Description></rdf:RDF>
</html:body>
              </html:html>
            </celldesigner:notes>
            <celldesigner:annotation>
              <celldesigner:complexSpecies>s_id_path_0_i14c</celldesigner:complexSpecies>
              <celldesigner:speciesIdentity>
                <celldesigner:class>PROTEIN</celldesigner:class>
                <celldesigner:proteinReference>p_s_id_path_0_i4b4</celldesigner:proteinReference>
                <celldesigner:state>
                  <celldesigner:listOfModifications>
</celldesigner:listOfModifications>
                </celldesigner:state>
                <celldesigner:name>NFATC1</celldesigner:name>
              </celldesigner:speciesIdentity>
            </celldesigner:annotation>
          </celldesigner:species>
          <celldesigner:species id="s_id_path_0_i34b" name="CASP8_space_(p10)">
            <celldesigner:notes>
              <html:html>
                <html:head>
                  <html:title />
                </html:head>
                <html:body>Name: caspase 8
Synonyms: Casp-8, FLICE, MACH, MCH5
HGNC_ID: 1509
EntrezGene_ID: 841
RefSeq_ID: NM_001228

<rdf:RDF><rdf:Description rdf:about="#s_id_path_0_i34b"><bqbiol:isDescribedBy><rdf:Bag><rdf:li rdf:resource="urn:miriam:hgnc:1509" /></rdf:Bag></bqbiol:isDescribedBy><bqbiol:isDescribedBy><rdf:Bag><rdf:li rdf:resource="urn:miriam:hgnc.symbol:CASP8" /></rdf:Bag></bqbiol:isDescribedBy><bqbiol:isDescribedBy><rdf:Bag><rdf:li rdf:resource="urn:miriam:uniprot:Q14790" /></rdf:Bag></bqbiol:isDescribedBy><bqbiol:isDescribedBy><rdf:Bag><rdf:li rdf:resource="urn:miriam:ncbigene:841" /></rdf:Bag></bqbiol:isDescribedBy><bqbiol:isDescribedBy><rdf:Bag><rdf:li rdf:resource="urn:miriam:refseq:NM_001228" /></rdf:Bag></bqbiol:isDescribedBy><bqbiol:isDescribedBy><rdf:Bag><rdf:li rdf:resource="urn:miriam:ensembl:ENSG00000064012" /></rdf:Bag></bqbiol:isDescribedBy><dcterms:modified rdf:parseType="Resource" /></rdf:Description></rdf:RDF>
</html:body>
              </html:html>
            </celldesigner:notes>
            <celldesigner:annotation>
              <celldesigner:complexSpecies>s_id_path_0_i115</celldesigner:complexSpecies>
              <celldesigner:speciesIdentity>
                <celldesigner:class>PROTEIN</celldesigner:class>
                <celldesigner:proteinReference>p_s_id_path_0_i34b</celldesigner:proteinReference>
                <celldesigner:name>CASP8_space_(p10)</celldesigner:name>
              </celldesigner:speciesIdentity>
            </celldesigner:annotation>
          </celldesigner:species>
          <celldesigner:species id="s_id_path_0_i586" name="SNCA">
            <celldesigner:notes>
              <html:html>
                <html:head>
                  <html:title />
                </html:head>
                <html:body>Name: synuclein alpha
Synonyms: NACP, PD1
HGNC_ID: 11138
EntrezGene_ID: 6622
RefSeq_ID: NM_000345

<rdf:RDF><rdf:Description rdf:about="#s_id_path_0_i586"><bqbiol:isDescribedBy><rdf:Bag><rdf:li rdf:resource="urn:miriam:hgnc:11138" /></rdf:Bag></bqbiol:isDescribedBy><bqbiol:isDescribedBy><rdf:Bag><rdf:li rdf:resource="urn:miriam:ensembl:ENSG00000145335" /></rdf:Bag></bqbiol:isDescribedBy><bqbiol:isDescribedBy><rdf:Bag><rdf:li rdf:resource="urn:miriam:hgnc.symbol:SNCA" /></rdf:Bag></bqbiol:isDescribedBy><bqbiol:isDescribedBy><rdf:Bag><rdf:li rdf:resource="urn:miriam:refseq:NM_000345" /></rdf:Bag></bqbiol:isDescribedBy><bqbiol:isDescribedBy><rdf:Bag><rdf:li rdf:resource="urn:miriam:uniprot:P37840" /></rdf:Bag></bqbiol:isDescribedBy><bqbiol:isDescribedBy><rdf:Bag><rdf:li rdf:resource="urn:miriam:ncbigene:6622" /></rdf:Bag></bqbiol:isDescribedBy><dcterms:modified rdf:parseType="Resource" /></rdf:Description></rdf:RDF>
</html:body>
              </html:html>
            </celldesigner:notes>
            <celldesigner:annotation>
              <celldesigner:complexSpecies>s_id_path_0_i165</celldesigner:complexSpecies>
              <celldesigner:speciesIdentity>
                <celldesigner:class>PROTEIN</celldesigner:class>
                <celldesigner:proteinReference>p_s_id_path_0_i586</celldesigner:proteinReference>
                <celldesigner:state>
                  <celldesigner:listOfModifications>
</celldesigner:listOfModifications>
                </celldesigner:state>
                <celldesigner:name>SNCA</celldesigner:name>
              </celldesigner:speciesIdentity>
            </celldesigner:annotation>
          </celldesigner:species>
          <celldesigner:species id="s_id_path_2_i151" name="factor_space_Xa">
            <celldesigner:notes>
              <html:html>
                <html:head>
                  <html:title />
                </html:head>
                <html:body>Name: factor Xa [plasma membrane]
Reactome_ID: R-BTA-140649, R-MMU-140649, R-HSA-140649, R-SSC-140649, R-RNO-140649, R-GGA-140649, R-CFA-140649, R-DRE-140649, R-XTR-140649
Pubmed_ID: 3052293, 6587384

<rdf:RDF><rdf:Description rdf:about="#s_id_path_2_i151"><bqbiol:isHomologTo><rdf:Bag><rdf:li rdf:resource="urn:miriam:reactome:R-BTA-140649" /></rdf:Bag></bqbiol:isHomologTo><bqbiol:hasPart><rdf:Bag><rdf:li rdf:resource="urn:miriam:uniprot:P00742" /></rdf:Bag></bqbiol:hasPart><bqbiol:isDescribedBy><rdf:Bag><rdf:li rdf:resource="urn:miriam:pubmed:3052293" /></rdf:Bag></bqbiol:isDescribedBy><bqbiol:isHomologTo><rdf:Bag><rdf:li rdf:resource="urn:miriam:reactome:R-MMU-140649" /></rdf:Bag></bqbiol:isHomologTo><bqbiol:is><rdf:Bag><rdf:li rdf:resource="urn:miriam:reactome:R-HSA-140649" /></rdf:Bag></bqbiol:is><bqbiol:isDescribedBy><rdf:Bag><rdf:li rdf:resource="urn:miriam:pubmed:6587384" /></rdf:Bag></bqbiol:isDescribedBy><bqbiol:hasPart><rdf:Bag><rdf:li rdf:resource="urn:miriam:obo.chebi:CHEBI%3A29108" /></rdf:Bag></bqbiol:hasPart><bqbiol:isHomologTo><rdf:Bag><rdf:li rdf:resource="urn:miriam:reactome:R-SSC-140649" /></rdf:Bag></bqbiol:isHomologTo><bqbiol:isHomologTo><rdf:Bag><rdf:li rdf:resource="urn:miriam:reactome:R-RNO-140649" /></rdf:Bag></bqbiol:isHomologTo><bqbiol:isHomologTo><rdf:Bag><rdf:li rdf:resource="urn:miriam:reactome:R-GGA-140649" /></rdf:Bag></bqbiol:isHomologTo><bqbiol:isHomologTo><rdf:Bag><rdf:li rdf:resource="urn:miriam:reactome:R-CFA-140649" /></rdf:Bag></bqbiol:isHomologTo><bqbiol:isHomologTo><rdf:Bag><rdf:li rdf:resource="urn:miriam:reactome:R-DRE-140649" /></rdf:Bag></bqbiol:isHomologTo><bqbiol:isHomologTo><rdf:Bag><rdf:li rdf:resource="urn:miriam:reactome:R-XTR-140649" /></rdf:Bag></bqbiol:isHomologTo><dcterms:modified rdf:parseType="Resource" /></rdf:Description></rdf:RDF>
</html:body>
              </html:html>
            </celldesigner:notes>
            <celldesigner:annotation>
              <celldesigner:complexSpecies>s_id_path_2_i1f4</celldesigner:complexSpecies>
              <celldesigner:speciesIdentity>
                <celldesigner:class>COMPLEX</celldesigner:class>
                <celldesigner:name>factor_space_Xa</celldesigner:name>
              </celldesigner:speciesIdentity>
            </celldesigner:annotation>
          </celldesigner:species>
          <celldesigner:species id="s_id_path_0_i410" name="NGF">
            <celldesigner:notes>
              <html:html>
                <html:head>
                  <html:title />
                </html:head>
                <html:body>Name: nerve growth factor
HGNC_ID: 7808
EntrezGene_ID: 4803
RefSeq_ID: NM_002506

<rdf:RDF><rdf:Description rdf:about="#s_id_path_0_i410"><bqbiol:isDescribedBy><rdf:Bag><rdf:li rdf:resource="urn:miriam:ncbigene:4803" /></rdf:Bag></bqbiol:isDescribedBy><bqbiol:isDescribedBy><rdf:Bag><rdf:li rdf:resource="urn:miriam:hgnc.symbol:NGF" /></rdf:Bag></bqbiol:isDescribedBy><bqbiol:isDescribedBy><rdf:Bag><rdf:li rdf:resource="urn:miriam:uniprot:P01138" /></rdf:Bag></bqbiol:isDescribedBy><bqbiol:isDescribedBy><rdf:Bag><rdf:li rdf:resource="urn:miriam:ensembl:ENSG00000134259" /></rdf:Bag></bqbiol:isDescribedBy><bqbiol:isDescribedBy><rdf:Bag><rdf:li rdf:resource="urn:miriam:refseq:NM_002506" /></rdf:Bag></bqbiol:isDescribedBy><bqbiol:isDescribedBy><rdf:Bag><rdf:li rdf:resource="urn:miriam:hgnc:7808" /></rdf:Bag></bqbiol:isDescribedBy><dcterms:modified rdf:parseType="Resource" /></rdf:Description></rdf:RDF>
</html:body>
              </html:html>
            </celldesigner:notes>
            <celldesigner:annotation>
              <celldesigner:complexSpecies>s_id_path_0_i127</celldesigner:complexSpecies>
              <celldesigner:speciesIdentity>
                <celldesigner:class>PROTEIN</celldesigner:class>
                <celldesigner:proteinReference>p_s_id_path_0_i410</celldesigner:proteinReference>
                <celldesigner:name>NGF</celldesigner:name>
              </celldesigner:speciesIdentity>
            </celldesigner:annotation>
          </celldesigner:species>
          <celldesigner:species id="s_id_path_0_i42b" name="NTF3">
            <celldesigner:notes>
              <html:html>
                <html:head>
                  <html:title />
                </html:head>
                <html:body>Name: neurotrophin 3
Synonyms: NGF2
HGNC_ID: 8023
EntrezGene_ID: 4908
RefSeq_ID: NM_001102654

<rdf:RDF><rdf:Description rdf:about="#s_id_path_0_i42b"><bqbiol:isDescribedBy><rdf:Bag><rdf:li rdf:resource="urn:miriam:uniprot:P20783" /></rdf:Bag></bqbiol:isDescribedBy><bqbiol:isDescribedBy><rdf:Bag><rdf:li rdf:resource="urn:miriam:hgnc.symbol:NTF3" /></rdf:Bag></bqbiol:isDescribedBy><bqbiol:isDescribedBy><rdf:Bag><rdf:li rdf:resource="urn:miriam:refseq:NM_001102654" /></rdf:Bag></bqbiol:isDescribedBy><bqbiol:isDescribedBy><rdf:Bag><rdf:li rdf:resource="urn:miriam:ensembl:ENSG00000185652" /></rdf:Bag></bqbiol:isDescribedBy><bqbiol:isDescribedBy><rdf:Bag><rdf:li rdf:resource="urn:miriam:ncbigene:4908" /></rdf:Bag></bqbiol:isDescribedBy><bqbiol:isDescribedBy><rdf:Bag><rdf:li rdf:resource="urn:miriam:hgnc:8023" /></rdf:Bag></bqbiol:isDescribedBy><dcterms:modified rdf:parseType="Resource" /></rdf:Description></rdf:RDF>
</html:body>
              </html:html>
            </celldesigner:notes>
            <celldesigner:annotation>
              <celldesigner:complexSpecies>s_id_path_0_i127</celldesigner:complexSpecies>
              <celldesigner:speciesIdentity>
                <celldesigner:class>PROTEIN</celldesigner:class>
                <celldesigner:proteinReference>p_s_id_path_0_i42b</celldesigner:proteinReference>
                <celldesigner:name>NTF3</celldesigner:name>
              </celldesigner:speciesIdentity>
            </celldesigner:annotation>
          </celldesigner:species>
          <celldesigner:species id="s_id_path_0_i475" name="GDNF">
            <celldesigner:notes>
              <html:html>
                <html:head>
                  <html:title />
                </html:head>
                <html:body>Name: glial cell derived neurotrophic factor
Synonyms: ATF1, ATF2, HFB1-GDNF
HGNC_ID: 4232
EntrezGene_ID: 2668
RefSeq_ID: NM_000514

<rdf:RDF><rdf:Description rdf:about="#s_id_path_0_i475"><bqbiol:isDescribedBy><rdf:Bag><rdf:li rdf:resource="urn:miriam:hgnc:4232" /></rdf:Bag></bqbiol:isDescribedBy><bqbiol:isDescribedBy><rdf:Bag><rdf:li rdf:resource="urn:miriam:ensembl:ENSG00000168621" /></rdf:Bag></bqbiol:isDescribedBy><bqbiol:isDescribedBy><rdf:Bag><rdf:li rdf:resource="urn:miriam:ncbigene:2668" /></rdf:Bag></bqbiol:isDescribedBy><bqbiol:isDescribedBy><rdf:Bag><rdf:li rdf:resource="urn:miriam:uniprot:P39905" /></rdf:Bag></bqbiol:isDescribedBy><bqbiol:isDescribedBy><rdf:Bag><rdf:li rdf:resource="urn:miriam:hgnc.symbol:GDNF" /></rdf:Bag></bqbiol:isDescribedBy><bqbiol:isDescribedBy><rdf:Bag><rdf:li rdf:resource="urn:miriam:refseq:NM_000514" /></rdf:Bag></bqbiol:isDescribedBy><dcterms:modified rdf:parseType="Resource" /></rdf:Description></rdf:RDF>
</html:body>
              </html:html>
            </celldesigner:notes>
            <celldesigner:annotation>
              <celldesigner:complexSpecies>s_id_path_0_i127</celldesigner:complexSpecies>
              <celldesigner:speciesIdentity>
                <celldesigner:class>PROTEIN</celldesigner:class>
                <celldesigner:proteinReference>p_s_id_path_0_i475</celldesigner:proteinReference>
                <celldesigner:name>GDNF</celldesigner:name>
              </celldesigner:speciesIdentity>
            </celldesigner:annotation>
          </celldesigner:species>
          <celldesigner:species id="s_id_path_0_i55f" name="BDNF">
            <celldesigner:notes>
              <html:html>
                <html:head>
                  <html:title />
                </html:head>
                <html:body>Name: brain derived neurotrophic factor
HGNC_ID: 1033
EntrezGene_ID: 627
RefSeq_ID: NM_170735

<rdf:RDF><rdf:Description rdf:about="#s_id_path_0_i55f"><bqbiol:isDescribedBy><rdf:Bag><rdf:li rdf:resource="urn:miriam:ensembl:ENSG00000176697" /></rdf:Bag></bqbiol:isDescribedBy><bqbiol:isDescribedBy><rdf:Bag><rdf:li rdf:resource="urn:miriam:hgnc:1033" /></rdf:Bag></bqbiol:isDescribedBy><bqbiol:isDescribedBy><rdf:Bag><rdf:li rdf:resource="urn:miriam:hgnc.symbol:BDNF" /></rdf:Bag></bqbiol:isDescribedBy><bqbiol:isDescribedBy><rdf:Bag><rdf:li rdf:resource="urn:miriam:ncbigene:627" /></rdf:Bag></bqbiol:isDescribedBy><bqbiol:isDescribedBy><rdf:Bag><rdf:li rdf:resource="urn:miriam:uniprot:P23560" /></rdf:Bag></bqbiol:isDescribedBy><bqbiol:isDescribedBy><rdf:Bag><rdf:li rdf:resource="urn:miriam:refseq:NM_170735" /></rdf:Bag></bqbiol:isDescribedBy><dcterms:modified rdf:parseType="Resource" /></rdf:Description></rdf:RDF>
</html:body>
              </html:html>
            </celldesigner:notes>
            <celldesigner:annotation>
              <celldesigner:complexSpecies>s_id_path_0_i127</celldesigner:complexSpecies>
              <celldesigner:speciesIdentity>
                <celldesigner:class>PROTEIN</celldesigner:class>
                <celldesigner:proteinReference>p_s_id_path_0_i55f</celldesigner:proteinReference>
                <celldesigner:name>BDNF</celldesigner:name>
              </celldesigner:speciesIdentity>
            </celldesigner:annotation>
          </celldesigner:species>
          <celldesigner:species id="s_id_path_0_i239" name="NFKB2">
            <celldesigner:notes>
              <html:html>
                <html:head>
                  <html:title />
                </html:head>
                <html:body>Symbol: NFKB2
HGNC_ID: 7795
EntrezGene_ID: 4791
RefSeq_ID: NM_001077494

<rdf:RDF><rdf:Description rdf:about="#s_id_path_0_i239"><bqbiol:isDescribedBy><rdf:Bag><rdf:li rdf:resource="urn:miriam:hgnc:7795" /></rdf:Bag></bqbiol:isDescribedBy><bqbiol:isDescribedBy><rdf:Bag><rdf:li rdf:resource="urn:miriam:refseq:NM_001077494" /></rdf:Bag></bqbiol:isDescribedBy><bqbiol:isDescribedBy><rdf:Bag><rdf:li rdf:resource="urn:miriam:hgnc.symbol:NFKB2" /></rdf:Bag></bqbiol:isDescribedBy><bqbiol:isDescribedBy><rdf:Bag><rdf:li rdf:resource="urn:miriam:ncbigene:4791" /></rdf:Bag></bqbiol:isDescribedBy><bqbiol:isDescribedBy><rdf:Bag><rdf:li rdf:resource="urn:miriam:ensembl:ENSG00000077150" /></rdf:Bag></bqbiol:isDescribedBy><bqbiol:isDescribedBy><rdf:Bag><rdf:li rdf:resource="urn:miriam:uniprot:Q00653" /></rdf:Bag></bqbiol:isDescribedBy><dcterms:modified rdf:parseType="Resource" /></rdf:Description></rdf:RDF>
</html:body>
              </html:html>
            </celldesigner:notes>
            <celldesigner:annotation>
              <celldesigner:complexSpecies>s_id_path_0_i184</celldesigner:complexSpecies>
              <celldesigner:speciesIdentity>
                <celldesigner:class>PROTEIN</celldesigner:class>
                <celldesigner:proteinReference>p_s_id_path_0_i239</celldesigner:proteinReference>
                <celldesigner:name>NFKB2</celldesigner:name>
              </celldesigner:speciesIdentity>
            </celldesigner:annotation>
          </celldesigner:species>
          <celldesigner:species id="s_id_path_0_i3a3" name="NFKB1">
            <celldesigner:notes>
              <html:html>
                <html:head>
                  <html:title />
                </html:head>
                <html:body>Symbol: NFKB1
HGNC_ID: 7794
EntrezGene_ID: 4790
RefSeq_ID: NM_003998

<rdf:RDF><rdf:Description rdf:about="#s_id_path_0_i3a3"><bqbiol:isDescribedBy><rdf:Bag><rdf:li rdf:resource="urn:miriam:ncbigene:4790" /></rdf:Bag></bqbiol:isDescribedBy><bqbiol:isDescribedBy><rdf:Bag><rdf:li rdf:resource="urn:miriam:ensembl:ENSG00000109320" /></rdf:Bag></bqbiol:isDescribedBy><bqbiol:isDescribedBy><rdf:Bag><rdf:li rdf:resource="urn:miriam:hgnc.symbol:NFKB1" /></rdf:Bag></bqbiol:isDescribedBy><bqbiol:isDescribedBy><rdf:Bag><rdf:li rdf:resource="urn:miriam:hgnc:7794" /></rdf:Bag></bqbiol:isDescribedBy><bqbiol:isDescribedBy><rdf:Bag><rdf:li rdf:resource="urn:miriam:uniprot:P19838" /></rdf:Bag></bqbiol:isDescribedBy><bqbiol:isDescribedBy><rdf:Bag><rdf:li rdf:resource="urn:miriam:refseq:NM_003998" /></rdf:Bag></bqbiol:isDescribedBy><dcterms:modified rdf:parseType="Resource" /></rdf:Description></rdf:RDF>
</html:body>
              </html:html>
            </celldesigner:notes>
            <celldesigner:annotation>
              <celldesigner:complexSpecies>s_id_path_0_i184</celldesigner:complexSpecies>
              <celldesigner:speciesIdentity>
                <celldesigner:class>PROTEIN</celldesigner:class>
                <celldesigner:proteinReference>p_s_id_path_0_i3a3</celldesigner:proteinReference>
                <celldesigner:name>NFKB1</celldesigner:name>
              </celldesigner:speciesIdentity>
            </celldesigner:annotation>
          </celldesigner:species>
          <celldesigner:species id="s_id_path_0_i573" name="RELA">
            <celldesigner:notes>
              <html:html>
                <html:head>
                  <html:title />
                </html:head>
                <html:body>Symbol: RELA
Previous Symbols: NFKB3
HGNC_ID: 9955
EntrezGene_ID: 5970
RefSeq_ID: NM_021975

<rdf:RDF><rdf:Description rdf:about="#s_id_path_0_i573"><bqbiol:isDescribedBy><rdf:Bag><rdf:li rdf:resource="urn:miriam:hgnc:9955" /></rdf:Bag></bqbiol:isDescribedBy><bqbiol:isDescribedBy><rdf:Bag><rdf:li rdf:resource="urn:miriam:ensembl:ENSG00000173039" /></rdf:Bag></bqbiol:isDescribedBy><bqbiol:isDescribedBy><rdf:Bag><rdf:li rdf:resource="urn:miriam:ncbigene:5970" /></rdf:Bag></bqbiol:isDescribedBy><bqbiol:isDescribedBy><rdf:Bag><rdf:li rdf:resource="urn:miriam:refseq:NM_021975" /></rdf:Bag></bqbiol:isDescribedBy><bqbiol:isDescribedBy><rdf:Bag><rdf:li rdf:resource="urn:miriam:hgnc.symbol:RELA" /></rdf:Bag></bqbiol:isDescribedBy><bqbiol:isDescribedBy><rdf:Bag><rdf:li rdf:resource="urn:miriam:uniprot:Q04206" /></rdf:Bag></bqbiol:isDescribedBy><dcterms:modified rdf:parseType="Resource" /></rdf:Description></rdf:RDF>
</html:body>
              </html:html>
            </celldesigner:notes>
            <celldesigner:annotation>
              <celldesigner:complexSpecies>s_id_path_0_i184</celldesigner:complexSpecies>
              <celldesigner:speciesIdentity>
                <celldesigner:class>PROTEIN</celldesigner:class>
                <celldesigner:proteinReference>p_s_id_path_0_i573</celldesigner:proteinReference>
                <celldesigner:name>RELA</celldesigner:name>
              </celldesigner:speciesIdentity>
            </celldesigner:annotation>
          </celldesigner:species>
          <celldesigner:species id="s_id_path_2_i23b" name="CBR1">
            <celldesigner:notes>
              <html:html>
                <html:head>
                  <html:title />
                </html:head>
                <html:body>EntrezGene_ID: 873

<rdf:RDF><rdf:Description rdf:about="#s_id_path_2_i23b"><bqbiol:isDescribedBy><rdf:Bag><rdf:li rdf:resource="urn:miriam:ncbigene:873" /></rdf:Bag></bqbiol:isDescribedBy><dcterms:modified rdf:parseType="Resource" /></rdf:Description></rdf:RDF>
</html:body>
              </html:html>
            </celldesigner:notes>
            <celldesigner:annotation>
              <celldesigner:complexSpecies>s_id_path_2_i1f6</celldesigner:complexSpecies>
              <celldesigner:speciesIdentity>
                <celldesigner:class>GENE</celldesigner:class>
                <celldesigner:geneReference>g_s_id_path_2_i23b</celldesigner:geneReference>
                <celldesigner:name>CBR1</celldesigner:name>
              </celldesigner:speciesIdentity>
            </celldesigner:annotation>
          </celldesigner:species>
          <celldesigner:species id="s_id_path_2_i24b" name="HPGDS">
            <celldesigner:notes>
              <html:html>
                <html:head>
                  <html:title />
                </html:head>
                <html:body>EntrezGene_ID: 27306
Pubmed_ID: 11672424

<rdf:RDF><rdf:Description rdf:about="#s_id_path_2_i24b"><bqbiol:isDescribedBy><rdf:Bag><rdf:li rdf:resource="urn:miriam:pubmed:11672424" /></rdf:Bag></bqbiol:isDescribedBy><bqbiol:isDescribedBy><rdf:Bag><rdf:li rdf:resource="urn:miriam:ncbigene:27306" /></rdf:Bag></bqbiol:isDescribedBy><dcterms:modified rdf:parseType="Resource" /></rdf:Description></rdf:RDF>
</html:body>
              </html:html>
            </celldesigner:notes>
            <celldesigner:annotation>
              <celldesigner:complexSpecies>s_id_path_2_i1f6</celldesigner:complexSpecies>
              <celldesigner:speciesIdentity>
                <celldesigner:class>GENE</celldesigner:class>
                <celldesigner:geneReference>g_s_id_path_2_i24b</celldesigner:geneReference>
                <celldesigner:name>HPGDS</celldesigner:name>
              </celldesigner:speciesIdentity>
            </celldesigner:annotation>
          </celldesigner:species>
          <celldesigner:species id="s_id_path_2_i255" name="TBXAS1">
            <celldesigner:notes>
              <html:html>
                <html:head>
                  <html:title />
                </html:head>
                <html:body>EntrezGene_ID: 6916

<rdf:RDF><rdf:Description rdf:about="#s_id_path_2_i255"><bqbiol:isDescribedBy><rdf:Bag><rdf:li rdf:resource="urn:miriam:ncbigene:6916" /></rdf:Bag></bqbiol:isDescribedBy><dcterms:modified rdf:parseType="Resource" /></rdf:Description></rdf:RDF>
</html:body>
              </html:html>
            </celldesigner:notes>
            <celldesigner:annotation>
              <celldesigner:complexSpecies>s_id_path_2_i1f6</celldesigner:complexSpecies>
              <celldesigner:speciesIdentity>
                <celldesigner:class>GENE</celldesigner:class>
                <celldesigner:geneReference>g_s_id_path_2_i255</celldesigner:geneReference>
                <celldesigner:name>TBXAS1</celldesigner:name>
              </celldesigner:speciesIdentity>
            </celldesigner:annotation>
          </celldesigner:species>
          <celldesigner:species id="s_id_path_2_i37b" name="AKR1B">
            <celldesigner:notes>
              <html:html>
                <html:head>
                  <html:title />
                </html:head>
                <html:body>Pubmed_ID: 20943776

<rdf:RDF><rdf:Description rdf:about="#s_id_path_2_i37b"><bqbiol:isDescribedBy><rdf:Bag><rdf:li rdf:resource="urn:miriam:pubmed:20943776" /></rdf:Bag></bqbiol:isDescribedBy><bqbiol:isDescribedBy><rdf:Bag><rdf:li rdf:resource="urn:miriam:uniprot:P15121" /></rdf:Bag></bqbiol:isDescribedBy><dcterms:modified rdf:parseType="Resource" /></rdf:Description></rdf:RDF>
</html:body>
              </html:html>
            </celldesigner:notes>
            <celldesigner:annotation>
              <celldesigner:complexSpecies>s_id_path_2_i1f6</celldesigner:complexSpecies>
              <celldesigner:speciesIdentity>
                <celldesigner:class>GENE</celldesigner:class>
                <celldesigner:geneReference>g_s_id_path_2_i37b</celldesigner:geneReference>
                <celldesigner:name>AKR1B</celldesigner:name>
              </celldesigner:speciesIdentity>
            </celldesigner:annotation>
          </celldesigner:species>
          <celldesigner:species id="s_id_path_2_i3b7" name="PTGDS">
            <celldesigner:notes>
              <html:html>
                <html:head>
                  <html:title />
                </html:head>
                <html:body>EntrezGene_ID: 5730

<rdf:RDF><rdf:Description rdf:about="#s_id_path_2_i3b7"><bqbiol:isDescribedBy><rdf:Bag><rdf:li rdf:resource="urn:miriam:ncbigene:5730" /></rdf:Bag></bqbiol:isDescribedBy><dcterms:modified rdf:parseType="Resource" /></rdf:Description></rdf:RDF>
</html:body>
              </html:html>
            </celldesigner:notes>
            <celldesigner:annotation>
              <celldesigner:complexSpecies>s_id_path_2_i1f6</celldesigner:complexSpecies>
              <celldesigner:speciesIdentity>
                <celldesigner:class>GENE</celldesigner:class>
                <celldesigner:geneReference>g_s_id_path_2_i3b7</celldesigner:geneReference>
                <celldesigner:name>PTGDS</celldesigner:name>
              </celldesigner:speciesIdentity>
            </celldesigner:annotation>
          </celldesigner:species>
          <celldesigner:species id="s_id_path_2_i3dc" name="PTGES">
            <celldesigner:notes>
              <html:html>
                <html:head>
                  <html:title />
                </html:head>
                <html:body>EntrezGene_ID: 9536

<rdf:RDF><rdf:Description rdf:about="#s_id_path_2_i3dc"><bqbiol:isDescribedBy><rdf:Bag><rdf:li rdf:resource="urn:miriam:ncbigene:9536" /></rdf:Bag></bqbiol:isDescribedBy><dcterms:modified rdf:parseType="Resource" /></rdf:Description></rdf:RDF>
</html:body>
              </html:html>
            </celldesigner:notes>
            <celldesigner:annotation>
              <celldesigner:complexSpecies>s_id_path_2_i1f6</celldesigner:complexSpecies>
              <celldesigner:speciesIdentity>
                <celldesigner:class>GENE</celldesigner:class>
                <celldesigner:geneReference>g_s_id_path_2_i3dc</celldesigner:geneReference>
                <celldesigner:name>PTGES</celldesigner:name>
              </celldesigner:speciesIdentity>
            </celldesigner:annotation>
          </celldesigner:species>
          <celldesigner:species id="s_id_path_2_i422" name="AKR1C3">
            <celldesigner:notes>
              <html:html>
                <html:head>
                  <html:title />
                </html:head>
                <html:body>EntrezGene_ID: 8644
Pubmed_ID: 9792917

<rdf:RDF><rdf:Description rdf:about="#s_id_path_2_i422"><bqbiol:isDescribedBy><rdf:Bag><rdf:li rdf:resource="urn:miriam:ncbigene:8644" /></rdf:Bag></bqbiol:isDescribedBy><bqbiol:isDescribedBy><rdf:Bag><rdf:li rdf:resource="urn:miriam:pubmed:9792917" /></rdf:Bag></bqbiol:isDescribedBy><dcterms:modified rdf:parseType="Resource" /></rdf:Description></rdf:RDF>
</html:body>
              </html:html>
            </celldesigner:notes>
            <celldesigner:annotation>
              <celldesigner:complexSpecies>s_id_path_2_i1f6</celldesigner:complexSpecies>
              <celldesigner:speciesIdentity>
                <celldesigner:class>GENE</celldesigner:class>
                <celldesigner:geneReference>g_s_id_path_2_i422</celldesigner:geneReference>
                <celldesigner:name>AKR1C3</celldesigner:name>
              </celldesigner:speciesIdentity>
            </celldesigner:annotation>
          </celldesigner:species>
          <celldesigner:species id="s_id_path_2_i427" name="AKR1C1">
            <celldesigner:notes>
              <html:html>
                <html:head>
                  <html:title />
                </html:head>
                <html:body>EntrezGene_ID: 1645
Pubmed_ID: 22014308

<rdf:RDF><rdf:Description rdf:about="#s_id_path_2_i427"><bqbiol:isDescribedBy><rdf:Bag><rdf:li rdf:resource="urn:miriam:ncbigene:1645" /></rdf:Bag></bqbiol:isDescribedBy><bqbiol:isDescribedBy><rdf:Bag><rdf:li rdf:resource="urn:miriam:pubmed:22014308" /></rdf:Bag></bqbiol:isDescribedBy><dcterms:modified rdf:parseType="Resource" /></rdf:Description></rdf:RDF>
</html:body>
              </html:html>
            </celldesigner:notes>
            <celldesigner:annotation>
              <celldesigner:complexSpecies>s_id_path_2_i1f6</celldesigner:complexSpecies>
              <celldesigner:speciesIdentity>
                <celldesigner:class>GENE</celldesigner:class>
                <celldesigner:geneReference>g_s_id_path_2_i427</celldesigner:geneReference>
                <celldesigner:name>AKR1C1</celldesigner:name>
              </celldesigner:speciesIdentity>
            </celldesigner:annotation>
          </celldesigner:species>
          <celldesigner:species id="s_id_path_2_i4df" name="PTGIS">
            <celldesigner:notes>
              <html:html>
                <html:head>
                  <html:title />
                </html:head>
                <html:body>EntrezGene_ID: 5740

<rdf:RDF><rdf:Description rdf:about="#s_id_path_2_i4df"><bqbiol:isDescribedBy><rdf:Bag><rdf:li rdf:resource="urn:miriam:ncbigene:5740" /></rdf:Bag></bqbiol:isDescribedBy><dcterms:modified rdf:parseType="Resource" /></rdf:Description></rdf:RDF>
</html:body>
              </html:html>
            </celldesigner:notes>
            <celldesigner:annotation>
              <celldesigner:complexSpecies>s_id_path_2_i1f6</celldesigner:complexSpecies>
              <celldesigner:speciesIdentity>
                <celldesigner:class>GENE</celldesigner:class>
                <celldesigner:geneReference>g_s_id_path_2_i4df</celldesigner:geneReference>
                <celldesigner:name>PTGIS</celldesigner:name>
              </celldesigner:speciesIdentity>
            </celldesigner:annotation>
          </celldesigner:species>
          <celldesigner:species id="s_id_path_2_i4ee" name="AKR1C2">
            <celldesigner:notes>
              <html:html>
                <html:head>
                  <html:title />
                </html:head>
                <html:body>EntrezGene_ID: 1646
Pubmed_ID: 18508192

<rdf:RDF><rdf:Description rdf:about="#s_id_path_2_i4ee"><bqbiol:isDescribedBy><rdf:Bag><rdf:li rdf:resource="urn:miriam:ncbigene:1646" /></rdf:Bag></bqbiol:isDescribedBy><bqbiol:isDescribedBy><rdf:Bag><rdf:li rdf:resource="urn:miriam:pubmed:18508192" /></rdf:Bag></bqbiol:isDescribedBy><dcterms:modified rdf:parseType="Resource" /></rdf:Description></rdf:RDF>
</html:body>
              </html:html>
            </celldesigner:notes>
            <celldesigner:annotation>
              <celldesigner:complexSpecies>s_id_path_2_i1f6</celldesigner:complexSpecies>
              <celldesigner:speciesIdentity>
                <celldesigner:class>GENE</celldesigner:class>
                <celldesigner:geneReference>g_s_id_path_2_i4ee</celldesigner:geneReference>
                <celldesigner:name>AKR1C2</celldesigner:name>
              </celldesigner:speciesIdentity>
            </celldesigner:annotation>
          </celldesigner:species>
          <celldesigner:species id="s_id_path_0_i21e" name="IL6">
            <celldesigner:notes>
              <html:html>
                <html:head>
                  <html:title />
                </html:head>
                <html:body>Name: interleukin 6
Synonyms: BSF2, HGF, HSF, IL-6
HGNC_ID: 6018
EntrezGene_ID: 3569
RefSeq_ID: NM_000600

<rdf:RDF><rdf:Description rdf:about="#s_id_path_0_i21e"><bqbiol:isDescribedBy><rdf:Bag><rdf:li rdf:resource="urn:miriam:ncbigene:3569" /></rdf:Bag></bqbiol:isDescribedBy><bqbiol:isDescribedBy><rdf:Bag><rdf:li rdf:resource="urn:miriam:uniprot:P05231" /></rdf:Bag></bqbiol:isDescribedBy><bqbiol:isDescribedBy><rdf:Bag><rdf:li rdf:resource="urn:miriam:ensembl:ENSG00000136244" /></rdf:Bag></bqbiol:isDescribedBy><bqbiol:isDescribedBy><rdf:Bag><rdf:li rdf:resource="urn:miriam:hgnc:6018" /></rdf:Bag></bqbiol:isDescribedBy><bqbiol:isDescribedBy><rdf:Bag><rdf:li rdf:resource="urn:miriam:hgnc.symbol:IL6" /></rdf:Bag></bqbiol:isDescribedBy><bqbiol:isDescribedBy><rdf:Bag><rdf:li rdf:resource="urn:miriam:refseq:NM_000600" /></rdf:Bag></bqbiol:isDescribedBy><dcterms:modified rdf:parseType="Resource" /></rdf:Description></rdf:RDF>
</html:body>
              </html:html>
            </celldesigner:notes>
            <celldesigner:annotation>
              <celldesigner:complexSpecies>s_id_path_0_i13e</celldesigner:complexSpecies>
              <celldesigner:speciesIdentity>
                <celldesigner:class>RNA</celldesigner:class>
                <celldesigner:rnaReference>r_s_id_path_0_i21e</celldesigner:rnaReference>
                <celldesigner:name>IL6</celldesigner:name>
              </celldesigner:speciesIdentity>
            </celldesigner:annotation>
          </celldesigner:species>
          <celldesigner:species id="s_id_path_0_i3ff" name="IL1B">
            <celldesigner:notes>
              <html:html>
                <html:head>
                  <html:title />
                </html:head>
                <html:body>Name: interleukin 1 beta
Synonyms: IL-1B, IL1-BETA, IL1F2
HGNC_ID: 5992
EntrezGene_ID: 3553
RefSeq_ID: NM_000576

<rdf:RDF><rdf:Description rdf:about="#s_id_path_0_i3ff"><bqbiol:isDescribedBy><rdf:Bag><rdf:li rdf:resource="urn:miriam:hgnc:5992" /></rdf:Bag></bqbiol:isDescribedBy><bqbiol:isDescribedBy><rdf:Bag><rdf:li rdf:resource="urn:miriam:hgnc.symbol:IL1B" /></rdf:Bag></bqbiol:isDescribedBy><bqbiol:isDescribedBy><rdf:Bag><rdf:li rdf:resource="urn:miriam:uniprot:P01584" /></rdf:Bag></bqbiol:isDescribedBy><bqbiol:isDescribedBy><rdf:Bag><rdf:li rdf:resource="urn:miriam:refseq:NM_000576" /></rdf:Bag></bqbiol:isDescribedBy><bqbiol:isDescribedBy><rdf:Bag><rdf:li rdf:resource="urn:miriam:ncbigene:3553" /></rdf:Bag></bqbiol:isDescribedBy><bqbiol:isDescribedBy><rdf:Bag><rdf:li rdf:resource="urn:miriam:ensembl:ENSG00000125538" /></rdf:Bag></bqbiol:isDescribedBy><dcterms:modified rdf:parseType="Resource" /></rdf:Description></rdf:RDF>
</html:body>
              </html:html>
            </celldesigner:notes>
            <celldesigner:annotation>
              <celldesigner:complexSpecies>s_id_path_0_i13e</celldesigner:complexSpecies>
              <celldesigner:speciesIdentity>
                <celldesigner:class>RNA</celldesigner:class>
                <celldesigner:rnaReference>r_s_id_path_0_i3ff</celldesigner:rnaReference>
                <celldesigner:name>IL1B</celldesigner:name>
              </celldesigner:speciesIdentity>
            </celldesigner:annotation>
          </celldesigner:species>
          <celldesigner:species id="s_id_path_0_i527" name="TNF">
            <celldesigner:notes>
              <html:html>
                <html:head>
                  <html:title />
                </html:head>
                <html:body>Name: tumor necrosis factor
Synonyms: DIF, TNF-alpha, TNFSF2
HGNC_ID: 11892
EntrezGene_ID: 7124
RefSeq_ID: NM_000594

<rdf:RDF><rdf:Description rdf:about="#s_id_path_0_i527"><bqbiol:isDescribedBy><rdf:Bag><rdf:li rdf:resource="urn:miriam:refseq:NM_000594" /></rdf:Bag></bqbiol:isDescribedBy><bqbiol:isDescribedBy><rdf:Bag><rdf:li rdf:resource="urn:miriam:hgnc.symbol:TNF" /></rdf:Bag></bqbiol:isDescribedBy><bqbiol:isDescribedBy><rdf:Bag><rdf:li rdf:resource="urn:miriam:uniprot:P01375" /></rdf:Bag></bqbiol:isDescribedBy><bqbiol:isDescribedBy><rdf:Bag><rdf:li rdf:resource="urn:miriam:hgnc:11892" /></rdf:Bag></bqbiol:isDescribedBy><bqbiol:isDescribedBy><rdf:Bag><rdf:li rdf:resource="urn:miriam:ncbigene:7124" /></rdf:Bag></bqbiol:isDescribedBy><bqbiol:isDescribedBy><rdf:Bag><rdf:li rdf:resource="urn:miriam:ensembl:ENSG00000232810" /></rdf:Bag></bqbiol:isDescribedBy><dcterms:modified rdf:parseType="Resource" /></rdf:Description></rdf:RDF>
</html:body>
              </html:html>
            </celldesigner:notes>
            <celldesigner:annotation>
              <celldesigner:complexSpecies>s_id_path_0_i13e</celldesigner:complexSpecies>
              <celldesigner:speciesIdentity>
                <celldesigner:class>RNA</celldesigner:class>
                <celldesigner:rnaReference>r_s_id_path_0_i527</celldesigner:rnaReference>
                <celldesigner:name>TNF</celldesigner:name>
              </celldesigner:speciesIdentity>
            </celldesigner:annotation>
          </celldesigner:species>
          <celldesigner:species id="s_id_path_0_i270" name="JAK2">
            <celldesigner:notes>
              <html:html>
                <html:head>
                  <html:title />
                </html:head>
                <html:body>Name: Janus kinase 2
Synonyms: JTK10
HGNC_ID: 6192
EntrezGene_ID: 3717
RefSeq_ID: NM_001322194

<rdf:RDF><rdf:Description rdf:about="#s_id_path_0_i270"><bqbiol:isDescribedBy><rdf:Bag><rdf:li rdf:resource="urn:miriam:hgnc.symbol:JAK2" /></rdf:Bag></bqbiol:isDescribedBy><bqbiol:isDescribedBy><rdf:Bag><rdf:li rdf:resource="urn:miriam:ensembl:ENSG00000096968" /></rdf:Bag></bqbiol:isDescribedBy><bqbiol:isDescribedBy><rdf:Bag><rdf:li rdf:resource="urn:miriam:ncbigene:3717" /></rdf:Bag></bqbiol:isDescribedBy><bqbiol:isDescribedBy><rdf:Bag><rdf:li rdf:resource="urn:miriam:refseq:NM_001322194" /></rdf:Bag></bqbiol:isDescribedBy><bqbiol:isDescribedBy><rdf:Bag><rdf:li rdf:resource="urn:miriam:hgnc:6192" /></rdf:Bag></bqbiol:isDescribedBy><bqbiol:isDescribedBy><rdf:Bag><rdf:li rdf:resource="urn:miriam:uniprot:O60674" /></rdf:Bag></bqbiol:isDescribedBy><dcterms:modified rdf:parseType="Resource" /></rdf:Description></rdf:RDF>
</html:body>
              </html:html>
            </celldesigner:notes>
            <celldesigner:annotation>
              <celldesigner:complexSpecies>s_id_path_0_i135</celldesigner:complexSpecies>
              <celldesigner:speciesIdentity>
                <celldesigner:class>PROTEIN</celldesigner:class>
                <celldesigner:proteinReference>p_s_id_path_0_i270</celldesigner:proteinReference>
                <celldesigner:name>JAK2</celldesigner:name>
              </celldesigner:speciesIdentity>
            </celldesigner:annotation>
          </celldesigner:species>
          <celldesigner:species id="s_id_path_0_i289" name="JAK1">
            <celldesigner:notes>
              <html:html>
                <html:head>
                  <html:title />
                </html:head>
                <html:body>Name: Janus kinase 1
Synonyms: JAK1A, JTK3
HGNC_ID: 6190
EntrezGene_ID: 3716
RefSeq_ID: NM_002227

<rdf:RDF><rdf:Description rdf:about="#s_id_path_0_i289"><bqbiol:isDescribedBy><rdf:Bag><rdf:li rdf:resource="urn:miriam:hgnc.symbol:JAK1" /></rdf:Bag></bqbiol:isDescribedBy><bqbiol:isDescribedBy><rdf:Bag><rdf:li rdf:resource="urn:miriam:hgnc:6190" /></rdf:Bag></bqbiol:isDescribedBy><bqbiol:isDescribedBy><rdf:Bag><rdf:li rdf:resource="urn:miriam:ncbigene:3716" /></rdf:Bag></bqbiol:isDescribedBy><bqbiol:isDescribedBy><rdf:Bag><rdf:li rdf:resource="urn:miriam:ensembl:ENSG00000162434" /></rdf:Bag></bqbiol:isDescribedBy><bqbiol:isDescribedBy><rdf:Bag><rdf:li rdf:resource="urn:miriam:uniprot:P23458" /></rdf:Bag></bqbiol:isDescribedBy><bqbiol:isDescribedBy><rdf:Bag><rdf:li rdf:resource="urn:miriam:refseq:NM_002227" /></rdf:Bag></bqbiol:isDescribedBy><dcterms:modified rdf:parseType="Resource" /></rdf:Description></rdf:RDF>
</html:body>
              </html:html>
            </celldesigner:notes>
            <celldesigner:annotation>
              <celldesigner:complexSpecies>s_id_path_0_i135</celldesigner:complexSpecies>
              <celldesigner:speciesIdentity>
                <celldesigner:class>PROTEIN</celldesigner:class>
                <celldesigner:proteinReference>p_s_id_path_0_i289</celldesigner:proteinReference>
                <celldesigner:name>JAK1</celldesigner:name>
              </celldesigner:speciesIdentity>
            </celldesigner:annotation>
          </celldesigner:species>
          <celldesigner:species id="s_id_path_0_i3a9" name="IFNGR1">
            <celldesigner:notes>
              <html:html>
                <html:head>
                  <html:title />
                </html:head>
                <html:body>Name: interferon gamma receptor 1
Synonyms: CD119
HGNC_ID: 5439
EntrezGene_ID: 3459
RefSeq_ID: NM_000416

<rdf:RDF><rdf:Description rdf:about="#s_id_path_0_i3a9"><bqbiol:isDescribedBy><rdf:Bag><rdf:li rdf:resource="urn:miriam:ncbigene:3459" /></rdf:Bag></bqbiol:isDescribedBy><bqbiol:isDescribedBy><rdf:Bag><rdf:li rdf:resource="urn:miriam:uniprot:P15260" /></rdf:Bag></bqbiol:isDescribedBy><bqbiol:isDescribedBy><rdf:Bag><rdf:li rdf:resource="urn:miriam:hgnc.symbol:IFNGR1" /></rdf:Bag></bqbiol:isDescribedBy><bqbiol:isDescribedBy><rdf:Bag><rdf:li rdf:resource="urn:miriam:ensembl:ENSG00000027697" /></rdf:Bag></bqbiol:isDescribedBy><bqbiol:isDescribedBy><rdf:Bag><rdf:li rdf:resource="urn:miriam:refseq:NM_000416" /></rdf:Bag></bqbiol:isDescribedBy><bqbiol:isDescribedBy><rdf:Bag><rdf:li rdf:resource="urn:miriam:hgnc:5439" /></rdf:Bag></bqbiol:isDescribedBy><dcterms:modified rdf:parseType="Resource" /></rdf:Description></rdf:RDF>
</html:body>
              </html:html>
            </celldesigner:notes>
            <celldesigner:annotation>
              <celldesigner:complexSpecies>s_id_path_0_i135</celldesigner:complexSpecies>
              <celldesigner:speciesIdentity>
                <celldesigner:class>PROTEIN</celldesigner:class>
                <celldesigner:proteinReference>p_s_id_path_0_i3a9</celldesigner:proteinReference>
                <celldesigner:name>IFNGR1</celldesigner:name>
              </celldesigner:speciesIdentity>
            </celldesigner:annotation>
          </celldesigner:species>
          <celldesigner:species id="s_id_path_0_i4cd" name="IFNGR2">
            <celldesigner:notes>
              <html:html>
                <html:head>
                  <html:title />
                </html:head>
                <html:body>Name: interferon gamma receptor 2
Synonyms: AF-1
HGNC_ID: 5440
EntrezGene_ID: 3460
RefSeq_ID: NM_001329128

<rdf:RDF><rdf:Description rdf:about="#s_id_path_0_i4cd"><bqbiol:isDescribedBy><rdf:Bag><rdf:li rdf:resource="urn:miriam:ncbigene:3460" /></rdf:Bag></bqbiol:isDescribedBy><bqbiol:isDescribedBy><rdf:Bag><rdf:li rdf:resource="urn:miriam:hgnc.symbol:IFNGR2" /></rdf:Bag></bqbiol:isDescribedBy><bqbiol:isDescribedBy><rdf:Bag><rdf:li rdf:resource="urn:miriam:ensembl:ENSG00000159128" /></rdf:Bag></bqbiol:isDescribedBy><bqbiol:isDescribedBy><rdf:Bag><rdf:li rdf:resource="urn:miriam:refseq:NM_001329128" /></rdf:Bag></bqbiol:isDescribedBy><bqbiol:isDescribedBy><rdf:Bag><rdf:li rdf:resource="urn:miriam:hgnc:5440" /></rdf:Bag></bqbiol:isDescribedBy><bqbiol:isDescribedBy><rdf:Bag><rdf:li rdf:resource="urn:miriam:uniprot:P38484" /></rdf:Bag></bqbiol:isDescribedBy><dcterms:modified rdf:parseType="Resource" /></rdf:Description></rdf:RDF>
</html:body>
              </html:html>
            </celldesigner:notes>
            <celldesigner:annotation>
              <celldesigner:complexSpecies>s_id_path_0_i135</celldesigner:complexSpecies>
              <celldesigner:speciesIdentity>
                <celldesigner:class>PROTEIN</celldesigner:class>
                <celldesigner:proteinReference>p_s_id_path_0_i4cd</celldesigner:proteinReference>
                <celldesigner:name>IFNGR2</celldesigner:name>
              </celldesigner:speciesIdentity>
            </celldesigner:annotation>
          </celldesigner:species>
          <celldesigner:species id="s_id_path_2_i180" name="F11R_space_dimer">
            <celldesigner:notes>
              <html:html>
                <html:head>
                  <html:title />
                </html:head>
                <html:body>Name: F11R dimer [plasma membrane]
Reactome_ID: R-DRE-202763, R-RNO-202763, R-CFA-202763, R-SSC-202763, R-MMU-202763, R-HSA-202763, R-XTR-202763, R-BTA-202763

<rdf:RDF><rdf:Description rdf:about="#s_id_path_2_i180"><bqbiol:isHomologTo><rdf:Bag><rdf:li rdf:resource="urn:miriam:reactome:R-DRE-202763" /></rdf:Bag></bqbiol:isHomologTo><bqbiol:isHomologTo><rdf:Bag><rdf:li rdf:resource="urn:miriam:reactome:R-RNO-202763" /></rdf:Bag></bqbiol:isHomologTo><bqbiol:isHomologTo><rdf:Bag><rdf:li rdf:resource="urn:miriam:reactome:R-CFA-202763" /></rdf:Bag></bqbiol:isHomologTo><bqbiol:isHomologTo><rdf:Bag><rdf:li rdf:resource="urn:miriam:reactome:R-SSC-202763" /></rdf:Bag></bqbiol:isHomologTo><bqbiol:isHomologTo><rdf:Bag><rdf:li rdf:resource="urn:miriam:reactome:R-MMU-202763" /></rdf:Bag></bqbiol:isHomologTo><bqbiol:is><rdf:Bag><rdf:li rdf:resource="urn:miriam:reactome:R-HSA-202763" /></rdf:Bag></bqbiol:is><bqbiol:hasPart><rdf:Bag><rdf:li rdf:resource="urn:miriam:uniprot:Q9Y624" /></rdf:Bag></bqbiol:hasPart><bqbiol:isHomologTo><rdf:Bag><rdf:li rdf:resource="urn:miriam:reactome:R-XTR-202763" /></rdf:Bag></bqbiol:isHomologTo><bqbiol:isHomologTo><rdf:Bag><rdf:li rdf:resource="urn:miriam:reactome:R-BTA-202763" /></rdf:Bag></bqbiol:isHomologTo><dcterms:modified rdf:parseType="Resource" /></rdf:Description></rdf:RDF>
</html:body>
              </html:html>
            </celldesigner:notes>
            <celldesigner:annotation>
              <celldesigner:complexSpecies>s_id_path_2_i139</celldesigner:complexSpecies>
              <celldesigner:speciesIdentity>
                <celldesigner:class>COMPLEX</celldesigner:class>
                <celldesigner:name>F11R_space_dimer</celldesigner:name>
              </celldesigner:speciesIdentity>
            </celldesigner:annotation>
          </celldesigner:species>
          <celldesigner:species id="s_id_path_2_i183" name="Proteoglycans,TGFB1">
            <celldesigner:notes>
              <html:html>
                <html:head>
                  <html:title />
                </html:head>
                <html:body>Name: Proteoglycans,TGFB1 [plasma membrane]
Reactome_ID: R-GGA-8870734, R-RNO-8870734, R-CEL-8870734, R-DME-8870734, R-BTA-8870734, R-HSA-8870734, R-XTR-8870734, R-SSC-8870734, R-MMU-8870734, R-CFA-8870734, R-DRE-8870734

<rdf:RDF><rdf:Description rdf:about="#s_id_path_2_i183"><bqbiol:isHomologTo><rdf:Bag><rdf:li rdf:resource="urn:miriam:reactome:R-GGA-8870734" /></rdf:Bag></bqbiol:isHomologTo><bqbiol:isHomologTo><rdf:Bag><rdf:li rdf:resource="urn:miriam:reactome:R-RNO-8870734" /></rdf:Bag></bqbiol:isHomologTo><bqbiol:isHomologTo><rdf:Bag><rdf:li rdf:resource="urn:miriam:reactome:R-CEL-8870734" /></rdf:Bag></bqbiol:isHomologTo><bqbiol:hasPart><rdf:Bag><rdf:li rdf:resource="urn:miriam:uniprot:P01137" /></rdf:Bag></bqbiol:hasPart><bqbiol:isHomologTo><rdf:Bag><rdf:li rdf:resource="urn:miriam:reactome:R-DME-8870734" /></rdf:Bag></bqbiol:isHomologTo><bqbiol:isHomologTo><rdf:Bag><rdf:li rdf:resource="urn:miriam:reactome:R-BTA-8870734" /></rdf:Bag></bqbiol:isHomologTo><bqbiol:is><rdf:Bag><rdf:li rdf:resource="urn:miriam:reactome:R-HSA-8870734" /></rdf:Bag></bqbiol:is><bqbiol:hasPart><rdf:Bag><rdf:li rdf:resource="urn:miriam:uniprot:P18827" /></rdf:Bag></bqbiol:hasPart><bqbiol:isHomologTo><rdf:Bag><rdf:li rdf:resource="urn:miriam:reactome:R-XTR-8870734" /></rdf:Bag></bqbiol:isHomologTo><bqbiol:hasPart><rdf:Bag><rdf:li rdf:resource="urn:miriam:uniprot:P34741" /></rdf:Bag></bqbiol:hasPart><bqbiol:hasPart><rdf:Bag><rdf:li rdf:resource="urn:miriam:uniprot:P31431" /></rdf:Bag></bqbiol:hasPart><bqbiol:hasPart><rdf:Bag><rdf:li rdf:resource="urn:miriam:uniprot:O75056" /></rdf:Bag></bqbiol:hasPart><bqbiol:isHomologTo><rdf:Bag><rdf:li rdf:resource="urn:miriam:reactome:R-SSC-8870734" /></rdf:Bag></bqbiol:isHomologTo><bqbiol:hasPart><rdf:Bag><rdf:li rdf:resource="urn:miriam:uniprot:P35052" /></rdf:Bag></bqbiol:hasPart><bqbiol:isHomologTo><rdf:Bag><rdf:li rdf:resource="urn:miriam:reactome:R-MMU-8870734" /></rdf:Bag></bqbiol:isHomologTo><bqbiol:isHomologTo><rdf:Bag><rdf:li rdf:resource="urn:miriam:reactome:R-CFA-8870734" /></rdf:Bag></bqbiol:isHomologTo><bqbiol:isHomologTo><rdf:Bag><rdf:li rdf:resource="urn:miriam:reactome:R-DRE-8870734" /></rdf:Bag></bqbiol:isHomologTo><dcterms:modified rdf:parseType="Resource" /></rdf:Description></rdf:RDF>
</html:body>
              </html:html>
            </celldesigner:notes>
            <celldesigner:annotation>
              <celldesigner:complexSpecies>s_id_path_2_i139</celldesigner:complexSpecies>
              <celldesigner:speciesIdentity>
                <celldesigner:class>COMPLEX</celldesigner:class>
                <celldesigner:name>Proteoglycans,TGFB1</celldesigner:name>
                <celldesigner:hypothetical>true</celldesigner:hypothetical>
              </celldesigner:speciesIdentity>
            </celldesigner:annotation>
          </celldesigner:species>
          <celldesigner:species id="s_id_path_0_i25e" name="LPS">
            <celldesigner:notes>
              <html:html>
                <html:head>
                  <html:title />
                </html:head>
                <html:body>Name: lipopolysaccharide
Synonyms: LPS, Lipopolysaccharide, lipopolysaccharide, lipopolysaccharides

<rdf:RDF><rdf:Description rdf:about="#s_id_path_0_i25e"><bqbiol:isEncodedBy><rdf:Bag><rdf:li rdf:resource="urn:miriam:obo.chebi:CHEBI%3A16412" /></rdf:Bag></bqbiol:isEncodedBy><dcterms:modified rdf:parseType="Resource" /></rdf:Description></rdf:RDF>
</html:body>
              </html:html>
            </celldesigner:notes>
            <celldesigner:annotation>
              <celldesigner:complexSpecies>s_id_path_0_i168</celldesigner:complexSpecies>
              <celldesigner:speciesIdentity>
                <celldesigner:class>SIMPLE_MOLECULE</celldesigner:class>
                <celldesigner:name>LPS</celldesigner:name>
              </celldesigner:speciesIdentity>
            </celldesigner:annotation>
          </celldesigner:species>
          <celldesigner:species id="s_id_path_0_i396" name="TLR4">
            <celldesigner:notes>
              <html:html>
                <html:head>
                  <html:title />
                </html:head>
                <html:body>Name: toll like receptor 4
Synonyms: ARMD10, CD284, TLR-4, hToll
HGNC_ID: 11850
EntrezGene_ID: 7099
RefSeq_ID: NM_138554

<rdf:RDF><rdf:Description rdf:about="#s_id_path_0_i396"><bqbiol:isDescribedBy><rdf:Bag><rdf:li rdf:resource="urn:miriam:refseq:NM_138554" /></rdf:Bag></bqbiol:isDescribedBy><bqbiol:isDescribedBy><rdf:Bag><rdf:li rdf:resource="urn:miriam:ncbigene:7099" /></rdf:Bag></bqbiol:isDescribedBy><bqbiol:isDescribedBy><rdf:Bag><rdf:li rdf:resource="urn:miriam:hgnc:11850" /></rdf:Bag></bqbiol:isDescribedBy><bqbiol:isDescribedBy><rdf:Bag><rdf:li rdf:resource="urn:miriam:uniprot:O00206" /></rdf:Bag></bqbiol:isDescribedBy><bqbiol:isDescribedBy><rdf:Bag><rdf:li rdf:resource="urn:miriam:hgnc.symbol:TLR4" /></rdf:Bag></bqbiol:isDescribedBy><bqbiol:isDescribedBy><rdf:Bag><rdf:li rdf:resource="urn:miriam:ensembl:ENSG00000136869" /></rdf:Bag></bqbiol:isDescribedBy><dcterms:modified rdf:parseType="Resource" /></rdf:Description></rdf:RDF>
</html:body>
              </html:html>
            </celldesigner:notes>
            <celldesigner:annotation>
              <celldesigner:complexSpecies>s_id_path_0_i168</celldesigner:complexSpecies>
              <celldesigner:speciesIdentity>
                <celldesigner:class>PROTEIN</celldesigner:class>
                <celldesigner:proteinReference>p_s_id_path_0_i396</celldesigner:proteinReference>
                <celldesigner:name>TLR4</celldesigner:name>
              </celldesigner:speciesIdentity>
            </celldesigner:annotation>
          </celldesigner:species>
          <celldesigner:species id="s_id_path_0_i4d0" name="NMNAT2">
            <celldesigner:notes>
              <html:html>
                <html:head>
                  <html:title />
                </html:head>
                <html:body>Symbol: NMNAT2
Previous Symbols: C1orf15
HGNC_ID: 16789
EntrezGene_ID: 23057
RefSeq_ID: NM_015039

<rdf:RDF><rdf:Description rdf:about="#s_id_path_0_i4d0"><bqbiol:isDescribedBy><rdf:Bag><rdf:li rdf:resource="urn:miriam:uniprot:Q9BZQ4" /></rdf:Bag></bqbiol:isDescribedBy><bqbiol:isDescribedBy><rdf:Bag><rdf:li rdf:resource="urn:miriam:ncbigene:23057" /></rdf:Bag></bqbiol:isDescribedBy><bqbiol:isDescribedBy><rdf:Bag><rdf:li rdf:resource="urn:miriam:refseq:NM_015039" /></rdf:Bag></bqbiol:isDescribedBy><bqbiol:isDescribedBy><rdf:Bag><rdf:li rdf:resource="urn:miriam:ec-code:2.7.7.18" /></rdf:Bag></bqbiol:isDescribedBy><bqbiol:isDescribedBy><rdf:Bag><rdf:li rdf:resource="urn:miriam:hgnc:16789" /></rdf:Bag></bqbiol:isDescribedBy><bqbiol:isDescribedBy><rdf:Bag><rdf:li rdf:resource="urn:miriam:ec-code:2.7.7.1" /></rdf:Bag></bqbiol:isDescribedBy><bqbiol:isDescribedBy><rdf:Bag><rdf:li rdf:resource="urn:miriam:hgnc.symbol:NMNAT2" /></rdf:Bag></bqbiol:isDescribedBy><bqbiol:isDescribedBy><rdf:Bag><rdf:li rdf:resource="urn:miriam:ensembl:ENSG00000157064" /></rdf:Bag></bqbiol:isDescribedBy><dcterms:modified rdf:parseType="Resource" /></rdf:Description></rdf:RDF>
</html:body>
              </html:html>
            </celldesigner:notes>
            <celldesigner:annotation>
              <celldesigner:complexSpecies>s_id_path_0_i156</celldesigner:complexSpecies>
              <celldesigner:speciesIdentity>
                <celldesigner:class>PROTEIN</celldesigner:class>
                <celldesigner:proteinReference>p_s_id_path_0_i4d0</celldesigner:proteinReference>
                <celldesigner:name>NMNAT2</celldesigner:name>
              </celldesigner:speciesIdentity>
            </celldesigner:annotation>
          </celldesigner:species>
          <celldesigner:species id="s_id_path_0_i554" name="Mg2_plus_">
            <celldesigner:notes>
              <html:html>
                <html:head>
                  <html:title />
                </html:head>
                <html:body>Name: magnesium(2+)
Synonyms: MAGNESIUM ION, Mg(2+), Mg(2+), Mg2+, magnesium, doubly charged positive ion, magnesium, ion (Mg(2+))

<rdf:RDF><rdf:Description rdf:about="#s_id_path_0_i554"><bqbiol:isEncodedBy><rdf:Bag><rdf:li rdf:resource="urn:miriam:obo.chebi:CHEBI%3A18420" /></rdf:Bag></bqbiol:isEncodedBy><dcterms:modified rdf:parseType="Resource" /></rdf:Description></rdf:RDF>
</html:body>
              </html:html>
            </celldesigner:notes>
            <celldesigner:annotation>
              <celldesigner:complexSpecies>s_id_path_0_i156</celldesigner:complexSpecies>
              <celldesigner:speciesIdentity>
                <celldesigner:class>ION</celldesigner:class>
                <celldesigner:name>Mg2_plus_</celldesigner:name>
              </celldesigner:speciesIdentity>
            </celldesigner:annotation>
          </celldesigner:species>
          <celldesigner:species id="s_id_path_2_i2a0" name="CEP97">
            <celldesigner:notes>
              <html:html>
                <html:head>
                  <html:title />
                </html:head>
                <html:body>
                  <rdf:RDF>
                    <rdf:Description rdf:about="#s_id_path_2_i2a0">
                      <bqbiol:isDescribedBy>
                        <rdf:Bag>
                          <rdf:li rdf:resource="urn:miriam:ensembl:ENSG00000182504" />
                        </rdf:Bag>
                      </bqbiol:isDescribedBy>
                      <dcterms:modified rdf:parseType="Resource" />
                    </rdf:Description>
                  </rdf:RDF>
                </html:body>
              </html:html>
            </celldesigner:notes>
            <celldesigner:annotation>
              <celldesigner:complexSpecies>s_id_path_2_i1f2</celldesigner:complexSpecies>
              <celldesigner:speciesIdentity>
                <celldesigner:class>GENE</celldesigner:class>
                <celldesigner:geneReference>g_s_id_path_2_i2a0</celldesigner:geneReference>
                <celldesigner:name>CEP97</celldesigner:name>
              </celldesigner:speciesIdentity>
            </celldesigner:annotation>
          </celldesigner:species>
          <celldesigner:species id="s_id_path_2_i507" name="CCP110">
            <celldesigner:notes>
              <html:html>
                <html:head>
                  <html:title />
                </html:head>
                <html:body>
                  <rdf:RDF>
                    <rdf:Description rdf:about="#s_id_path_2_i507">
                      <bqbiol:isDescribedBy>
                        <rdf:Bag>
                          <rdf:li rdf:resource="urn:miriam:ensembl:ENSG00000103540" />
                        </rdf:Bag>
                      </bqbiol:isDescribedBy>
                      <dcterms:modified rdf:parseType="Resource" />
                    </rdf:Description>
                  </rdf:RDF>
                </html:body>
              </html:html>
            </celldesigner:notes>
            <celldesigner:annotation>
              <celldesigner:complexSpecies>s_id_path_2_i1f2</celldesigner:complexSpecies>
              <celldesigner:speciesIdentity>
                <celldesigner:class>GENE</celldesigner:class>
                <celldesigner:geneReference>g_s_id_path_2_i507</celldesigner:geneReference>
                <celldesigner:name>CCP110</celldesigner:name>
              </celldesigner:speciesIdentity>
            </celldesigner:annotation>
          </celldesigner:species>
          <celldesigner:species id="s_id_path_2_i2d9" name="BBS5">
            <celldesigner:notes>
              <html:html>
                <html:head>
                  <html:title />
                </html:head>
                <html:body>
                  <rdf:RDF>
                    <rdf:Description rdf:about="#s_id_path_2_i2d9">
                      <bqbiol:isDescribedBy>
                        <rdf:Bag>
                          <rdf:li rdf:resource="urn:miriam:ensembl:ENSG00000163093" />
                        </rdf:Bag>
                      </bqbiol:isDescribedBy>
                      <dcterms:modified rdf:parseType="Resource" />
                    </rdf:Description>
                  </rdf:RDF>
                </html:body>
              </html:html>
            </celldesigner:notes>
            <celldesigner:annotation>
              <celldesigner:complexSpecies>s_id_path_2_i1b2</celldesigner:complexSpecies>
              <celldesigner:speciesIdentity>
                <celldesigner:class>GENE</celldesigner:class>
                <celldesigner:geneReference>g_s_id_path_2_i2d9</celldesigner:geneReference>
                <celldesigner:name>BBS5</celldesigner:name>
              </celldesigner:speciesIdentity>
            </celldesigner:annotation>
          </celldesigner:species>
          <celldesigner:species id="s_id_path_2_i326" name="BBS1">
            <celldesigner:notes>
              <html:html>
                <html:head>
                  <html:title />
                </html:head>
                <html:body>
                  <rdf:RDF>
                    <rdf:Description rdf:about="#s_id_path_2_i326">
                      <bqbiol:isDescribedBy>
                        <rdf:Bag>
                          <rdf:li rdf:resource="urn:miriam:ensembl:ENSG00000174483" />
                        </rdf:Bag>
                      </bqbiol:isDescribedBy>
                      <dcterms:modified rdf:parseType="Resource" />
                    </rdf:Description>
                  </rdf:RDF>
                </html:body>
              </html:html>
            </celldesigner:notes>
            <celldesigner:annotation>
              <celldesigner:complexSpecies>s_id_path_2_i1b2</celldesigner:complexSpecies>
              <celldesigner:speciesIdentity>
                <celldesigner:class>GENE</celldesigner:class>
                <celldesigner:geneReference>g_s_id_path_2_i326</celldesigner:geneReference>
                <celldesigner:name>BBS1</celldesigner:name>
              </celldesigner:speciesIdentity>
            </celldesigner:annotation>
          </celldesigner:species>
          <celldesigner:species id="s_id_path_2_i350" name="BBS2">
            <celldesigner:notes>
              <html:html>
                <html:head>
                  <html:title />
                </html:head>
                <html:body>
                  <rdf:RDF>
                    <rdf:Description rdf:about="#s_id_path_2_i350">
                      <bqbiol:isDescribedBy>
                        <rdf:Bag>
                          <rdf:li rdf:resource="urn:miriam:ensembl:ENSG00000125124" />
                        </rdf:Bag>
                      </bqbiol:isDescribedBy>
                      <dcterms:modified rdf:parseType="Resource" />
                    </rdf:Description>
                  </rdf:RDF>
                </html:body>
              </html:html>
            </celldesigner:notes>
            <celldesigner:annotation>
              <celldesigner:complexSpecies>s_id_path_2_i1b2</celldesigner:complexSpecies>
              <celldesigner:speciesIdentity>
                <celldesigner:class>GENE</celldesigner:class>
                <celldesigner:geneReference>g_s_id_path_2_i350</celldesigner:geneReference>
                <celldesigner:name>BBS2</celldesigner:name>
              </celldesigner:speciesIdentity>
            </celldesigner:annotation>
          </celldesigner:species>
          <celldesigner:species id="s_id_path_2_i3df" name="BBS4">
            <celldesigner:notes>
              <html:html>
                <html:head>
                  <html:title />
                </html:head>
                <html:body>
                  <rdf:RDF>
                    <rdf:Description rdf:about="#s_id_path_2_i3df">
                      <bqbiol:isDescribedBy>
                        <rdf:Bag>
                          <rdf:li rdf:resource="urn:miriam:ensembl:ENSG00000140463" />
                        </rdf:Bag>
                      </bqbiol:isDescribedBy>
                      <dcterms:modified rdf:parseType="Resource" />
                    </rdf:Description>
                  </rdf:RDF>
                </html:body>
              </html:html>
            </celldesigner:notes>
            <celldesigner:annotation>
              <celldesigner:complexSpecies>s_id_path_2_i1b2</celldesigner:complexSpecies>
              <celldesigner:speciesIdentity>
                <celldesigner:class>GENE</celldesigner:class>
                <celldesigner:geneReference>g_s_id_path_2_i3df</celldesigner:geneReference>
                <celldesigner:name>BBS4</celldesigner:name>
              </celldesigner:speciesIdentity>
            </celldesigner:annotation>
          </celldesigner:species>
          <celldesigner:species id="s_id_path_2_i4c4" name="BBS9">
            <celldesigner:notes>
              <html:html>
                <html:head>
                  <html:title />
                </html:head>
                <html:body>
                  <rdf:RDF>
                    <rdf:Description rdf:about="#s_id_path_2_i4c4">
                      <bqbiol:isDescribedBy>
                        <rdf:Bag>
                          <rdf:li rdf:resource="urn:miriam:ensembl:ENSG00000122507" />
                        </rdf:Bag>
                      </bqbiol:isDescribedBy>
                      <dcterms:modified rdf:parseType="Resource" />
                    </rdf:Description>
                  </rdf:RDF>
                </html:body>
              </html:html>
            </celldesigner:notes>
            <celldesigner:annotation>
              <celldesigner:complexSpecies>s_id_path_2_i1b2</celldesigner:complexSpecies>
              <celldesigner:speciesIdentity>
                <celldesigner:class>GENE</celldesigner:class>
                <celldesigner:geneReference>g_s_id_path_2_i4c4</celldesigner:geneReference>
                <celldesigner:name>BBS9</celldesigner:name>
              </celldesigner:speciesIdentity>
            </celldesigner:annotation>
          </celldesigner:species>
          <celldesigner:species id="s_id_path_2_i4d9" name="BBS7">
            <celldesigner:notes>
              <html:html>
                <html:head>
                  <html:title />
                </html:head>
                <html:body>
                  <rdf:RDF>
                    <rdf:Description rdf:about="#s_id_path_2_i4d9">
                      <bqbiol:isDescribedBy>
                        <rdf:Bag>
                          <rdf:li rdf:resource="urn:miriam:ensembl:ENSG00000138686" />
                        </rdf:Bag>
                      </bqbiol:isDescribedBy>
                      <dcterms:modified rdf:parseType="Resource" />
                    </rdf:Description>
                  </rdf:RDF>
                </html:body>
              </html:html>
            </celldesigner:notes>
            <celldesigner:annotation>
              <celldesigner:complexSpecies>s_id_path_2_i1b2</celldesigner:complexSpecies>
              <celldesigner:speciesIdentity>
                <celldesigner:class>GENE</celldesigner:class>
                <celldesigner:geneReference>g_s_id_path_2_i4d9</celldesigner:geneReference>
                <celldesigner:name>BBS7</celldesigner:name>
              </celldesigner:speciesIdentity>
            </celldesigner:annotation>
          </celldesigner:species>
          <celldesigner:species id="s_id_path_2_i518" name="TTC8">
            <celldesigner:notes>
              <html:html>
                <html:head>
                  <html:title />
                </html:head>
                <html:body>
                  <rdf:RDF>
                    <rdf:Description rdf:about="#s_id_path_2_i518">
                      <bqbiol:isDescribedBy>
                        <rdf:Bag>
                          <rdf:li rdf:resource="urn:miriam:ensembl:ENSG00000165533" />
                        </rdf:Bag>
                      </bqbiol:isDescribedBy>
                      <dcterms:modified rdf:parseType="Resource" />
                    </rdf:Description>
                  </rdf:RDF>
                </html:body>
              </html:html>
            </celldesigner:notes>
            <celldesigner:annotation>
              <celldesigner:complexSpecies>s_id_path_2_i1b2</celldesigner:complexSpecies>
              <celldesigner:speciesIdentity>
                <celldesigner:class>GENE</celldesigner:class>
                <celldesigner:geneReference>g_s_id_path_2_i518</celldesigner:geneReference>
                <celldesigner:name>TTC8</celldesigner:name>
              </celldesigner:speciesIdentity>
            </celldesigner:annotation>
          </celldesigner:species>
          <celldesigner:species id="s_id_path_0_i207" name="C1QA">
            <celldesigner:notes>
              <html:html>
                <html:head>
                  <html:title />
                </html:head>
                <html:body>Name: complement C1q A chain
HGNC_ID: 1241
EntrezGene_ID: 712
RefSeq_ID: NM_015991

<rdf:RDF><rdf:Description rdf:about="#s_id_path_0_i207"><bqbiol:isDescribedBy><rdf:Bag><rdf:li rdf:resource="urn:miriam:ncbigene:712" /></rdf:Bag></bqbiol:isDescribedBy><bqbiol:isDescribedBy><rdf:Bag><rdf:li rdf:resource="urn:miriam:hgnc:1241" /></rdf:Bag></bqbiol:isDescribedBy><bqbiol:isDescribedBy><rdf:Bag><rdf:li rdf:resource="urn:miriam:uniprot:P02745" /></rdf:Bag></bqbiol:isDescribedBy><bqbiol:isDescribedBy><rdf:Bag><rdf:li rdf:resource="urn:miriam:refseq:NM_015991" /></rdf:Bag></bqbiol:isDescribedBy><bqbiol:isDescribedBy><rdf:Bag><rdf:li rdf:resource="urn:miriam:hgnc.symbol:C1QA" /></rdf:Bag></bqbiol:isDescribedBy><bqbiol:isDescribedBy><rdf:Bag><rdf:li rdf:resource="urn:miriam:ensembl:ENSG00000173372" /></rdf:Bag></bqbiol:isDescribedBy><dcterms:modified rdf:parseType="Resource" /></rdf:Description></rdf:RDF>
</html:body>
              </html:html>
            </celldesigner:notes>
            <celldesigner:annotation>
              <celldesigner:complexSpecies>s_id_path_0_i138</celldesigner:complexSpecies>
              <celldesigner:speciesIdentity>
                <celldesigner:class>PROTEIN</celldesigner:class>
                <celldesigner:proteinReference>p_s_id_path_0_i207</celldesigner:proteinReference>
                <celldesigner:name>C1QA</celldesigner:name>
              </celldesigner:speciesIdentity>
            </celldesigner:annotation>
          </celldesigner:species>
          <celldesigner:species id="s_id_path_0_i3bd" name="CYBA">
            <celldesigner:notes>
              <html:html>
                <html:head>
                  <html:title />
                </html:head>
                <html:body>Name: cytochrome b-245 alpha chain
Synonyms: p22-PHOX
HGNC_ID: 2577
EntrezGene_ID: 1535
RefSeq_ID: NM_000101

<rdf:RDF><rdf:Description rdf:about="#s_id_path_0_i3bd"><bqbiol:isDescribedBy><rdf:Bag><rdf:li rdf:resource="urn:miriam:ncbigene:1535" /></rdf:Bag></bqbiol:isDescribedBy><bqbiol:isDescribedBy><rdf:Bag><rdf:li rdf:resource="urn:miriam:refseq:NM_000101" /></rdf:Bag></bqbiol:isDescribedBy><bqbiol:isDescribedBy><rdf:Bag><rdf:li rdf:resource="urn:miriam:ensembl:ENSG00000051523" /></rdf:Bag></bqbiol:isDescribedBy><bqbiol:isDescribedBy><rdf:Bag><rdf:li rdf:resource="urn:miriam:uniprot:P13498" /></rdf:Bag></bqbiol:isDescribedBy><bqbiol:isDescribedBy><rdf:Bag><rdf:li rdf:resource="urn:miriam:hgnc:2577" /></rdf:Bag></bqbiol:isDescribedBy><bqbiol:isDescribedBy><rdf:Bag><rdf:li rdf:resource="urn:miriam:hgnc.symbol:CYBA" /></rdf:Bag></bqbiol:isDescribedBy><dcterms:modified rdf:parseType="Resource" /></rdf:Description></rdf:RDF>
</html:body>
              </html:html>
            </celldesigner:notes>
            <celldesigner:annotation>
              <celldesigner:complexSpecies>s_id_path_0_i15a</celldesigner:complexSpecies>
              <celldesigner:speciesIdentity>
                <celldesigner:class>PROTEIN</celldesigner:class>
                <celldesigner:proteinReference>p_s_id_path_0_i3bd</celldesigner:proteinReference>
                <celldesigner:name>CYBA</celldesigner:name>
              </celldesigner:speciesIdentity>
            </celldesigner:annotation>
          </celldesigner:species>
          <celldesigner:species id="s_id_path_0_i418" name="CYBB">
            <celldesigner:notes>
              <html:html>
                <html:head>
                  <html:title />
                </html:head>
                <html:body>Name: cytochrome b-245 beta chain
Synonyms: GP91-PHOX, NOX2
HGNC_ID: 2578
EntrezGene_ID: 1536
RefSeq_ID: NM_000397

<rdf:RDF><rdf:Description rdf:about="#s_id_path_0_i418"><bqbiol:isDescribedBy><rdf:Bag><rdf:li rdf:resource="urn:miriam:ensembl:ENSG00000165168" /></rdf:Bag></bqbiol:isDescribedBy><bqbiol:isDescribedBy><rdf:Bag><rdf:li rdf:resource="urn:miriam:refseq:NM_000397" /></rdf:Bag></bqbiol:isDescribedBy><bqbiol:isDescribedBy><rdf:Bag><rdf:li rdf:resource="urn:miriam:uniprot:P04839" /></rdf:Bag></bqbiol:isDescribedBy><bqbiol:isDescribedBy><rdf:Bag><rdf:li rdf:resource="urn:miriam:ncbigene:1536" /></rdf:Bag></bqbiol:isDescribedBy><bqbiol:isDescribedBy><rdf:Bag><rdf:li rdf:resource="urn:miriam:hgnc.symbol:CYBB" /></rdf:Bag></bqbiol:isDescribedBy><bqbiol:isDescribedBy><rdf:Bag><rdf:li rdf:resource="urn:miriam:hgnc:2578" /></rdf:Bag></bqbiol:isDescribedBy><dcterms:modified rdf:parseType="Resource" /></rdf:Description></rdf:RDF>
</html:body>
              </html:html>
            </celldesigner:notes>
            <celldesigner:annotation>
              <celldesigner:complexSpecies>s_id_path_0_i15a</celldesigner:complexSpecies>
              <celldesigner:speciesIdentity>
                <celldesigner:class>PROTEIN</celldesigner:class>
                <celldesigner:proteinReference>p_s_id_path_0_i418</celldesigner:proteinReference>
                <celldesigner:name>CYBB</celldesigner:name>
              </celldesigner:speciesIdentity>
            </celldesigner:annotation>
          </celldesigner:species>
          <celldesigner:species id="s_id_path_0_i40b" name="TLR2">
            <celldesigner:notes>
              <html:html>
                <html:head>
                  <html:title />
                </html:head>
                <html:body>Name: toll like receptor 2
Synonyms: CD282, TIL4
HGNC_ID: 11848
EntrezGene_ID: 7097
RefSeq_ID: NM_001318787

<rdf:RDF><rdf:Description rdf:about="#s_id_path_0_i40b"><bqbiol:isDescribedBy><rdf:Bag><rdf:li rdf:resource="urn:miriam:ncbigene:7097" /></rdf:Bag></bqbiol:isDescribedBy><bqbiol:isDescribedBy><rdf:Bag><rdf:li rdf:resource="urn:miriam:ensembl:ENSG00000137462" /></rdf:Bag></bqbiol:isDescribedBy><bqbiol:isDescribedBy><rdf:Bag><rdf:li rdf:resource="urn:miriam:uniprot:O60603" /></rdf:Bag></bqbiol:isDescribedBy><bqbiol:isDescribedBy><rdf:Bag><rdf:li rdf:resource="urn:miriam:refseq:NM_001318787" /></rdf:Bag></bqbiol:isDescribedBy><bqbiol:isDescribedBy><rdf:Bag><rdf:li rdf:resource="urn:miriam:hgnc.symbol:TLR2" /></rdf:Bag></bqbiol:isDescribedBy><bqbiol:isDescribedBy><rdf:Bag><rdf:li rdf:resource="urn:miriam:hgnc:11848" /></rdf:Bag></bqbiol:isDescribedBy><dcterms:modified rdf:parseType="Resource" /></rdf:Description></rdf:RDF>
</html:body>
              </html:html>
            </celldesigner:notes>
            <celldesigner:annotation>
              <celldesigner:complexSpecies>s_id_path_0_if4</celldesigner:complexSpecies>
              <celldesigner:speciesIdentity>
                <celldesigner:class>PROTEIN</celldesigner:class>
                <celldesigner:proteinReference>p_s_id_path_0_i40b</celldesigner:proteinReference>
                <celldesigner:name>TLR2</celldesigner:name>
              </celldesigner:speciesIdentity>
            </celldesigner:annotation>
          </celldesigner:species>
          <celldesigner:species id="s_id_path_0_i41d" name="TICAM1">
            <celldesigner:notes>
              <html:html>
                <html:head>
                  <html:title />
                </html:head>
                <html:body>Name: toll like receptor adaptor molecule 1
Synonyms: MGC35334, PRVTIRB, TICAM-1, TRIF
HGNC_ID: 18348
EntrezGene_ID: 148022
RefSeq_ID: NM_014261

<rdf:RDF><rdf:Description rdf:about="#s_id_path_0_i41d"><bqbiol:isDescribedBy><rdf:Bag><rdf:li rdf:resource="urn:miriam:hgnc.symbol:TICAM1" /></rdf:Bag></bqbiol:isDescribedBy><bqbiol:isDescribedBy><rdf:Bag><rdf:li rdf:resource="urn:miriam:uniprot:Q8IUC6" /></rdf:Bag></bqbiol:isDescribedBy><bqbiol:isDescribedBy><rdf:Bag><rdf:li rdf:resource="urn:miriam:ensembl:ENSG00000127666" /></rdf:Bag></bqbiol:isDescribedBy><bqbiol:isDescribedBy><rdf:Bag><rdf:li rdf:resource="urn:miriam:hgnc:18348" /></rdf:Bag></bqbiol:isDescribedBy><bqbiol:isDescribedBy><rdf:Bag><rdf:li rdf:resource="urn:miriam:refseq:NM_014261" /></rdf:Bag></bqbiol:isDescribedBy><bqbiol:isDescribedBy><rdf:Bag><rdf:li rdf:resource="urn:miriam:ncbigene:148022" /></rdf:Bag></bqbiol:isDescribedBy><dcterms:modified rdf:parseType="Resource" /></rdf:Description></rdf:RDF>
</html:body>
              </html:html>
            </celldesigner:notes>
            <celldesigner:annotation>
              <celldesigner:complexSpecies>s_id_path_0_if4</celldesigner:complexSpecies>
              <celldesigner:speciesIdentity>
                <celldesigner:class>PROTEIN</celldesigner:class>
                <celldesigner:proteinReference>p_s_id_path_0_i41d</celldesigner:proteinReference>
                <celldesigner:name>TICAM1</celldesigner:name>
              </celldesigner:speciesIdentity>
            </celldesigner:annotation>
          </celldesigner:species>
          <celldesigner:species id="s_id_path_0_i198" name="IL6">
            <celldesigner:notes>
              <html:html>
                <html:head>
                  <html:title />
                </html:head>
                <html:body>Name: interleukin 6
Synonyms: BSF2, HGF, HSF, IL-6
HGNC_ID: 6018
EntrezGene_ID: 3569
RefSeq_ID: NM_000600

<rdf:RDF><rdf:Description rdf:about="#s_id_path_0_i198"><bqbiol:isDescribedBy><rdf:Bag><rdf:li rdf:resource="urn:miriam:ncbigene:3569" /></rdf:Bag></bqbiol:isDescribedBy><bqbiol:isDescribedBy><rdf:Bag><rdf:li rdf:resource="urn:miriam:uniprot:P05231" /></rdf:Bag></bqbiol:isDescribedBy><bqbiol:isDescribedBy><rdf:Bag><rdf:li rdf:resource="urn:miriam:ensembl:ENSG00000136244" /></rdf:Bag></bqbiol:isDescribedBy><bqbiol:isDescribedBy><rdf:Bag><rdf:li rdf:resource="urn:miriam:hgnc:6018" /></rdf:Bag></bqbiol:isDescribedBy><bqbiol:isDescribedBy><rdf:Bag><rdf:li rdf:resource="urn:miriam:hgnc.symbol:IL6" /></rdf:Bag></bqbiol:isDescribedBy><bqbiol:isDescribedBy><rdf:Bag><rdf:li rdf:resource="urn:miriam:refseq:NM_000600" /></rdf:Bag></bqbiol:isDescribedBy><dcterms:modified rdf:parseType="Resource" /></rdf:Description></rdf:RDF>
</html:body>
              </html:html>
            </celldesigner:notes>
            <celldesigner:annotation>
              <celldesigner:complexSpecies>s_id_path_0_i17b</celldesigner:complexSpecies>
              <celldesigner:speciesIdentity>
                <celldesigner:class>PROTEIN</celldesigner:class>
                <celldesigner:proteinReference>p_s_id_path_0_i198</celldesigner:proteinReference>
                <celldesigner:name>IL6</celldesigner:name>
              </celldesigner:speciesIdentity>
            </celldesigner:annotation>
          </celldesigner:species>
          <celldesigner:species id="s_id_path_0_i205" name="IL1B">
            <celldesigner:notes>
              <html:html>
                <html:head>
                  <html:title />
                </html:head>
                <html:body>Name: interleukin 1 beta
Synonyms: IL-1B, IL1-BETA, IL1F2
HGNC_ID: 5992
EntrezGene_ID: 3553
RefSeq_ID: NM_000576

<rdf:RDF><rdf:Description rdf:about="#s_id_path_0_i205"><bqbiol:isDescribedBy><rdf:Bag><rdf:li rdf:resource="urn:miriam:hgnc:5992" /></rdf:Bag></bqbiol:isDescribedBy><bqbiol:isDescribedBy><rdf:Bag><rdf:li rdf:resource="urn:miriam:hgnc.symbol:IL1B" /></rdf:Bag></bqbiol:isDescribedBy><bqbiol:isDescribedBy><rdf:Bag><rdf:li rdf:resource="urn:miriam:uniprot:P01584" /></rdf:Bag></bqbiol:isDescribedBy><bqbiol:isDescribedBy><rdf:Bag><rdf:li rdf:resource="urn:miriam:refseq:NM_000576" /></rdf:Bag></bqbiol:isDescribedBy><bqbiol:isDescribedBy><rdf:Bag><rdf:li rdf:resource="urn:miriam:ncbigene:3553" /></rdf:Bag></bqbiol:isDescribedBy><bqbiol:isDescribedBy><rdf:Bag><rdf:li rdf:resource="urn:miriam:ensembl:ENSG00000125538" /></rdf:Bag></bqbiol:isDescribedBy><dcterms:modified rdf:parseType="Resource" /></rdf:Description></rdf:RDF>
</html:body>
              </html:html>
            </celldesigner:notes>
            <celldesigner:annotation>
              <celldesigner:complexSpecies>s_id_path_0_i17b</celldesigner:complexSpecies>
              <celldesigner:speciesIdentity>
                <celldesigner:class>PROTEIN</celldesigner:class>
                <celldesigner:proteinReference>p_s_id_path_0_i205</celldesigner:proteinReference>
                <celldesigner:name>IL1B</celldesigner:name>
              </celldesigner:speciesIdentity>
            </celldesigner:annotation>
          </celldesigner:species>
          <celldesigner:species id="s_id_path_0_i53f" name="TNF">
            <celldesigner:notes>
              <html:html>
                <html:head>
                  <html:title />
                </html:head>
                <html:body>Name: tumor necrosis factor
Synonyms: DIF, TNF-alpha, TNFSF2
HGNC_ID: 11892
EntrezGene_ID: 7124
RefSeq_ID: NM_000594

<rdf:RDF><rdf:Description rdf:about="#s_id_path_0_i53f"><bqbiol:isDescribedBy><rdf:Bag><rdf:li rdf:resource="urn:miriam:refseq:NM_000594" /></rdf:Bag></bqbiol:isDescribedBy><bqbiol:isDescribedBy><rdf:Bag><rdf:li rdf:resource="urn:miriam:hgnc.symbol:TNF" /></rdf:Bag></bqbiol:isDescribedBy><bqbiol:isDescribedBy><rdf:Bag><rdf:li rdf:resource="urn:miriam:uniprot:P01375" /></rdf:Bag></bqbiol:isDescribedBy><bqbiol:isDescribedBy><rdf:Bag><rdf:li rdf:resource="urn:miriam:hgnc:11892" /></rdf:Bag></bqbiol:isDescribedBy><bqbiol:isDescribedBy><rdf:Bag><rdf:li rdf:resource="urn:miriam:ncbigene:7124" /></rdf:Bag></bqbiol:isDescribedBy><bqbiol:isDescribedBy><rdf:Bag><rdf:li rdf:resource="urn:miriam:ensembl:ENSG00000232810" /></rdf:Bag></bqbiol:isDescribedBy><dcterms:modified rdf:parseType="Resource" /></rdf:Description></rdf:RDF>
</html:body>
              </html:html>
            </celldesigner:notes>
            <celldesigner:annotation>
              <celldesigner:complexSpecies>s_id_path_0_i17b</celldesigner:complexSpecies>
              <celldesigner:speciesIdentity>
                <celldesigner:class>PROTEIN</celldesigner:class>
                <celldesigner:proteinReference>p_s_id_path_0_i53f</celldesigner:proteinReference>
                <celldesigner:name>TNF</celldesigner:name>
              </celldesigner:speciesIdentity>
            </celldesigner:annotation>
          </celldesigner:species>
          <celldesigner:species id="s_id_path_2_i2d2" name="RHEB">
            <celldesigner:notes>
              <html:html>
                <html:head>
                  <html:title />
                </html:head>
                <html:body>
                  <rdf:RDF>
                    <rdf:Description rdf:about="#s_id_path_2_i2d2">
                      <bqbiol:isDescribedBy>
                        <rdf:Bag>
                          <rdf:li rdf:resource="urn:miriam:ensembl:ENSG00000106615" />
                        </rdf:Bag>
                      </bqbiol:isDescribedBy>
                      <dcterms:modified rdf:parseType="Resource" />
                    </rdf:Description>
                  </rdf:RDF>
                </html:body>
              </html:html>
            </celldesigner:notes>
            <celldesigner:annotation>
              <celldesigner:complexSpecies>s_id_path_2_ic9</celldesigner:complexSpecies>
              <celldesigner:speciesIdentity>
                <celldesigner:class>GENE</celldesigner:class>
                <celldesigner:geneReference>g_s_id_path_2_i2d2</celldesigner:geneReference>
                <celldesigner:name>RHEB</celldesigner:name>
              </celldesigner:speciesIdentity>
            </celldesigner:annotation>
          </celldesigner:species>
          <celldesigner:species id="s_id_path_2_i36e" name="PDE6D">
            <celldesigner:notes>
              <html:html>
                <html:head>
                  <html:title />
                </html:head>
                <html:body>
                  <rdf:RDF>
                    <rdf:Description rdf:about="#s_id_path_2_i36e">
                      <bqbiol:isDescribedBy>
                        <rdf:Bag>
                          <rdf:li rdf:resource="urn:miriam:ensembl:ENSG00000156973" />
                        </rdf:Bag>
                      </bqbiol:isDescribedBy>
                      <dcterms:modified rdf:parseType="Resource" />
                    </rdf:Description>
                  </rdf:RDF>
                </html:body>
              </html:html>
            </celldesigner:notes>
            <celldesigner:annotation>
              <celldesigner:complexSpecies>s_id_path_2_ic9</celldesigner:complexSpecies>
              <celldesigner:speciesIdentity>
                <celldesigner:class>GENE</celldesigner:class>
                <celldesigner:geneReference>g_s_id_path_2_i36e</celldesigner:geneReference>
                <celldesigner:name>PDE6D</celldesigner:name>
              </celldesigner:speciesIdentity>
            </celldesigner:annotation>
          </celldesigner:species>
          <celldesigner:species id="s_id_path_2_i314" name="C3">
            <celldesigner:notes>
              <html:html>
                <html:head>
                  <html:title />
                </html:head>
                <html:body>EntrezGene_ID: 718

<rdf:RDF><rdf:Description rdf:about="#s_id_path_2_i314"><bqbiol:isDescribedBy><rdf:Bag><rdf:li rdf:resource="urn:miriam:ncbigene:718" /></rdf:Bag></bqbiol:isDescribedBy><dcterms:modified rdf:parseType="Resource" /></rdf:Description></rdf:RDF>
</html:body>
              </html:html>
            </celldesigner:notes>
            <celldesigner:annotation>
              <celldesigner:complexSpecies>s_id_path_2_i1e8</celldesigner:complexSpecies>
              <celldesigner:speciesIdentity>
                <celldesigner:class>GENE</celldesigner:class>
                <celldesigner:geneReference>g_s_id_path_2_i314</celldesigner:geneReference>
                <celldesigner:name>C3</celldesigner:name>
              </celldesigner:speciesIdentity>
            </celldesigner:annotation>
          </celldesigner:species>
          <celldesigner:species id="s_id_path_2_i47a" name="H2_minus_BF">
            <celldesigner:notes>
              <html:html>
                <html:head>
                  <html:title />
                </html:head>
                <html:body>EntrezGene_ID: 629

<rdf:RDF><rdf:Description rdf:about="#s_id_path_2_i47a"><bqbiol:isDescribedBy><rdf:Bag><rdf:li rdf:resource="urn:miriam:ncbigene:629" /></rdf:Bag></bqbiol:isDescribedBy><dcterms:modified rdf:parseType="Resource" /></rdf:Description></rdf:RDF>
</html:body>
              </html:html>
            </celldesigner:notes>
            <celldesigner:annotation>
              <celldesigner:complexSpecies>s_id_path_2_i1e8</celldesigner:complexSpecies>
              <celldesigner:speciesIdentity>
                <celldesigner:class>GENE</celldesigner:class>
                <celldesigner:geneReference>g_s_id_path_2_i47a</celldesigner:geneReference>
                <celldesigner:name>H2_minus_BF</celldesigner:name>
              </celldesigner:speciesIdentity>
            </celldesigner:annotation>
          </celldesigner:species>
          <celldesigner:species id="s_id_path_0_i1dd" name="CD36">
            <celldesigner:notes>
              <html:html>
                <html:head>
                  <html:title />
                </html:head>
                <html:body>Name: CD36 molecule
Synonyms: FAT, GP3B, GP4, GPIV, SCARB3
HGNC_ID: 1663
EntrezGene_ID: 948
RefSeq_ID: NM_001001547

<rdf:RDF><rdf:Description rdf:about="#s_id_path_0_i1dd"><bqbiol:isDescribedBy><rdf:Bag><rdf:li rdf:resource="urn:miriam:hgnc:1663" /></rdf:Bag></bqbiol:isDescribedBy><bqbiol:isDescribedBy><rdf:Bag><rdf:li rdf:resource="urn:miriam:refseq:NM_001001547" /></rdf:Bag></bqbiol:isDescribedBy><bqbiol:isDescribedBy><rdf:Bag><rdf:li rdf:resource="urn:miriam:hgnc.symbol:CD36" /></rdf:Bag></bqbiol:isDescribedBy><bqbiol:isDescribedBy><rdf:Bag><rdf:li rdf:resource="urn:miriam:ncbigene:948" /></rdf:Bag></bqbiol:isDescribedBy><bqbiol:isDescribedBy><rdf:Bag><rdf:li rdf:resource="urn:miriam:ensembl:ENSG00000135218" /></rdf:Bag></bqbiol:isDescribedBy><bqbiol:isDescribedBy><rdf:Bag><rdf:li rdf:resource="urn:miriam:uniprot:P16671" /></rdf:Bag></bqbiol:isDescribedBy><dcterms:modified rdf:parseType="Resource" /></rdf:Description></rdf:RDF>
</html:body>
              </html:html>
            </celldesigner:notes>
            <celldesigner:annotation>
              <celldesigner:complexSpecies>s_id_path_0_i155</celldesigner:complexSpecies>
              <celldesigner:speciesIdentity>
                <celldesigner:class>PROTEIN</celldesigner:class>
                <celldesigner:proteinReference>p_s_id_path_0_i1dd</celldesigner:proteinReference>
                <celldesigner:name>CD36</celldesigner:name>
              </celldesigner:speciesIdentity>
            </celldesigner:annotation>
          </celldesigner:species>
          <celldesigner:species id="s_id_path_0_i1f1" name="SNCA">
            <celldesigner:notes>
              <html:html>
                <html:head>
                  <html:title />
                </html:head>
                <html:body>Name: synuclein alpha
Synonyms: NACP, PD1
HGNC_ID: 11138
EntrezGene_ID: 6622
RefSeq_ID: NM_000345

<rdf:RDF><rdf:Description rdf:about="#s_id_path_0_i1f1"><bqbiol:isDescribedBy><rdf:Bag><rdf:li rdf:resource="urn:miriam:hgnc:11138" /></rdf:Bag></bqbiol:isDescribedBy><bqbiol:isDescribedBy><rdf:Bag><rdf:li rdf:resource="urn:miriam:ensembl:ENSG00000145335" /></rdf:Bag></bqbiol:isDescribedBy><bqbiol:isDescribedBy><rdf:Bag><rdf:li rdf:resource="urn:miriam:hgnc.symbol:SNCA" /></rdf:Bag></bqbiol:isDescribedBy><bqbiol:isDescribedBy><rdf:Bag><rdf:li rdf:resource="urn:miriam:refseq:NM_000345" /></rdf:Bag></bqbiol:isDescribedBy><bqbiol:isDescribedBy><rdf:Bag><rdf:li rdf:resource="urn:miriam:uniprot:P37840" /></rdf:Bag></bqbiol:isDescribedBy><bqbiol:isDescribedBy><rdf:Bag><rdf:li rdf:resource="urn:miriam:ncbigene:6622" /></rdf:Bag></bqbiol:isDescribedBy><dcterms:modified rdf:parseType="Resource" /></rdf:Description></rdf:RDF>
</html:body>
              </html:html>
            </celldesigner:notes>
            <celldesigner:annotation>
              <celldesigner:complexSpecies>s_id_path_0_i155</celldesigner:complexSpecies>
              <celldesigner:speciesIdentity>
                <celldesigner:class>PROTEIN</celldesigner:class>
                <celldesigner:proteinReference>p_s_id_path_0_i1f1</celldesigner:proteinReference>
                <celldesigner:state>
                  <celldesigner:listOfModifications>
</celldesigner:listOfModifications>
                </celldesigner:state>
                <celldesigner:name>SNCA</celldesigner:name>
              </celldesigner:speciesIdentity>
            </celldesigner:annotation>
          </celldesigner:species>
          <celldesigner:species id="s_id_path_2_i28c" name="PDE6D">
            <celldesigner:notes>
              <html:html>
                <html:head>
                  <html:title />
                </html:head>
                <html:body>
                  <rdf:RDF>
                    <rdf:Description rdf:about="#s_id_path_2_i28c">
                      <bqbiol:isDescribedBy>
                        <rdf:Bag>
                          <rdf:li rdf:resource="urn:miriam:ensembl:ENSG00000156973" />
                        </rdf:Bag>
                      </bqbiol:isDescribedBy>
                      <dcterms:modified rdf:parseType="Resource" />
                    </rdf:Description>
                  </rdf:RDF>
                </html:body>
              </html:html>
            </celldesigner:notes>
            <celldesigner:annotation>
              <celldesigner:complexSpecies>s_id_path_2_id3</celldesigner:complexSpecies>
              <celldesigner:speciesIdentity>
                <celldesigner:class>GENE</celldesigner:class>
                <celldesigner:geneReference>g_s_id_path_2_i28c</celldesigner:geneReference>
                <celldesigner:name>PDE6D</celldesigner:name>
              </celldesigner:speciesIdentity>
            </celldesigner:annotation>
          </celldesigner:species>
          <celldesigner:species id="s_id_path_2_i4a3" name="INPP5E">
            <celldesigner:notes>
              <html:html>
                <html:head>
                  <html:title />
                </html:head>
                <html:body>
                  <rdf:RDF>
                    <rdf:Description rdf:about="#s_id_path_2_i4a3">
                      <bqbiol:isDescribedBy>
                        <rdf:Bag>
                          <rdf:li rdf:resource="urn:miriam:ensembl:ENSG00000148384" />
                        </rdf:Bag>
                      </bqbiol:isDescribedBy>
                      <dcterms:modified rdf:parseType="Resource" />
                    </rdf:Description>
                  </rdf:RDF>
                </html:body>
              </html:html>
            </celldesigner:notes>
            <celldesigner:annotation>
              <celldesigner:complexSpecies>s_id_path_2_id3</celldesigner:complexSpecies>
              <celldesigner:speciesIdentity>
                <celldesigner:class>GENE</celldesigner:class>
                <celldesigner:geneReference>g_s_id_path_2_i4a3</celldesigner:geneReference>
                <celldesigner:name>INPP5E</celldesigner:name>
              </celldesigner:speciesIdentity>
            </celldesigner:annotation>
          </celldesigner:species>
          <celldesigner:species id="s_id_path_0_i33a" name="NCF2">
            <celldesigner:notes>
              <html:html>
                <html:head>
                  <html:title />
                </html:head>
                <html:body>Name: neutrophil cytosolic factor 2
Synonyms: NOXA2, p67phox
HGNC_ID: 7661
EntrezGene_ID: 4688
RefSeq_ID: NM_000433

<rdf:RDF><rdf:Description rdf:about="#s_id_path_0_i33a"><bqbiol:isDescribedBy><rdf:Bag><rdf:li rdf:resource="urn:miriam:hgnc.symbol:NCF2" /></rdf:Bag></bqbiol:isDescribedBy><bqbiol:isDescribedBy><rdf:Bag><rdf:li rdf:resource="urn:miriam:uniprot:P19878" /></rdf:Bag></bqbiol:isDescribedBy><bqbiol:isDescribedBy><rdf:Bag><rdf:li rdf:resource="urn:miriam:ncbigene:4688" /></rdf:Bag></bqbiol:isDescribedBy><bqbiol:isDescribedBy><rdf:Bag><rdf:li rdf:resource="urn:miriam:refseq:NM_000433" /></rdf:Bag></bqbiol:isDescribedBy><bqbiol:isDescribedBy><rdf:Bag><rdf:li rdf:resource="urn:miriam:hgnc:7661" /></rdf:Bag></bqbiol:isDescribedBy><bqbiol:isDescribedBy><rdf:Bag><rdf:li rdf:resource="urn:miriam:ensembl:ENSG00000116701" /></rdf:Bag></bqbiol:isDescribedBy><dcterms:modified rdf:parseType="Resource" /></rdf:Description></rdf:RDF>
</html:body>
              </html:html>
            </celldesigner:notes>
            <celldesigner:annotation>
              <celldesigner:complexSpecies>s_id_path_0_i15e</celldesigner:complexSpecies>
              <celldesigner:speciesIdentity>
                <celldesigner:class>PROTEIN</celldesigner:class>
                <celldesigner:proteinReference>p_s_id_path_0_i33a</celldesigner:proteinReference>
                <celldesigner:state>
                  <celldesigner:listOfModifications>
</celldesigner:listOfModifications>
                </celldesigner:state>
                <celldesigner:name>NCF2</celldesigner:name>
              </celldesigner:speciesIdentity>
            </celldesigner:annotation>
          </celldesigner:species>
          <celldesigner:species id="s_id_path_0_i4f0" name="NCF4">
            <celldesigner:notes>
              <html:html>
                <html:head>
                  <html:title />
                </html:head>
                <html:body>Name: neutrophil cytosolic factor 4
Synonyms: SH3PXD4, p40phox
HGNC_ID: 7662
EntrezGene_ID: 4689
RefSeq_ID: NM_000631

<rdf:RDF><rdf:Description rdf:about="#s_id_path_0_i4f0"><bqbiol:isDescribedBy><rdf:Bag><rdf:li rdf:resource="urn:miriam:hgnc.symbol:NCF4" /></rdf:Bag></bqbiol:isDescribedBy><bqbiol:isDescribedBy><rdf:Bag><rdf:li rdf:resource="urn:miriam:uniprot:Q15080" /></rdf:Bag></bqbiol:isDescribedBy><bqbiol:isDescribedBy><rdf:Bag><rdf:li rdf:resource="urn:miriam:ensembl:ENSG00000100365" /></rdf:Bag></bqbiol:isDescribedBy><bqbiol:isDescribedBy><rdf:Bag><rdf:li rdf:resource="urn:miriam:hgnc:7662" /></rdf:Bag></bqbiol:isDescribedBy><bqbiol:isDescribedBy><rdf:Bag><rdf:li rdf:resource="urn:miriam:refseq:NM_000631" /></rdf:Bag></bqbiol:isDescribedBy><bqbiol:isDescribedBy><rdf:Bag><rdf:li rdf:resource="urn:miriam:ncbigene:4689" /></rdf:Bag></bqbiol:isDescribedBy><dcterms:modified rdf:parseType="Resource" /></rdf:Description></rdf:RDF>
</html:body>
              </html:html>
            </celldesigner:notes>
            <celldesigner:annotation>
              <celldesigner:complexSpecies>s_id_path_0_i15e</celldesigner:complexSpecies>
              <celldesigner:speciesIdentity>
                <celldesigner:class>PROTEIN</celldesigner:class>
                <celldesigner:proteinReference>p_s_id_path_0_i4f0</celldesigner:proteinReference>
                <celldesigner:name>NCF4</celldesigner:name>
              </celldesigner:speciesIdentity>
            </celldesigner:annotation>
          </celldesigner:species>
          <celldesigner:species id="s_id_path_0_i536" name="NCF1">
            <celldesigner:notes>
              <html:html>
                <html:head>
                  <html:title />
                </html:head>
                <html:body>Name: neutrophil cytosolic factor 1
Synonyms: NCF1A, NOXO2, SH3PXD1A, p47phox
HGNC_ID: 7660
EntrezGene_ID: 653361
RefSeq_ID: NM_000265

<rdf:RDF><rdf:Description rdf:about="#s_id_path_0_i536"><bqbiol:isDescribedBy><rdf:Bag><rdf:li rdf:resource="urn:miriam:hgnc.symbol:NCF1" /></rdf:Bag></bqbiol:isDescribedBy><bqbiol:isDescribedBy><rdf:Bag><rdf:li rdf:resource="urn:miriam:refseq:NM_000265" /></rdf:Bag></bqbiol:isDescribedBy><bqbiol:isDescribedBy><rdf:Bag><rdf:li rdf:resource="urn:miriam:ensembl:ENSG00000158517" /></rdf:Bag></bqbiol:isDescribedBy><bqbiol:isDescribedBy><rdf:Bag><rdf:li rdf:resource="urn:miriam:uniprot:P14598" /></rdf:Bag></bqbiol:isDescribedBy><bqbiol:isDescribedBy><rdf:Bag><rdf:li rdf:resource="urn:miriam:ncbigene:653361" /></rdf:Bag></bqbiol:isDescribedBy><bqbiol:isDescribedBy><rdf:Bag><rdf:li rdf:resource="urn:miriam:hgnc:7660" /></rdf:Bag></bqbiol:isDescribedBy><dcterms:modified rdf:parseType="Resource" /></rdf:Description></rdf:RDF>
</html:body>
              </html:html>
            </celldesigner:notes>
            <celldesigner:annotation>
              <celldesigner:complexSpecies>s_id_path_0_i15e</celldesigner:complexSpecies>
              <celldesigner:speciesIdentity>
                <celldesigner:class>PROTEIN</celldesigner:class>
                <celldesigner:proteinReference>p_s_id_path_0_i536</celldesigner:proteinReference>
                <celldesigner:state>
                  <celldesigner:listOfModifications>
</celldesigner:listOfModifications>
                </celldesigner:state>
                <celldesigner:name>NCF1</celldesigner:name>
              </celldesigner:speciesIdentity>
            </celldesigner:annotation>
          </celldesigner:species>
          <celldesigner:species id="s_id_path_0_i240" name="TFEB">
            <celldesigner:notes>
              <html:html>
                <html:head>
                  <html:title />
                </html:head>
                <html:body>Name: transcription factor EB
Synonyms: TCFEB, bHLHe35
HGNC_ID: 11753
EntrezGene_ID: 7942
RefSeq_ID: NM_001167827

<rdf:RDF><rdf:Description rdf:about="#s_id_path_0_i240"><bqbiol:isDescribedBy><rdf:Bag><rdf:li rdf:resource="urn:miriam:hgnc.symbol:TFEB" /></rdf:Bag></bqbiol:isDescribedBy><bqbiol:isDescribedBy><rdf:Bag><rdf:li rdf:resource="urn:miriam:hgnc:11753" /></rdf:Bag></bqbiol:isDescribedBy><bqbiol:isDescribedBy><rdf:Bag><rdf:li rdf:resource="urn:miriam:refseq:NM_001167827" /></rdf:Bag></bqbiol:isDescribedBy><bqbiol:isDescribedBy><rdf:Bag><rdf:li rdf:resource="urn:miriam:ensembl:ENSG00000112561" /></rdf:Bag></bqbiol:isDescribedBy><bqbiol:isDescribedBy><rdf:Bag><rdf:li rdf:resource="urn:miriam:ncbigene:7942" /></rdf:Bag></bqbiol:isDescribedBy><bqbiol:isDescribedBy><rdf:Bag><rdf:li rdf:resource="urn:miriam:uniprot:P19484" /></rdf:Bag></bqbiol:isDescribedBy><dcterms:modified rdf:parseType="Resource" /></rdf:Description></rdf:RDF>
</html:body>
              </html:html>
            </celldesigner:notes>
            <celldesigner:annotation>
              <celldesigner:complexSpecies>s_id_path_0_i16a</celldesigner:complexSpecies>
              <celldesigner:speciesIdentity>
                <celldesigner:class>PROTEIN</celldesigner:class>
                <celldesigner:proteinReference>p_s_id_path_0_i240</celldesigner:proteinReference>
                <celldesigner:state>
                  <celldesigner:listOfModifications>
</celldesigner:listOfModifications>
                </celldesigner:state>
                <celldesigner:name>TFEB</celldesigner:name>
              </celldesigner:speciesIdentity>
            </celldesigner:annotation>
          </celldesigner:species>
          <celldesigner:species id="s_id_path_0_i26a" name="TFEC">
            <celldesigner:notes>
              <html:html>
                <html:head>
                  <html:title />
                </html:head>
                <html:body>Name: transcription factor EC
Synonyms: TCFEC, TFECL, bHLHe34
HGNC_ID: 11754
EntrezGene_ID: 22797
RefSeq_ID: NM_012252

<rdf:RDF><rdf:Description rdf:about="#s_id_path_0_i26a"><bqbiol:isDescribedBy><rdf:Bag><rdf:li rdf:resource="urn:miriam:refseq:NM_012252" /></rdf:Bag></bqbiol:isDescribedBy><bqbiol:isDescribedBy><rdf:Bag><rdf:li rdf:resource="urn:miriam:hgnc:11754" /></rdf:Bag></bqbiol:isDescribedBy><bqbiol:isDescribedBy><rdf:Bag><rdf:li rdf:resource="urn:miriam:hgnc.symbol:TFEC" /></rdf:Bag></bqbiol:isDescribedBy><bqbiol:isDescribedBy><rdf:Bag><rdf:li rdf:resource="urn:miriam:ncbigene:22797" /></rdf:Bag></bqbiol:isDescribedBy><bqbiol:isDescribedBy><rdf:Bag><rdf:li rdf:resource="urn:miriam:uniprot:O14948" /></rdf:Bag></bqbiol:isDescribedBy><bqbiol:isDescribedBy><rdf:Bag><rdf:li rdf:resource="urn:miriam:ensembl:ENSG00000105967" /></rdf:Bag></bqbiol:isDescribedBy><dcterms:modified rdf:parseType="Resource" /></rdf:Description></rdf:RDF>
</html:body>
              </html:html>
            </celldesigner:notes>
            <celldesigner:annotation>
              <celldesigner:complexSpecies>s_id_path_0_i16a</celldesigner:complexSpecies>
              <celldesigner:speciesIdentity>
                <celldesigner:class>PROTEIN</celldesigner:class>
                <celldesigner:proteinReference>p_s_id_path_0_i26a</celldesigner:proteinReference>
                <celldesigner:name>TFEC</celldesigner:name>
                <celldesigner:hypothetical>true</celldesigner:hypothetical>
              </celldesigner:speciesIdentity>
            </celldesigner:annotation>
          </celldesigner:species>
          <celldesigner:species id="s_id_path_0_i346" name="TFE3">
            <celldesigner:notes>
              <html:html>
                <html:head>
                  <html:title />
                </html:head>
                <html:body>Name: transcription factor binding to IGHM enhancer 3
Synonyms: TFEA, bHLHe33
HGNC_ID: 11752
EntrezGene_ID: 7030
RefSeq_ID: NM_006521

<rdf:RDF><rdf:Description rdf:about="#s_id_path_0_i346"><bqbiol:isDescribedBy><rdf:Bag><rdf:li rdf:resource="urn:miriam:ncbigene:7030" /></rdf:Bag></bqbiol:isDescribedBy><bqbiol:isDescribedBy><rdf:Bag><rdf:li rdf:resource="urn:miriam:uniprot:P19532" /></rdf:Bag></bqbiol:isDescribedBy><bqbiol:isDescribedBy><rdf:Bag><rdf:li rdf:resource="urn:miriam:hgnc.symbol:TFE3" /></rdf:Bag></bqbiol:isDescribedBy><bqbiol:isDescribedBy><rdf:Bag><rdf:li rdf:resource="urn:miriam:refseq:NM_006521" /></rdf:Bag></bqbiol:isDescribedBy><bqbiol:isDescribedBy><rdf:Bag><rdf:li rdf:resource="urn:miriam:hgnc:11752" /></rdf:Bag></bqbiol:isDescribedBy><bqbiol:isDescribedBy><rdf:Bag><rdf:li rdf:resource="urn:miriam:ensembl:ENSG00000068323" /></rdf:Bag></bqbiol:isDescribedBy><dcterms:modified rdf:parseType="Resource" /></rdf:Description></rdf:RDF>
</html:body>
              </html:html>
            </celldesigner:notes>
            <celldesigner:annotation>
              <celldesigner:complexSpecies>s_id_path_0_i16a</celldesigner:complexSpecies>
              <celldesigner:speciesIdentity>
                <celldesigner:class>PROTEIN</celldesigner:class>
                <celldesigner:proteinReference>p_s_id_path_0_i346</celldesigner:proteinReference>
                <celldesigner:name>TFE3</celldesigner:name>
                <celldesigner:hypothetical>true</celldesigner:hypothetical>
              </celldesigner:speciesIdentity>
            </celldesigner:annotation>
          </celldesigner:species>
          <celldesigner:species id="s_id_path_0_i39a" name="MITF">
            <celldesigner:notes>
              <html:html>
                <html:head>
                  <html:title />
                </html:head>
                <html:body>Name: melanocyte inducing transcription factor
Synonyms: MI, bHLHe32
HGNC_ID: 7105
EntrezGene_ID: 4286
RefSeq_ID: NM_198159

<rdf:RDF><rdf:Description rdf:about="#s_id_path_0_i39a"><bqbiol:isDescribedBy><rdf:Bag><rdf:li rdf:resource="urn:miriam:hgnc:7105" /></rdf:Bag></bqbiol:isDescribedBy><bqbiol:isDescribedBy><rdf:Bag><rdf:li rdf:resource="urn:miriam:ensembl:ENSG00000187098" /></rdf:Bag></bqbiol:isDescribedBy><bqbiol:isDescribedBy><rdf:Bag><rdf:li rdf:resource="urn:miriam:hgnc.symbol:MITF" /></rdf:Bag></bqbiol:isDescribedBy><bqbiol:isDescribedBy><rdf:Bag><rdf:li rdf:resource="urn:miriam:refseq:NM_198159" /></rdf:Bag></bqbiol:isDescribedBy><bqbiol:isDescribedBy><rdf:Bag><rdf:li rdf:resource="urn:miriam:uniprot:O75030" /></rdf:Bag></bqbiol:isDescribedBy><bqbiol:isDescribedBy><rdf:Bag><rdf:li rdf:resource="urn:miriam:ncbigene:4286" /></rdf:Bag></bqbiol:isDescribedBy><dcterms:modified rdf:parseType="Resource" /></rdf:Description></rdf:RDF>
</html:body>
              </html:html>
            </celldesigner:notes>
            <celldesigner:annotation>
              <celldesigner:complexSpecies>s_id_path_0_i16a</celldesigner:complexSpecies>
              <celldesigner:speciesIdentity>
                <celldesigner:class>PROTEIN</celldesigner:class>
                <celldesigner:proteinReference>p_s_id_path_0_i39a</celldesigner:proteinReference>
                <celldesigner:name>MITF</celldesigner:name>
                <celldesigner:hypothetical>true</celldesigner:hypothetical>
              </celldesigner:speciesIdentity>
            </celldesigner:annotation>
          </celldesigner:species>
          <celldesigner:species id="s_id_path_2_i254" name="PLAUR">
            <celldesigner:notes>
              <html:html>
                <html:head>
                  <html:title />
                </html:head>
                <html:body>EntrezGene_ID: 5329

<rdf:RDF><rdf:Description rdf:about="#s_id_path_2_i254"><bqbiol:isDescribedBy><rdf:Bag><rdf:li rdf:resource="urn:miriam:ncbigene:5329" /></rdf:Bag></bqbiol:isDescribedBy><dcterms:modified rdf:parseType="Resource" /></rdf:Description></rdf:RDF>
</html:body>
              </html:html>
            </celldesigner:notes>
            <celldesigner:annotation>
              <celldesigner:complexSpecies>s_id_path_2_i173</celldesigner:complexSpecies>
              <celldesigner:speciesIdentity>
                <celldesigner:class>GENE</celldesigner:class>
                <celldesigner:geneReference>g_s_id_path_2_i254</celldesigner:geneReference>
                <celldesigner:name>PLAUR</celldesigner:name>
              </celldesigner:speciesIdentity>
            </celldesigner:annotation>
          </celldesigner:species>
          <celldesigner:species id="s_id_path_0_i1b1" name="PTGS2">
            <celldesigner:notes>
              <html:html>
                <html:head>
                  <html:title />
                </html:head>
                <html:body>Name: prostaglandin-endoperoxide synthase 2
Synonyms: COX2
HGNC_ID: 9605
EntrezGene_ID: 5743
RefSeq_ID: NM_000963

<rdf:RDF><rdf:Description rdf:about="#s_id_path_0_i1b1"><bqbiol:isDescribedBy><rdf:Bag><rdf:li rdf:resource="urn:miriam:ensembl:ENSG00000073756" /></rdf:Bag></bqbiol:isDescribedBy><bqbiol:isDescribedBy><rdf:Bag><rdf:li rdf:resource="urn:miriam:hgnc:9605" /></rdf:Bag></bqbiol:isDescribedBy><bqbiol:isDescribedBy><rdf:Bag><rdf:li rdf:resource="urn:miriam:hgnc.symbol:PTGS2" /></rdf:Bag></bqbiol:isDescribedBy><bqbiol:isDescribedBy><rdf:Bag><rdf:li rdf:resource="urn:miriam:uniprot:P35354" /></rdf:Bag></bqbiol:isDescribedBy><bqbiol:isDescribedBy><rdf:Bag><rdf:li rdf:resource="urn:miriam:refseq:NM_000963" /></rdf:Bag></bqbiol:isDescribedBy><bqbiol:isDescribedBy><rdf:Bag><rdf:li rdf:resource="urn:miriam:ncbigene:5743" /></rdf:Bag></bqbiol:isDescribedBy><dcterms:modified rdf:parseType="Resource" /></rdf:Description></rdf:RDF>
</html:body>
              </html:html>
            </celldesigner:notes>
            <celldesigner:annotation>
              <celldesigner:complexSpecies>s_id_path_0_i15f</celldesigner:complexSpecies>
              <celldesigner:speciesIdentity>
                <celldesigner:class>RNA</celldesigner:class>
                <celldesigner:rnaReference>r_s_id_path_0_i1b1</celldesigner:rnaReference>
                <celldesigner:name>PTGS2</celldesigner:name>
              </celldesigner:speciesIdentity>
            </celldesigner:annotation>
          </celldesigner:species>
          <celldesigner:species id="s_id_path_0_i452" name="NOS2">
            <celldesigner:notes>
              <html:html>
                <html:head>
                  <html:title />
                </html:head>
                <html:body>Name: nitric oxide synthase 2
Synonyms: HEP-NOS, NOS, iNOS
HGNC_ID: 7873
EntrezGene_ID: 4843
RefSeq_ID: NM_000625

<rdf:RDF><rdf:Description rdf:about="#s_id_path_0_i452"><bqbiol:isDescribedBy><rdf:Bag><rdf:li rdf:resource="urn:miriam:hgnc.symbol:NOS2" /></rdf:Bag></bqbiol:isDescribedBy><bqbiol:isDescribedBy><rdf:Bag><rdf:li rdf:resource="urn:miriam:hgnc:7873" /></rdf:Bag></bqbiol:isDescribedBy><bqbiol:isDescribedBy><rdf:Bag><rdf:li rdf:resource="urn:miriam:uniprot:P35228" /></rdf:Bag></bqbiol:isDescribedBy><bqbiol:isDescribedBy><rdf:Bag><rdf:li rdf:resource="urn:miriam:refseq:NM_000625" /></rdf:Bag></bqbiol:isDescribedBy><bqbiol:isDescribedBy><rdf:Bag><rdf:li rdf:resource="urn:miriam:ensembl:ENSG00000007171" /></rdf:Bag></bqbiol:isDescribedBy><bqbiol:isDescribedBy><rdf:Bag><rdf:li rdf:resource="urn:miriam:ncbigene:4843" /></rdf:Bag></bqbiol:isDescribedBy><dcterms:modified rdf:parseType="Resource" /></rdf:Description></rdf:RDF>
</html:body>
              </html:html>
            </celldesigner:notes>
            <celldesigner:annotation>
              <celldesigner:complexSpecies>s_id_path_0_i15f</celldesigner:complexSpecies>
              <celldesigner:speciesIdentity>
                <celldesigner:class>RNA</celldesigner:class>
                <celldesigner:rnaReference>r_s_id_path_0_i452</celldesigner:rnaReference>
                <celldesigner:name>NOS2</celldesigner:name>
              </celldesigner:speciesIdentity>
            </celldesigner:annotation>
          </celldesigner:species>
          <celldesigner:species id="s_id_path_2_i275" name="F8">
            <celldesigner:notes>
              <html:html>
                <html:head>
                  <html:title />
                </html:head>
                <html:body>EntrezGene_ID: 2157

<rdf:RDF><rdf:Description rdf:about="#s_id_path_2_i275"><bqbiol:isDescribedBy><rdf:Bag><rdf:li rdf:resource="urn:miriam:ncbigene:2157" /></rdf:Bag></bqbiol:isDescribedBy><dcterms:modified rdf:parseType="Resource" /></rdf:Description></rdf:RDF>
</html:body>
              </html:html>
            </celldesigner:notes>
            <celldesigner:annotation>
              <celldesigner:complexSpecies>s_id_path_2_i1d7</celldesigner:complexSpecies>
              <celldesigner:speciesIdentity>
                <celldesigner:class>GENE</celldesigner:class>
                <celldesigner:geneReference>g_s_id_path_2_i275</celldesigner:geneReference>
                <celldesigner:name>F8</celldesigner:name>
              </celldesigner:speciesIdentity>
            </celldesigner:annotation>
          </celldesigner:species>
          <celldesigner:species id="s_id_path_2_i363" name="VWF">
            <celldesigner:notes>
              <html:html>
                <html:head>
                  <html:title />
                </html:head>
                <html:body>EntrezGene_ID: 7450

<rdf:RDF><rdf:Description rdf:about="#s_id_path_2_i363"><bqbiol:isDescribedBy><rdf:Bag><rdf:li rdf:resource="urn:miriam:ncbigene:7450" /></rdf:Bag></bqbiol:isDescribedBy><dcterms:modified rdf:parseType="Resource" /></rdf:Description></rdf:RDF>
</html:body>
              </html:html>
            </celldesigner:notes>
            <celldesigner:annotation>
              <celldesigner:complexSpecies>s_id_path_2_i1d7</celldesigner:complexSpecies>
              <celldesigner:speciesIdentity>
                <celldesigner:class>GENE</celldesigner:class>
                <celldesigner:geneReference>g_s_id_path_2_i363</celldesigner:geneReference>
                <celldesigner:name>VWF</celldesigner:name>
              </celldesigner:speciesIdentity>
            </celldesigner:annotation>
          </celldesigner:species>
          <celldesigner:species id="s_id_path_2_i3d8" name="F9">
            <celldesigner:notes>
              <html:html>
                <html:head>
                  <html:title />
                </html:head>
                <html:body>EntrezGene_ID: 2158

<rdf:RDF><rdf:Description rdf:about="#s_id_path_2_i3d8"><bqbiol:isDescribedBy><rdf:Bag><rdf:li rdf:resource="urn:miriam:ncbigene:2158" /></rdf:Bag></bqbiol:isDescribedBy><dcterms:modified rdf:parseType="Resource" /></rdf:Description></rdf:RDF>
</html:body>
              </html:html>
            </celldesigner:notes>
            <celldesigner:annotation>
              <celldesigner:complexSpecies>s_id_path_2_i1d7</celldesigner:complexSpecies>
              <celldesigner:speciesIdentity>
                <celldesigner:class>GENE</celldesigner:class>
                <celldesigner:geneReference>g_s_id_path_2_i3d8</celldesigner:geneReference>
                <celldesigner:name>F9</celldesigner:name>
              </celldesigner:speciesIdentity>
            </celldesigner:annotation>
          </celldesigner:species>
          <celldesigner:species id="s_id_path_2_i138" name="SERPINE2:GAG">
            <celldesigner:notes>
              <html:html>
                <html:head>
                  <html:title />
                </html:head>
                <html:body>Name: SERPINE2:GAG [plasma membrane]
Reactome_ID: R-CEL-5607782, R-HSA-5607782, R-XTR-5607782, R-RNO-5607782, R-DME-5607782, R-GGA-5607782, R-MMU-5607782, R-CFA-5607782, R-BTA-5607782, R-DRE-5607782, R-SSC-5607782

<rdf:RDF><rdf:Description rdf:about="#s_id_path_2_i138"><bqbiol:isHomologTo><rdf:Bag><rdf:li rdf:resource="urn:miriam:reactome:R-CEL-5607782" /></rdf:Bag></bqbiol:isHomologTo><bqbiol:is><rdf:Bag><rdf:li rdf:resource="urn:miriam:reactome:R-HSA-5607782" /></rdf:Bag></bqbiol:is><bqbiol:isHomologTo><rdf:Bag><rdf:li rdf:resource="urn:miriam:reactome:R-XTR-5607782" /></rdf:Bag></bqbiol:isHomologTo><bqbiol:hasPart><rdf:Bag><rdf:li rdf:resource="urn:miriam:obo.chebi:CHEBI%3A18085" /></rdf:Bag></bqbiol:hasPart><bqbiol:isHomologTo><rdf:Bag><rdf:li rdf:resource="urn:miriam:reactome:R-RNO-5607782" /></rdf:Bag></bqbiol:isHomologTo><bqbiol:isHomologTo><rdf:Bag><rdf:li rdf:resource="urn:miriam:reactome:R-DME-5607782" /></rdf:Bag></bqbiol:isHomologTo><bqbiol:hasPart><rdf:Bag><rdf:li rdf:resource="urn:miriam:uniprot:P07093" /></rdf:Bag></bqbiol:hasPart><bqbiol:isHomologTo><rdf:Bag><rdf:li rdf:resource="urn:miriam:reactome:R-GGA-5607782" /></rdf:Bag></bqbiol:isHomologTo><bqbiol:isHomologTo><rdf:Bag><rdf:li rdf:resource="urn:miriam:reactome:R-MMU-5607782" /></rdf:Bag></bqbiol:isHomologTo><bqbiol:isHomologTo><rdf:Bag><rdf:li rdf:resource="urn:miriam:reactome:R-CFA-5607782" /></rdf:Bag></bqbiol:isHomologTo><bqbiol:isHomologTo><rdf:Bag><rdf:li rdf:resource="urn:miriam:reactome:R-BTA-5607782" /></rdf:Bag></bqbiol:isHomologTo><bqbiol:isHomologTo><rdf:Bag><rdf:li rdf:resource="urn:miriam:reactome:R-DRE-5607782" /></rdf:Bag></bqbiol:isHomologTo><bqbiol:isHomologTo><rdf:Bag><rdf:li rdf:resource="urn:miriam:reactome:R-SSC-5607782" /></rdf:Bag></bqbiol:isHomologTo><dcterms:modified rdf:parseType="Resource" /></rdf:Description></rdf:RDF>
</html:body>
              </html:html>
            </celldesigner:notes>
            <celldesigner:annotation>
              <celldesigner:complexSpecies>s_id_path_2_i199</celldesigner:complexSpecies>
              <celldesigner:speciesIdentity>
                <celldesigner:class>COMPLEX</celldesigner:class>
                <celldesigner:name>SERPINE2:GAG</celldesigner:name>
              </celldesigner:speciesIdentity>
            </celldesigner:annotation>
          </celldesigner:species>
          <celldesigner:species id="s_id_path_0_i331" name="TLR1">
            <celldesigner:notes>
              <html:html>
                <html:head>
                  <html:title />
                </html:head>
                <html:body>Name: toll like receptor 1
Synonyms: CD281, KIAA0012, rsc786
HGNC_ID: 11847
EntrezGene_ID: 7096
RefSeq_ID: NM_003263

<rdf:RDF><rdf:Description rdf:about="#s_id_path_0_i331"><bqbiol:isDescribedBy><rdf:Bag><rdf:li rdf:resource="urn:miriam:hgnc:11847" /></rdf:Bag></bqbiol:isDescribedBy><bqbiol:isDescribedBy><rdf:Bag><rdf:li rdf:resource="urn:miriam:ncbigene:7096" /></rdf:Bag></bqbiol:isDescribedBy><bqbiol:isDescribedBy><rdf:Bag><rdf:li rdf:resource="urn:miriam:ensembl:ENSG00000174125" /></rdf:Bag></bqbiol:isDescribedBy><bqbiol:isDescribedBy><rdf:Bag><rdf:li rdf:resource="urn:miriam:refseq:NM_003263" /></rdf:Bag></bqbiol:isDescribedBy><bqbiol:isDescribedBy><rdf:Bag><rdf:li rdf:resource="urn:miriam:uniprot:Q15399" /></rdf:Bag></bqbiol:isDescribedBy><bqbiol:isDescribedBy><rdf:Bag><rdf:li rdf:resource="urn:miriam:hgnc.symbol:TLR1" /></rdf:Bag></bqbiol:isDescribedBy><dcterms:modified rdf:parseType="Resource" /></rdf:Description></rdf:RDF>
</html:body>
              </html:html>
            </celldesigner:notes>
            <celldesigner:annotation>
              <celldesigner:complexSpecies>s_id_path_0_i189</celldesigner:complexSpecies>
              <celldesigner:speciesIdentity>
                <celldesigner:class>PROTEIN</celldesigner:class>
                <celldesigner:proteinReference>p_s_id_path_0_i331</celldesigner:proteinReference>
                <celldesigner:name>TLR1</celldesigner:name>
              </celldesigner:speciesIdentity>
            </celldesigner:annotation>
          </celldesigner:species>
          <celldesigner:species id="s_id_path_0_i449" name="TLR2">
            <celldesigner:notes>
              <html:html>
                <html:head>
                  <html:title />
                </html:head>
                <html:body>Name: toll like receptor 2
Synonyms: CD282, TIL4
HGNC_ID: 11848
EntrezGene_ID: 7097
RefSeq_ID: NM_001318787

<rdf:RDF><rdf:Description rdf:about="#s_id_path_0_i449"><bqbiol:isDescribedBy><rdf:Bag><rdf:li rdf:resource="urn:miriam:ncbigene:7097" /></rdf:Bag></bqbiol:isDescribedBy><bqbiol:isDescribedBy><rdf:Bag><rdf:li rdf:resource="urn:miriam:ensembl:ENSG00000137462" /></rdf:Bag></bqbiol:isDescribedBy><bqbiol:isDescribedBy><rdf:Bag><rdf:li rdf:resource="urn:miriam:uniprot:O60603" /></rdf:Bag></bqbiol:isDescribedBy><bqbiol:isDescribedBy><rdf:Bag><rdf:li rdf:resource="urn:miriam:refseq:NM_001318787" /></rdf:Bag></bqbiol:isDescribedBy><bqbiol:isDescribedBy><rdf:Bag><rdf:li rdf:resource="urn:miriam:hgnc.symbol:TLR2" /></rdf:Bag></bqbiol:isDescribedBy><bqbiol:isDescribedBy><rdf:Bag><rdf:li rdf:resource="urn:miriam:hgnc:11848" /></rdf:Bag></bqbiol:isDescribedBy><dcterms:modified rdf:parseType="Resource" /></rdf:Description></rdf:RDF>
</html:body>
              </html:html>
            </celldesigner:notes>
            <celldesigner:annotation>
              <celldesigner:complexSpecies>s_id_path_0_i189</celldesigner:complexSpecies>
              <celldesigner:speciesIdentity>
                <celldesigner:class>PROTEIN</celldesigner:class>
                <celldesigner:proteinReference>p_s_id_path_0_i449</celldesigner:proteinReference>
                <celldesigner:name>TLR2</celldesigner:name>
              </celldesigner:speciesIdentity>
            </celldesigner:annotation>
          </celldesigner:species>
          <celldesigner:species id="s_id_path_2_i362" name="11xCbxE_minus_PROS1">
            <celldesigner:notes>
              <html:html>
                <html:head>
                  <html:title />
                </html:head>
                <html:body>Name: 11xCbxE-PROS1 [plasma membrane]
Reactome_ID: R-GGA-141004, R-DRE-141004, R-CFA-141004, R-HSA-141004, R-XTR-141004, R-BTA-141004, R-MMU-141004, R-SSC-141004, R-RNO-141004
Pubmed_ID: 420821

<rdf:RDF><rdf:Description rdf:about="#s_id_path_2_i362"><bqbiol:isHomologTo><rdf:Bag><rdf:li rdf:resource="urn:miriam:reactome:R-GGA-141004" /></rdf:Bag></bqbiol:isHomologTo><bqbiol:isHomologTo><rdf:Bag><rdf:li rdf:resource="urn:miriam:reactome:R-DRE-141004" /></rdf:Bag></bqbiol:isHomologTo><bqbiol:isHomologTo><rdf:Bag><rdf:li rdf:resource="urn:miriam:reactome:R-CFA-141004" /></rdf:Bag></bqbiol:isHomologTo><bqbiol:is><rdf:Bag><rdf:li rdf:resource="urn:miriam:reactome:R-HSA-141004" /></rdf:Bag></bqbiol:is><bqbiol:isHomologTo><rdf:Bag><rdf:li rdf:resource="urn:miriam:reactome:R-XTR-141004" /></rdf:Bag></bqbiol:isHomologTo><bqbiol:is><rdf:Bag><rdf:li rdf:resource="urn:miriam:uniprot:P07225" /></rdf:Bag></bqbiol:is><bqbiol:isDescribedBy><rdf:Bag><rdf:li rdf:resource="urn:miriam:pubmed:420821" /></rdf:Bag></bqbiol:isDescribedBy><bqbiol:isHomologTo><rdf:Bag><rdf:li rdf:resource="urn:miriam:reactome:R-BTA-141004" /></rdf:Bag></bqbiol:isHomologTo><bqbiol:isHomologTo><rdf:Bag><rdf:li rdf:resource="urn:miriam:reactome:R-MMU-141004" /></rdf:Bag></bqbiol:isHomologTo><bqbiol:isHomologTo><rdf:Bag><rdf:li rdf:resource="urn:miriam:reactome:R-SSC-141004" /></rdf:Bag></bqbiol:isHomologTo><bqbiol:isHomologTo><rdf:Bag><rdf:li rdf:resource="urn:miriam:reactome:R-RNO-141004" /></rdf:Bag></bqbiol:isHomologTo><dcterms:modified rdf:parseType="Resource" /></rdf:Description></rdf:RDF>
</html:body>
              </html:html>
            </celldesigner:notes>
            <celldesigner:annotation>
              <celldesigner:complexSpecies>s_id_path_2_i1c5</celldesigner:complexSpecies>
              <celldesigner:speciesIdentity>
                <celldesigner:class>PROTEIN</celldesigner:class>
                <celldesigner:proteinReference>p_s_id_path_2_i362</celldesigner:proteinReference>
                <celldesigner:name>11xCbxE_minus_PROS1</celldesigner:name>
              </celldesigner:speciesIdentity>
            </celldesigner:annotation>
          </celldesigner:species>
          <celldesigner:species id="s_id_path_2_i459" name="factor_space_XII">
            <celldesigner:notes>
              <html:html>
                <html:head>
                  <html:title />
                </html:head>
                <html:body>Name: factor XII [plasma membrane]
Reactome_ID: R-SSC-158214, R-BTA-158214, R-RNO-158214, R-MMU-158214, R-HSA-158214, R-XTR-158214

<rdf:RDF><rdf:Description rdf:about="#s_id_path_2_i459"><bqbiol:isHomologTo><rdf:Bag><rdf:li rdf:resource="urn:miriam:reactome:R-SSC-158214" /></rdf:Bag></bqbiol:isHomologTo><bqbiol:isHomologTo><rdf:Bag><rdf:li rdf:resource="urn:miriam:reactome:R-BTA-158214" /></rdf:Bag></bqbiol:isHomologTo><bqbiol:isHomologTo><rdf:Bag><rdf:li rdf:resource="urn:miriam:reactome:R-RNO-158214" /></rdf:Bag></bqbiol:isHomologTo><bqbiol:is><rdf:Bag><rdf:li rdf:resource="urn:miriam:uniprot:P00748" /></rdf:Bag></bqbiol:is><bqbiol:isHomologTo><rdf:Bag><rdf:li rdf:resource="urn:miriam:reactome:R-MMU-158214" /></rdf:Bag></bqbiol:isHomologTo><bqbiol:is><rdf:Bag><rdf:li rdf:resource="urn:miriam:reactome:R-HSA-158214" /></rdf:Bag></bqbiol:is><bqbiol:isHomologTo><rdf:Bag><rdf:li rdf:resource="urn:miriam:reactome:R-XTR-158214" /></rdf:Bag></bqbiol:isHomologTo><dcterms:modified rdf:parseType="Resource" /></rdf:Description></rdf:RDF>
</html:body>
              </html:html>
            </celldesigner:notes>
            <celldesigner:annotation>
              <celldesigner:complexSpecies>s_id_path_2_ie3</celldesigner:complexSpecies>
              <celldesigner:speciesIdentity>
                <celldesigner:class>PROTEIN</celldesigner:class>
                <celldesigner:proteinReference>p_s_id_path_2_i459</celldesigner:proteinReference>
                <celldesigner:name>factor_space_XII</celldesigner:name>
              </celldesigner:speciesIdentity>
            </celldesigner:annotation>
          </celldesigner:species>
          <celldesigner:species id="s_id_path_2_i310" name="Thrombin">
            <celldesigner:notes>
              <html:html>
                <html:head>
                  <html:title />
                </html:head>
                <html:body>
                  <rdf:RDF>
                    <rdf:Description rdf:about="#s_id_path_2_i310">
                      <dcterms:modified rdf:parseType="Resource" />
                    </rdf:Description>
                  </rdf:RDF>
                </html:body>
              </html:html>
            </celldesigner:notes>
            <celldesigner:annotation>
              <celldesigner:complexSpecies>s_id_path_2_i13f</celldesigner:complexSpecies>
              <celldesigner:speciesIdentity>
                <celldesigner:class>UNKNOWN</celldesigner:class>
                <celldesigner:name>Thrombin</celldesigner:name>
              </celldesigner:speciesIdentity>
            </celldesigner:annotation>
          </celldesigner:species>
          <celldesigner:species id="s_id_path_2_i483" name="F2">
            <celldesigner:notes>
              <html:html>
                <html:head>
                  <html:title />
                </html:head>
                <html:body>EntrezGene_ID: 2147

<rdf:RDF><rdf:Description rdf:about="#s_id_path_2_i483"><bqbiol:isDescribedBy><rdf:Bag><rdf:li rdf:resource="urn:miriam:ncbigene:2147" /></rdf:Bag></bqbiol:isDescribedBy><dcterms:modified rdf:parseType="Resource" /></rdf:Description></rdf:RDF>
</html:body>
              </html:html>
            </celldesigner:notes>
            <celldesigner:annotation>
              <celldesigner:complexSpecies>s_id_path_2_i13f</celldesigner:complexSpecies>
              <celldesigner:speciesIdentity>
                <celldesigner:class>GENE</celldesigner:class>
                <celldesigner:geneReference>g_s_id_path_2_i483</celldesigner:geneReference>
                <celldesigner:name>F2</celldesigner:name>
              </celldesigner:speciesIdentity>
            </celldesigner:annotation>
          </celldesigner:species>
          <celldesigner:species id="s_id_path_2_i448" name="ARL13B">
            <celldesigner:notes>
              <html:html>
                <html:head>
                  <html:title />
                </html:head>
                <html:body>
                  <rdf:RDF>
                    <rdf:Description rdf:about="#s_id_path_2_i448">
                      <bqbiol:isDescribedBy>
                        <rdf:Bag>
                          <rdf:li rdf:resource="urn:miriam:ensembl:ENSG00000169379" />
                        </rdf:Bag>
                      </bqbiol:isDescribedBy>
                      <dcterms:modified rdf:parseType="Resource" />
                    </rdf:Description>
                  </rdf:RDF>
                </html:body>
              </html:html>
            </celldesigner:notes>
            <celldesigner:annotation>
              <celldesigner:complexSpecies>s_id_path_2_i131</celldesigner:complexSpecies>
              <celldesigner:speciesIdentity>
                <celldesigner:class>GENE</celldesigner:class>
                <celldesigner:geneReference>g_s_id_path_2_i448</celldesigner:geneReference>
                <celldesigner:name>ARL13B</celldesigner:name>
              </celldesigner:speciesIdentity>
            </celldesigner:annotation>
          </celldesigner:species>
          <celldesigner:species id="s_id_path_2_i502" name="GDP">
            <celldesigner:notes>
              <html:html>
                <html:head>
                  <html:title />
                </html:head>
                <html:body>
                  <rdf:RDF>
                    <rdf:Description rdf:about="#s_id_path_2_i502">
                      <bqbiol:isDescribedBy>
                        <rdf:Bag>
                          <rdf:li rdf:resource="urn:miriam:obo.chebi:CHEBI%3A17552" />
                        </rdf:Bag>
                      </bqbiol:isDescribedBy>
                      <dcterms:modified rdf:parseType="Resource" />
                    </rdf:Description>
                  </rdf:RDF>
                </html:body>
              </html:html>
            </celldesigner:notes>
            <celldesigner:annotation>
              <celldesigner:complexSpecies>s_id_path_2_i131</celldesigner:complexSpecies>
              <celldesigner:speciesIdentity>
                <celldesigner:class>SIMPLE_MOLECULE</celldesigner:class>
                <celldesigner:name>GDP</celldesigner:name>
              </celldesigner:speciesIdentity>
            </celldesigner:annotation>
          </celldesigner:species>
          <celldesigner:species id="s_id_path_2_i2a3" name="F5">
            <celldesigner:notes>
              <html:html>
                <html:head>
                  <html:title />
                </html:head>
                <html:body>EntrezGene_ID: 2153

<rdf:RDF><rdf:Description rdf:about="#s_id_path_2_i2a3"><bqbiol:isDescribedBy><rdf:Bag><rdf:li rdf:resource="urn:miriam:ncbigene:2153" /></rdf:Bag></bqbiol:isDescribedBy><dcterms:modified rdf:parseType="Resource" /></rdf:Description></rdf:RDF>
</html:body>
              </html:html>
            </celldesigner:notes>
            <celldesigner:annotation>
              <celldesigner:complexSpecies>s_id_path_2_i197</celldesigner:complexSpecies>
              <celldesigner:speciesIdentity>
                <celldesigner:class>GENE</celldesigner:class>
                <celldesigner:geneReference>g_s_id_path_2_i2a3</celldesigner:geneReference>
                <celldesigner:name>F5</celldesigner:name>
              </celldesigner:speciesIdentity>
            </celldesigner:annotation>
          </celldesigner:species>
          <celldesigner:species id="s_id_path_2_i48f" name="F10">
            <celldesigner:notes>
              <html:html>
                <html:head>
                  <html:title />
                </html:head>
                <html:body>EntrezGene_ID: 2159

<rdf:RDF><rdf:Description rdf:about="#s_id_path_2_i48f"><bqbiol:isDescribedBy><rdf:Bag><rdf:li rdf:resource="urn:miriam:ncbigene:2159" /></rdf:Bag></bqbiol:isDescribedBy><dcterms:modified rdf:parseType="Resource" /></rdf:Description></rdf:RDF>
</html:body>
              </html:html>
            </celldesigner:notes>
            <celldesigner:annotation>
              <celldesigner:complexSpecies>s_id_path_2_i197</celldesigner:complexSpecies>
              <celldesigner:speciesIdentity>
                <celldesigner:class>GENE</celldesigner:class>
                <celldesigner:geneReference>g_s_id_path_2_i48f</celldesigner:geneReference>
                <celldesigner:name>F10</celldesigner:name>
              </celldesigner:speciesIdentity>
            </celldesigner:annotation>
          </celldesigner:species>
          <celldesigner:species id="s_id_path_2_i441" name="PDE6B">
            <celldesigner:notes>
              <html:html>
                <html:head>
                  <html:title />
                </html:head>
                <html:body>
                  <rdf:RDF>
                    <rdf:Description rdf:about="#s_id_path_2_i441">
                      <bqbiol:isDescribedBy>
                        <rdf:Bag>
                          <rdf:li rdf:resource="urn:miriam:ensembl:ENSG00000133256" />
                        </rdf:Bag>
                      </bqbiol:isDescribedBy>
                      <dcterms:modified rdf:parseType="Resource" />
                    </rdf:Description>
                  </rdf:RDF>
                </html:body>
              </html:html>
            </celldesigner:notes>
            <celldesigner:annotation>
              <celldesigner:complexSpecies>s_id_path_2_i152</celldesigner:complexSpecies>
              <celldesigner:speciesIdentity>
                <celldesigner:class>GENE</celldesigner:class>
                <celldesigner:geneReference>g_s_id_path_2_i441</celldesigner:geneReference>
                <celldesigner:name>PDE6B</celldesigner:name>
              </celldesigner:speciesIdentity>
            </celldesigner:annotation>
          </celldesigner:species>
          <celldesigner:species id="s_id_path_2_i48c" name="PDE6A">
            <celldesigner:notes>
              <html:html>
                <html:head>
                  <html:title />
                </html:head>
                <html:body>
                  <rdf:RDF>
                    <rdf:Description rdf:about="#s_id_path_2_i48c">
                      <bqbiol:isDescribedBy>
                        <rdf:Bag>
                          <rdf:li rdf:resource="urn:miriam:ensembl:ENSG00000132915" />
                        </rdf:Bag>
                      </bqbiol:isDescribedBy>
                      <dcterms:modified rdf:parseType="Resource" />
                    </rdf:Description>
                  </rdf:RDF>
                </html:body>
              </html:html>
            </celldesigner:notes>
            <celldesigner:annotation>
              <celldesigner:complexSpecies>s_id_path_2_i152</celldesigner:complexSpecies>
              <celldesigner:speciesIdentity>
                <celldesigner:class>GENE</celldesigner:class>
                <celldesigner:geneReference>g_s_id_path_2_i48c</celldesigner:geneReference>
                <celldesigner:name>PDE6A</celldesigner:name>
              </celldesigner:speciesIdentity>
            </celldesigner:annotation>
          </celldesigner:species>
          <celldesigner:species id="s_id_path_0_i24c" name="CXCL2">
            <celldesigner:notes>
              <html:html>
                <html:head>
                  <html:title />
                </html:head>
                <html:body>Name: C-X-C motif chemokine ligand 2
Synonyms: CINC-2a, GROb, MGSA-b, MIP-2a, SCYB2
HGNC_ID: 4603
EntrezGene_ID: 2920
RefSeq_ID: NM_002089

<rdf:RDF><rdf:Description rdf:about="#s_id_path_0_i24c"><bqbiol:isDescribedBy><rdf:Bag><rdf:li rdf:resource="urn:miriam:ncbigene:2920" /></rdf:Bag></bqbiol:isDescribedBy><bqbiol:isDescribedBy><rdf:Bag><rdf:li rdf:resource="urn:miriam:hgnc.symbol:CXCL2" /></rdf:Bag></bqbiol:isDescribedBy><bqbiol:isDescribedBy><rdf:Bag><rdf:li rdf:resource="urn:miriam:ensembl:ENSG00000081041" /></rdf:Bag></bqbiol:isDescribedBy><bqbiol:isDescribedBy><rdf:Bag><rdf:li rdf:resource="urn:miriam:uniprot:P19875" /></rdf:Bag></bqbiol:isDescribedBy><bqbiol:isDescribedBy><rdf:Bag><rdf:li rdf:resource="urn:miriam:refseq:NM_002089" /></rdf:Bag></bqbiol:isDescribedBy><bqbiol:isDescribedBy><rdf:Bag><rdf:li rdf:resource="urn:miriam:hgnc:4603" /></rdf:Bag></bqbiol:isDescribedBy><dcterms:modified rdf:parseType="Resource" /></rdf:Description></rdf:RDF>
</html:body>
              </html:html>
            </celldesigner:notes>
            <celldesigner:annotation>
              <celldesigner:complexSpecies>s_id_path_0_i161</celldesigner:complexSpecies>
              <celldesigner:speciesIdentity>
                <celldesigner:class>PROTEIN</celldesigner:class>
                <celldesigner:proteinReference>p_s_id_path_0_i24c</celldesigner:proteinReference>
                <celldesigner:name>CXCL2</celldesigner:name>
              </celldesigner:speciesIdentity>
            </celldesigner:annotation>
          </celldesigner:species>
          <celldesigner:species id="s_id_path_0_i33f" name="CCL3">
            <celldesigner:notes>
              <html:html>
                <html:head>
                  <html:title />
                </html:head>
                <html:body>Name: C-C motif chemokine ligand 3
Synonyms: G0S19-1, LD78ALPHA, MIP-1-alpha
HGNC_ID: 10627
EntrezGene_ID: 6348
RefSeq_ID: NM_002983

<rdf:RDF><rdf:Description rdf:about="#s_id_path_0_i33f"><bqbiol:isDescribedBy><rdf:Bag><rdf:li rdf:resource="urn:miriam:uniprot:P10147" /></rdf:Bag></bqbiol:isDescribedBy><bqbiol:isDescribedBy><rdf:Bag><rdf:li rdf:resource="urn:miriam:refseq:NM_002983" /></rdf:Bag></bqbiol:isDescribedBy><bqbiol:isDescribedBy><rdf:Bag><rdf:li rdf:resource="urn:miriam:hgnc.symbol:CCL3" /></rdf:Bag></bqbiol:isDescribedBy><bqbiol:isDescribedBy><rdf:Bag><rdf:li rdf:resource="urn:miriam:ensembl:ENSG00000277632" /></rdf:Bag></bqbiol:isDescribedBy><bqbiol:isDescribedBy><rdf:Bag><rdf:li rdf:resource="urn:miriam:hgnc:10627" /></rdf:Bag></bqbiol:isDescribedBy><bqbiol:isDescribedBy><rdf:Bag><rdf:li rdf:resource="urn:miriam:ncbigene:6348" /></rdf:Bag></bqbiol:isDescribedBy><dcterms:modified rdf:parseType="Resource" /></rdf:Description></rdf:RDF>
</html:body>
              </html:html>
            </celldesigner:notes>
            <celldesigner:annotation>
              <celldesigner:complexSpecies>s_id_path_0_i161</celldesigner:complexSpecies>
              <celldesigner:speciesIdentity>
                <celldesigner:class>PROTEIN</celldesigner:class>
                <celldesigner:proteinReference>p_s_id_path_0_i33f</celldesigner:proteinReference>
                <celldesigner:name>CCL3</celldesigner:name>
              </celldesigner:speciesIdentity>
            </celldesigner:annotation>
          </celldesigner:species>
          <celldesigner:species id="s_id_path_0_i451" name="CCL2">
            <celldesigner:notes>
              <html:html>
                <html:head>
                  <html:title />
                </html:head>
                <html:body>Name: C-C motif chemokine ligand 2
Synonyms: GDCF-2, HC11, MCAF, MCP-1, MCP1, MGC9434, SMC-CF
HGNC_ID: 10618
EntrezGene_ID: 6347
RefSeq_ID: NM_002982

<rdf:RDF><rdf:Description rdf:about="#s_id_path_0_i451"><bqbiol:isDescribedBy><rdf:Bag><rdf:li rdf:resource="urn:miriam:refseq:NM_002982" /></rdf:Bag></bqbiol:isDescribedBy><bqbiol:isDescribedBy><rdf:Bag><rdf:li rdf:resource="urn:miriam:hgnc.symbol:CCL2" /></rdf:Bag></bqbiol:isDescribedBy><bqbiol:isDescribedBy><rdf:Bag><rdf:li rdf:resource="urn:miriam:uniprot:P13500" /></rdf:Bag></bqbiol:isDescribedBy><bqbiol:isDescribedBy><rdf:Bag><rdf:li rdf:resource="urn:miriam:ensembl:ENSG00000108691" /></rdf:Bag></bqbiol:isDescribedBy><bqbiol:isDescribedBy><rdf:Bag><rdf:li rdf:resource="urn:miriam:hgnc:10618" /></rdf:Bag></bqbiol:isDescribedBy><bqbiol:isDescribedBy><rdf:Bag><rdf:li rdf:resource="urn:miriam:ncbigene:6347" /></rdf:Bag></bqbiol:isDescribedBy><dcterms:modified rdf:parseType="Resource" /></rdf:Description></rdf:RDF>
</html:body>
              </html:html>
            </celldesigner:notes>
            <celldesigner:annotation>
              <celldesigner:complexSpecies>s_id_path_0_i161</celldesigner:complexSpecies>
              <celldesigner:speciesIdentity>
                <celldesigner:class>PROTEIN</celldesigner:class>
                <celldesigner:proteinReference>p_s_id_path_0_i451</celldesigner:proteinReference>
                <celldesigner:name>CCL2</celldesigner:name>
              </celldesigner:speciesIdentity>
            </celldesigner:annotation>
          </celldesigner:species>
          <celldesigner:species id="s_id_path_0_i468" name="CXCL1">
            <celldesigner:notes>
              <html:html>
                <html:head>
                  <html:title />
                </html:head>
                <html:body>Name: C-X-C motif chemokine ligand 1
Synonyms: GROa, MGSA-a, NAP-3, SCYB1
HGNC_ID: 4602
EntrezGene_ID: 2919
RefSeq_ID: NM_001511

<rdf:RDF><rdf:Description rdf:about="#s_id_path_0_i468"><bqbiol:isDescribedBy><rdf:Bag><rdf:li rdf:resource="urn:miriam:hgnc.symbol:CXCL1" /></rdf:Bag></bqbiol:isDescribedBy><bqbiol:isDescribedBy><rdf:Bag><rdf:li rdf:resource="urn:miriam:hgnc:4602" /></rdf:Bag></bqbiol:isDescribedBy><bqbiol:isDescribedBy><rdf:Bag><rdf:li rdf:resource="urn:miriam:ncbigene:2919" /></rdf:Bag></bqbiol:isDescribedBy><bqbiol:isDescribedBy><rdf:Bag><rdf:li rdf:resource="urn:miriam:uniprot:P09341" /></rdf:Bag></bqbiol:isDescribedBy><bqbiol:isDescribedBy><rdf:Bag><rdf:li rdf:resource="urn:miriam:refseq:NM_001511" /></rdf:Bag></bqbiol:isDescribedBy><bqbiol:isDescribedBy><rdf:Bag><rdf:li rdf:resource="urn:miriam:ensembl:ENSG00000163739" /></rdf:Bag></bqbiol:isDescribedBy><dcterms:modified rdf:parseType="Resource" /></rdf:Description></rdf:RDF>
</html:body>
              </html:html>
            </celldesigner:notes>
            <celldesigner:annotation>
              <celldesigner:complexSpecies>s_id_path_0_i161</celldesigner:complexSpecies>
              <celldesigner:speciesIdentity>
                <celldesigner:class>PROTEIN</celldesigner:class>
                <celldesigner:proteinReference>p_s_id_path_0_i468</celldesigner:proteinReference>
                <celldesigner:name>CXCL1</celldesigner:name>
              </celldesigner:speciesIdentity>
            </celldesigner:annotation>
          </celldesigner:species>
          <celldesigner:species id="s_id_path_0_i51d" name="CCL4">
            <celldesigner:notes>
              <html:html>
                <html:head>
                  <html:title />
                </html:head>
                <html:body>Name: C-C motif chemokine ligand 4
Synonyms: AT744.1, Act-2, MIP-1-beta
HGNC_ID: 10630
EntrezGene_ID: 6351
RefSeq_ID: NM_002984

<rdf:RDF><rdf:Description rdf:about="#s_id_path_0_i51d"><bqbiol:isDescribedBy><rdf:Bag><rdf:li rdf:resource="urn:miriam:ensembl:ENSG00000275302" /></rdf:Bag></bqbiol:isDescribedBy><bqbiol:isDescribedBy><rdf:Bag><rdf:li rdf:resource="urn:miriam:refseq:NM_002984" /></rdf:Bag></bqbiol:isDescribedBy><bqbiol:isDescribedBy><rdf:Bag><rdf:li rdf:resource="urn:miriam:hgnc.symbol:CCL4" /></rdf:Bag></bqbiol:isDescribedBy><bqbiol:isDescribedBy><rdf:Bag><rdf:li rdf:resource="urn:miriam:hgnc:10630" /></rdf:Bag></bqbiol:isDescribedBy><bqbiol:isDescribedBy><rdf:Bag><rdf:li rdf:resource="urn:miriam:ncbigene:6351" /></rdf:Bag></bqbiol:isDescribedBy><bqbiol:isDescribedBy><rdf:Bag><rdf:li rdf:resource="urn:miriam:uniprot:P13236" /></rdf:Bag></bqbiol:isDescribedBy><dcterms:modified rdf:parseType="Resource" /></rdf:Description></rdf:RDF>
</html:body>
              </html:html>
            </celldesigner:notes>
            <celldesigner:annotation>
              <celldesigner:complexSpecies>s_id_path_0_i161</celldesigner:complexSpecies>
              <celldesigner:speciesIdentity>
                <celldesigner:class>PROTEIN</celldesigner:class>
                <celldesigner:proteinReference>p_s_id_path_0_i51d</celldesigner:proteinReference>
                <celldesigner:name>CCL4</celldesigner:name>
              </celldesigner:speciesIdentity>
            </celldesigner:annotation>
          </celldesigner:species>
          <celldesigner:species id="s_id_path_0_i1e8" name="SRA1">
            <celldesigner:notes>
              <html:html>
                <html:head>
                  <html:title />
                </html:head>
                <html:body>Name: steroid receptor RNA activator 1
Synonyms: SRA, STRAA1
HGNC_ID: 11281
EntrezGene_ID: 10011
RefSeq_ID: NM_001035235

<rdf:RDF><rdf:Description rdf:about="#s_id_path_0_i1e8"><bqbiol:isDescribedBy><rdf:Bag><rdf:li rdf:resource="urn:miriam:refseq:NM_001035235" /></rdf:Bag></bqbiol:isDescribedBy><bqbiol:isDescribedBy><rdf:Bag><rdf:li rdf:resource="urn:miriam:hgnc:11281" /></rdf:Bag></bqbiol:isDescribedBy><bqbiol:isDescribedBy><rdf:Bag><rdf:li rdf:resource="urn:miriam:ncbigene:10011" /></rdf:Bag></bqbiol:isDescribedBy><bqbiol:isDescribedBy><rdf:Bag><rdf:li rdf:resource="urn:miriam:uniprot:Q9HD15" /></rdf:Bag></bqbiol:isDescribedBy><bqbiol:isDescribedBy><rdf:Bag><rdf:li rdf:resource="urn:miriam:hgnc.symbol:SRA1" /></rdf:Bag></bqbiol:isDescribedBy><bqbiol:isDescribedBy><rdf:Bag><rdf:li rdf:resource="urn:miriam:ensembl:ENSG00000213523" /></rdf:Bag></bqbiol:isDescribedBy><dcterms:modified rdf:parseType="Resource" /></rdf:Description></rdf:RDF>
</html:body>
              </html:html>
            </celldesigner:notes>
            <celldesigner:annotation>
              <celldesigner:complexSpecies>s_id_path_0_i11c</celldesigner:complexSpecies>
              <celldesigner:speciesIdentity>
                <celldesigner:class>PROTEIN</celldesigner:class>
                <celldesigner:proteinReference>p_s_id_path_0_i1e8</celldesigner:proteinReference>
                <celldesigner:name>SRA1</celldesigner:name>
              </celldesigner:speciesIdentity>
            </celldesigner:annotation>
          </celldesigner:species>
          <celldesigner:species id="s_id_path_0_i3d6" name="SNCA">
            <celldesigner:notes>
              <html:html>
                <html:head>
                  <html:title />
                </html:head>
                <html:body>Name: synuclein alpha
Synonyms: NACP, PD1
HGNC_ID: 11138
EntrezGene_ID: 6622
RefSeq_ID: NM_000345

<rdf:RDF><rdf:Description rdf:about="#s_id_path_0_i3d6"><bqbiol:isDescribedBy><rdf:Bag><rdf:li rdf:resource="urn:miriam:hgnc:11138" /></rdf:Bag></bqbiol:isDescribedBy><bqbiol:isDescribedBy><rdf:Bag><rdf:li rdf:resource="urn:miriam:ensembl:ENSG00000145335" /></rdf:Bag></bqbiol:isDescribedBy><bqbiol:isDescribedBy><rdf:Bag><rdf:li rdf:resource="urn:miriam:hgnc.symbol:SNCA" /></rdf:Bag></bqbiol:isDescribedBy><bqbiol:isDescribedBy><rdf:Bag><rdf:li rdf:resource="urn:miriam:refseq:NM_000345" /></rdf:Bag></bqbiol:isDescribedBy><bqbiol:isDescribedBy><rdf:Bag><rdf:li rdf:resource="urn:miriam:uniprot:P37840" /></rdf:Bag></bqbiol:isDescribedBy><bqbiol:isDescribedBy><rdf:Bag><rdf:li rdf:resource="urn:miriam:ncbigene:6622" /></rdf:Bag></bqbiol:isDescribedBy><dcterms:modified rdf:parseType="Resource" /></rdf:Description></rdf:RDF>
</html:body>
              </html:html>
            </celldesigner:notes>
            <celldesigner:annotation>
              <celldesigner:complexSpecies>s_id_path_0_i11c</celldesigner:complexSpecies>
              <celldesigner:speciesIdentity>
                <celldesigner:class>PROTEIN</celldesigner:class>
                <celldesigner:proteinReference>p_s_id_path_0_i3d6</celldesigner:proteinReference>
                <celldesigner:state>
                  <celldesigner:listOfModifications>
</celldesigner:listOfModifications>
                </celldesigner:state>
                <celldesigner:name>SNCA</celldesigner:name>
              </celldesigner:speciesIdentity>
            </celldesigner:annotation>
          </celldesigner:species>
          <celldesigner:species id="s_id_path_0_i24f" name="IL1B">
            <celldesigner:notes>
              <html:html>
                <html:head>
                  <html:title />
                </html:head>
                <html:body>Name: interleukin 1 beta
Synonyms: IL-1B, IL1-BETA, IL1F2
HGNC_ID: 5992
EntrezGene_ID: 3553
RefSeq_ID: NM_000576

<rdf:RDF><rdf:Description rdf:about="#s_id_path_0_i24f"><bqbiol:isDescribedBy><rdf:Bag><rdf:li rdf:resource="urn:miriam:hgnc:5992" /></rdf:Bag></bqbiol:isDescribedBy><bqbiol:isDescribedBy><rdf:Bag><rdf:li rdf:resource="urn:miriam:hgnc.symbol:IL1B" /></rdf:Bag></bqbiol:isDescribedBy><bqbiol:isDescribedBy><rdf:Bag><rdf:li rdf:resource="urn:miriam:uniprot:P01584" /></rdf:Bag></bqbiol:isDescribedBy><bqbiol:isDescribedBy><rdf:Bag><rdf:li rdf:resource="urn:miriam:refseq:NM_000576" /></rdf:Bag></bqbiol:isDescribedBy><bqbiol:isDescribedBy><rdf:Bag><rdf:li rdf:resource="urn:miriam:ncbigene:3553" /></rdf:Bag></bqbiol:isDescribedBy><bqbiol:isDescribedBy><rdf:Bag><rdf:li rdf:resource="urn:miriam:ensembl:ENSG00000125538" /></rdf:Bag></bqbiol:isDescribedBy><dcterms:modified rdf:parseType="Resource" /></rdf:Description></rdf:RDF>
</html:body>
              </html:html>
            </celldesigner:notes>
            <celldesigner:annotation>
              <celldesigner:complexSpecies>s_id_path_0_i131</celldesigner:complexSpecies>
              <celldesigner:speciesIdentity>
                <celldesigner:class>PROTEIN</celldesigner:class>
                <celldesigner:proteinReference>p_s_id_path_0_i24f</celldesigner:proteinReference>
                <celldesigner:name>IL1B</celldesigner:name>
              </celldesigner:speciesIdentity>
            </celldesigner:annotation>
          </celldesigner:species>
          <celldesigner:species id="s_id_path_0_i476" name="TNF">
            <celldesigner:notes>
              <html:html>
                <html:head>
                  <html:title />
                </html:head>
                <html:body>Name: tumor necrosis factor
Synonyms: DIF, TNF-alpha, TNFSF2
HGNC_ID: 11892
EntrezGene_ID: 7124
RefSeq_ID: NM_000594

<rdf:RDF><rdf:Description rdf:about="#s_id_path_0_i476"><bqbiol:isDescribedBy><rdf:Bag><rdf:li rdf:resource="urn:miriam:refseq:NM_000594" /></rdf:Bag></bqbiol:isDescribedBy><bqbiol:isDescribedBy><rdf:Bag><rdf:li rdf:resource="urn:miriam:hgnc.symbol:TNF" /></rdf:Bag></bqbiol:isDescribedBy><bqbiol:isDescribedBy><rdf:Bag><rdf:li rdf:resource="urn:miriam:uniprot:P01375" /></rdf:Bag></bqbiol:isDescribedBy><bqbiol:isDescribedBy><rdf:Bag><rdf:li rdf:resource="urn:miriam:hgnc:11892" /></rdf:Bag></bqbiol:isDescribedBy><bqbiol:isDescribedBy><rdf:Bag><rdf:li rdf:resource="urn:miriam:ncbigene:7124" /></rdf:Bag></bqbiol:isDescribedBy><bqbiol:isDescribedBy><rdf:Bag><rdf:li rdf:resource="urn:miriam:ensembl:ENSG00000232810" /></rdf:Bag></bqbiol:isDescribedBy><dcterms:modified rdf:parseType="Resource" /></rdf:Description></rdf:RDF>
</html:body>
              </html:html>
            </celldesigner:notes>
            <celldesigner:annotation>
              <celldesigner:complexSpecies>s_id_path_0_i131</celldesigner:complexSpecies>
              <celldesigner:speciesIdentity>
                <celldesigner:class>PROTEIN</celldesigner:class>
                <celldesigner:proteinReference>p_s_id_path_0_i476</celldesigner:proteinReference>
                <celldesigner:name>TNF</celldesigner:name>
              </celldesigner:speciesIdentity>
            </celldesigner:annotation>
          </celldesigner:species>
          <celldesigner:species id="s_id_path_0_i404" name="NRP1">
            <celldesigner:notes>
              <html:html>
                <html:head>
                  <html:title />
                </html:head>
                <html:body>Name: neuropilin 1
Synonyms: CD304, NRP, VEGF165R
HGNC_ID: 8004
EntrezGene_ID: 8829
RefSeq_ID: NM_001024628

<rdf:RDF><rdf:Description rdf:about="#s_id_path_0_i404"><bqbiol:isDescribedBy><rdf:Bag><rdf:li rdf:resource="urn:miriam:ncbigene:8829" /></rdf:Bag></bqbiol:isDescribedBy><bqbiol:isDescribedBy><rdf:Bag><rdf:li rdf:resource="urn:miriam:hgnc:8004" /></rdf:Bag></bqbiol:isDescribedBy><bqbiol:isDescribedBy><rdf:Bag><rdf:li rdf:resource="urn:miriam:uniprot:O14786" /></rdf:Bag></bqbiol:isDescribedBy><bqbiol:isDescribedBy><rdf:Bag><rdf:li rdf:resource="urn:miriam:ensembl:ENSG00000099250" /></rdf:Bag></bqbiol:isDescribedBy><bqbiol:isDescribedBy><rdf:Bag><rdf:li rdf:resource="urn:miriam:refseq:NM_001024628" /></rdf:Bag></bqbiol:isDescribedBy><bqbiol:isDescribedBy><rdf:Bag><rdf:li rdf:resource="urn:miriam:hgnc.symbol:NRP1" /></rdf:Bag></bqbiol:isDescribedBy><dcterms:modified rdf:parseType="Resource" /></rdf:Description></rdf:RDF>
</html:body>
              </html:html>
            </celldesigner:notes>
            <celldesigner:annotation>
              <celldesigner:complexSpecies>s_id_path_0_i18a</celldesigner:complexSpecies>
              <celldesigner:speciesIdentity>
                <celldesigner:class>PROTEIN</celldesigner:class>
                <celldesigner:proteinReference>p_s_id_path_0_i404</celldesigner:proteinReference>
                <celldesigner:name>NRP1</celldesigner:name>
              </celldesigner:speciesIdentity>
            </celldesigner:annotation>
          </celldesigner:species>
          <celldesigner:species id="s_id_path_0_i4a1" name="PLXNA1">
            <celldesigner:notes>
              <html:html>
                <html:head>
                  <html:title />
                </html:head>
                <html:body>Name: plexin A1
Synonyms: NOV
HGNC_ID: 9099
EntrezGene_ID: 5361
RefSeq_ID: NM_032242

<rdf:RDF><rdf:Description rdf:about="#s_id_path_0_i4a1"><bqbiol:isDescribedBy><rdf:Bag><rdf:li rdf:resource="urn:miriam:ensembl:ENSG00000114554" /></rdf:Bag></bqbiol:isDescribedBy><bqbiol:isDescribedBy><rdf:Bag><rdf:li rdf:resource="urn:miriam:ncbigene:5361" /></rdf:Bag></bqbiol:isDescribedBy><bqbiol:isDescribedBy><rdf:Bag><rdf:li rdf:resource="urn:miriam:hgnc:9099" /></rdf:Bag></bqbiol:isDescribedBy><bqbiol:isDescribedBy><rdf:Bag><rdf:li rdf:resource="urn:miriam:refseq:NM_032242" /></rdf:Bag></bqbiol:isDescribedBy><bqbiol:isDescribedBy><rdf:Bag><rdf:li rdf:resource="urn:miriam:hgnc.symbol:PLXNA1" /></rdf:Bag></bqbiol:isDescribedBy><bqbiol:isDescribedBy><rdf:Bag><rdf:li rdf:resource="urn:miriam:uniprot:Q9UIW2" /></rdf:Bag></bqbiol:isDescribedBy><dcterms:modified rdf:parseType="Resource" /></rdf:Description></rdf:RDF>
</html:body>
              </html:html>
            </celldesigner:notes>
            <celldesigner:annotation>
              <celldesigner:complexSpecies>s_id_path_0_i18a</celldesigner:complexSpecies>
              <celldesigner:speciesIdentity>
                <celldesigner:class>PROTEIN</celldesigner:class>
                <celldesigner:proteinReference>p_s_id_path_0_i4a1</celldesigner:proteinReference>
                <celldesigner:name>PLXNA1</celldesigner:name>
              </celldesigner:speciesIdentity>
            </celldesigner:annotation>
          </celldesigner:species>
          <celldesigner:species id="s_id_path_0_i1ce" name="TREM2">
            <celldesigner:notes>
              <html:html>
                <html:head>
                  <html:title />
                </html:head>
                <html:body>Name: triggering receptor expressed on myeloid cells 2
Synonyms: TREM-2, Trem2a, Trem2b, Trem2c
HGNC_ID: 17761
EntrezGene_ID: 54209
RefSeq_ID: NM_018965

<rdf:RDF><rdf:Description rdf:about="#s_id_path_0_i1ce"><bqbiol:isDescribedBy><rdf:Bag><rdf:li rdf:resource="urn:miriam:hgnc:17761" /></rdf:Bag></bqbiol:isDescribedBy><bqbiol:isDescribedBy><rdf:Bag><rdf:li rdf:resource="urn:miriam:ensembl:ENSG00000095970" /></rdf:Bag></bqbiol:isDescribedBy><bqbiol:isDescribedBy><rdf:Bag><rdf:li rdf:resource="urn:miriam:refseq:NM_018965" /></rdf:Bag></bqbiol:isDescribedBy><bqbiol:isDescribedBy><rdf:Bag><rdf:li rdf:resource="urn:miriam:hgnc.symbol:TREM2" /></rdf:Bag></bqbiol:isDescribedBy><bqbiol:isDescribedBy><rdf:Bag><rdf:li rdf:resource="urn:miriam:uniprot:Q9NZC2" /></rdf:Bag></bqbiol:isDescribedBy><bqbiol:isDescribedBy><rdf:Bag><rdf:li rdf:resource="urn:miriam:ncbigene:54209" /></rdf:Bag></bqbiol:isDescribedBy><dcterms:modified rdf:parseType="Resource" /></rdf:Description></rdf:RDF>
</html:body>
              </html:html>
            </celldesigner:notes>
            <celldesigner:annotation>
              <celldesigner:complexSpecies>s_id_path_0_i10f</celldesigner:complexSpecies>
              <celldesigner:speciesIdentity>
                <celldesigner:class>PROTEIN</celldesigner:class>
                <celldesigner:proteinReference>p_s_id_path_0_i1ce</celldesigner:proteinReference>
                <celldesigner:name>TREM2</celldesigner:name>
              </celldesigner:speciesIdentity>
            </celldesigner:annotation>
          </celldesigner:species>
          <celldesigner:species id="s_id_path_0_i4e2" name="SYK">
            <celldesigner:notes>
              <html:html>
                <html:head>
                  <html:title />
                </html:head>
                <html:body>Name: spleen associated tyrosine kinase
HGNC_ID: 11491
EntrezGene_ID: 6850
RefSeq_ID: NM_001135052

<rdf:RDF><rdf:Description rdf:about="#s_id_path_0_i4e2"><bqbiol:isDescribedBy><rdf:Bag><rdf:li rdf:resource="urn:miriam:ensembl:ENSG00000165025" /></rdf:Bag></bqbiol:isDescribedBy><bqbiol:isDescribedBy><rdf:Bag><rdf:li rdf:resource="urn:miriam:refseq:NM_001135052" /></rdf:Bag></bqbiol:isDescribedBy><bqbiol:isDescribedBy><rdf:Bag><rdf:li rdf:resource="urn:miriam:uniprot:P43405" /></rdf:Bag></bqbiol:isDescribedBy><bqbiol:isDescribedBy><rdf:Bag><rdf:li rdf:resource="urn:miriam:hgnc.symbol:SYK" /></rdf:Bag></bqbiol:isDescribedBy><bqbiol:isDescribedBy><rdf:Bag><rdf:li rdf:resource="urn:miriam:ncbigene:6850" /></rdf:Bag></bqbiol:isDescribedBy><bqbiol:isDescribedBy><rdf:Bag><rdf:li rdf:resource="urn:miriam:hgnc:11491" /></rdf:Bag></bqbiol:isDescribedBy><dcterms:modified rdf:parseType="Resource" /></rdf:Description></rdf:RDF>
</html:body>
              </html:html>
            </celldesigner:notes>
            <celldesigner:annotation>
              <celldesigner:complexSpecies>s_id_path_0_i10f</celldesigner:complexSpecies>
              <celldesigner:speciesIdentity>
                <celldesigner:class>PROTEIN</celldesigner:class>
                <celldesigner:proteinReference>p_s_id_path_0_i4e2</celldesigner:proteinReference>
                <celldesigner:name>SYK</celldesigner:name>
              </celldesigner:speciesIdentity>
            </celldesigner:annotation>
          </celldesigner:species>
          <celldesigner:species id="s_id_path_0_i515" name="TYROBP">
            <celldesigner:notes>
              <html:html>
                <html:head>
                  <html:title />
                </html:head>
                <html:body>Name: TYRO protein tyrosine kinase binding protein
Synonyms: DAP12, KARAP, PLO-SL
HGNC_ID: 12449
EntrezGene_ID: 7305
RefSeq_ID: NM_001173514

<rdf:RDF><rdf:Description rdf:about="#s_id_path_0_i515"><bqbiol:isDescribedBy><rdf:Bag><rdf:li rdf:resource="urn:miriam:ensembl:ENSG00000011600" /></rdf:Bag></bqbiol:isDescribedBy><bqbiol:isDescribedBy><rdf:Bag><rdf:li rdf:resource="urn:miriam:hgnc.symbol:TYROBP" /></rdf:Bag></bqbiol:isDescribedBy><bqbiol:isDescribedBy><rdf:Bag><rdf:li rdf:resource="urn:miriam:hgnc:12449" /></rdf:Bag></bqbiol:isDescribedBy><bqbiol:isDescribedBy><rdf:Bag><rdf:li rdf:resource="urn:miriam:refseq:NM_001173514" /></rdf:Bag></bqbiol:isDescribedBy><bqbiol:isDescribedBy><rdf:Bag><rdf:li rdf:resource="urn:miriam:uniprot:O43914" /></rdf:Bag></bqbiol:isDescribedBy><bqbiol:isDescribedBy><rdf:Bag><rdf:li rdf:resource="urn:miriam:ncbigene:7305" /></rdf:Bag></bqbiol:isDescribedBy><dcterms:modified rdf:parseType="Resource" /></rdf:Description></rdf:RDF>
</html:body>
              </html:html>
            </celldesigner:notes>
            <celldesigner:annotation>
              <celldesigner:complexSpecies>s_id_path_0_i10f</celldesigner:complexSpecies>
              <celldesigner:speciesIdentity>
                <celldesigner:class>PROTEIN</celldesigner:class>
                <celldesigner:proteinReference>p_s_id_path_0_i515</celldesigner:proteinReference>
                <celldesigner:name>TYROBP</celldesigner:name>
              </celldesigner:speciesIdentity>
            </celldesigner:annotation>
          </celldesigner:species>
          <celldesigner:species id="s_id_path_0_i1f3" name="NFATC1">
            <celldesigner:notes>
              <html:html>
                <html:head>
                  <html:title />
                </html:head>
                <html:body>Name: nuclear factor of activated T cells 1
Synonyms: NF-ATC, NFAT2, NFATc
HGNC_ID: 7775
EntrezGene_ID: 4772
RefSeq_ID: NM_172390

<rdf:RDF><rdf:Description rdf:about="#s_id_path_0_i1f3"><bqbiol:isDescribedBy><rdf:Bag><rdf:li rdf:resource="urn:miriam:hgnc:7775" /></rdf:Bag></bqbiol:isDescribedBy><bqbiol:isDescribedBy><rdf:Bag><rdf:li rdf:resource="urn:miriam:ncbigene:4772" /></rdf:Bag></bqbiol:isDescribedBy><bqbiol:isDescribedBy><rdf:Bag><rdf:li rdf:resource="urn:miriam:ensembl:ENSG00000131196" /></rdf:Bag></bqbiol:isDescribedBy><bqbiol:isDescribedBy><rdf:Bag><rdf:li rdf:resource="urn:miriam:uniprot:O95644" /></rdf:Bag></bqbiol:isDescribedBy><bqbiol:isDescribedBy><rdf:Bag><rdf:li rdf:resource="urn:miriam:hgnc.symbol:NFATC1" /></rdf:Bag></bqbiol:isDescribedBy><bqbiol:isDescribedBy><rdf:Bag><rdf:li rdf:resource="urn:miriam:refseq:NM_172390" /></rdf:Bag></bqbiol:isDescribedBy><dcterms:modified rdf:parseType="Resource" /></rdf:Description></rdf:RDF>
</html:body>
              </html:html>
            </celldesigner:notes>
            <celldesigner:annotation>
              <celldesigner:complexSpecies>s_id_path_0_if1</celldesigner:complexSpecies>
              <celldesigner:speciesIdentity>
                <celldesigner:class>PROTEIN</celldesigner:class>
                <celldesigner:proteinReference>p_s_id_path_0_i1f3</celldesigner:proteinReference>
                <celldesigner:state>
                  <celldesigner:listOfModifications>
</celldesigner:listOfModifications>
                </celldesigner:state>
                <celldesigner:name>NFATC1</celldesigner:name>
              </celldesigner:speciesIdentity>
            </celldesigner:annotation>
          </celldesigner:species>
          <celldesigner:species id="s_id_path_0_i3c4" name="NFATC3">
            <celldesigner:notes>
              <html:html>
                <html:head>
                  <html:title />
                </html:head>
                <html:body>Name: nuclear factor of activated T cells 3
Synonyms: NFAT4, NFATX
HGNC_ID: 7777
EntrezGene_ID: 4775
RefSeq_ID: NM_004555

<rdf:RDF><rdf:Description rdf:about="#s_id_path_0_i3c4"><bqbiol:isDescribedBy><rdf:Bag><rdf:li rdf:resource="urn:miriam:uniprot:Q12968" /></rdf:Bag></bqbiol:isDescribedBy><bqbiol:isDescribedBy><rdf:Bag><rdf:li rdf:resource="urn:miriam:refseq:NM_004555" /></rdf:Bag></bqbiol:isDescribedBy><bqbiol:isDescribedBy><rdf:Bag><rdf:li rdf:resource="urn:miriam:ensembl:ENSG00000072736" /></rdf:Bag></bqbiol:isDescribedBy><bqbiol:isDescribedBy><rdf:Bag><rdf:li rdf:resource="urn:miriam:hgnc:7777" /></rdf:Bag></bqbiol:isDescribedBy><bqbiol:isDescribedBy><rdf:Bag><rdf:li rdf:resource="urn:miriam:hgnc.symbol:NFATC3" /></rdf:Bag></bqbiol:isDescribedBy><bqbiol:isDescribedBy><rdf:Bag><rdf:li rdf:resource="urn:miriam:ncbigene:4775" /></rdf:Bag></bqbiol:isDescribedBy><dcterms:modified rdf:parseType="Resource" /></rdf:Description></rdf:RDF>
</html:body>
              </html:html>
            </celldesigner:notes>
            <celldesigner:annotation>
              <celldesigner:complexSpecies>s_id_path_0_if1</celldesigner:complexSpecies>
              <celldesigner:speciesIdentity>
                <celldesigner:class>PROTEIN</celldesigner:class>
                <celldesigner:proteinReference>p_s_id_path_0_i3c4</celldesigner:proteinReference>
                <celldesigner:state>
                  <celldesigner:listOfModifications>
</celldesigner:listOfModifications>
                </celldesigner:state>
                <celldesigner:name>NFATC3</celldesigner:name>
              </celldesigner:speciesIdentity>
            </celldesigner:annotation>
          </celldesigner:species>
          <celldesigner:species id="s_id_path_0_i325" name="MAPK10">
            <celldesigner:notes>
              <html:html>
                <html:head>
                  <html:title />
                </html:head>
                <html:body>Name: mitogen-activated protein kinase 10
Synonyms: JNK3, p493F12, p54bSAPK
HGNC_ID: 6872
EntrezGene_ID: 5602
RefSeq_ID: NM_001318067

<rdf:RDF><rdf:Description rdf:about="#s_id_path_0_i325"><bqbiol:isDescribedBy><rdf:Bag><rdf:li rdf:resource="urn:miriam:ensembl:ENSG00000109339" /></rdf:Bag></bqbiol:isDescribedBy><bqbiol:isDescribedBy><rdf:Bag><rdf:li rdf:resource="urn:miriam:hgnc:6872" /></rdf:Bag></bqbiol:isDescribedBy><bqbiol:isDescribedBy><rdf:Bag><rdf:li rdf:resource="urn:miriam:uniprot:P53779" /></rdf:Bag></bqbiol:isDescribedBy><bqbiol:isDescribedBy><rdf:Bag><rdf:li rdf:resource="urn:miriam:refseq:NM_001318067" /></rdf:Bag></bqbiol:isDescribedBy><bqbiol:isDescribedBy><rdf:Bag><rdf:li rdf:resource="urn:miriam:hgnc.symbol:MAPK10" /></rdf:Bag></bqbiol:isDescribedBy><bqbiol:isDescribedBy><rdf:Bag><rdf:li rdf:resource="urn:miriam:ncbigene:5602" /></rdf:Bag></bqbiol:isDescribedBy><dcterms:modified rdf:parseType="Resource" /></rdf:Description></rdf:RDF>
</html:body>
              </html:html>
            </celldesigner:notes>
            <celldesigner:annotation>
              <celldesigner:complexSpecies>s_id_path_0_i167</celldesigner:complexSpecies>
              <celldesigner:speciesIdentity>
                <celldesigner:class>PROTEIN</celldesigner:class>
                <celldesigner:proteinReference>p_s_id_path_0_i325</celldesigner:proteinReference>
                <celldesigner:state>
                  <celldesigner:listOfModifications>
</celldesigner:listOfModifications>
                </celldesigner:state>
                <celldesigner:name>MAPK10</celldesigner:name>
              </celldesigner:speciesIdentity>
            </celldesigner:annotation>
          </celldesigner:species>
          <celldesigner:species id="s_id_path_0_i4ce" name="MAPK9">
            <celldesigner:notes>
              <html:html>
                <html:head>
                  <html:title />
                </html:head>
                <html:body>Name: mitogen-activated protein kinase 9
Synonyms: JNK2, SAPK, p54a
HGNC_ID: 6886
EntrezGene_ID: 5601
RefSeq_ID: NM_001135044

<rdf:RDF><rdf:Description rdf:about="#s_id_path_0_i4ce"><bqbiol:isDescribedBy><rdf:Bag><rdf:li rdf:resource="urn:miriam:hgnc.symbol:MAPK9" /></rdf:Bag></bqbiol:isDescribedBy><bqbiol:isDescribedBy><rdf:Bag><rdf:li rdf:resource="urn:miriam:ensembl:ENSG00000050748" /></rdf:Bag></bqbiol:isDescribedBy><bqbiol:isDescribedBy><rdf:Bag><rdf:li rdf:resource="urn:miriam:uniprot:P45984" /></rdf:Bag></bqbiol:isDescribedBy><bqbiol:isDescribedBy><rdf:Bag><rdf:li rdf:resource="urn:miriam:hgnc:6886" /></rdf:Bag></bqbiol:isDescribedBy><bqbiol:isDescribedBy><rdf:Bag><rdf:li rdf:resource="urn:miriam:ncbigene:5601" /></rdf:Bag></bqbiol:isDescribedBy><bqbiol:isDescribedBy><rdf:Bag><rdf:li rdf:resource="urn:miriam:refseq:NM_001135044" /></rdf:Bag></bqbiol:isDescribedBy><dcterms:modified rdf:parseType="Resource" /></rdf:Description></rdf:RDF>
</html:body>
              </html:html>
            </celldesigner:notes>
            <celldesigner:annotation>
              <celldesigner:complexSpecies>s_id_path_0_i167</celldesigner:complexSpecies>
              <celldesigner:speciesIdentity>
                <celldesigner:class>PROTEIN</celldesigner:class>
                <celldesigner:proteinReference>p_s_id_path_0_i4ce</celldesigner:proteinReference>
                <celldesigner:state>
                  <celldesigner:listOfModifications>
</celldesigner:listOfModifications>
                </celldesigner:state>
                <celldesigner:name>MAPK9</celldesigner:name>
              </celldesigner:speciesIdentity>
            </celldesigner:annotation>
          </celldesigner:species>
          <celldesigner:species id="s_id_path_0_i4d6" name="MAPK8">
            <celldesigner:notes>
              <html:html>
                <html:head>
                  <html:title />
                </html:head>
                <html:body>Name: mitogen-activated protein kinase 8
Synonyms: JNK, JNK1, SAPK1
HGNC_ID: 6881
EntrezGene_ID: 5599
RefSeq_ID: NM_001278547

<rdf:RDF><rdf:Description rdf:about="#s_id_path_0_i4d6"><bqbiol:isDescribedBy><rdf:Bag><rdf:li rdf:resource="urn:miriam:refseq:NM_001278547" /></rdf:Bag></bqbiol:isDescribedBy><bqbiol:isDescribedBy><rdf:Bag><rdf:li rdf:resource="urn:miriam:ensembl:ENSG00000107643" /></rdf:Bag></bqbiol:isDescribedBy><bqbiol:isDescribedBy><rdf:Bag><rdf:li rdf:resource="urn:miriam:hgnc.symbol:MAPK8" /></rdf:Bag></bqbiol:isDescribedBy><bqbiol:isDescribedBy><rdf:Bag><rdf:li rdf:resource="urn:miriam:uniprot:P45983" /></rdf:Bag></bqbiol:isDescribedBy><bqbiol:isDescribedBy><rdf:Bag><rdf:li rdf:resource="urn:miriam:hgnc:6881" /></rdf:Bag></bqbiol:isDescribedBy><bqbiol:isDescribedBy><rdf:Bag><rdf:li rdf:resource="urn:miriam:ncbigene:5599" /></rdf:Bag></bqbiol:isDescribedBy><dcterms:modified rdf:parseType="Resource" /></rdf:Description></rdf:RDF>
</html:body>
              </html:html>
            </celldesigner:notes>
            <celldesigner:annotation>
              <celldesigner:complexSpecies>s_id_path_0_i167</celldesigner:complexSpecies>
              <celldesigner:speciesIdentity>
                <celldesigner:class>PROTEIN</celldesigner:class>
                <celldesigner:proteinReference>p_s_id_path_0_i4d6</celldesigner:proteinReference>
                <celldesigner:state>
                  <celldesigner:listOfModifications>
</celldesigner:listOfModifications>
                </celldesigner:state>
                <celldesigner:name>MAPK8</celldesigner:name>
              </celldesigner:speciesIdentity>
            </celldesigner:annotation>
          </celldesigner:species>
          <celldesigner:species id="s_id_path_0_i190" name="NCF1">
            <celldesigner:notes>
              <html:html>
                <html:head>
                  <html:title />
                </html:head>
                <html:body>Name: neutrophil cytosolic factor 1
Synonyms: NCF1A, NOXO2, SH3PXD1A, p47phox
HGNC_ID: 7660
EntrezGene_ID: 653361
RefSeq_ID: NM_000265

<rdf:RDF><rdf:Description rdf:about="#s_id_path_0_i190"><bqbiol:isDescribedBy><rdf:Bag><rdf:li rdf:resource="urn:miriam:hgnc.symbol:NCF1" /></rdf:Bag></bqbiol:isDescribedBy><bqbiol:isDescribedBy><rdf:Bag><rdf:li rdf:resource="urn:miriam:refseq:NM_000265" /></rdf:Bag></bqbiol:isDescribedBy><bqbiol:isDescribedBy><rdf:Bag><rdf:li rdf:resource="urn:miriam:ensembl:ENSG00000158517" /></rdf:Bag></bqbiol:isDescribedBy><bqbiol:isDescribedBy><rdf:Bag><rdf:li rdf:resource="urn:miriam:uniprot:P14598" /></rdf:Bag></bqbiol:isDescribedBy><bqbiol:isDescribedBy><rdf:Bag><rdf:li rdf:resource="urn:miriam:ncbigene:653361" /></rdf:Bag></bqbiol:isDescribedBy><bqbiol:isDescribedBy><rdf:Bag><rdf:li rdf:resource="urn:miriam:hgnc:7660" /></rdf:Bag></bqbiol:isDescribedBy><dcterms:modified rdf:parseType="Resource" /></rdf:Description></rdf:RDF>
</html:body>
              </html:html>
            </celldesigner:notes>
            <celldesigner:annotation>
              <celldesigner:complexSpecies>s_id_path_0_i105</celldesigner:complexSpecies>
              <celldesigner:speciesIdentity>
                <celldesigner:class>PROTEIN</celldesigner:class>
                <celldesigner:proteinReference>p_s_id_path_0_i190</celldesigner:proteinReference>
                <celldesigner:state>
                  <celldesigner:listOfModifications>
                    <celldesigner:modification residue="i597" state="phosphorylated"> </celldesigner:modification>
                  </celldesigner:listOfModifications>
                </celldesigner:state>
                <celldesigner:name>NCF1</celldesigner:name>
              </celldesigner:speciesIdentity>
            </celldesigner:annotation>
          </celldesigner:species>
          <celldesigner:species id="s_id_path_0_i259" name="CYBB">
            <celldesigner:notes>
              <html:html>
                <html:head>
                  <html:title />
                </html:head>
                <html:body>Name: cytochrome b-245 beta chain
Synonyms: GP91-PHOX, NOX2
HGNC_ID: 2578
EntrezGene_ID: 1536
RefSeq_ID: NM_000397

<rdf:RDF><rdf:Description rdf:about="#s_id_path_0_i259"><bqbiol:isDescribedBy><rdf:Bag><rdf:li rdf:resource="urn:miriam:ensembl:ENSG00000165168" /></rdf:Bag></bqbiol:isDescribedBy><bqbiol:isDescribedBy><rdf:Bag><rdf:li rdf:resource="urn:miriam:refseq:NM_000397" /></rdf:Bag></bqbiol:isDescribedBy><bqbiol:isDescribedBy><rdf:Bag><rdf:li rdf:resource="urn:miriam:uniprot:P04839" /></rdf:Bag></bqbiol:isDescribedBy><bqbiol:isDescribedBy><rdf:Bag><rdf:li rdf:resource="urn:miriam:ncbigene:1536" /></rdf:Bag></bqbiol:isDescribedBy><bqbiol:isDescribedBy><rdf:Bag><rdf:li rdf:resource="urn:miriam:hgnc.symbol:CYBB" /></rdf:Bag></bqbiol:isDescribedBy><bqbiol:isDescribedBy><rdf:Bag><rdf:li rdf:resource="urn:miriam:hgnc:2578" /></rdf:Bag></bqbiol:isDescribedBy><dcterms:modified rdf:parseType="Resource" /></rdf:Description></rdf:RDF>
</html:body>
              </html:html>
            </celldesigner:notes>
            <celldesigner:annotation>
              <celldesigner:complexSpecies>s_id_path_0_i105</celldesigner:complexSpecies>
              <celldesigner:speciesIdentity>
                <celldesigner:class>PROTEIN</celldesigner:class>
                <celldesigner:proteinReference>p_s_id_path_0_i259</celldesigner:proteinReference>
                <celldesigner:name>CYBB</celldesigner:name>
              </celldesigner:speciesIdentity>
            </celldesigner:annotation>
          </celldesigner:species>
          <celldesigner:species id="s_id_path_0_i282" name="CYBA">
            <celldesigner:notes>
              <html:html>
                <html:head>
                  <html:title />
                </html:head>
                <html:body>Name: cytochrome b-245 alpha chain
Synonyms: p22-PHOX
HGNC_ID: 2577
EntrezGene_ID: 1535
RefSeq_ID: NM_000101

<rdf:RDF><rdf:Description rdf:about="#s_id_path_0_i282"><bqbiol:isDescribedBy><rdf:Bag><rdf:li rdf:resource="urn:miriam:ncbigene:1535" /></rdf:Bag></bqbiol:isDescribedBy><bqbiol:isDescribedBy><rdf:Bag><rdf:li rdf:resource="urn:miriam:refseq:NM_000101" /></rdf:Bag></bqbiol:isDescribedBy><bqbiol:isDescribedBy><rdf:Bag><rdf:li rdf:resource="urn:miriam:ensembl:ENSG00000051523" /></rdf:Bag></bqbiol:isDescribedBy><bqbiol:isDescribedBy><rdf:Bag><rdf:li rdf:resource="urn:miriam:uniprot:P13498" /></rdf:Bag></bqbiol:isDescribedBy><bqbiol:isDescribedBy><rdf:Bag><rdf:li rdf:resource="urn:miriam:hgnc:2577" /></rdf:Bag></bqbiol:isDescribedBy><bqbiol:isDescribedBy><rdf:Bag><rdf:li rdf:resource="urn:miriam:hgnc.symbol:CYBA" /></rdf:Bag></bqbiol:isDescribedBy><dcterms:modified rdf:parseType="Resource" /></rdf:Description></rdf:RDF>
</html:body>
              </html:html>
            </celldesigner:notes>
            <celldesigner:annotation>
              <celldesigner:complexSpecies>s_id_path_0_i105</celldesigner:complexSpecies>
              <celldesigner:speciesIdentity>
                <celldesigner:class>PROTEIN</celldesigner:class>
                <celldesigner:proteinReference>p_s_id_path_0_i282</celldesigner:proteinReference>
                <celldesigner:name>CYBA</celldesigner:name>
              </celldesigner:speciesIdentity>
            </celldesigner:annotation>
          </celldesigner:species>
          <celldesigner:species id="s_id_path_0_i2bc" name="RAC2">
            <celldesigner:notes>
              <html:html>
                <html:head>
                  <html:title />
                </html:head>
                <html:body>Name: Rac family small GTPase 2
Synonyms: EN-7
HGNC_ID: 9802
EntrezGene_ID: 5880
RefSeq_ID: NM_002872

<rdf:RDF><rdf:Description rdf:about="#s_id_path_0_i2bc"><bqbiol:isDescribedBy><rdf:Bag><rdf:li rdf:resource="urn:miriam:refseq:NM_002872" /></rdf:Bag></bqbiol:isDescribedBy><bqbiol:isDescribedBy><rdf:Bag><rdf:li rdf:resource="urn:miriam:hgnc.symbol:RAC2" /></rdf:Bag></bqbiol:isDescribedBy><bqbiol:isDescribedBy><rdf:Bag><rdf:li rdf:resource="urn:miriam:ncbigene:5880" /></rdf:Bag></bqbiol:isDescribedBy><bqbiol:isDescribedBy><rdf:Bag><rdf:li rdf:resource="urn:miriam:hgnc:9802" /></rdf:Bag></bqbiol:isDescribedBy><bqbiol:isDescribedBy><rdf:Bag><rdf:li rdf:resource="urn:miriam:ensembl:ENSG00000128340" /></rdf:Bag></bqbiol:isDescribedBy><bqbiol:isDescribedBy><rdf:Bag><rdf:li rdf:resource="urn:miriam:uniprot:P15153" /></rdf:Bag></bqbiol:isDescribedBy><dcterms:modified rdf:parseType="Resource" /></rdf:Description></rdf:RDF>
</html:body>
              </html:html>
            </celldesigner:notes>
            <celldesigner:annotation>
              <celldesigner:complexSpecies>s_id_path_0_i105</celldesigner:complexSpecies>
              <celldesigner:speciesIdentity>
                <celldesigner:class>PROTEIN</celldesigner:class>
                <celldesigner:proteinReference>p_s_id_path_0_i2bc</celldesigner:proteinReference>
                <celldesigner:state>
                  <celldesigner:listOfStructuralStates>
                    <celldesigner:structuralState structuralState="GTP">GTP</celldesigner:structuralState>
                  </celldesigner:listOfStructuralStates>
                </celldesigner:state>
                <celldesigner:name>RAC2</celldesigner:name>
              </celldesigner:speciesIdentity>
            </celldesigner:annotation>
          </celldesigner:species>
          <celldesigner:species id="s_id_path_0_i303" name="NCF2">
            <celldesigner:notes>
              <html:html>
                <html:head>
                  <html:title />
                </html:head>
                <html:body>Name: neutrophil cytosolic factor 2
Synonyms: NOXA2, p67phox
HGNC_ID: 7661
EntrezGene_ID: 4688
RefSeq_ID: NM_000433

<rdf:RDF><rdf:Description rdf:about="#s_id_path_0_i303"><bqbiol:isDescribedBy><rdf:Bag><rdf:li rdf:resource="urn:miriam:hgnc.symbol:NCF2" /></rdf:Bag></bqbiol:isDescribedBy><bqbiol:isDescribedBy><rdf:Bag><rdf:li rdf:resource="urn:miriam:uniprot:P19878" /></rdf:Bag></bqbiol:isDescribedBy><bqbiol:isDescribedBy><rdf:Bag><rdf:li rdf:resource="urn:miriam:ncbigene:4688" /></rdf:Bag></bqbiol:isDescribedBy><bqbiol:isDescribedBy><rdf:Bag><rdf:li rdf:resource="urn:miriam:refseq:NM_000433" /></rdf:Bag></bqbiol:isDescribedBy><bqbiol:isDescribedBy><rdf:Bag><rdf:li rdf:resource="urn:miriam:hgnc:7661" /></rdf:Bag></bqbiol:isDescribedBy><bqbiol:isDescribedBy><rdf:Bag><rdf:li rdf:resource="urn:miriam:ensembl:ENSG00000116701" /></rdf:Bag></bqbiol:isDescribedBy><dcterms:modified rdf:parseType="Resource" /></rdf:Description></rdf:RDF>
</html:body>
              </html:html>
            </celldesigner:notes>
            <celldesigner:annotation>
              <celldesigner:complexSpecies>s_id_path_0_i105</celldesigner:complexSpecies>
              <celldesigner:speciesIdentity>
                <celldesigner:class>PROTEIN</celldesigner:class>
                <celldesigner:proteinReference>p_s_id_path_0_i303</celldesigner:proteinReference>
                <celldesigner:state>
                  <celldesigner:listOfModifications>
                    <celldesigner:modification residue="i597" state="phosphorylated"> </celldesigner:modification>
                  </celldesigner:listOfModifications>
                </celldesigner:state>
                <celldesigner:name>NCF2</celldesigner:name>
              </celldesigner:speciesIdentity>
            </celldesigner:annotation>
          </celldesigner:species>
          <celldesigner:species id="s_id_path_0_i379" name="RAC1">
            <celldesigner:notes>
              <html:html>
                <html:head>
                  <html:title />
                </html:head>
                <html:body>Name: Rac family small GTPase 1
Synonyms: Rac-1, TC-25, p21-Rac1
HGNC_ID: 9801
EntrezGene_ID: 5879
RefSeq_ID: NM_018890

<rdf:RDF><rdf:Description rdf:about="#s_id_path_0_i379"><bqbiol:isDescribedBy><rdf:Bag><rdf:li rdf:resource="urn:miriam:ncbigene:5879" /></rdf:Bag></bqbiol:isDescribedBy><bqbiol:isDescribedBy><rdf:Bag><rdf:li rdf:resource="urn:miriam:hgnc.symbol:RAC1" /></rdf:Bag></bqbiol:isDescribedBy><bqbiol:isDescribedBy><rdf:Bag><rdf:li rdf:resource="urn:miriam:hgnc:9801" /></rdf:Bag></bqbiol:isDescribedBy><bqbiol:isDescribedBy><rdf:Bag><rdf:li rdf:resource="urn:miriam:refseq:NM_018890" /></rdf:Bag></bqbiol:isDescribedBy><bqbiol:isDescribedBy><rdf:Bag><rdf:li rdf:resource="urn:miriam:ensembl:ENSG00000136238" /></rdf:Bag></bqbiol:isDescribedBy><bqbiol:isDescribedBy><rdf:Bag><rdf:li rdf:resource="urn:miriam:uniprot:P63000" /></rdf:Bag></bqbiol:isDescribedBy><dcterms:modified rdf:parseType="Resource" /></rdf:Description></rdf:RDF>
</html:body>
              </html:html>
            </celldesigner:notes>
            <celldesigner:annotation>
              <celldesigner:complexSpecies>s_id_path_0_i105</celldesigner:complexSpecies>
              <celldesigner:speciesIdentity>
                <celldesigner:class>PROTEIN</celldesigner:class>
                <celldesigner:proteinReference>p_s_id_path_0_i379</celldesigner:proteinReference>
                <celldesigner:state>
                  <celldesigner:listOfStructuralStates>
                    <celldesigner:structuralState structuralState="GTP">GTP</celldesigner:structuralState>
                  </celldesigner:listOfStructuralStates>
                </celldesigner:state>
                <celldesigner:name>RAC1</celldesigner:name>
              </celldesigner:speciesIdentity>
            </celldesigner:annotation>
          </celldesigner:species>
          <celldesigner:species id="s_id_path_0_i40c" name="NCF4">
            <celldesigner:notes>
              <html:html>
                <html:head>
                  <html:title />
                </html:head>
                <html:body>Name: neutrophil cytosolic factor 4
Synonyms: SH3PXD4, p40phox
HGNC_ID: 7662
EntrezGene_ID: 4689
RefSeq_ID: NM_000631

<rdf:RDF><rdf:Description rdf:about="#s_id_path_0_i40c"><bqbiol:isDescribedBy><rdf:Bag><rdf:li rdf:resource="urn:miriam:hgnc.symbol:NCF4" /></rdf:Bag></bqbiol:isDescribedBy><bqbiol:isDescribedBy><rdf:Bag><rdf:li rdf:resource="urn:miriam:uniprot:Q15080" /></rdf:Bag></bqbiol:isDescribedBy><bqbiol:isDescribedBy><rdf:Bag><rdf:li rdf:resource="urn:miriam:ensembl:ENSG00000100365" /></rdf:Bag></bqbiol:isDescribedBy><bqbiol:isDescribedBy><rdf:Bag><rdf:li rdf:resource="urn:miriam:hgnc:7662" /></rdf:Bag></bqbiol:isDescribedBy><bqbiol:isDescribedBy><rdf:Bag><rdf:li rdf:resource="urn:miriam:refseq:NM_000631" /></rdf:Bag></bqbiol:isDescribedBy><bqbiol:isDescribedBy><rdf:Bag><rdf:li rdf:resource="urn:miriam:ncbigene:4689" /></rdf:Bag></bqbiol:isDescribedBy><dcterms:modified rdf:parseType="Resource" /></rdf:Description></rdf:RDF>
</html:body>
              </html:html>
            </celldesigner:notes>
            <celldesigner:annotation>
              <celldesigner:complexSpecies>s_id_path_0_i105</celldesigner:complexSpecies>
              <celldesigner:speciesIdentity>
                <celldesigner:class>PROTEIN</celldesigner:class>
                <celldesigner:proteinReference>p_s_id_path_0_i40c</celldesigner:proteinReference>
                <celldesigner:name>NCF4</celldesigner:name>
              </celldesigner:speciesIdentity>
            </celldesigner:annotation>
          </celldesigner:species>
          <celldesigner:species id="s_id_path_0_i1cf" name="SNCA">
            <celldesigner:notes>
              <html:html>
                <html:head>
                  <html:title />
                </html:head>
                <html:body>Name: synuclein alpha
Synonyms: NACP, PD1
HGNC_ID: 11138
EntrezGene_ID: 6622
RefSeq_ID: NM_000345

<rdf:RDF><rdf:Description rdf:about="#s_id_path_0_i1cf"><bqbiol:isDescribedBy><rdf:Bag><rdf:li rdf:resource="urn:miriam:hgnc:11138" /></rdf:Bag></bqbiol:isDescribedBy><bqbiol:isDescribedBy><rdf:Bag><rdf:li rdf:resource="urn:miriam:ensembl:ENSG00000145335" /></rdf:Bag></bqbiol:isDescribedBy><bqbiol:isDescribedBy><rdf:Bag><rdf:li rdf:resource="urn:miriam:hgnc.symbol:SNCA" /></rdf:Bag></bqbiol:isDescribedBy><bqbiol:isDescribedBy><rdf:Bag><rdf:li rdf:resource="urn:miriam:refseq:NM_000345" /></rdf:Bag></bqbiol:isDescribedBy><bqbiol:isDescribedBy><rdf:Bag><rdf:li rdf:resource="urn:miriam:uniprot:P37840" /></rdf:Bag></bqbiol:isDescribedBy><bqbiol:isDescribedBy><rdf:Bag><rdf:li rdf:resource="urn:miriam:ncbigene:6622" /></rdf:Bag></bqbiol:isDescribedBy><dcterms:modified rdf:parseType="Resource" /></rdf:Description></rdf:RDF>
</html:body>
              </html:html>
            </celldesigner:notes>
            <celldesigner:annotation>
              <celldesigner:complexSpecies>s_id_path_0_i121</celldesigner:complexSpecies>
              <celldesigner:speciesIdentity>
                <celldesigner:class>PROTEIN</celldesigner:class>
                <celldesigner:proteinReference>p_s_id_path_0_i1cf</celldesigner:proteinReference>
                <celldesigner:state>
                  <celldesigner:listOfModifications>
</celldesigner:listOfModifications>
                </celldesigner:state>
                <celldesigner:name>SNCA</celldesigner:name>
              </celldesigner:speciesIdentity>
            </celldesigner:annotation>
          </celldesigner:species>
          <celldesigner:species id="s_id_path_0_i1fd" name="TNF">
            <celldesigner:notes>
              <html:html>
                <html:head>
                  <html:title />
                </html:head>
                <html:body>Name: tumor necrosis factor
Synonyms: DIF, TNF-alpha, TNFSF2
HGNC_ID: 11892
EntrezGene_ID: 7124
RefSeq_ID: NM_000594

<rdf:RDF><rdf:Description rdf:about="#s_id_path_0_i1fd"><bqbiol:isDescribedBy><rdf:Bag><rdf:li rdf:resource="urn:miriam:refseq:NM_000594" /></rdf:Bag></bqbiol:isDescribedBy><bqbiol:isDescribedBy><rdf:Bag><rdf:li rdf:resource="urn:miriam:hgnc.symbol:TNF" /></rdf:Bag></bqbiol:isDescribedBy><bqbiol:isDescribedBy><rdf:Bag><rdf:li rdf:resource="urn:miriam:uniprot:P01375" /></rdf:Bag></bqbiol:isDescribedBy><bqbiol:isDescribedBy><rdf:Bag><rdf:li rdf:resource="urn:miriam:hgnc:11892" /></rdf:Bag></bqbiol:isDescribedBy><bqbiol:isDescribedBy><rdf:Bag><rdf:li rdf:resource="urn:miriam:ncbigene:7124" /></rdf:Bag></bqbiol:isDescribedBy><bqbiol:isDescribedBy><rdf:Bag><rdf:li rdf:resource="urn:miriam:ensembl:ENSG00000232810" /></rdf:Bag></bqbiol:isDescribedBy><dcterms:modified rdf:parseType="Resource" /></rdf:Description></rdf:RDF>
</html:body>
              </html:html>
            </celldesigner:notes>
            <celldesigner:annotation>
              <celldesigner:complexSpecies>s_id_path_0_i166</celldesigner:complexSpecies>
              <celldesigner:speciesIdentity>
                <celldesigner:class>PROTEIN</celldesigner:class>
                <celldesigner:proteinReference>p_s_id_path_0_i1fd</celldesigner:proteinReference>
                <celldesigner:name>TNF</celldesigner:name>
              </celldesigner:speciesIdentity>
            </celldesigner:annotation>
          </celldesigner:species>
          <celldesigner:species id="s_id_path_0_i266" name="TNFRSF1A">
            <celldesigner:notes>
              <html:html>
                <html:head>
                  <html:title />
                </html:head>
                <html:body>Name: TNF receptor superfamily member 1A
Synonyms: CD120a, TNF-R, TNF-R-I, TNF-R55, TNFAR, TNFR60
HGNC_ID: 11916
EntrezGene_ID: 7132
RefSeq_ID: NM_001065

<rdf:RDF><rdf:Description rdf:about="#s_id_path_0_i266"><bqbiol:isDescribedBy><rdf:Bag><rdf:li rdf:resource="urn:miriam:ncbigene:7132" /></rdf:Bag></bqbiol:isDescribedBy><bqbiol:isDescribedBy><rdf:Bag><rdf:li rdf:resource="urn:miriam:refseq:NM_001065" /></rdf:Bag></bqbiol:isDescribedBy><bqbiol:isDescribedBy><rdf:Bag><rdf:li rdf:resource="urn:miriam:ensembl:ENSG00000067182" /></rdf:Bag></bqbiol:isDescribedBy><bqbiol:isDescribedBy><rdf:Bag><rdf:li rdf:resource="urn:miriam:uniprot:P19438" /></rdf:Bag></bqbiol:isDescribedBy><bqbiol:isDescribedBy><rdf:Bag><rdf:li rdf:resource="urn:miriam:hgnc.symbol:TNFRSF1A" /></rdf:Bag></bqbiol:isDescribedBy><bqbiol:isDescribedBy><rdf:Bag><rdf:li rdf:resource="urn:miriam:hgnc:11916" /></rdf:Bag></bqbiol:isDescribedBy><dcterms:modified rdf:parseType="Resource" /></rdf:Description></rdf:RDF>
</html:body>
              </html:html>
            </celldesigner:notes>
            <celldesigner:annotation>
              <celldesigner:complexSpecies>s_id_path_0_i166</celldesigner:complexSpecies>
              <celldesigner:speciesIdentity>
                <celldesigner:class>PROTEIN</celldesigner:class>
                <celldesigner:proteinReference>p_s_id_path_0_i266</celldesigner:proteinReference>
                <celldesigner:name>TNFRSF1A</celldesigner:name>
              </celldesigner:speciesIdentity>
            </celldesigner:annotation>
          </celldesigner:species>
          <celldesigner:species id="s_id_path_0_i267" name="RIPK1">
            <celldesigner:notes>
              <html:html>
                <html:head>
                  <html:title />
                </html:head>
                <html:body>Name: receptor interacting serine/threonine kinase 1
Synonyms: RIP
HGNC_ID: 10019
EntrezGene_ID: 8737
RefSeq_ID: NM_003804

<rdf:RDF><rdf:Description rdf:about="#s_id_path_0_i267"><bqbiol:isDescribedBy><rdf:Bag><rdf:li rdf:resource="urn:miriam:hgnc:10019" /></rdf:Bag></bqbiol:isDescribedBy><bqbiol:isDescribedBy><rdf:Bag><rdf:li rdf:resource="urn:miriam:hgnc.symbol:RIPK1" /></rdf:Bag></bqbiol:isDescribedBy><bqbiol:isDescribedBy><rdf:Bag><rdf:li rdf:resource="urn:miriam:ensembl:ENSG00000137275" /></rdf:Bag></bqbiol:isDescribedBy><bqbiol:isDescribedBy><rdf:Bag><rdf:li rdf:resource="urn:miriam:uniprot:Q13546" /></rdf:Bag></bqbiol:isDescribedBy><bqbiol:isDescribedBy><rdf:Bag><rdf:li rdf:resource="urn:miriam:refseq:NM_003804" /></rdf:Bag></bqbiol:isDescribedBy><bqbiol:isDescribedBy><rdf:Bag><rdf:li rdf:resource="urn:miriam:ncbigene:8737" /></rdf:Bag></bqbiol:isDescribedBy><dcterms:modified rdf:parseType="Resource" /></rdf:Description></rdf:RDF>
</html:body>
              </html:html>
            </celldesigner:notes>
            <celldesigner:annotation>
              <celldesigner:complexSpecies>s_id_path_0_i166</celldesigner:complexSpecies>
              <celldesigner:speciesIdentity>
                <celldesigner:class>PROTEIN</celldesigner:class>
                <celldesigner:proteinReference>p_s_id_path_0_i267</celldesigner:proteinReference>
                <celldesigner:name>RIPK1</celldesigner:name>
              </celldesigner:speciesIdentity>
            </celldesigner:annotation>
          </celldesigner:species>
          <celldesigner:species id="s_id_path_0_i2f4" name="TRAF2">
            <celldesigner:notes>
              <html:html>
                <html:head>
                  <html:title />
                </html:head>
                <html:body>Name: TNF receptor associated factor 2
Synonyms: RNF117, TRAP3
HGNC_ID: 12032
EntrezGene_ID: 7186
RefSeq_ID: NM_021138

<rdf:RDF><rdf:Description rdf:about="#s_id_path_0_i2f4"><bqbiol:isDescribedBy><rdf:Bag><rdf:li rdf:resource="urn:miriam:hgnc.symbol:TRAF2" /></rdf:Bag></bqbiol:isDescribedBy><bqbiol:isDescribedBy><rdf:Bag><rdf:li rdf:resource="urn:miriam:ncbigene:7186" /></rdf:Bag></bqbiol:isDescribedBy><bqbiol:isDescribedBy><rdf:Bag><rdf:li rdf:resource="urn:miriam:ensembl:ENSG00000127191" /></rdf:Bag></bqbiol:isDescribedBy><bqbiol:isDescribedBy><rdf:Bag><rdf:li rdf:resource="urn:miriam:refseq:NM_021138" /></rdf:Bag></bqbiol:isDescribedBy><bqbiol:isDescribedBy><rdf:Bag><rdf:li rdf:resource="urn:miriam:uniprot:Q12933" /></rdf:Bag></bqbiol:isDescribedBy><bqbiol:isDescribedBy><rdf:Bag><rdf:li rdf:resource="urn:miriam:hgnc:12032" /></rdf:Bag></bqbiol:isDescribedBy><dcterms:modified rdf:parseType="Resource" /></rdf:Description></rdf:RDF>
</html:body>
              </html:html>
            </celldesigner:notes>
            <celldesigner:annotation>
              <celldesigner:complexSpecies>s_id_path_0_i166</celldesigner:complexSpecies>
              <celldesigner:speciesIdentity>
                <celldesigner:class>PROTEIN</celldesigner:class>
                <celldesigner:proteinReference>p_s_id_path_0_i2f4</celldesigner:proteinReference>
                <celldesigner:name>TRAF2</celldesigner:name>
              </celldesigner:speciesIdentity>
            </celldesigner:annotation>
          </celldesigner:species>
          <celldesigner:species id="s_id_path_0_i50f" name="TRADD">
            <celldesigner:notes>
              <html:html>
                <html:head>
                  <html:title />
                </html:head>
                <html:body>Name: TNFRSF1A associated via death domain
Synonyms: Hs.89862
HGNC_ID: 12030
EntrezGene_ID: 8717
RefSeq_ID: NM_001323552

<rdf:RDF><rdf:Description rdf:about="#s_id_path_0_i50f"><bqbiol:isDescribedBy><rdf:Bag><rdf:li rdf:resource="urn:miriam:ncbigene:8717" /></rdf:Bag></bqbiol:isDescribedBy><bqbiol:isDescribedBy><rdf:Bag><rdf:li rdf:resource="urn:miriam:ensembl:ENSG00000102871" /></rdf:Bag></bqbiol:isDescribedBy><bqbiol:isDescribedBy><rdf:Bag><rdf:li rdf:resource="urn:miriam:refseq:NM_001323552" /></rdf:Bag></bqbiol:isDescribedBy><bqbiol:isDescribedBy><rdf:Bag><rdf:li rdf:resource="urn:miriam:uniprot:Q15628" /></rdf:Bag></bqbiol:isDescribedBy><bqbiol:isDescribedBy><rdf:Bag><rdf:li rdf:resource="urn:miriam:hgnc:12030" /></rdf:Bag></bqbiol:isDescribedBy><bqbiol:isDescribedBy><rdf:Bag><rdf:li rdf:resource="urn:miriam:hgnc.symbol:TRADD" /></rdf:Bag></bqbiol:isDescribedBy><dcterms:modified rdf:parseType="Resource" /></rdf:Description></rdf:RDF>
</html:body>
              </html:html>
            </celldesigner:notes>
            <celldesigner:annotation>
              <celldesigner:complexSpecies>s_id_path_0_i166</celldesigner:complexSpecies>
              <celldesigner:speciesIdentity>
                <celldesigner:class>PROTEIN</celldesigner:class>
                <celldesigner:proteinReference>p_s_id_path_0_i50f</celldesigner:proteinReference>
                <celldesigner:name>TRADD</celldesigner:name>
              </celldesigner:speciesIdentity>
            </celldesigner:annotation>
          </celldesigner:species>
          <celldesigner:species id="s_id_path_0_i3e4" name="RELA">
            <celldesigner:notes>
              <html:html>
                <html:head>
                  <html:title />
                </html:head>
                <html:body>Name: RELA proto-oncogene, NF-kB subunit
Synonyms: p65
HGNC_ID: 9955
EntrezGene_ID: 5970
RefSeq_ID: NM_021975

<rdf:RDF><rdf:Description rdf:about="#s_id_path_0_i3e4"><bqbiol:isDescribedBy><rdf:Bag><rdf:li rdf:resource="urn:miriam:hgnc:9955" /></rdf:Bag></bqbiol:isDescribedBy><bqbiol:isDescribedBy><rdf:Bag><rdf:li rdf:resource="urn:miriam:ensembl:ENSG00000173039" /></rdf:Bag></bqbiol:isDescribedBy><bqbiol:isDescribedBy><rdf:Bag><rdf:li rdf:resource="urn:miriam:ncbigene:5970" /></rdf:Bag></bqbiol:isDescribedBy><bqbiol:isDescribedBy><rdf:Bag><rdf:li rdf:resource="urn:miriam:refseq:NM_021975" /></rdf:Bag></bqbiol:isDescribedBy><bqbiol:isDescribedBy><rdf:Bag><rdf:li rdf:resource="urn:miriam:hgnc.symbol:RELA" /></rdf:Bag></bqbiol:isDescribedBy><bqbiol:isDescribedBy><rdf:Bag><rdf:li rdf:resource="urn:miriam:uniprot:Q04206" /></rdf:Bag></bqbiol:isDescribedBy><dcterms:modified rdf:parseType="Resource" /></rdf:Description></rdf:RDF>
</html:body>
              </html:html>
            </celldesigner:notes>
            <celldesigner:annotation>
              <celldesigner:complexSpecies>s_id_path_0_if8</celldesigner:complexSpecies>
              <celldesigner:speciesIdentity>
                <celldesigner:class>PROTEIN</celldesigner:class>
                <celldesigner:proteinReference>p_s_id_path_0_i3e4</celldesigner:proteinReference>
                <celldesigner:state>
                  <celldesigner:listOfModifications>
</celldesigner:listOfModifications>
                </celldesigner:state>
                <celldesigner:name>RELA</celldesigner:name>
              </celldesigner:speciesIdentity>
            </celldesigner:annotation>
          </celldesigner:species>
          <celldesigner:species id="s_id_path_0_i537" name="NFKB1">
            <celldesigner:notes>
              <html:html>
                <html:head>
                  <html:title />
                </html:head>
                <html:body>Name: nuclear factor kappa B subunit 1
Synonyms: KBF1, NF-kB1, NF-kappaB, NFKB-p50, NFkappaB, p105, p50
HGNC_ID: 7794
EntrezGene_ID: 4790
RefSeq_ID: NM_003998

<rdf:RDF><rdf:Description rdf:about="#s_id_path_0_i537"><bqbiol:isDescribedBy><rdf:Bag><rdf:li rdf:resource="urn:miriam:ncbigene:4790" /></rdf:Bag></bqbiol:isDescribedBy><bqbiol:isDescribedBy><rdf:Bag><rdf:li rdf:resource="urn:miriam:ensembl:ENSG00000109320" /></rdf:Bag></bqbiol:isDescribedBy><bqbiol:isDescribedBy><rdf:Bag><rdf:li rdf:resource="urn:miriam:hgnc.symbol:NFKB1" /></rdf:Bag></bqbiol:isDescribedBy><bqbiol:isDescribedBy><rdf:Bag><rdf:li rdf:resource="urn:miriam:hgnc:7794" /></rdf:Bag></bqbiol:isDescribedBy><bqbiol:isDescribedBy><rdf:Bag><rdf:li rdf:resource="urn:miriam:uniprot:P19838" /></rdf:Bag></bqbiol:isDescribedBy><bqbiol:isDescribedBy><rdf:Bag><rdf:li rdf:resource="urn:miriam:refseq:NM_003998" /></rdf:Bag></bqbiol:isDescribedBy><dcterms:modified rdf:parseType="Resource" /></rdf:Description></rdf:RDF>
</html:body>
              </html:html>
            </celldesigner:notes>
            <celldesigner:annotation>
              <celldesigner:complexSpecies>s_id_path_0_if8</celldesigner:complexSpecies>
              <celldesigner:speciesIdentity>
                <celldesigner:class>PROTEIN</celldesigner:class>
                <celldesigner:proteinReference>p_s_id_path_0_i537</celldesigner:proteinReference>
                <celldesigner:name>NFKB1</celldesigner:name>
              </celldesigner:speciesIdentity>
            </celldesigner:annotation>
          </celldesigner:species>
          <celldesigner:species id="s_id_path_0_i397" name="IL1R1">
            <celldesigner:notes>
              <html:html>
                <html:head>
                  <html:title />
                </html:head>
                <html:body>Name: interleukin 1 receptor type 1
Synonyms: CD121A, D2S1473
HGNC_ID: 5993
EntrezGene_ID: 3554
RefSeq_ID: NM_000877

<rdf:RDF><rdf:Description rdf:about="#s_id_path_0_i397"><bqbiol:isDescribedBy><rdf:Bag><rdf:li rdf:resource="urn:miriam:hgnc:5993" /></rdf:Bag></bqbiol:isDescribedBy><bqbiol:isDescribedBy><rdf:Bag><rdf:li rdf:resource="urn:miriam:uniprot:P14778" /></rdf:Bag></bqbiol:isDescribedBy><bqbiol:isDescribedBy><rdf:Bag><rdf:li rdf:resource="urn:miriam:ensembl:ENSG00000115594" /></rdf:Bag></bqbiol:isDescribedBy><bqbiol:isDescribedBy><rdf:Bag><rdf:li rdf:resource="urn:miriam:refseq:NM_000877" /></rdf:Bag></bqbiol:isDescribedBy><bqbiol:isDescribedBy><rdf:Bag><rdf:li rdf:resource="urn:miriam:hgnc.symbol:IL1R1" /></rdf:Bag></bqbiol:isDescribedBy><bqbiol:isDescribedBy><rdf:Bag><rdf:li rdf:resource="urn:miriam:ncbigene:3554" /></rdf:Bag></bqbiol:isDescribedBy><dcterms:modified rdf:parseType="Resource" /></rdf:Description></rdf:RDF>
</html:body>
              </html:html>
            </celldesigner:notes>
            <celldesigner:annotation>
              <celldesigner:complexSpecies>s_id_path_0_if7</celldesigner:complexSpecies>
              <celldesigner:speciesIdentity>
                <celldesigner:class>PROTEIN</celldesigner:class>
                <celldesigner:proteinReference>p_s_id_path_0_i397</celldesigner:proteinReference>
                <celldesigner:name>IL1R1</celldesigner:name>
              </celldesigner:speciesIdentity>
            </celldesigner:annotation>
          </celldesigner:species>
          <celldesigner:species id="s_id_path_0_i3bb" name="IL1B">
            <celldesigner:notes>
              <html:html>
                <html:head>
                  <html:title />
                </html:head>
                <html:body>Name: interleukin 1 beta
Synonyms: IL-1B, IL1-BETA, IL1F2
HGNC_ID: 5992
EntrezGene_ID: 3553
RefSeq_ID: NM_000576

<rdf:RDF><rdf:Description rdf:about="#s_id_path_0_i3bb"><bqbiol:isDescribedBy><rdf:Bag><rdf:li rdf:resource="urn:miriam:hgnc:5992" /></rdf:Bag></bqbiol:isDescribedBy><bqbiol:isDescribedBy><rdf:Bag><rdf:li rdf:resource="urn:miriam:hgnc.symbol:IL1B" /></rdf:Bag></bqbiol:isDescribedBy><bqbiol:isDescribedBy><rdf:Bag><rdf:li rdf:resource="urn:miriam:uniprot:P01584" /></rdf:Bag></bqbiol:isDescribedBy><bqbiol:isDescribedBy><rdf:Bag><rdf:li rdf:resource="urn:miriam:refseq:NM_000576" /></rdf:Bag></bqbiol:isDescribedBy><bqbiol:isDescribedBy><rdf:Bag><rdf:li rdf:resource="urn:miriam:ncbigene:3553" /></rdf:Bag></bqbiol:isDescribedBy><bqbiol:isDescribedBy><rdf:Bag><rdf:li rdf:resource="urn:miriam:ensembl:ENSG00000125538" /></rdf:Bag></bqbiol:isDescribedBy><dcterms:modified rdf:parseType="Resource" /></rdf:Description></rdf:RDF>
</html:body>
              </html:html>
            </celldesigner:notes>
            <celldesigner:annotation>
              <celldesigner:complexSpecies>s_id_path_0_if7</celldesigner:complexSpecies>
              <celldesigner:speciesIdentity>
                <celldesigner:class>PROTEIN</celldesigner:class>
                <celldesigner:proteinReference>p_s_id_path_0_i3bb</celldesigner:proteinReference>
                <celldesigner:name>IL1B</celldesigner:name>
              </celldesigner:speciesIdentity>
            </celldesigner:annotation>
          </celldesigner:species>
          <celldesigner:species id="s_id_path_0_i44f" name="TRAF6">
            <celldesigner:notes>
              <html:html>
                <html:head>
                  <html:title />
                </html:head>
                <html:body>Name: TNF receptor associated factor 6
Synonyms: RNF85
HGNC_ID: 12036
EntrezGene_ID: 7189
RefSeq_ID: NM_145803

<rdf:RDF><rdf:Description rdf:about="#s_id_path_0_i44f"><bqbiol:isDescribedBy><rdf:Bag><rdf:li rdf:resource="urn:miriam:ncbigene:7189" /></rdf:Bag></bqbiol:isDescribedBy><bqbiol:isDescribedBy><rdf:Bag><rdf:li rdf:resource="urn:miriam:ensembl:ENSG00000175104" /></rdf:Bag></bqbiol:isDescribedBy><bqbiol:isDescribedBy><rdf:Bag><rdf:li rdf:resource="urn:miriam:uniprot:Q9Y4K3" /></rdf:Bag></bqbiol:isDescribedBy><bqbiol:isDescribedBy><rdf:Bag><rdf:li rdf:resource="urn:miriam:hgnc:12036" /></rdf:Bag></bqbiol:isDescribedBy><bqbiol:isDescribedBy><rdf:Bag><rdf:li rdf:resource="urn:miriam:refseq:NM_145803" /></rdf:Bag></bqbiol:isDescribedBy><bqbiol:isDescribedBy><rdf:Bag><rdf:li rdf:resource="urn:miriam:hgnc.symbol:TRAF6" /></rdf:Bag></bqbiol:isDescribedBy><dcterms:modified rdf:parseType="Resource" /></rdf:Description></rdf:RDF>
</html:body>
              </html:html>
            </celldesigner:notes>
            <celldesigner:annotation>
              <celldesigner:complexSpecies>s_id_path_0_if7</celldesigner:complexSpecies>
              <celldesigner:speciesIdentity>
                <celldesigner:class>PROTEIN</celldesigner:class>
                <celldesigner:proteinReference>p_s_id_path_0_i44f</celldesigner:proteinReference>
                <celldesigner:name>TRAF6</celldesigner:name>
              </celldesigner:speciesIdentity>
            </celldesigner:annotation>
          </celldesigner:species>
          <celldesigner:species id="s_id_path_0_i516" name="MYD88">
            <celldesigner:notes>
              <html:html>
                <html:head>
                  <html:title />
                </html:head>
                <html:body>Name: MYD88 innate immune signal transduction adaptor
HGNC_ID: 7562
EntrezGene_ID: 4615
RefSeq_ID: NM_002468

<rdf:RDF><rdf:Description rdf:about="#s_id_path_0_i516"><bqbiol:isDescribedBy><rdf:Bag><rdf:li rdf:resource="urn:miriam:ncbigene:4615" /></rdf:Bag></bqbiol:isDescribedBy><bqbiol:isDescribedBy><rdf:Bag><rdf:li rdf:resource="urn:miriam:ensembl:ENSG00000172936" /></rdf:Bag></bqbiol:isDescribedBy><bqbiol:isDescribedBy><rdf:Bag><rdf:li rdf:resource="urn:miriam:uniprot:Q99836" /></rdf:Bag></bqbiol:isDescribedBy><bqbiol:isDescribedBy><rdf:Bag><rdf:li rdf:resource="urn:miriam:hgnc.symbol:MYD88" /></rdf:Bag></bqbiol:isDescribedBy><bqbiol:isDescribedBy><rdf:Bag><rdf:li rdf:resource="urn:miriam:hgnc:7562" /></rdf:Bag></bqbiol:isDescribedBy><bqbiol:isDescribedBy><rdf:Bag><rdf:li rdf:resource="urn:miriam:refseq:NM_002468" /></rdf:Bag></bqbiol:isDescribedBy><dcterms:modified rdf:parseType="Resource" /></rdf:Description></rdf:RDF>
</html:body>
              </html:html>
            </celldesigner:notes>
            <celldesigner:annotation>
              <celldesigner:complexSpecies>s_id_path_0_if7</celldesigner:complexSpecies>
              <celldesigner:speciesIdentity>
                <celldesigner:class>PROTEIN</celldesigner:class>
                <celldesigner:proteinReference>p_s_id_path_0_i516</celldesigner:proteinReference>
                <celldesigner:name>MYD88</celldesigner:name>
              </celldesigner:speciesIdentity>
            </celldesigner:annotation>
          </celldesigner:species>
          <celldesigner:species id="s_id_path_0_i541" name="IRAK4">
            <celldesigner:notes>
              <html:html>
                <html:head>
                  <html:title />
                </html:head>
                <html:body>Name: interleukin 1 receptor associated kinase 4
Synonyms: NY-REN-64
HGNC_ID: 17967
EntrezGene_ID: 51135
RefSeq_ID: NM_001114182

<rdf:RDF><rdf:Description rdf:about="#s_id_path_0_i541"><bqbiol:isDescribedBy><rdf:Bag><rdf:li rdf:resource="urn:miriam:uniprot:Q9NWZ3" /></rdf:Bag></bqbiol:isDescribedBy><bqbiol:isDescribedBy><rdf:Bag><rdf:li rdf:resource="urn:miriam:refseq:NM_001114182" /></rdf:Bag></bqbiol:isDescribedBy><bqbiol:isDescribedBy><rdf:Bag><rdf:li rdf:resource="urn:miriam:ncbigene:51135" /></rdf:Bag></bqbiol:isDescribedBy><bqbiol:isDescribedBy><rdf:Bag><rdf:li rdf:resource="urn:miriam:hgnc:17967" /></rdf:Bag></bqbiol:isDescribedBy><bqbiol:isDescribedBy><rdf:Bag><rdf:li rdf:resource="urn:miriam:hgnc.symbol:IRAK4" /></rdf:Bag></bqbiol:isDescribedBy><bqbiol:isDescribedBy><rdf:Bag><rdf:li rdf:resource="urn:miriam:ensembl:ENSG00000198001" /></rdf:Bag></bqbiol:isDescribedBy><dcterms:modified rdf:parseType="Resource" /></rdf:Description></rdf:RDF>
</html:body>
              </html:html>
            </celldesigner:notes>
            <celldesigner:annotation>
              <celldesigner:complexSpecies>s_id_path_0_if7</celldesigner:complexSpecies>
              <celldesigner:speciesIdentity>
                <celldesigner:class>PROTEIN</celldesigner:class>
                <celldesigner:proteinReference>p_s_id_path_0_i541</celldesigner:proteinReference>
                <celldesigner:name>IRAK4</celldesigner:name>
              </celldesigner:speciesIdentity>
            </celldesigner:annotation>
          </celldesigner:species>
          <celldesigner:species id="s_id_path_0_i204" name="NR4A2">
            <celldesigner:notes>
              <html:html>
                <html:head>
                  <html:title />
                </html:head>
                <html:body>Name: nuclear receptor subfamily 4 group A member 2
Synonyms: HZF-3, NOT, RNR1, TINUR
HGNC_ID: 7981
EntrezGene_ID: 4929
RefSeq_ID: NM_006186

<rdf:RDF><rdf:Description rdf:about="#s_id_path_0_i204"><bqbiol:isDescribedBy><rdf:Bag><rdf:li rdf:resource="urn:miriam:ensembl:ENSG00000153234" /></rdf:Bag></bqbiol:isDescribedBy><bqbiol:isDescribedBy><rdf:Bag><rdf:li rdf:resource="urn:miriam:uniprot:P43354" /></rdf:Bag></bqbiol:isDescribedBy><bqbiol:isDescribedBy><rdf:Bag><rdf:li rdf:resource="urn:miriam:hgnc.symbol:NR4A2" /></rdf:Bag></bqbiol:isDescribedBy><bqbiol:isDescribedBy><rdf:Bag><rdf:li rdf:resource="urn:miriam:ncbigene:4929" /></rdf:Bag></bqbiol:isDescribedBy><bqbiol:isDescribedBy><rdf:Bag><rdf:li rdf:resource="urn:miriam:refseq:NM_006186" /></rdf:Bag></bqbiol:isDescribedBy><bqbiol:isDescribedBy><rdf:Bag><rdf:li rdf:resource="urn:miriam:hgnc:7981" /></rdf:Bag></bqbiol:isDescribedBy><dcterms:modified rdf:parseType="Resource" /></rdf:Description></rdf:RDF>
</html:body>
              </html:html>
            </celldesigner:notes>
            <celldesigner:annotation>
              <celldesigner:complexSpecies>s_id_path_0_i130</celldesigner:complexSpecies>
              <celldesigner:speciesIdentity>
                <celldesigner:class>PROTEIN</celldesigner:class>
                <celldesigner:proteinReference>p_s_id_path_0_i204</celldesigner:proteinReference>
                <celldesigner:name>NR4A2</celldesigner:name>
              </celldesigner:speciesIdentity>
            </celldesigner:annotation>
          </celldesigner:species>
          <celldesigner:species id="s_id_path_0_i354" name="EHMT2">
            <celldesigner:notes>
              <html:html>
                <html:head>
                  <html:title />
                </html:head>
                <html:body>Name: euchromatic histone lysine methyltransferase 2
Synonyms: Em:AF134726.3, G9A, KMT1C, NG36/G9a
HGNC_ID: 14129
EntrezGene_ID: 10919
RefSeq_ID: NM_006709

<rdf:RDF><rdf:Description rdf:about="#s_id_path_0_i354"><bqbiol:isDescribedBy><rdf:Bag><rdf:li rdf:resource="urn:miriam:hgnc.symbol:EHMT2" /></rdf:Bag></bqbiol:isDescribedBy><bqbiol:isDescribedBy><rdf:Bag><rdf:li rdf:resource="urn:miriam:ncbigene:10919" /></rdf:Bag></bqbiol:isDescribedBy><bqbiol:isDescribedBy><rdf:Bag><rdf:li rdf:resource="urn:miriam:ensembl:ENSG00000204371" /></rdf:Bag></bqbiol:isDescribedBy><bqbiol:isDescribedBy><rdf:Bag><rdf:li rdf:resource="urn:miriam:hgnc:14129" /></rdf:Bag></bqbiol:isDescribedBy><bqbiol:isDescribedBy><rdf:Bag><rdf:li rdf:resource="urn:miriam:refseq:NM_006709" /></rdf:Bag></bqbiol:isDescribedBy><bqbiol:isDescribedBy><rdf:Bag><rdf:li rdf:resource="urn:miriam:uniprot:Q96KQ7" /></rdf:Bag></bqbiol:isDescribedBy><dcterms:modified rdf:parseType="Resource" /></rdf:Description></rdf:RDF>
</html:body>
              </html:html>
            </celldesigner:notes>
            <celldesigner:annotation>
              <celldesigner:complexSpecies>s_id_path_0_i130</celldesigner:complexSpecies>
              <celldesigner:speciesIdentity>
                <celldesigner:class>PROTEIN</celldesigner:class>
                <celldesigner:proteinReference>p_s_id_path_0_i354</celldesigner:proteinReference>
                <celldesigner:name>EHMT2</celldesigner:name>
              </celldesigner:speciesIdentity>
            </celldesigner:annotation>
          </celldesigner:species>
          <celldesigner:species id="s_id_path_0_i56a" name="RCOR1">
            <celldesigner:notes>
              <html:html>
                <html:head>
                  <html:title />
                </html:head>
                <html:body>Name: REST corepressor 1
Synonyms: COREST, KIAA0071
HGNC_ID: 17441
EntrezGene_ID: 23186
RefSeq_ID: NM_015156

<rdf:RDF><rdf:Description rdf:about="#s_id_path_0_i56a"><bqbiol:isDescribedBy><rdf:Bag><rdf:li rdf:resource="urn:miriam:ensembl:ENSG00000089902" /></rdf:Bag></bqbiol:isDescribedBy><bqbiol:isDescribedBy><rdf:Bag><rdf:li rdf:resource="urn:miriam:hgnc.symbol:RCOR1" /></rdf:Bag></bqbiol:isDescribedBy><bqbiol:isDescribedBy><rdf:Bag><rdf:li rdf:resource="urn:miriam:ncbigene:23186" /></rdf:Bag></bqbiol:isDescribedBy><bqbiol:isDescribedBy><rdf:Bag><rdf:li rdf:resource="urn:miriam:refseq:NM_015156" /></rdf:Bag></bqbiol:isDescribedBy><bqbiol:isDescribedBy><rdf:Bag><rdf:li rdf:resource="urn:miriam:uniprot:Q9UKL0" /></rdf:Bag></bqbiol:isDescribedBy><bqbiol:isDescribedBy><rdf:Bag><rdf:li rdf:resource="urn:miriam:hgnc:17441" /></rdf:Bag></bqbiol:isDescribedBy><dcterms:modified rdf:parseType="Resource" /></rdf:Description></rdf:RDF>
</html:body>
              </html:html>
            </celldesigner:notes>
            <celldesigner:annotation>
              <celldesigner:complexSpecies>s_id_path_0_i130</celldesigner:complexSpecies>
              <celldesigner:speciesIdentity>
                <celldesigner:class>PROTEIN</celldesigner:class>
                <celldesigner:proteinReference>p_s_id_path_0_i56a</celldesigner:proteinReference>
                <celldesigner:name>RCOR1</celldesigner:name>
              </celldesigner:speciesIdentity>
            </celldesigner:annotation>
          </celldesigner:species>
          <celldesigner:species id="s_id_path_2_i205" name="ARL3">
            <celldesigner:notes>
              <html:html>
                <html:head>
                  <html:title />
                </html:head>
                <html:body>
                  <rdf:RDF>
                    <rdf:Description rdf:about="#s_id_path_2_i205">
                      <bqbiol:isDescribedBy>
                        <rdf:Bag>
                          <rdf:li rdf:resource="urn:miriam:ensembl:ENSG00000138175" />
                        </rdf:Bag>
                      </bqbiol:isDescribedBy>
                      <dcterms:modified rdf:parseType="Resource" />
                    </rdf:Description>
                  </rdf:RDF>
                </html:body>
              </html:html>
            </celldesigner:notes>
            <celldesigner:annotation>
              <celldesigner:complexSpecies>s_id_path_2_i1c8</celldesigner:complexSpecies>
              <celldesigner:speciesIdentity>
                <celldesigner:class>GENE</celldesigner:class>
                <celldesigner:geneReference>g_s_id_path_2_i205</celldesigner:geneReference>
                <celldesigner:name>ARL3</celldesigner:name>
              </celldesigner:speciesIdentity>
            </celldesigner:annotation>
          </celldesigner:species>
          <celldesigner:species id="s_id_path_2_i55d" name="GDP">
            <celldesigner:notes>
              <html:html>
                <html:head>
                  <html:title />
                </html:head>
                <html:body>
                  <rdf:RDF>
                    <rdf:Description rdf:about="#s_id_path_2_i55d">
                      <bqbiol:isDescribedBy>
                        <rdf:Bag>
                          <rdf:li rdf:resource="urn:miriam:obo.chebi:CHEBI%3A17552" />
                        </rdf:Bag>
                      </bqbiol:isDescribedBy>
                      <dcterms:modified rdf:parseType="Resource" />
                    </rdf:Description>
                  </rdf:RDF>
                </html:body>
              </html:html>
            </celldesigner:notes>
            <celldesigner:annotation>
              <celldesigner:complexSpecies>s_id_path_2_i1c8</celldesigner:complexSpecies>
              <celldesigner:speciesIdentity>
                <celldesigner:class>SIMPLE_MOLECULE</celldesigner:class>
                <celldesigner:name>GDP</celldesigner:name>
              </celldesigner:speciesIdentity>
            </celldesigner:annotation>
          </celldesigner:species>
          <celldesigner:species id="s_id_path_0_i318" name="Zn2_plus_">
            <celldesigner:notes>
              <html:html>
                <html:head>
                  <html:title />
                </html:head>
                <html:body>Name: zinc(2+)
Synonyms: ZINC ION, Zn(2+), Zn(2+), Zn(II), Zn2+, dietary zinc, zinc cation, zinc, ion (Zn2+)

<rdf:RDF><rdf:Description rdf:about="#s_id_path_0_i318"><bqbiol:isDescribedBy><rdf:Bag><rdf:li rdf:resource="urn:miriam:obo.chebi:CHEBI%3A29105" /></rdf:Bag></bqbiol:isDescribedBy><dcterms:modified rdf:parseType="Resource" /></rdf:Description></rdf:RDF>
</html:body>
              </html:html>
            </celldesigner:notes>
            <celldesigner:annotation>
              <celldesigner:complexSpecies>s_id_path_0_i140</celldesigner:complexSpecies>
              <celldesigner:speciesIdentity>
                <celldesigner:class>ION</celldesigner:class>
                <celldesigner:name>Zn2_plus_</celldesigner:name>
              </celldesigner:speciesIdentity>
            </celldesigner:annotation>
          </celldesigner:species>
          <celldesigner:species id="s_id_path_0_i511" name="NADK">
            <celldesigner:notes>
              <html:html>
                <html:head>
                  <html:title />
                </html:head>
                <html:body>Symbol: NADK
HGNC_ID: 29831
EntrezGene_ID: 65220
RefSeq_ID: NM_023018

<rdf:RDF><rdf:Description rdf:about="#s_id_path_0_i511"><bqbiol:isDescribedBy><rdf:Bag><rdf:li rdf:resource="urn:miriam:hgnc:29831" /></rdf:Bag></bqbiol:isDescribedBy><bqbiol:isDescribedBy><rdf:Bag><rdf:li rdf:resource="urn:miriam:ncbigene:65220" /></rdf:Bag></bqbiol:isDescribedBy><bqbiol:isDescribedBy><rdf:Bag><rdf:li rdf:resource="urn:miriam:refseq:NM_023018" /></rdf:Bag></bqbiol:isDescribedBy><bqbiol:isDescribedBy><rdf:Bag><rdf:li rdf:resource="urn:miriam:ec-code:2.7.1.23" /></rdf:Bag></bqbiol:isDescribedBy><bqbiol:isDescribedBy><rdf:Bag><rdf:li rdf:resource="urn:miriam:uniprot:O95544" /></rdf:Bag></bqbiol:isDescribedBy><bqbiol:isDescribedBy><rdf:Bag><rdf:li rdf:resource="urn:miriam:hgnc.symbol:NADK" /></rdf:Bag></bqbiol:isDescribedBy><bqbiol:isDescribedBy><rdf:Bag><rdf:li rdf:resource="urn:miriam:ensembl:ENSG00000008130" /></rdf:Bag></bqbiol:isDescribedBy><dcterms:modified rdf:parseType="Resource" /></rdf:Description></rdf:RDF>
</html:body>
              </html:html>
            </celldesigner:notes>
            <celldesigner:annotation>
              <celldesigner:complexSpecies>s_id_path_0_i140</celldesigner:complexSpecies>
              <celldesigner:speciesIdentity>
                <celldesigner:class>PROTEIN</celldesigner:class>
                <celldesigner:proteinReference>p_s_id_path_0_i511</celldesigner:proteinReference>
                <celldesigner:name>NADK</celldesigner:name>
              </celldesigner:speciesIdentity>
            </celldesigner:annotation>
          </celldesigner:species>
          <celldesigner:species id="s_id_path_0_i322" name="CXCL1">
            <celldesigner:notes>
              <html:html>
                <html:head>
                  <html:title />
                </html:head>
                <html:body>Name: C-X-C motif chemokine ligand 1
Synonyms: GROa, MGSA-a, NAP-3, SCYB1
HGNC_ID: 4602
EntrezGene_ID: 2919
RefSeq_ID: NM_001511

<rdf:RDF><rdf:Description rdf:about="#s_id_path_0_i322"><bqbiol:isDescribedBy><rdf:Bag><rdf:li rdf:resource="urn:miriam:hgnc.symbol:CXCL1" /></rdf:Bag></bqbiol:isDescribedBy><bqbiol:isDescribedBy><rdf:Bag><rdf:li rdf:resource="urn:miriam:hgnc:4602" /></rdf:Bag></bqbiol:isDescribedBy><bqbiol:isDescribedBy><rdf:Bag><rdf:li rdf:resource="urn:miriam:ncbigene:2919" /></rdf:Bag></bqbiol:isDescribedBy><bqbiol:isDescribedBy><rdf:Bag><rdf:li rdf:resource="urn:miriam:uniprot:P09341" /></rdf:Bag></bqbiol:isDescribedBy><bqbiol:isDescribedBy><rdf:Bag><rdf:li rdf:resource="urn:miriam:refseq:NM_001511" /></rdf:Bag></bqbiol:isDescribedBy><bqbiol:isDescribedBy><rdf:Bag><rdf:li rdf:resource="urn:miriam:ensembl:ENSG00000163739" /></rdf:Bag></bqbiol:isDescribedBy><dcterms:modified rdf:parseType="Resource" /></rdf:Description></rdf:RDF>
</html:body>
              </html:html>
            </celldesigner:notes>
            <celldesigner:annotation>
              <celldesigner:complexSpecies>s_id_path_0_i177</celldesigner:complexSpecies>
              <celldesigner:speciesIdentity>
                <celldesigner:class>PROTEIN</celldesigner:class>
                <celldesigner:proteinReference>p_s_id_path_0_i322</celldesigner:proteinReference>
                <celldesigner:name>CXCL1</celldesigner:name>
              </celldesigner:speciesIdentity>
            </celldesigner:annotation>
          </celldesigner:species>
          <celldesigner:species id="s_id_path_0_i4b5" name="CCL2">
            <celldesigner:notes>
              <html:html>
                <html:head>
                  <html:title />
                </html:head>
                <html:body>Name: C-C motif chemokine ligand 2
Synonyms: GDCF-2, HC11, MCAF, MCP-1, MCP1, MGC9434, SMC-CF
HGNC_ID: 10618
EntrezGene_ID: 6347
RefSeq_ID: NM_002982

<rdf:RDF><rdf:Description rdf:about="#s_id_path_0_i4b5"><bqbiol:isDescribedBy><rdf:Bag><rdf:li rdf:resource="urn:miriam:refseq:NM_002982" /></rdf:Bag></bqbiol:isDescribedBy><bqbiol:isDescribedBy><rdf:Bag><rdf:li rdf:resource="urn:miriam:hgnc.symbol:CCL2" /></rdf:Bag></bqbiol:isDescribedBy><bqbiol:isDescribedBy><rdf:Bag><rdf:li rdf:resource="urn:miriam:uniprot:P13500" /></rdf:Bag></bqbiol:isDescribedBy><bqbiol:isDescribedBy><rdf:Bag><rdf:li rdf:resource="urn:miriam:ensembl:ENSG00000108691" /></rdf:Bag></bqbiol:isDescribedBy><bqbiol:isDescribedBy><rdf:Bag><rdf:li rdf:resource="urn:miriam:hgnc:10618" /></rdf:Bag></bqbiol:isDescribedBy><bqbiol:isDescribedBy><rdf:Bag><rdf:li rdf:resource="urn:miriam:ncbigene:6347" /></rdf:Bag></bqbiol:isDescribedBy><dcterms:modified rdf:parseType="Resource" /></rdf:Description></rdf:RDF>
</html:body>
              </html:html>
            </celldesigner:notes>
            <celldesigner:annotation>
              <celldesigner:complexSpecies>s_id_path_0_i177</celldesigner:complexSpecies>
              <celldesigner:speciesIdentity>
                <celldesigner:class>PROTEIN</celldesigner:class>
                <celldesigner:proteinReference>p_s_id_path_0_i4b5</celldesigner:proteinReference>
                <celldesigner:name>CCL2</celldesigner:name>
              </celldesigner:speciesIdentity>
            </celldesigner:annotation>
          </celldesigner:species>
          <celldesigner:species id="s_id_path_0_i4c6" name="CX3CL1">
            <celldesigner:notes>
              <html:html>
                <html:head>
                  <html:title />
                </html:head>
                <html:body>Name: C-X3-C motif chemokine ligand 1
Synonyms: ABCD-3, C3Xkine, CXC3, CXC3C, NTN, fractalkine, neurotactin
HGNC_ID: 10647
EntrezGene_ID: 6376
RefSeq_ID: NM_002996

<rdf:RDF><rdf:Description rdf:about="#s_id_path_0_i4c6"><bqbiol:isDescribedBy><rdf:Bag><rdf:li rdf:resource="urn:miriam:hgnc:10647" /></rdf:Bag></bqbiol:isDescribedBy><bqbiol:isDescribedBy><rdf:Bag><rdf:li rdf:resource="urn:miriam:ensembl:ENSG00000006210" /></rdf:Bag></bqbiol:isDescribedBy><bqbiol:isDescribedBy><rdf:Bag><rdf:li rdf:resource="urn:miriam:ncbigene:6376" /></rdf:Bag></bqbiol:isDescribedBy><bqbiol:isDescribedBy><rdf:Bag><rdf:li rdf:resource="urn:miriam:refseq:NM_002996" /></rdf:Bag></bqbiol:isDescribedBy><bqbiol:isDescribedBy><rdf:Bag><rdf:li rdf:resource="urn:miriam:hgnc.symbol:CX3CL1" /></rdf:Bag></bqbiol:isDescribedBy><bqbiol:isDescribedBy><rdf:Bag><rdf:li rdf:resource="urn:miriam:uniprot:P78423" /></rdf:Bag></bqbiol:isDescribedBy><dcterms:modified rdf:parseType="Resource" /></rdf:Description></rdf:RDF>
</html:body>
              </html:html>
            </celldesigner:notes>
            <celldesigner:annotation>
              <celldesigner:complexSpecies>s_id_path_0_i177</celldesigner:complexSpecies>
              <celldesigner:speciesIdentity>
                <celldesigner:class>PROTEIN</celldesigner:class>
                <celldesigner:proteinReference>p_s_id_path_0_i4c6</celldesigner:proteinReference>
                <celldesigner:name>CX3CL1</celldesigner:name>
              </celldesigner:speciesIdentity>
            </celldesigner:annotation>
          </celldesigner:species>
          <celldesigner:species id="s_id_path_0_i547" name="CCL20">
            <celldesigner:notes>
              <html:html>
                <html:head>
                  <html:title />
                </html:head>
                <html:body>Name: C-C motif chemokine ligand 20
Synonyms: CKb4, LARC, MIP-3a, ST38, exodus-1
HGNC_ID: 10619
EntrezGene_ID: 6364
RefSeq_ID: NM_004591

<rdf:RDF><rdf:Description rdf:about="#s_id_path_0_i547"><bqbiol:isDescribedBy><rdf:Bag><rdf:li rdf:resource="urn:miriam:ncbigene:6364" /></rdf:Bag></bqbiol:isDescribedBy><bqbiol:isDescribedBy><rdf:Bag><rdf:li rdf:resource="urn:miriam:ensembl:ENSG00000115009" /></rdf:Bag></bqbiol:isDescribedBy><bqbiol:isDescribedBy><rdf:Bag><rdf:li rdf:resource="urn:miriam:uniprot:P78556" /></rdf:Bag></bqbiol:isDescribedBy><bqbiol:isDescribedBy><rdf:Bag><rdf:li rdf:resource="urn:miriam:refseq:NM_004591" /></rdf:Bag></bqbiol:isDescribedBy><bqbiol:isDescribedBy><rdf:Bag><rdf:li rdf:resource="urn:miriam:hgnc:10619" /></rdf:Bag></bqbiol:isDescribedBy><bqbiol:isDescribedBy><rdf:Bag><rdf:li rdf:resource="urn:miriam:hgnc.symbol:CCL20" /></rdf:Bag></bqbiol:isDescribedBy><dcterms:modified rdf:parseType="Resource" /></rdf:Description></rdf:RDF>
</html:body>
              </html:html>
            </celldesigner:notes>
            <celldesigner:annotation>
              <celldesigner:complexSpecies>s_id_path_0_i177</celldesigner:complexSpecies>
              <celldesigner:speciesIdentity>
                <celldesigner:class>PROTEIN</celldesigner:class>
                <celldesigner:proteinReference>p_s_id_path_0_i547</celldesigner:proteinReference>
                <celldesigner:name>CCL20</celldesigner:name>
              </celldesigner:speciesIdentity>
            </celldesigner:annotation>
          </celldesigner:species>
          <celldesigner:species id="s_id_path_0_i1af" name="ITGAM">
            <celldesigner:notes>
              <html:html>
                <html:head>
                  <html:title />
                </html:head>
                <html:body>Name: integrin subunit alpha M
Synonyms: CD11b, MAC-1
HGNC_ID: 6149
EntrezGene_ID: 3684
RefSeq_ID: NM_000632

<rdf:RDF><rdf:Description rdf:about="#s_id_path_0_i1af"><bqbiol:isDescribedBy><rdf:Bag><rdf:li rdf:resource="urn:miriam:hgnc.symbol:ITGAM" /></rdf:Bag></bqbiol:isDescribedBy><bqbiol:isDescribedBy><rdf:Bag><rdf:li rdf:resource="urn:miriam:uniprot:P11215" /></rdf:Bag></bqbiol:isDescribedBy><bqbiol:isDescribedBy><rdf:Bag><rdf:li rdf:resource="urn:miriam:ensembl:ENSG00000169896" /></rdf:Bag></bqbiol:isDescribedBy><bqbiol:isDescribedBy><rdf:Bag><rdf:li rdf:resource="urn:miriam:hgnc:6149" /></rdf:Bag></bqbiol:isDescribedBy><bqbiol:isDescribedBy><rdf:Bag><rdf:li rdf:resource="urn:miriam:ncbigene:3684" /></rdf:Bag></bqbiol:isDescribedBy><bqbiol:isDescribedBy><rdf:Bag><rdf:li rdf:resource="urn:miriam:refseq:NM_000632" /></rdf:Bag></bqbiol:isDescribedBy><dcterms:modified rdf:parseType="Resource" /></rdf:Description></rdf:RDF>
</html:body>
              </html:html>
            </celldesigner:notes>
            <celldesigner:annotation>
              <celldesigner:complexSpecies>s_id_path_0_i136</celldesigner:complexSpecies>
              <celldesigner:speciesIdentity>
                <celldesigner:class>PROTEIN</celldesigner:class>
                <celldesigner:proteinReference>p_s_id_path_0_i1af</celldesigner:proteinReference>
                <celldesigner:name>ITGAM</celldesigner:name>
              </celldesigner:speciesIdentity>
            </celldesigner:annotation>
          </celldesigner:species>
          <celldesigner:species id="s_id_path_0_i534" name="ITGB2">
            <celldesigner:notes>
              <html:html>
                <html:head>
                  <html:title />
                </html:head>
                <html:body>Name: integrin subunit beta 2
Synonyms: LFA-1, MAC-1
HGNC_ID: 6155
EntrezGene_ID: 3689
RefSeq_ID: NM_000211

<rdf:RDF><rdf:Description rdf:about="#s_id_path_0_i534"><bqbiol:isDescribedBy><rdf:Bag><rdf:li rdf:resource="urn:miriam:ncbigene:3689" /></rdf:Bag></bqbiol:isDescribedBy><bqbiol:isDescribedBy><rdf:Bag><rdf:li rdf:resource="urn:miriam:refseq:NM_000211" /></rdf:Bag></bqbiol:isDescribedBy><bqbiol:isDescribedBy><rdf:Bag><rdf:li rdf:resource="urn:miriam:ensembl:ENSG00000160255" /></rdf:Bag></bqbiol:isDescribedBy><bqbiol:isDescribedBy><rdf:Bag><rdf:li rdf:resource="urn:miriam:uniprot:P05107" /></rdf:Bag></bqbiol:isDescribedBy><bqbiol:isDescribedBy><rdf:Bag><rdf:li rdf:resource="urn:miriam:hgnc.symbol:ITGB2" /></rdf:Bag></bqbiol:isDescribedBy><bqbiol:isDescribedBy><rdf:Bag><rdf:li rdf:resource="urn:miriam:hgnc:6155" /></rdf:Bag></bqbiol:isDescribedBy><dcterms:modified rdf:parseType="Resource" /></rdf:Description></rdf:RDF>
</html:body>
              </html:html>
            </celldesigner:notes>
            <celldesigner:annotation>
              <celldesigner:complexSpecies>s_id_path_0_i136</celldesigner:complexSpecies>
              <celldesigner:speciesIdentity>
                <celldesigner:class>PROTEIN</celldesigner:class>
                <celldesigner:proteinReference>p_s_id_path_0_i534</celldesigner:proteinReference>
                <celldesigner:name>ITGB2</celldesigner:name>
              </celldesigner:speciesIdentity>
            </celldesigner:annotation>
          </celldesigner:species>
          <celldesigner:species id="s_id_path_0_i236" name="FAD">
            <celldesigner:notes>
              <html:html>
                <html:head>
                  <html:title />
                </html:head>
                <html:body>Name: FAD
Synonyms: Adenosine 5'-(trihydrogen pyrophosphate), 5'-5'-ester with riboflavine, FAD, FLAVIN-ADENINE DINUCLEOTIDE, Flavin adenine dinucleotide, Riboflavin 5'-(trihydrogen diphosphate), 5'-5'-ester with adenosine, Riboflavin 5'-adenosine diphosphate, adenosine 5'-[3-(riboflavin-5'-yl) dihydrogen diphosphate]

<rdf:RDF><rdf:Description rdf:about="#s_id_path_0_i236"><bqbiol:isDescribedBy><rdf:Bag><rdf:li rdf:resource="urn:miriam:obo.chebi:CHEBI%3A16238" /></rdf:Bag></bqbiol:isDescribedBy><dcterms:modified rdf:parseType="Resource" /></rdf:Description></rdf:RDF>
</html:body>
              </html:html>
            </celldesigner:notes>
            <celldesigner:annotation>
              <celldesigner:complexSpecies>s_id_path_0_i148</celldesigner:complexSpecies>
              <celldesigner:speciesIdentity>
                <celldesigner:class>SIMPLE_MOLECULE</celldesigner:class>
                <celldesigner:name>FAD</celldesigner:name>
              </celldesigner:speciesIdentity>
            </celldesigner:annotation>
          </celldesigner:species>
          <celldesigner:species id="s_id_path_0_i311" name="RNLS">
            <celldesigner:notes>
              <html:html>
                <html:head>
                  <html:title />
                </html:head>
                <html:body>Symbol: RNLS
Previous Symbols: C10orf59
HGNC_ID: 25641
EntrezGene_ID: 55328
RefSeq_ID: NM_018363

<rdf:RDF><rdf:Description rdf:about="#s_id_path_0_i311"><bqbiol:isDescribedBy><rdf:Bag><rdf:li rdf:resource="urn:miriam:ncbigene:55328" /></rdf:Bag></bqbiol:isDescribedBy><bqbiol:isDescribedBy><rdf:Bag><rdf:li rdf:resource="urn:miriam:hgnc.symbol:RNLS" /></rdf:Bag></bqbiol:isDescribedBy><bqbiol:isDescribedBy><rdf:Bag><rdf:li rdf:resource="urn:miriam:ec-code:1.6.3.5" /></rdf:Bag></bqbiol:isDescribedBy><bqbiol:isDescribedBy><rdf:Bag><rdf:li rdf:resource="urn:miriam:hgnc:25641" /></rdf:Bag></bqbiol:isDescribedBy><bqbiol:isDescribedBy><rdf:Bag><rdf:li rdf:resource="urn:miriam:refseq:NM_018363" /></rdf:Bag></bqbiol:isDescribedBy><bqbiol:isDescribedBy><rdf:Bag><rdf:li rdf:resource="urn:miriam:uniprot:Q5VYX0" /></rdf:Bag></bqbiol:isDescribedBy><bqbiol:isDescribedBy><rdf:Bag><rdf:li rdf:resource="urn:miriam:ensembl:ENSG00000184719" /></rdf:Bag></bqbiol:isDescribedBy><dcterms:modified rdf:parseType="Resource" /></rdf:Description></rdf:RDF>
</html:body>
              </html:html>
            </celldesigner:notes>
            <celldesigner:annotation>
              <celldesigner:complexSpecies>s_id_path_0_i148</celldesigner:complexSpecies>
              <celldesigner:speciesIdentity>
                <celldesigner:class>PROTEIN</celldesigner:class>
                <celldesigner:proteinReference>p_s_id_path_0_i311</celldesigner:proteinReference>
                <celldesigner:name>RNLS</celldesigner:name>
              </celldesigner:speciesIdentity>
            </celldesigner:annotation>
          </celldesigner:species>
          <celldesigner:species id="s_id_path_0_i28a" name="CXCL2">
            <celldesigner:notes>
              <html:html>
                <html:head>
                  <html:title />
                </html:head>
                <html:body>Name: C-X-C motif chemokine ligand 2
Synonyms: CINC-2a, GROb, MGSA-b, MIP-2a, SCYB2
HGNC_ID: 4603
EntrezGene_ID: 2920
RefSeq_ID: NM_002089
Charge: 0

<rdf:RDF><rdf:Description rdf:about="#s_id_path_0_i28a"><bqbiol:isDescribedBy><rdf:Bag><rdf:li rdf:resource="urn:miriam:ncbigene:2920" /></rdf:Bag></bqbiol:isDescribedBy><bqbiol:isDescribedBy><rdf:Bag><rdf:li rdf:resource="urn:miriam:hgnc.symbol:CXCL2" /></rdf:Bag></bqbiol:isDescribedBy><bqbiol:isDescribedBy><rdf:Bag><rdf:li rdf:resource="urn:miriam:ensembl:ENSG00000081041" /></rdf:Bag></bqbiol:isDescribedBy><bqbiol:isDescribedBy><rdf:Bag><rdf:li rdf:resource="urn:miriam:uniprot:P19875" /></rdf:Bag></bqbiol:isDescribedBy><bqbiol:isDescribedBy><rdf:Bag><rdf:li rdf:resource="urn:miriam:refseq:NM_002089" /></rdf:Bag></bqbiol:isDescribedBy><bqbiol:isDescribedBy><rdf:Bag><rdf:li rdf:resource="urn:miriam:hgnc:4603" /></rdf:Bag></bqbiol:isDescribedBy><dcterms:modified rdf:parseType="Resource" /></rdf:Description></rdf:RDF>
</html:body>
              </html:html>
            </celldesigner:notes>
            <celldesigner:annotation>
              <celldesigner:complexSpecies>s_id_path_0_i122</celldesigner:complexSpecies>
              <celldesigner:speciesIdentity>
                <celldesigner:class>RNA</celldesigner:class>
                <celldesigner:rnaReference>r_s_id_path_0_i28a</celldesigner:rnaReference>
                <celldesigner:name>CXCL2</celldesigner:name>
              </celldesigner:speciesIdentity>
            </celldesigner:annotation>
          </celldesigner:species>
          <celldesigner:species id="s_id_path_0_i419" name="CCL2">
            <celldesigner:notes>
              <html:html>
                <html:head>
                  <html:title />
                </html:head>
                <html:body>Name: C-C motif chemokine ligand 2
Synonyms: GDCF-2, HC11, MCAF, MCP-1, MCP1, MGC9434, SMC-CF
HGNC_ID: 10618
EntrezGene_ID: 6347
RefSeq_ID: NM_002982
Charge: 0

<rdf:RDF><rdf:Description rdf:about="#s_id_path_0_i419"><bqbiol:isDescribedBy><rdf:Bag><rdf:li rdf:resource="urn:miriam:refseq:NM_002982" /></rdf:Bag></bqbiol:isDescribedBy><bqbiol:isDescribedBy><rdf:Bag><rdf:li rdf:resource="urn:miriam:hgnc.symbol:CCL2" /></rdf:Bag></bqbiol:isDescribedBy><bqbiol:isDescribedBy><rdf:Bag><rdf:li rdf:resource="urn:miriam:uniprot:P13500" /></rdf:Bag></bqbiol:isDescribedBy><bqbiol:isDescribedBy><rdf:Bag><rdf:li rdf:resource="urn:miriam:ensembl:ENSG00000108691" /></rdf:Bag></bqbiol:isDescribedBy><bqbiol:isDescribedBy><rdf:Bag><rdf:li rdf:resource="urn:miriam:hgnc:10618" /></rdf:Bag></bqbiol:isDescribedBy><bqbiol:isDescribedBy><rdf:Bag><rdf:li rdf:resource="urn:miriam:ncbigene:6347" /></rdf:Bag></bqbiol:isDescribedBy><dcterms:modified rdf:parseType="Resource" /></rdf:Description></rdf:RDF>
</html:body>
              </html:html>
            </celldesigner:notes>
            <celldesigner:annotation>
              <celldesigner:complexSpecies>s_id_path_0_i122</celldesigner:complexSpecies>
              <celldesigner:speciesIdentity>
                <celldesigner:class>RNA</celldesigner:class>
                <celldesigner:rnaReference>r_s_id_path_0_i419</celldesigner:rnaReference>
                <celldesigner:name>CCL2</celldesigner:name>
              </celldesigner:speciesIdentity>
            </celldesigner:annotation>
          </celldesigner:species>
          <celldesigner:species id="s_id_path_0_i53c" name="CCL3">
            <celldesigner:notes>
              <html:html>
                <html:head>
                  <html:title />
                </html:head>
                <html:body>Name: C-C motif chemokine ligand 3
Synonyms: G0S19-1, LD78ALPHA, MIP-1-alpha
HGNC_ID: 10627
EntrezGene_ID: 6348
RefSeq_ID: NM_002983
Charge: 0

<rdf:RDF><rdf:Description rdf:about="#s_id_path_0_i53c"><bqbiol:isDescribedBy><rdf:Bag><rdf:li rdf:resource="urn:miriam:uniprot:P10147" /></rdf:Bag></bqbiol:isDescribedBy><bqbiol:isDescribedBy><rdf:Bag><rdf:li rdf:resource="urn:miriam:refseq:NM_002983" /></rdf:Bag></bqbiol:isDescribedBy><bqbiol:isDescribedBy><rdf:Bag><rdf:li rdf:resource="urn:miriam:hgnc.symbol:CCL3" /></rdf:Bag></bqbiol:isDescribedBy><bqbiol:isDescribedBy><rdf:Bag><rdf:li rdf:resource="urn:miriam:ensembl:ENSG00000277632" /></rdf:Bag></bqbiol:isDescribedBy><bqbiol:isDescribedBy><rdf:Bag><rdf:li rdf:resource="urn:miriam:hgnc:10627" /></rdf:Bag></bqbiol:isDescribedBy><bqbiol:isDescribedBy><rdf:Bag><rdf:li rdf:resource="urn:miriam:ncbigene:6348" /></rdf:Bag></bqbiol:isDescribedBy><dcterms:modified rdf:parseType="Resource" /></rdf:Description></rdf:RDF>
</html:body>
              </html:html>
            </celldesigner:notes>
            <celldesigner:annotation>
              <celldesigner:complexSpecies>s_id_path_0_i122</celldesigner:complexSpecies>
              <celldesigner:speciesIdentity>
                <celldesigner:class>RNA</celldesigner:class>
                <celldesigner:rnaReference>r_s_id_path_0_i53c</celldesigner:rnaReference>
                <celldesigner:name>CCL3</celldesigner:name>
              </celldesigner:speciesIdentity>
            </celldesigner:annotation>
          </celldesigner:species>
          <celldesigner:species id="s_id_path_0_i34c" name="ITGAM">
            <celldesigner:notes>
              <html:html>
                <html:head>
                  <html:title />
                </html:head>
                <html:body>Name: integrin subunit alpha M
Synonyms: CD11b, MAC-1
HGNC_ID: 6149
EntrezGene_ID: 3684
RefSeq_ID: NM_000632

<rdf:RDF><rdf:Description rdf:about="#s_id_path_0_i34c"><bqbiol:isDescribedBy><rdf:Bag><rdf:li rdf:resource="urn:miriam:hgnc.symbol:ITGAM" /></rdf:Bag></bqbiol:isDescribedBy><bqbiol:isDescribedBy><rdf:Bag><rdf:li rdf:resource="urn:miriam:uniprot:P11215" /></rdf:Bag></bqbiol:isDescribedBy><bqbiol:isDescribedBy><rdf:Bag><rdf:li rdf:resource="urn:miriam:ensembl:ENSG00000169896" /></rdf:Bag></bqbiol:isDescribedBy><bqbiol:isDescribedBy><rdf:Bag><rdf:li rdf:resource="urn:miriam:hgnc:6149" /></rdf:Bag></bqbiol:isDescribedBy><bqbiol:isDescribedBy><rdf:Bag><rdf:li rdf:resource="urn:miriam:ncbigene:3684" /></rdf:Bag></bqbiol:isDescribedBy><bqbiol:isDescribedBy><rdf:Bag><rdf:li rdf:resource="urn:miriam:refseq:NM_000632" /></rdf:Bag></bqbiol:isDescribedBy><dcterms:modified rdf:parseType="Resource" /></rdf:Description></rdf:RDF>
</html:body>
              </html:html>
            </celldesigner:notes>
            <celldesigner:annotation>
              <celldesigner:complexSpecies>s_id_path_0_i11f</celldesigner:complexSpecies>
              <celldesigner:speciesIdentity>
                <celldesigner:class>PROTEIN</celldesigner:class>
                <celldesigner:proteinReference>p_s_id_path_0_i34c</celldesigner:proteinReference>
                <celldesigner:name>ITGAM</celldesigner:name>
              </celldesigner:speciesIdentity>
            </celldesigner:annotation>
          </celldesigner:species>
          <celldesigner:species id="s_id_path_0_i399" name="ITGB2">
            <celldesigner:notes>
              <html:html>
                <html:head>
                  <html:title />
                </html:head>
                <html:body>Name: integrin subunit beta 2
Synonyms: LFA-1, MAC-1
HGNC_ID: 6155
EntrezGene_ID: 3689
RefSeq_ID: NM_000211

<rdf:RDF><rdf:Description rdf:about="#s_id_path_0_i399"><bqbiol:isDescribedBy><rdf:Bag><rdf:li rdf:resource="urn:miriam:ncbigene:3689" /></rdf:Bag></bqbiol:isDescribedBy><bqbiol:isDescribedBy><rdf:Bag><rdf:li rdf:resource="urn:miriam:refseq:NM_000211" /></rdf:Bag></bqbiol:isDescribedBy><bqbiol:isDescribedBy><rdf:Bag><rdf:li rdf:resource="urn:miriam:ensembl:ENSG00000160255" /></rdf:Bag></bqbiol:isDescribedBy><bqbiol:isDescribedBy><rdf:Bag><rdf:li rdf:resource="urn:miriam:uniprot:P05107" /></rdf:Bag></bqbiol:isDescribedBy><bqbiol:isDescribedBy><rdf:Bag><rdf:li rdf:resource="urn:miriam:hgnc.symbol:ITGB2" /></rdf:Bag></bqbiol:isDescribedBy><bqbiol:isDescribedBy><rdf:Bag><rdf:li rdf:resource="urn:miriam:hgnc:6155" /></rdf:Bag></bqbiol:isDescribedBy><dcterms:modified rdf:parseType="Resource" /></rdf:Description></rdf:RDF>
</html:body>
              </html:html>
            </celldesigner:notes>
            <celldesigner:annotation>
              <celldesigner:complexSpecies>s_id_path_0_i11f</celldesigner:complexSpecies>
              <celldesigner:speciesIdentity>
                <celldesigner:class>PROTEIN</celldesigner:class>
                <celldesigner:proteinReference>p_s_id_path_0_i399</celldesigner:proteinReference>
                <celldesigner:name>ITGB2</celldesigner:name>
              </celldesigner:speciesIdentity>
            </celldesigner:annotation>
          </celldesigner:species>
          <celldesigner:species id="s_id_path_2_i1ff" name="C9">
            <celldesigner:notes>
              <html:html>
                <html:head>
                  <html:title />
                </html:head>
                <html:body>EntrezGene_ID: 735

<rdf:RDF><rdf:Description rdf:about="#s_id_path_2_i1ff"><bqbiol:isDescribedBy><rdf:Bag><rdf:li rdf:resource="urn:miriam:ncbigene:735" /></rdf:Bag></bqbiol:isDescribedBy><dcterms:modified rdf:parseType="Resource" /></rdf:Description></rdf:RDF>
</html:body>
              </html:html>
            </celldesigner:notes>
            <celldesigner:annotation>
              <celldesigner:complexSpecies>s_id_path_2_i164</celldesigner:complexSpecies>
              <celldesigner:speciesIdentity>
                <celldesigner:class>GENE</celldesigner:class>
                <celldesigner:geneReference>g_s_id_path_2_i1ff</celldesigner:geneReference>
                <celldesigner:name>C9</celldesigner:name>
              </celldesigner:speciesIdentity>
            </celldesigner:annotation>
          </celldesigner:species>
          <celldesigner:species id="s_id_path_2_i2a1" name="C6">
            <celldesigner:notes>
              <html:html>
                <html:head>
                  <html:title />
                </html:head>
                <html:body>EntrezGene_ID: 729

<rdf:RDF><rdf:Description rdf:about="#s_id_path_2_i2a1"><bqbiol:isDescribedBy><rdf:Bag><rdf:li rdf:resource="urn:miriam:ncbigene:729" /></rdf:Bag></bqbiol:isDescribedBy><dcterms:modified rdf:parseType="Resource" /></rdf:Description></rdf:RDF>
</html:body>
              </html:html>
            </celldesigner:notes>
            <celldesigner:annotation>
              <celldesigner:complexSpecies>s_id_path_2_i164</celldesigner:complexSpecies>
              <celldesigner:speciesIdentity>
                <celldesigner:class>GENE</celldesigner:class>
                <celldesigner:geneReference>g_s_id_path_2_i2a1</celldesigner:geneReference>
                <celldesigner:name>C6</celldesigner:name>
              </celldesigner:speciesIdentity>
            </celldesigner:annotation>
          </celldesigner:species>
          <celldesigner:species id="s_id_path_2_i2bb" name="C7">
            <celldesigner:notes>
              <html:html>
                <html:head>
                  <html:title />
                </html:head>
                <html:body>EntrezGene_ID: 730

MGI:88235  LL:109828<rdf:RDF><rdf:Description rdf:about="#s_id_path_2_i2bb"><bqbiol:isDescribedBy><rdf:Bag><rdf:li rdf:resource="urn:miriam:ncbigene:730" /></rdf:Bag></bqbiol:isDescribedBy><dcterms:modified rdf:parseType="Resource" /></rdf:Description></rdf:RDF>
</html:body>
              </html:html>
            </celldesigner:notes>
            <celldesigner:annotation>
              <celldesigner:complexSpecies>s_id_path_2_i164</celldesigner:complexSpecies>
              <celldesigner:speciesIdentity>
                <celldesigner:class>GENE</celldesigner:class>
                <celldesigner:geneReference>g_s_id_path_2_i2bb</celldesigner:geneReference>
                <celldesigner:name>C7</celldesigner:name>
              </celldesigner:speciesIdentity>
            </celldesigner:annotation>
          </celldesigner:species>
          <celldesigner:species id="s_id_path_2_i4e0" name="C8G">
            <celldesigner:notes>
              <html:html>
                <html:head>
                  <html:title />
                </html:head>
                <html:body>EntrezGene_ID: 733

<rdf:RDF><rdf:Description rdf:about="#s_id_path_2_i4e0"><bqbiol:isDescribedBy><rdf:Bag><rdf:li rdf:resource="urn:miriam:ncbigene:733" /></rdf:Bag></bqbiol:isDescribedBy><dcterms:modified rdf:parseType="Resource" /></rdf:Description></rdf:RDF>
</html:body>
              </html:html>
            </celldesigner:notes>
            <celldesigner:annotation>
              <celldesigner:complexSpecies>s_id_path_2_i164</celldesigner:complexSpecies>
              <celldesigner:speciesIdentity>
                <celldesigner:class>GENE</celldesigner:class>
                <celldesigner:geneReference>g_s_id_path_2_i4e0</celldesigner:geneReference>
                <celldesigner:name>C8G</celldesigner:name>
              </celldesigner:speciesIdentity>
            </celldesigner:annotation>
          </celldesigner:species>
          <celldesigner:species id="s_id_path_0_i464" name="SNCA">
            <celldesigner:notes>
              <html:html>
                <html:head>
                  <html:title />
                </html:head>
                <html:body>Name: synuclein alpha
Synonyms: NACP, PD1
HGNC_ID: 11138
EntrezGene_ID: 6622
RefSeq_ID: NM_000345

<rdf:RDF><rdf:Description rdf:about="#s_id_path_0_i464"><bqbiol:isDescribedBy><rdf:Bag><rdf:li rdf:resource="urn:miriam:hgnc:11138" /></rdf:Bag></bqbiol:isDescribedBy><bqbiol:isDescribedBy><rdf:Bag><rdf:li rdf:resource="urn:miriam:ensembl:ENSG00000145335" /></rdf:Bag></bqbiol:isDescribedBy><bqbiol:isDescribedBy><rdf:Bag><rdf:li rdf:resource="urn:miriam:hgnc.symbol:SNCA" /></rdf:Bag></bqbiol:isDescribedBy><bqbiol:isDescribedBy><rdf:Bag><rdf:li rdf:resource="urn:miriam:refseq:NM_000345" /></rdf:Bag></bqbiol:isDescribedBy><bqbiol:isDescribedBy><rdf:Bag><rdf:li rdf:resource="urn:miriam:uniprot:P37840" /></rdf:Bag></bqbiol:isDescribedBy><bqbiol:isDescribedBy><rdf:Bag><rdf:li rdf:resource="urn:miriam:ncbigene:6622" /></rdf:Bag></bqbiol:isDescribedBy><dcterms:modified rdf:parseType="Resource" /></rdf:Description></rdf:RDF>
</html:body>
              </html:html>
            </celldesigner:notes>
            <celldesigner:annotation>
              <celldesigner:complexSpecies>s_id_path_0_i172</celldesigner:complexSpecies>
              <celldesigner:speciesIdentity>
                <celldesigner:class>PROTEIN</celldesigner:class>
                <celldesigner:proteinReference>p_s_id_path_0_i464</celldesigner:proteinReference>
                <celldesigner:state>
                  <celldesigner:listOfModifications>
</celldesigner:listOfModifications>
                </celldesigner:state>
                <celldesigner:name>SNCA</celldesigner:name>
              </celldesigner:speciesIdentity>
            </celldesigner:annotation>
          </celldesigner:species>
          <celldesigner:species id="s_id_path_0_i1d1" name="TNF">
            <celldesigner:notes>
              <html:html>
                <html:head>
                  <html:title />
                </html:head>
                <html:body>Name: tumor necrosis factor
Synonyms: DIF, TNF-alpha, TNFSF2
HGNC_ID: 11892
EntrezGene_ID: 7124
RefSeq_ID: NM_000594

<rdf:RDF><rdf:Description rdf:about="#s_id_path_0_i1d1"><bqbiol:isDescribedBy><rdf:Bag><rdf:li rdf:resource="urn:miriam:refseq:NM_000594" /></rdf:Bag></bqbiol:isDescribedBy><bqbiol:isDescribedBy><rdf:Bag><rdf:li rdf:resource="urn:miriam:hgnc.symbol:TNF" /></rdf:Bag></bqbiol:isDescribedBy><bqbiol:isDescribedBy><rdf:Bag><rdf:li rdf:resource="urn:miriam:uniprot:P01375" /></rdf:Bag></bqbiol:isDescribedBy><bqbiol:isDescribedBy><rdf:Bag><rdf:li rdf:resource="urn:miriam:hgnc:11892" /></rdf:Bag></bqbiol:isDescribedBy><bqbiol:isDescribedBy><rdf:Bag><rdf:li rdf:resource="urn:miriam:ncbigene:7124" /></rdf:Bag></bqbiol:isDescribedBy><bqbiol:isDescribedBy><rdf:Bag><rdf:li rdf:resource="urn:miriam:ensembl:ENSG00000232810" /></rdf:Bag></bqbiol:isDescribedBy><dcterms:modified rdf:parseType="Resource" /></rdf:Description></rdf:RDF>
</html:body>
              </html:html>
            </celldesigner:notes>
            <celldesigner:annotation>
              <celldesigner:complexSpecies>s_id_path_0_i141</celldesigner:complexSpecies>
              <celldesigner:speciesIdentity>
                <celldesigner:class>PROTEIN</celldesigner:class>
                <celldesigner:proteinReference>p_s_id_path_0_i1d1</celldesigner:proteinReference>
                <celldesigner:name>TNF</celldesigner:name>
              </celldesigner:speciesIdentity>
            </celldesigner:annotation>
          </celldesigner:species>
          <celldesigner:species id="s_id_path_0_i2ba" name="TNFRSF1A">
            <celldesigner:notes>
              <html:html>
                <html:head>
                  <html:title />
                </html:head>
                <html:body>Name: TNF receptor superfamily member 1A
Synonyms: CD120a, TNF-R, TNF-R-I, TNF-R55, TNFAR, TNFR60
HGNC_ID: 11916
EntrezGene_ID: 7132
RefSeq_ID: NM_001065

<rdf:RDF><rdf:Description rdf:about="#s_id_path_0_i2ba"><bqbiol:isDescribedBy><rdf:Bag><rdf:li rdf:resource="urn:miriam:ncbigene:7132" /></rdf:Bag></bqbiol:isDescribedBy><bqbiol:isDescribedBy><rdf:Bag><rdf:li rdf:resource="urn:miriam:refseq:NM_001065" /></rdf:Bag></bqbiol:isDescribedBy><bqbiol:isDescribedBy><rdf:Bag><rdf:li rdf:resource="urn:miriam:ensembl:ENSG00000067182" /></rdf:Bag></bqbiol:isDescribedBy><bqbiol:isDescribedBy><rdf:Bag><rdf:li rdf:resource="urn:miriam:uniprot:P19438" /></rdf:Bag></bqbiol:isDescribedBy><bqbiol:isDescribedBy><rdf:Bag><rdf:li rdf:resource="urn:miriam:hgnc.symbol:TNFRSF1A" /></rdf:Bag></bqbiol:isDescribedBy><bqbiol:isDescribedBy><rdf:Bag><rdf:li rdf:resource="urn:miriam:hgnc:11916" /></rdf:Bag></bqbiol:isDescribedBy><dcterms:modified rdf:parseType="Resource" /></rdf:Description></rdf:RDF>
</html:body>
              </html:html>
            </celldesigner:notes>
            <celldesigner:annotation>
              <celldesigner:complexSpecies>s_id_path_0_i141</celldesigner:complexSpecies>
              <celldesigner:speciesIdentity>
                <celldesigner:class>PROTEIN</celldesigner:class>
                <celldesigner:proteinReference>p_s_id_path_0_i2ba</celldesigner:proteinReference>
                <celldesigner:name>TNFRSF1A</celldesigner:name>
              </celldesigner:speciesIdentity>
            </celldesigner:annotation>
          </celldesigner:species>
          <celldesigner:species id="s_id_path_0_i3ae" name="TRADD">
            <celldesigner:notes>
              <html:html>
                <html:head>
                  <html:title />
                </html:head>
                <html:body>Name: TNFRSF1A associated via death domain
Synonyms: Hs.89862
HGNC_ID: 12030
EntrezGene_ID: 8717
RefSeq_ID: NM_001323552

<rdf:RDF><rdf:Description rdf:about="#s_id_path_0_i3ae"><bqbiol:isDescribedBy><rdf:Bag><rdf:li rdf:resource="urn:miriam:ncbigene:8717" /></rdf:Bag></bqbiol:isDescribedBy><bqbiol:isDescribedBy><rdf:Bag><rdf:li rdf:resource="urn:miriam:ensembl:ENSG00000102871" /></rdf:Bag></bqbiol:isDescribedBy><bqbiol:isDescribedBy><rdf:Bag><rdf:li rdf:resource="urn:miriam:refseq:NM_001323552" /></rdf:Bag></bqbiol:isDescribedBy><bqbiol:isDescribedBy><rdf:Bag><rdf:li rdf:resource="urn:miriam:uniprot:Q15628" /></rdf:Bag></bqbiol:isDescribedBy><bqbiol:isDescribedBy><rdf:Bag><rdf:li rdf:resource="urn:miriam:hgnc:12030" /></rdf:Bag></bqbiol:isDescribedBy><bqbiol:isDescribedBy><rdf:Bag><rdf:li rdf:resource="urn:miriam:hgnc.symbol:TRADD" /></rdf:Bag></bqbiol:isDescribedBy><dcterms:modified rdf:parseType="Resource" /></rdf:Description></rdf:RDF>
</html:body>
              </html:html>
            </celldesigner:notes>
            <celldesigner:annotation>
              <celldesigner:complexSpecies>s_id_path_0_i141</celldesigner:complexSpecies>
              <celldesigner:speciesIdentity>
                <celldesigner:class>PROTEIN</celldesigner:class>
                <celldesigner:proteinReference>p_s_id_path_0_i3ae</celldesigner:proteinReference>
                <celldesigner:name>TRADD</celldesigner:name>
              </celldesigner:speciesIdentity>
            </celldesigner:annotation>
          </celldesigner:species>
          <celldesigner:species id="s_id_path_0_i499" name="FADD">
            <celldesigner:notes>
              <html:html>
                <html:head>
                  <html:title />
                </html:head>
                <html:body>Name: Fas associated via death domain
Synonyms: GIG3, MORT1
HGNC_ID: 3573
EntrezGene_ID: 8772
RefSeq_ID: NM_003824

<rdf:RDF><rdf:Description rdf:about="#s_id_path_0_i499"><bqbiol:isDescribedBy><rdf:Bag><rdf:li rdf:resource="urn:miriam:hgnc:3573" /></rdf:Bag></bqbiol:isDescribedBy><bqbiol:isDescribedBy><rdf:Bag><rdf:li rdf:resource="urn:miriam:ncbigene:8772" /></rdf:Bag></bqbiol:isDescribedBy><bqbiol:isDescribedBy><rdf:Bag><rdf:li rdf:resource="urn:miriam:uniprot:Q13158" /></rdf:Bag></bqbiol:isDescribedBy><bqbiol:isDescribedBy><rdf:Bag><rdf:li rdf:resource="urn:miriam:ensembl:ENSG00000168040" /></rdf:Bag></bqbiol:isDescribedBy><bqbiol:isDescribedBy><rdf:Bag><rdf:li rdf:resource="urn:miriam:refseq:NM_003824" /></rdf:Bag></bqbiol:isDescribedBy><bqbiol:isDescribedBy><rdf:Bag><rdf:li rdf:resource="urn:miriam:hgnc.symbol:FADD" /></rdf:Bag></bqbiol:isDescribedBy><dcterms:modified rdf:parseType="Resource" /></rdf:Description></rdf:RDF>
</html:body>
              </html:html>
            </celldesigner:notes>
            <celldesigner:annotation>
              <celldesigner:complexSpecies>s_id_path_0_i141</celldesigner:complexSpecies>
              <celldesigner:speciesIdentity>
                <celldesigner:class>PROTEIN</celldesigner:class>
                <celldesigner:proteinReference>p_s_id_path_0_i499</celldesigner:proteinReference>
                <celldesigner:name>FADD</celldesigner:name>
              </celldesigner:speciesIdentity>
            </celldesigner:annotation>
          </celldesigner:species>
          <celldesigner:species id="s_id_path_2_i219" name="PROC">
            <celldesigner:notes>
              <html:html>
                <html:head>
                  <html:title />
                </html:head>
                <html:body>EntrezGene_ID: 5624

<rdf:RDF><rdf:Description rdf:about="#s_id_path_2_i219"><bqbiol:isDescribedBy><rdf:Bag><rdf:li rdf:resource="urn:miriam:ncbigene:5624" /></rdf:Bag></bqbiol:isDescribedBy><dcterms:modified rdf:parseType="Resource" /></rdf:Description></rdf:RDF>
</html:body>
              </html:html>
            </celldesigner:notes>
            <celldesigner:annotation>
              <celldesigner:complexSpecies>s_id_path_2_i112</celldesigner:complexSpecies>
              <celldesigner:speciesIdentity>
                <celldesigner:class>GENE</celldesigner:class>
                <celldesigner:geneReference>g_s_id_path_2_i219</celldesigner:geneReference>
                <celldesigner:name>PROC</celldesigner:name>
              </celldesigner:speciesIdentity>
            </celldesigner:annotation>
          </celldesigner:species>
          <celldesigner:species id="s_id_path_2_i245" name="PROS1">
            <celldesigner:notes>
              <html:html>
                <html:head>
                  <html:title />
                </html:head>
                <html:body>EntrezGene_ID: 5627

<rdf:RDF><rdf:Description rdf:about="#s_id_path_2_i245"><bqbiol:isDescribedBy><rdf:Bag><rdf:li rdf:resource="urn:miriam:ncbigene:5627" /></rdf:Bag></bqbiol:isDescribedBy><dcterms:modified rdf:parseType="Resource" /></rdf:Description></rdf:RDF>
</html:body>
              </html:html>
            </celldesigner:notes>
            <celldesigner:annotation>
              <celldesigner:complexSpecies>s_id_path_2_i112</celldesigner:complexSpecies>
              <celldesigner:speciesIdentity>
                <celldesigner:class>GENE</celldesigner:class>
                <celldesigner:geneReference>g_s_id_path_2_i245</celldesigner:geneReference>
                <celldesigner:name>PROS1</celldesigner:name>
              </celldesigner:speciesIdentity>
            </celldesigner:annotation>
          </celldesigner:species>
          <celldesigner:species id="s_id_path_0_i1a8" name="APOE">
            <celldesigner:notes>
              <html:html>
                <html:head>
                  <html:title />
                </html:head>
                <html:body>Name: apolipoprotein E
HGNC_ID: 613
EntrezGene_ID: 348
RefSeq_ID: NM_000041

<rdf:RDF><rdf:Description rdf:about="#s_id_path_0_i1a8"><bqbiol:isDescribedBy><rdf:Bag><rdf:li rdf:resource="urn:miriam:ensembl:ENSG00000130203" /></rdf:Bag></bqbiol:isDescribedBy><bqbiol:isDescribedBy><rdf:Bag><rdf:li rdf:resource="urn:miriam:refseq:NM_000041" /></rdf:Bag></bqbiol:isDescribedBy><bqbiol:isDescribedBy><rdf:Bag><rdf:li rdf:resource="urn:miriam:hgnc.symbol:APOE" /></rdf:Bag></bqbiol:isDescribedBy><bqbiol:isDescribedBy><rdf:Bag><rdf:li rdf:resource="urn:miriam:hgnc:613" /></rdf:Bag></bqbiol:isDescribedBy><bqbiol:isDescribedBy><rdf:Bag><rdf:li rdf:resource="urn:miriam:ncbigene:348" /></rdf:Bag></bqbiol:isDescribedBy><bqbiol:isDescribedBy><rdf:Bag><rdf:li rdf:resource="urn:miriam:uniprot:P02649" /></rdf:Bag></bqbiol:isDescribedBy><dcterms:modified rdf:parseType="Resource" /></rdf:Description></rdf:RDF>
</html:body>
              </html:html>
            </celldesigner:notes>
            <celldesigner:annotation>
              <celldesigner:complexSpecies>s_id_path_0_i164</celldesigner:complexSpecies>
              <celldesigner:speciesIdentity>
                <celldesigner:class>PROTEIN</celldesigner:class>
                <celldesigner:proteinReference>p_s_id_path_0_i1a8</celldesigner:proteinReference>
                <celldesigner:name>APOE</celldesigner:name>
              </celldesigner:speciesIdentity>
            </celldesigner:annotation>
          </celldesigner:species>
          <celldesigner:species id="s_id_path_0_i589" name="HSPD1">
            <celldesigner:notes>
              <html:html>
                <html:head>
                  <html:title />
                </html:head>
                <html:body>Name: heat shock protein family D (Hsp60) member 1
Synonyms: GroEL, HSP60
HGNC_ID: 5261
EntrezGene_ID: 3329
RefSeq_ID: NM_002156

<rdf:RDF><rdf:Description rdf:about="#s_id_path_0_i589"><bqbiol:isDescribedBy><rdf:Bag><rdf:li rdf:resource="urn:miriam:refseq:NM_002156" /></rdf:Bag></bqbiol:isDescribedBy><bqbiol:isDescribedBy><rdf:Bag><rdf:li rdf:resource="urn:miriam:ncbigene:3329" /></rdf:Bag></bqbiol:isDescribedBy><bqbiol:isDescribedBy><rdf:Bag><rdf:li rdf:resource="urn:miriam:uniprot:P10809" /></rdf:Bag></bqbiol:isDescribedBy><bqbiol:isDescribedBy><rdf:Bag><rdf:li rdf:resource="urn:miriam:hgnc.symbol:HSPD1" /></rdf:Bag></bqbiol:isDescribedBy><bqbiol:isDescribedBy><rdf:Bag><rdf:li rdf:resource="urn:miriam:hgnc:5261" /></rdf:Bag></bqbiol:isDescribedBy><bqbiol:isDescribedBy><rdf:Bag><rdf:li rdf:resource="urn:miriam:ensembl:ENSG00000144381" /></rdf:Bag></bqbiol:isDescribedBy><dcterms:modified rdf:parseType="Resource" /></rdf:Description></rdf:RDF>
</html:body>
              </html:html>
            </celldesigner:notes>
            <celldesigner:annotation>
              <celldesigner:complexSpecies>s_id_path_0_i164</celldesigner:complexSpecies>
              <celldesigner:speciesIdentity>
                <celldesigner:class>PROTEIN</celldesigner:class>
                <celldesigner:proteinReference>p_s_id_path_0_i589</celldesigner:proteinReference>
                <celldesigner:name>HSPD1</celldesigner:name>
              </celldesigner:speciesIdentity>
            </celldesigner:annotation>
          </celldesigner:species>
          <celldesigner:species id="s_id_path_0_i1ac" name="SNCA">
            <celldesigner:notes>
              <html:html>
                <html:head>
                  <html:title />
                </html:head>
                <html:body>Name: synuclein alpha
Synonyms: NACP, PD1
HGNC_ID: 11138
EntrezGene_ID: 6622
RefSeq_ID: NM_000345

<rdf:RDF><rdf:Description rdf:about="#s_id_path_0_i1ac"><bqbiol:isDescribedBy><rdf:Bag><rdf:li rdf:resource="urn:miriam:hgnc:11138" /></rdf:Bag></bqbiol:isDescribedBy><bqbiol:isDescribedBy><rdf:Bag><rdf:li rdf:resource="urn:miriam:ensembl:ENSG00000145335" /></rdf:Bag></bqbiol:isDescribedBy><bqbiol:isDescribedBy><rdf:Bag><rdf:li rdf:resource="urn:miriam:hgnc.symbol:SNCA" /></rdf:Bag></bqbiol:isDescribedBy><bqbiol:isDescribedBy><rdf:Bag><rdf:li rdf:resource="urn:miriam:refseq:NM_000345" /></rdf:Bag></bqbiol:isDescribedBy><bqbiol:isDescribedBy><rdf:Bag><rdf:li rdf:resource="urn:miriam:uniprot:P37840" /></rdf:Bag></bqbiol:isDescribedBy><bqbiol:isDescribedBy><rdf:Bag><rdf:li rdf:resource="urn:miriam:ncbigene:6622" /></rdf:Bag></bqbiol:isDescribedBy><dcterms:modified rdf:parseType="Resource" /></rdf:Description></rdf:RDF>
</html:body>
              </html:html>
            </celldesigner:notes>
            <celldesigner:annotation>
              <celldesigner:complexSpecies>s_id_path_0_i100</celldesigner:complexSpecies>
              <celldesigner:speciesIdentity>
                <celldesigner:class>PROTEIN</celldesigner:class>
                <celldesigner:proteinReference>p_s_id_path_0_i1ac</celldesigner:proteinReference>
                <celldesigner:state>
                  <celldesigner:listOfModifications>
</celldesigner:listOfModifications>
                </celldesigner:state>
                <celldesigner:name>SNCA</celldesigner:name>
              </celldesigner:speciesIdentity>
            </celldesigner:annotation>
          </celldesigner:species>
          <celldesigner:species id="s_id_path_2_i2ab" name="NPHP4">
            <celldesigner:notes>
              <html:html>
                <html:head>
                  <html:title />
                </html:head>
                <html:body>
                  <rdf:RDF>
                    <rdf:Description rdf:about="#s_id_path_2_i2ab">
                      <bqbiol:isDescribedBy>
                        <rdf:Bag>
                          <rdf:li rdf:resource="urn:miriam:ensembl:ENSG00000131697" />
                        </rdf:Bag>
                      </bqbiol:isDescribedBy>
                      <dcterms:modified rdf:parseType="Resource" />
                    </rdf:Description>
                  </rdf:RDF>
                </html:body>
              </html:html>
            </celldesigner:notes>
            <celldesigner:annotation>
              <celldesigner:complexSpecies>s_id_path_2_i1c7</celldesigner:complexSpecies>
              <celldesigner:speciesIdentity>
                <celldesigner:class>GENE</celldesigner:class>
                <celldesigner:geneReference>g_s_id_path_2_i2ab</celldesigner:geneReference>
                <celldesigner:name>NPHP4</celldesigner:name>
              </celldesigner:speciesIdentity>
            </celldesigner:annotation>
          </celldesigner:species>
          <celldesigner:species id="s_id_path_2_i431" name="NPHP1">
            <celldesigner:notes>
              <html:html>
                <html:head>
                  <html:title />
                </html:head>
                <html:body>
                  <rdf:RDF>
                    <rdf:Description rdf:about="#s_id_path_2_i431">
                      <bqbiol:isDescribedBy>
                        <rdf:Bag>
                          <rdf:li rdf:resource="urn:miriam:ensembl:ENSG00000144061" />
                        </rdf:Bag>
                      </bqbiol:isDescribedBy>
                      <dcterms:modified rdf:parseType="Resource" />
                    </rdf:Description>
                  </rdf:RDF>
                </html:body>
              </html:html>
            </celldesigner:notes>
            <celldesigner:annotation>
              <celldesigner:complexSpecies>s_id_path_2_i1c7</celldesigner:complexSpecies>
              <celldesigner:speciesIdentity>
                <celldesigner:class>GENE</celldesigner:class>
                <celldesigner:geneReference>g_s_id_path_2_i431</celldesigner:geneReference>
                <celldesigner:name>NPHP1</celldesigner:name>
              </celldesigner:speciesIdentity>
            </celldesigner:annotation>
          </celldesigner:species>
          <celldesigner:species id="s_id_path_2_i346" name="PLAU">
            <celldesigner:notes>
              <html:html>
                <html:head>
                  <html:title />
                </html:head>
                <html:body>EntrezGene_ID: 5328

<rdf:RDF><rdf:Description rdf:about="#s_id_path_2_i346"><bqbiol:isDescribedBy><rdf:Bag><rdf:li rdf:resource="urn:miriam:ncbigene:5328" /></rdf:Bag></bqbiol:isDescribedBy><dcterms:modified rdf:parseType="Resource" /></rdf:Description></rdf:RDF>
</html:body>
              </html:html>
            </celldesigner:notes>
            <celldesigner:annotation>
              <celldesigner:complexSpecies>s_id_path_2_i165</celldesigner:complexSpecies>
              <celldesigner:speciesIdentity>
                <celldesigner:class>GENE</celldesigner:class>
                <celldesigner:geneReference>g_s_id_path_2_i346</celldesigner:geneReference>
                <celldesigner:name>PLAU</celldesigner:name>
              </celldesigner:speciesIdentity>
            </celldesigner:annotation>
          </celldesigner:species>
          <celldesigner:species id="s_id_path_2_i3b2" name="PLAT">
            <celldesigner:notes>
              <html:html>
                <html:head>
                  <html:title />
                </html:head>
                <html:body>EntrezGene_ID: 5327

<rdf:RDF><rdf:Description rdf:about="#s_id_path_2_i3b2"><bqbiol:isDescribedBy><rdf:Bag><rdf:li rdf:resource="urn:miriam:ncbigene:5327" /></rdf:Bag></bqbiol:isDescribedBy><dcterms:modified rdf:parseType="Resource" /></rdf:Description></rdf:RDF>
</html:body>
              </html:html>
            </celldesigner:notes>
            <celldesigner:annotation>
              <celldesigner:complexSpecies>s_id_path_2_i165</celldesigner:complexSpecies>
              <celldesigner:speciesIdentity>
                <celldesigner:class>GENE</celldesigner:class>
                <celldesigner:geneReference>g_s_id_path_2_i3b2</celldesigner:geneReference>
                <celldesigner:name>PLAT</celldesigner:name>
              </celldesigner:speciesIdentity>
            </celldesigner:annotation>
          </celldesigner:species>
          <celldesigner:species id="s_id_path_0_i262" name="NT5E">
            <celldesigner:notes>
              <html:html>
                <html:head>
                  <html:title />
                </html:head>
                <html:body>Symbol: NT5E
Previous Symbols: NT5
HGNC_ID: 8021
EntrezGene_ID: 4907
RefSeq_ID: NM_001204813

<rdf:RDF><rdf:Description rdf:about="#s_id_path_0_i262"><bqbiol:isDescribedBy><rdf:Bag><rdf:li rdf:resource="urn:miriam:ec-code:3.1.3.5" /></rdf:Bag></bqbiol:isDescribedBy><bqbiol:isDescribedBy><rdf:Bag><rdf:li rdf:resource="urn:miriam:uniprot:P21589" /></rdf:Bag></bqbiol:isDescribedBy><bqbiol:isDescribedBy><rdf:Bag><rdf:li rdf:resource="urn:miriam:hgnc:8021" /></rdf:Bag></bqbiol:isDescribedBy><bqbiol:isDescribedBy><rdf:Bag><rdf:li rdf:resource="urn:miriam:hgnc.symbol:NT5E" /></rdf:Bag></bqbiol:isDescribedBy><bqbiol:isDescribedBy><rdf:Bag><rdf:li rdf:resource="urn:miriam:ncbigene:4907" /></rdf:Bag></bqbiol:isDescribedBy><bqbiol:isDescribedBy><rdf:Bag><rdf:li rdf:resource="urn:miriam:ensembl:ENSG00000135318" /></rdf:Bag></bqbiol:isDescribedBy><bqbiol:isDescribedBy><rdf:Bag><rdf:li rdf:resource="urn:miriam:refseq:NM_001204813" /></rdf:Bag></bqbiol:isDescribedBy><dcterms:modified rdf:parseType="Resource" /></rdf:Description></rdf:RDF>
</html:body>
              </html:html>
            </celldesigner:notes>
            <celldesigner:annotation>
              <celldesigner:complexSpecies>s_id_path_0_i13f</celldesigner:complexSpecies>
              <celldesigner:speciesIdentity>
                <celldesigner:class>PROTEIN</celldesigner:class>
                <celldesigner:proteinReference>p_s_id_path_0_i262</celldesigner:proteinReference>
                <celldesigner:name>NT5E</celldesigner:name>
              </celldesigner:speciesIdentity>
            </celldesigner:annotation>
          </celldesigner:species>
          <celldesigner:species id="s_id_path_0_i3bf" name="Zn2_plus_">
            <celldesigner:notes>
              <html:html>
                <html:head>
                  <html:title />
                </html:head>
                <html:body>Name: zinc(2+)
Synonyms: ZINC ION, Zn(2+), Zn(2+), Zn(II), Zn2+, dietary zinc, zinc cation, zinc, ion (Zn2+)

<rdf:RDF><rdf:Description rdf:about="#s_id_path_0_i3bf"><bqbiol:isDescribedBy><rdf:Bag><rdf:li rdf:resource="urn:miriam:obo.chebi:CHEBI%3A29105" /></rdf:Bag></bqbiol:isDescribedBy><dcterms:modified rdf:parseType="Resource" /></rdf:Description></rdf:RDF>
</html:body>
              </html:html>
            </celldesigner:notes>
            <celldesigner:annotation>
              <celldesigner:complexSpecies>s_id_path_0_i13f</celldesigner:complexSpecies>
              <celldesigner:speciesIdentity>
                <celldesigner:class>ION</celldesigner:class>
                <celldesigner:name>Zn2_plus_</celldesigner:name>
              </celldesigner:speciesIdentity>
            </celldesigner:annotation>
          </celldesigner:species>
          <celldesigner:species id="s_id_path_2_i46b" name="PTGS2">
            <celldesigner:notes>
              <html:html>
                <html:head>
                  <html:title />
                </html:head>
                <html:body>EntrezGene_ID: 5743

<rdf:RDF><rdf:Description rdf:about="#s_id_path_2_i46b"><bqbiol:isDescribedBy><rdf:Bag><rdf:li rdf:resource="urn:miriam:ncbigene:5743" /></rdf:Bag></bqbiol:isDescribedBy><dcterms:modified rdf:parseType="Resource" /></rdf:Description></rdf:RDF>
</html:body>
              </html:html>
            </celldesigner:notes>
            <celldesigner:annotation>
              <celldesigner:complexSpecies>s_id_path_2_i1e5</celldesigner:complexSpecies>
              <celldesigner:speciesIdentity>
                <celldesigner:class>GENE</celldesigner:class>
                <celldesigner:geneReference>g_s_id_path_2_i46b</celldesigner:geneReference>
                <celldesigner:name>PTGS2</celldesigner:name>
              </celldesigner:speciesIdentity>
            </celldesigner:annotation>
          </celldesigner:species>
          <celldesigner:species id="s_id_path_2_i498" name="PTGS1">
            <celldesigner:notes>
              <html:html>
                <html:head>
                  <html:title />
                </html:head>
                <html:body>EntrezGene_ID: 5742

<rdf:RDF><rdf:Description rdf:about="#s_id_path_2_i498"><bqbiol:isDescribedBy><rdf:Bag><rdf:li rdf:resource="urn:miriam:ncbigene:5742" /></rdf:Bag></bqbiol:isDescribedBy><dcterms:modified rdf:parseType="Resource" /></rdf:Description></rdf:RDF>
</html:body>
              </html:html>
            </celldesigner:notes>
            <celldesigner:annotation>
              <celldesigner:complexSpecies>s_id_path_2_i1e5</celldesigner:complexSpecies>
              <celldesigner:speciesIdentity>
                <celldesigner:class>GENE</celldesigner:class>
                <celldesigner:geneReference>g_s_id_path_2_i498</celldesigner:geneReference>
                <celldesigner:name>PTGS1</celldesigner:name>
              </celldesigner:speciesIdentity>
            </celldesigner:annotation>
          </celldesigner:species>
          <celldesigner:species id="s_id_path_0_i121" name="protofibril">
            <celldesigner:notes>
              <html:html>
                <html:head>
                  <html:title />
                </html:head>
                <html:body>
                  <rdf:RDF>
                    <rdf:Description rdf:about="#s_id_path_0_i121">
                      <dcterms:modified rdf:parseType="Resource" />
                    </rdf:Description>
                  </rdf:RDF>
                </html:body>
              </html:html>
            </celldesigner:notes>
            <celldesigner:annotation>
              <celldesigner:complexSpecies>s_id_path_0_i107</celldesigner:complexSpecies>
              <celldesigner:speciesIdentity>
                <celldesigner:class>COMPLEX</celldesigner:class>
                <celldesigner:name>protofibril</celldesigner:name>
                <celldesigner:hypothetical>true</celldesigner:hypothetical>
              </celldesigner:speciesIdentity>
            </celldesigner:annotation>
          </celldesigner:species>
          <celldesigner:species id="s_id_path_0_i49a" name="CD36">
            <celldesigner:notes>
              <html:html>
                <html:head>
                  <html:title />
                </html:head>
                <html:body>Name: CD36 molecule
Synonyms: FAT, GP3B, GP4, GPIV, SCARB3
HGNC_ID: 1663
EntrezGene_ID: 948
RefSeq_ID: NM_001001547

<rdf:RDF><rdf:Description rdf:about="#s_id_path_0_i49a"><bqbiol:isDescribedBy><rdf:Bag><rdf:li rdf:resource="urn:miriam:hgnc:1663" /></rdf:Bag></bqbiol:isDescribedBy><bqbiol:isDescribedBy><rdf:Bag><rdf:li rdf:resource="urn:miriam:refseq:NM_001001547" /></rdf:Bag></bqbiol:isDescribedBy><bqbiol:isDescribedBy><rdf:Bag><rdf:li rdf:resource="urn:miriam:hgnc.symbol:CD36" /></rdf:Bag></bqbiol:isDescribedBy><bqbiol:isDescribedBy><rdf:Bag><rdf:li rdf:resource="urn:miriam:ncbigene:948" /></rdf:Bag></bqbiol:isDescribedBy><bqbiol:isDescribedBy><rdf:Bag><rdf:li rdf:resource="urn:miriam:ensembl:ENSG00000135218" /></rdf:Bag></bqbiol:isDescribedBy><bqbiol:isDescribedBy><rdf:Bag><rdf:li rdf:resource="urn:miriam:uniprot:P16671" /></rdf:Bag></bqbiol:isDescribedBy><dcterms:modified rdf:parseType="Resource" /></rdf:Description></rdf:RDF>
</html:body>
              </html:html>
            </celldesigner:notes>
            <celldesigner:annotation>
              <celldesigner:complexSpecies>s_id_path_0_i107</celldesigner:complexSpecies>
              <celldesigner:speciesIdentity>
                <celldesigner:class>PROTEIN</celldesigner:class>
                <celldesigner:proteinReference>p_s_id_path_0_i49a</celldesigner:proteinReference>
                <celldesigner:name>CD36</celldesigner:name>
              </celldesigner:speciesIdentity>
            </celldesigner:annotation>
          </celldesigner:species>
          <celldesigner:species id="s_id_path_0_i3a6" name="ICAM1">
            <celldesigner:notes>
              <html:html>
                <html:head>
                  <html:title />
                </html:head>
                <html:body>Name: intercellular adhesion molecule 1
Synonyms: BB2, CD54
HGNC_ID: 5344
EntrezGene_ID: 3383
RefSeq_ID: NM_000201
Charge: 0

<rdf:RDF><rdf:Description rdf:about="#s_id_path_0_i3a6"><bqbiol:isDescribedBy><rdf:Bag><rdf:li rdf:resource="urn:miriam:hgnc:5344" /></rdf:Bag></bqbiol:isDescribedBy><bqbiol:isDescribedBy><rdf:Bag><rdf:li rdf:resource="urn:miriam:uniprot:P05362" /></rdf:Bag></bqbiol:isDescribedBy><bqbiol:isDescribedBy><rdf:Bag><rdf:li rdf:resource="urn:miriam:refseq:NM_000201" /></rdf:Bag></bqbiol:isDescribedBy><bqbiol:isDescribedBy><rdf:Bag><rdf:li rdf:resource="urn:miriam:ensembl:ENSG00000090339" /></rdf:Bag></bqbiol:isDescribedBy><bqbiol:isDescribedBy><rdf:Bag><rdf:li rdf:resource="urn:miriam:hgnc.symbol:ICAM1" /></rdf:Bag></bqbiol:isDescribedBy><bqbiol:isDescribedBy><rdf:Bag><rdf:li rdf:resource="urn:miriam:ncbigene:3383" /></rdf:Bag></bqbiol:isDescribedBy><dcterms:modified rdf:parseType="Resource" /></rdf:Description></rdf:RDF>
</html:body>
              </html:html>
            </celldesigner:notes>
            <celldesigner:annotation>
              <celldesigner:complexSpecies>s_id_path_0_i160</celldesigner:complexSpecies>
              <celldesigner:speciesIdentity>
                <celldesigner:class>PROTEIN</celldesigner:class>
                <celldesigner:proteinReference>p_s_id_path_0_i3a6</celldesigner:proteinReference>
                <celldesigner:name>ICAM1</celldesigner:name>
              </celldesigner:speciesIdentity>
            </celldesigner:annotation>
          </celldesigner:species>
          <celldesigner:species id="s_id_path_0_i517" name="VCAM1">
            <celldesigner:notes>
              <html:html>
                <html:head>
                  <html:title />
                </html:head>
                <html:body>Name: vascular cell adhesion molecule 1
Synonyms: CD106
HGNC_ID: 12663
EntrezGene_ID: 7412
RefSeq_ID: NM_001078
Charge: 0

<rdf:RDF><rdf:Description rdf:about="#s_id_path_0_i517"><bqbiol:isDescribedBy><rdf:Bag><rdf:li rdf:resource="urn:miriam:ensembl:ENSG00000162692" /></rdf:Bag></bqbiol:isDescribedBy><bqbiol:isDescribedBy><rdf:Bag><rdf:li rdf:resource="urn:miriam:uniprot:P19320" /></rdf:Bag></bqbiol:isDescribedBy><bqbiol:isDescribedBy><rdf:Bag><rdf:li rdf:resource="urn:miriam:hgnc.symbol:VCAM1" /></rdf:Bag></bqbiol:isDescribedBy><bqbiol:isDescribedBy><rdf:Bag><rdf:li rdf:resource="urn:miriam:refseq:NM_001078" /></rdf:Bag></bqbiol:isDescribedBy><bqbiol:isDescribedBy><rdf:Bag><rdf:li rdf:resource="urn:miriam:hgnc:12663" /></rdf:Bag></bqbiol:isDescribedBy><bqbiol:isDescribedBy><rdf:Bag><rdf:li rdf:resource="urn:miriam:ncbigene:7412" /></rdf:Bag></bqbiol:isDescribedBy><dcterms:modified rdf:parseType="Resource" /></rdf:Description></rdf:RDF>
</html:body>
              </html:html>
            </celldesigner:notes>
            <celldesigner:annotation>
              <celldesigner:complexSpecies>s_id_path_0_i160</celldesigner:complexSpecies>
              <celldesigner:speciesIdentity>
                <celldesigner:class>PROTEIN</celldesigner:class>
                <celldesigner:proteinReference>p_s_id_path_0_i517</celldesigner:proteinReference>
                <celldesigner:name>VCAM1</celldesigner:name>
              </celldesigner:speciesIdentity>
            </celldesigner:annotation>
          </celldesigner:species>
          <celldesigner:species id="s_id_path_2_i29e" name="TMEM17">
            <celldesigner:notes>
              <html:html>
                <html:head>
                  <html:title />
                </html:head>
                <html:body>
                  <rdf:RDF>
                    <rdf:Description rdf:about="#s_id_path_2_i29e">
                      <bqbiol:isDescribedBy>
                        <rdf:Bag>
                          <rdf:li rdf:resource="urn:miriam:ensembl:ENSG00000186889" />
                        </rdf:Bag>
                      </bqbiol:isDescribedBy>
                      <dcterms:modified rdf:parseType="Resource" />
                    </rdf:Description>
                  </rdf:RDF>
                </html:body>
              </html:html>
            </celldesigner:notes>
            <celldesigner:annotation>
              <celldesigner:complexSpecies>s_id_path_2_i166</celldesigner:complexSpecies>
              <celldesigner:speciesIdentity>
                <celldesigner:class>GENE</celldesigner:class>
                <celldesigner:geneReference>g_s_id_path_2_i29e</celldesigner:geneReference>
                <celldesigner:name>TMEM17</celldesigner:name>
              </celldesigner:speciesIdentity>
            </celldesigner:annotation>
          </celldesigner:species>
          <celldesigner:species id="s_id_path_2_i2f6" name="MKS1">
            <celldesigner:notes>
              <html:html>
                <html:head>
                  <html:title />
                </html:head>
                <html:body>
                  <rdf:RDF>
                    <rdf:Description rdf:about="#s_id_path_2_i2f6">
                      <bqbiol:isDescribedBy>
                        <rdf:Bag>
                          <rdf:li rdf:resource="urn:miriam:ensembl:ENSG00000011143" />
                        </rdf:Bag>
                      </bqbiol:isDescribedBy>
                      <dcterms:modified rdf:parseType="Resource" />
                    </rdf:Description>
                  </rdf:RDF>
                </html:body>
              </html:html>
            </celldesigner:notes>
            <celldesigner:annotation>
              <celldesigner:complexSpecies>s_id_path_2_i166</celldesigner:complexSpecies>
              <celldesigner:speciesIdentity>
                <celldesigner:class>GENE</celldesigner:class>
                <celldesigner:geneReference>g_s_id_path_2_i2f6</celldesigner:geneReference>
                <celldesigner:name>MKS1</celldesigner:name>
              </celldesigner:speciesIdentity>
            </celldesigner:annotation>
          </celldesigner:species>
          <celldesigner:species id="s_id_path_2_i2fb" name="CC2D2A">
            <celldesigner:notes>
              <html:html>
                <html:head>
                  <html:title />
                </html:head>
                <html:body>
                  <rdf:RDF>
                    <rdf:Description rdf:about="#s_id_path_2_i2fb">
                      <bqbiol:isDescribedBy>
                        <rdf:Bag>
                          <rdf:li rdf:resource="urn:miriam:ensembl:ENSG00000048342" />
                        </rdf:Bag>
                      </bqbiol:isDescribedBy>
                      <dcterms:modified rdf:parseType="Resource" />
                    </rdf:Description>
                  </rdf:RDF>
                </html:body>
              </html:html>
            </celldesigner:notes>
            <celldesigner:annotation>
              <celldesigner:complexSpecies>s_id_path_2_i166</celldesigner:complexSpecies>
              <celldesigner:speciesIdentity>
                <celldesigner:class>GENE</celldesigner:class>
                <celldesigner:geneReference>g_s_id_path_2_i2fb</celldesigner:geneReference>
                <celldesigner:name>CC2D2A</celldesigner:name>
              </celldesigner:speciesIdentity>
            </celldesigner:annotation>
          </celldesigner:species>
          <celldesigner:species id="s_id_path_2_i3ce" name="B9D2">
            <celldesigner:notes>
              <html:html>
                <html:head>
                  <html:title />
                </html:head>
                <html:body>
                  <rdf:RDF>
                    <rdf:Description rdf:about="#s_id_path_2_i3ce">
                      <bqbiol:isDescribedBy>
                        <rdf:Bag>
                          <rdf:li rdf:resource="urn:miriam:ensembl:ENSG00000123810" />
                        </rdf:Bag>
                      </bqbiol:isDescribedBy>
                      <dcterms:modified rdf:parseType="Resource" />
                    </rdf:Description>
                  </rdf:RDF>
                </html:body>
              </html:html>
            </celldesigner:notes>
            <celldesigner:annotation>
              <celldesigner:complexSpecies>s_id_path_2_i166</celldesigner:complexSpecies>
              <celldesigner:speciesIdentity>
                <celldesigner:class>GENE</celldesigner:class>
                <celldesigner:geneReference>g_s_id_path_2_i3ce</celldesigner:geneReference>
                <celldesigner:name>B9D2</celldesigner:name>
              </celldesigner:speciesIdentity>
            </celldesigner:annotation>
          </celldesigner:species>
          <celldesigner:species id="s_id_path_2_i3ee" name="AHI1">
            <celldesigner:notes>
              <html:html>
                <html:head>
                  <html:title />
                </html:head>
                <html:body>
                  <rdf:RDF>
                    <rdf:Description rdf:about="#s_id_path_2_i3ee">
                      <bqbiol:isDescribedBy>
                        <rdf:Bag>
                          <rdf:li rdf:resource="urn:miriam:ensembl:ENSG00000135541" />
                        </rdf:Bag>
                      </bqbiol:isDescribedBy>
                      <dcterms:modified rdf:parseType="Resource" />
                    </rdf:Description>
                  </rdf:RDF>
                </html:body>
              </html:html>
            </celldesigner:notes>
            <celldesigner:annotation>
              <celldesigner:complexSpecies>s_id_path_2_i166</celldesigner:complexSpecies>
              <celldesigner:speciesIdentity>
                <celldesigner:class>GENE</celldesigner:class>
                <celldesigner:geneReference>g_s_id_path_2_i3ee</celldesigner:geneReference>
                <celldesigner:name>AHI1</celldesigner:name>
              </celldesigner:speciesIdentity>
            </celldesigner:annotation>
          </celldesigner:species>
          <celldesigner:species id="s_id_path_2_i445" name="TMEM231">
            <celldesigner:notes>
              <html:html>
                <html:head>
                  <html:title />
                </html:head>
                <html:body>
                  <rdf:RDF>
                    <rdf:Description rdf:about="#s_id_path_2_i445">
                      <bqbiol:isDescribedBy>
                        <rdf:Bag>
                          <rdf:li rdf:resource="urn:miriam:ensembl:ENSG00000205084" />
                        </rdf:Bag>
                      </bqbiol:isDescribedBy>
                      <dcterms:modified rdf:parseType="Resource" />
                    </rdf:Description>
                  </rdf:RDF>
                </html:body>
              </html:html>
            </celldesigner:notes>
            <celldesigner:annotation>
              <celldesigner:complexSpecies>s_id_path_2_i166</celldesigner:complexSpecies>
              <celldesigner:speciesIdentity>
                <celldesigner:class>GENE</celldesigner:class>
                <celldesigner:geneReference>g_s_id_path_2_i445</celldesigner:geneReference>
                <celldesigner:name>TMEM231</celldesigner:name>
              </celldesigner:speciesIdentity>
            </celldesigner:annotation>
          </celldesigner:species>
          <celldesigner:species id="s_id_path_2_i456" name="TCTN1">
            <celldesigner:notes>
              <html:html>
                <html:head>
                  <html:title />
                </html:head>
                <html:body>
                  <rdf:RDF>
                    <rdf:Description rdf:about="#s_id_path_2_i456">
                      <bqbiol:isDescribedBy>
                        <rdf:Bag>
                          <rdf:li rdf:resource="urn:miriam:ensembl:ENSG00000204852" />
                        </rdf:Bag>
                      </bqbiol:isDescribedBy>
                      <dcterms:modified rdf:parseType="Resource" />
                    </rdf:Description>
                  </rdf:RDF>
                </html:body>
              </html:html>
            </celldesigner:notes>
            <celldesigner:annotation>
              <celldesigner:complexSpecies>s_id_path_2_i166</celldesigner:complexSpecies>
              <celldesigner:speciesIdentity>
                <celldesigner:class>GENE</celldesigner:class>
                <celldesigner:geneReference>g_s_id_path_2_i456</celldesigner:geneReference>
                <celldesigner:name>TCTN1</celldesigner:name>
              </celldesigner:speciesIdentity>
            </celldesigner:annotation>
          </celldesigner:species>
          <celldesigner:species id="s_id_path_2_i481" name="B9D1">
            <celldesigner:notes>
              <html:html>
                <html:head>
                  <html:title />
                </html:head>
                <html:body>
                  <rdf:RDF>
                    <rdf:Description rdf:about="#s_id_path_2_i481">
                      <bqbiol:isDescribedBy>
                        <rdf:Bag>
                          <rdf:li rdf:resource="urn:miriam:ensembl:ENSG00000108641" />
                        </rdf:Bag>
                      </bqbiol:isDescribedBy>
                      <dcterms:modified rdf:parseType="Resource" />
                    </rdf:Description>
                  </rdf:RDF>
                </html:body>
              </html:html>
            </celldesigner:notes>
            <celldesigner:annotation>
              <celldesigner:complexSpecies>s_id_path_2_i166</celldesigner:complexSpecies>
              <celldesigner:speciesIdentity>
                <celldesigner:class>GENE</celldesigner:class>
                <celldesigner:geneReference>g_s_id_path_2_i481</celldesigner:geneReference>
                <celldesigner:name>B9D1</celldesigner:name>
              </celldesigner:speciesIdentity>
            </celldesigner:annotation>
          </celldesigner:species>
          <celldesigner:species id="s_id_path_2_i4f8" name="TCTN2">
            <celldesigner:notes>
              <html:html>
                <html:head>
                  <html:title />
                </html:head>
                <html:body>
                  <rdf:RDF>
                    <rdf:Description rdf:about="#s_id_path_2_i4f8">
                      <bqbiol:isDescribedBy>
                        <rdf:Bag>
                          <rdf:li rdf:resource="urn:miriam:ensembl:ENSG00000168778" />
                        </rdf:Bag>
                      </bqbiol:isDescribedBy>
                      <dcterms:modified rdf:parseType="Resource" />
                    </rdf:Description>
                  </rdf:RDF>
                </html:body>
              </html:html>
            </celldesigner:notes>
            <celldesigner:annotation>
              <celldesigner:complexSpecies>s_id_path_2_i166</celldesigner:complexSpecies>
              <celldesigner:speciesIdentity>
                <celldesigner:class>GENE</celldesigner:class>
                <celldesigner:geneReference>g_s_id_path_2_i4f8</celldesigner:geneReference>
                <celldesigner:name>TCTN2</celldesigner:name>
              </celldesigner:speciesIdentity>
            </celldesigner:annotation>
          </celldesigner:species>
          <celldesigner:species id="s_id_path_0_i191" name="IL10">
            <celldesigner:notes>
              <html:html>
                <html:head>
                  <html:title />
                </html:head>
                <html:body>Name: interleukin 10
Synonyms: CSIF, IL-10, IL10A, TGIF
HGNC_ID: 5962
EntrezGene_ID: 3586
RefSeq_ID: NM_000572

<rdf:RDF><rdf:Description rdf:about="#s_id_path_0_i191"><bqbiol:isDescribedBy><rdf:Bag><rdf:li rdf:resource="urn:miriam:refseq:NM_000572" /></rdf:Bag></bqbiol:isDescribedBy><bqbiol:isDescribedBy><rdf:Bag><rdf:li rdf:resource="urn:miriam:uniprot:P22301" /></rdf:Bag></bqbiol:isDescribedBy><bqbiol:isDescribedBy><rdf:Bag><rdf:li rdf:resource="urn:miriam:hgnc.symbol:IL10" /></rdf:Bag></bqbiol:isDescribedBy><bqbiol:isDescribedBy><rdf:Bag><rdf:li rdf:resource="urn:miriam:hgnc:5962" /></rdf:Bag></bqbiol:isDescribedBy><bqbiol:isDescribedBy><rdf:Bag><rdf:li rdf:resource="urn:miriam:ensembl:ENSG00000136634" /></rdf:Bag></bqbiol:isDescribedBy><bqbiol:isDescribedBy><rdf:Bag><rdf:li rdf:resource="urn:miriam:ncbigene:3586" /></rdf:Bag></bqbiol:isDescribedBy><dcterms:modified rdf:parseType="Resource" /></rdf:Description></rdf:RDF>
</html:body>
              </html:html>
            </celldesigner:notes>
            <celldesigner:annotation>
              <celldesigner:complexSpecies>s_id_path_0_i16f</celldesigner:complexSpecies>
              <celldesigner:speciesIdentity>
                <celldesigner:class>PROTEIN</celldesigner:class>
                <celldesigner:proteinReference>p_s_id_path_0_i191</celldesigner:proteinReference>
                <celldesigner:name>IL10</celldesigner:name>
              </celldesigner:speciesIdentity>
            </celldesigner:annotation>
          </celldesigner:species>
          <celldesigner:species id="s_id_path_0_i25c" name="TGFB1">
            <celldesigner:notes>
              <html:html>
                <html:head>
                  <html:title />
                </html:head>
                <html:body>Name: transforming growth factor beta 1
Synonyms: CED, TGFbeta
HGNC_ID: 11766
EntrezGene_ID: 7040
RefSeq_ID: NM_000660

<rdf:RDF><rdf:Description rdf:about="#s_id_path_0_i25c"><bqbiol:isDescribedBy><rdf:Bag><rdf:li rdf:resource="urn:miriam:refseq:NM_000660" /></rdf:Bag></bqbiol:isDescribedBy><bqbiol:isDescribedBy><rdf:Bag><rdf:li rdf:resource="urn:miriam:ncbigene:7040" /></rdf:Bag></bqbiol:isDescribedBy><bqbiol:isDescribedBy><rdf:Bag><rdf:li rdf:resource="urn:miriam:hgnc:11766" /></rdf:Bag></bqbiol:isDescribedBy><bqbiol:isDescribedBy><rdf:Bag><rdf:li rdf:resource="urn:miriam:hgnc.symbol:TGFB1" /></rdf:Bag></bqbiol:isDescribedBy><bqbiol:isDescribedBy><rdf:Bag><rdf:li rdf:resource="urn:miriam:uniprot:P01137" /></rdf:Bag></bqbiol:isDescribedBy><bqbiol:isDescribedBy><rdf:Bag><rdf:li rdf:resource="urn:miriam:ensembl:ENSG00000105329" /></rdf:Bag></bqbiol:isDescribedBy><dcterms:modified rdf:parseType="Resource" /></rdf:Description></rdf:RDF>
</html:body>
              </html:html>
            </celldesigner:notes>
            <celldesigner:annotation>
              <celldesigner:complexSpecies>s_id_path_0_i16f</celldesigner:complexSpecies>
              <celldesigner:speciesIdentity>
                <celldesigner:class>PROTEIN</celldesigner:class>
                <celldesigner:proteinReference>p_s_id_path_0_i25c</celldesigner:proteinReference>
                <celldesigner:name>TGFB1</celldesigner:name>
              </celldesigner:speciesIdentity>
            </celldesigner:annotation>
          </celldesigner:species>
          <celldesigner:species id="s_id_path_0_i3d0" name="IL13">
            <celldesigner:notes>
              <html:html>
                <html:head>
                  <html:title />
                </html:head>
                <html:body>Name: interleukin 13
Synonyms: ALRH, BHR1, IL-13, MGC116786, MGC116788, MGC116789, P600
HGNC_ID: 5973
EntrezGene_ID: 3596
RefSeq_ID: NM_002188

<rdf:RDF><rdf:Description rdf:about="#s_id_path_0_i3d0"><bqbiol:isDescribedBy><rdf:Bag><rdf:li rdf:resource="urn:miriam:uniprot:P35225" /></rdf:Bag></bqbiol:isDescribedBy><bqbiol:isDescribedBy><rdf:Bag><rdf:li rdf:resource="urn:miriam:ensembl:ENSG00000169194" /></rdf:Bag></bqbiol:isDescribedBy><bqbiol:isDescribedBy><rdf:Bag><rdf:li rdf:resource="urn:miriam:hgnc:5973" /></rdf:Bag></bqbiol:isDescribedBy><bqbiol:isDescribedBy><rdf:Bag><rdf:li rdf:resource="urn:miriam:refseq:NM_002188" /></rdf:Bag></bqbiol:isDescribedBy><bqbiol:isDescribedBy><rdf:Bag><rdf:li rdf:resource="urn:miriam:hgnc.symbol:IL13" /></rdf:Bag></bqbiol:isDescribedBy><bqbiol:isDescribedBy><rdf:Bag><rdf:li rdf:resource="urn:miriam:ncbigene:3596" /></rdf:Bag></bqbiol:isDescribedBy><dcterms:modified rdf:parseType="Resource" /></rdf:Description></rdf:RDF>
</html:body>
              </html:html>
            </celldesigner:notes>
            <celldesigner:annotation>
              <celldesigner:complexSpecies>s_id_path_0_i16f</celldesigner:complexSpecies>
              <celldesigner:speciesIdentity>
                <celldesigner:class>PROTEIN</celldesigner:class>
                <celldesigner:proteinReference>p_s_id_path_0_i3d0</celldesigner:proteinReference>
                <celldesigner:name>IL13</celldesigner:name>
              </celldesigner:speciesIdentity>
            </celldesigner:annotation>
          </celldesigner:species>
          <celldesigner:species id="s_id_path_0_i429" name="IL4">
            <celldesigner:notes>
              <html:html>
                <html:head>
                  <html:title />
                </html:head>
                <html:body>Name: interleukin 4
Synonyms: BCGF-1, BCGF1, BSF1, IL-4, MGC79402
HGNC_ID: 6014
EntrezGene_ID: 3565
RefSeq_ID: NM_000589
Charge: 0

<rdf:RDF><rdf:Description rdf:about="#s_id_path_0_i429"><bqbiol:isDescribedBy><rdf:Bag><rdf:li rdf:resource="urn:miriam:hgnc:6014" /></rdf:Bag></bqbiol:isDescribedBy><bqbiol:isDescribedBy><rdf:Bag><rdf:li rdf:resource="urn:miriam:ensembl:ENSG00000113520" /></rdf:Bag></bqbiol:isDescribedBy><bqbiol:isDescribedBy><rdf:Bag><rdf:li rdf:resource="urn:miriam:uniprot:P05112" /></rdf:Bag></bqbiol:isDescribedBy><bqbiol:isDescribedBy><rdf:Bag><rdf:li rdf:resource="urn:miriam:hgnc.symbol:IL4" /></rdf:Bag></bqbiol:isDescribedBy><bqbiol:isDescribedBy><rdf:Bag><rdf:li rdf:resource="urn:miriam:ncbigene:3565" /></rdf:Bag></bqbiol:isDescribedBy><bqbiol:isDescribedBy><rdf:Bag><rdf:li rdf:resource="urn:miriam:refseq:NM_000589" /></rdf:Bag></bqbiol:isDescribedBy><dcterms:modified rdf:parseType="Resource" /></rdf:Description></rdf:RDF>
</html:body>
              </html:html>
            </celldesigner:notes>
            <celldesigner:annotation>
              <celldesigner:complexSpecies>s_id_path_0_i16f</celldesigner:complexSpecies>
              <celldesigner:speciesIdentity>
                <celldesigner:class>PROTEIN</celldesigner:class>
                <celldesigner:proteinReference>p_s_id_path_0_i429</celldesigner:proteinReference>
                <celldesigner:name>IL4</celldesigner:name>
              </celldesigner:speciesIdentity>
            </celldesigner:annotation>
          </celldesigner:species>
          <celldesigner:species id="s_id_path_0_i1b6" name="CYBB">
            <celldesigner:notes>
              <html:html>
                <html:head>
                  <html:title />
                </html:head>
                <html:body>Name: cytochrome b-245 beta chain
Synonyms: GP91-PHOX, NOX2
HGNC_ID: 2578
EntrezGene_ID: 1536
RefSeq_ID: NM_000397

<rdf:RDF><rdf:Description rdf:about="#s_id_path_0_i1b6"><bqbiol:isDescribedBy><rdf:Bag><rdf:li rdf:resource="urn:miriam:ensembl:ENSG00000165168" /></rdf:Bag></bqbiol:isDescribedBy><bqbiol:isDescribedBy><rdf:Bag><rdf:li rdf:resource="urn:miriam:refseq:NM_000397" /></rdf:Bag></bqbiol:isDescribedBy><bqbiol:isDescribedBy><rdf:Bag><rdf:li rdf:resource="urn:miriam:uniprot:P04839" /></rdf:Bag></bqbiol:isDescribedBy><bqbiol:isDescribedBy><rdf:Bag><rdf:li rdf:resource="urn:miriam:ncbigene:1536" /></rdf:Bag></bqbiol:isDescribedBy><bqbiol:isDescribedBy><rdf:Bag><rdf:li rdf:resource="urn:miriam:hgnc.symbol:CYBB" /></rdf:Bag></bqbiol:isDescribedBy><bqbiol:isDescribedBy><rdf:Bag><rdf:li rdf:resource="urn:miriam:hgnc:2578" /></rdf:Bag></bqbiol:isDescribedBy><dcterms:modified rdf:parseType="Resource" /></rdf:Description></rdf:RDF>
</html:body>
              </html:html>
            </celldesigner:notes>
            <celldesigner:annotation>
              <celldesigner:complexSpecies>s_id_path_0_i13a</celldesigner:complexSpecies>
              <celldesigner:speciesIdentity>
                <celldesigner:class>PROTEIN</celldesigner:class>
                <celldesigner:proteinReference>p_s_id_path_0_i1b6</celldesigner:proteinReference>
                <celldesigner:name>CYBB</celldesigner:name>
              </celldesigner:speciesIdentity>
            </celldesigner:annotation>
          </celldesigner:species>
          <celldesigner:species id="s_id_path_0_i4ad" name="TAC1">
            <celldesigner:notes>
              <html:html>
                <html:head>
                  <html:title />
                </html:head>
                <html:body>Name: tachykinin precursor 1
Synonyms: NPK
HGNC_ID: 11517
EntrezGene_ID: 6863
RefSeq_ID: NM_003182

<rdf:RDF><rdf:Description rdf:about="#s_id_path_0_i4ad"><bqbiol:isDescribedBy><rdf:Bag><rdf:li rdf:resource="urn:miriam:hgnc:11517" /></rdf:Bag></bqbiol:isDescribedBy><bqbiol:isDescribedBy><rdf:Bag><rdf:li rdf:resource="urn:miriam:uniprot:P20366" /></rdf:Bag></bqbiol:isDescribedBy><bqbiol:isDescribedBy><rdf:Bag><rdf:li rdf:resource="urn:miriam:hgnc.symbol:TAC1" /></rdf:Bag></bqbiol:isDescribedBy><bqbiol:isDescribedBy><rdf:Bag><rdf:li rdf:resource="urn:miriam:ncbigene:6863" /></rdf:Bag></bqbiol:isDescribedBy><bqbiol:isDescribedBy><rdf:Bag><rdf:li rdf:resource="urn:miriam:ensembl:ENSG00000006128" /></rdf:Bag></bqbiol:isDescribedBy><bqbiol:isDescribedBy><rdf:Bag><rdf:li rdf:resource="urn:miriam:refseq:NM_003182" /></rdf:Bag></bqbiol:isDescribedBy><dcterms:modified rdf:parseType="Resource" /></rdf:Description></rdf:RDF>
</html:body>
              </html:html>
            </celldesigner:notes>
            <celldesigner:annotation>
              <celldesigner:complexSpecies>s_id_path_0_i13a</celldesigner:complexSpecies>
              <celldesigner:speciesIdentity>
                <celldesigner:class>PROTEIN</celldesigner:class>
                <celldesigner:proteinReference>p_s_id_path_0_i4ad</celldesigner:proteinReference>
                <celldesigner:name>TAC1</celldesigner:name>
              </celldesigner:speciesIdentity>
            </celldesigner:annotation>
          </celldesigner:species>
          <celldesigner:species id="s_id_path_0_i234" name="TRAF6">
            <celldesigner:notes>
              <html:html>
                <html:head>
                  <html:title />
                </html:head>
                <html:body>Name: TNF receptor associated factor 6
Synonyms: RNF85
HGNC_ID: 12036
EntrezGene_ID: 7189
RefSeq_ID: NM_145803

<rdf:RDF><rdf:Description rdf:about="#s_id_path_0_i234"><bqbiol:isDescribedBy><rdf:Bag><rdf:li rdf:resource="urn:miriam:ncbigene:7189" /></rdf:Bag></bqbiol:isDescribedBy><bqbiol:isDescribedBy><rdf:Bag><rdf:li rdf:resource="urn:miriam:ensembl:ENSG00000175104" /></rdf:Bag></bqbiol:isDescribedBy><bqbiol:isDescribedBy><rdf:Bag><rdf:li rdf:resource="urn:miriam:uniprot:Q9Y4K3" /></rdf:Bag></bqbiol:isDescribedBy><bqbiol:isDescribedBy><rdf:Bag><rdf:li rdf:resource="urn:miriam:hgnc:12036" /></rdf:Bag></bqbiol:isDescribedBy><bqbiol:isDescribedBy><rdf:Bag><rdf:li rdf:resource="urn:miriam:refseq:NM_145803" /></rdf:Bag></bqbiol:isDescribedBy><bqbiol:isDescribedBy><rdf:Bag><rdf:li rdf:resource="urn:miriam:hgnc.symbol:TRAF6" /></rdf:Bag></bqbiol:isDescribedBy><dcterms:modified rdf:parseType="Resource" /></rdf:Description></rdf:RDF>
</html:body>
              </html:html>
            </celldesigner:notes>
            <celldesigner:annotation>
              <celldesigner:complexSpecies>s_id_path_0_i14d</celldesigner:complexSpecies>
              <celldesigner:speciesIdentity>
                <celldesigner:class>PROTEIN</celldesigner:class>
                <celldesigner:proteinReference>p_s_id_path_0_i234</celldesigner:proteinReference>
                <celldesigner:name>TRAF6</celldesigner:name>
              </celldesigner:speciesIdentity>
            </celldesigner:annotation>
          </celldesigner:species>
          <celldesigner:species id="s_id_path_0_i320" name="IL1R1">
            <celldesigner:notes>
              <html:html>
                <html:head>
                  <html:title />
                </html:head>
                <html:body>Name: interleukin 1 receptor type 1
Synonyms: CD121A, D2S1473
HGNC_ID: 5993
EntrezGene_ID: 3554
RefSeq_ID: NM_000877

<rdf:RDF><rdf:Description rdf:about="#s_id_path_0_i320"><bqbiol:isDescribedBy><rdf:Bag><rdf:li rdf:resource="urn:miriam:hgnc:5993" /></rdf:Bag></bqbiol:isDescribedBy><bqbiol:isDescribedBy><rdf:Bag><rdf:li rdf:resource="urn:miriam:uniprot:P14778" /></rdf:Bag></bqbiol:isDescribedBy><bqbiol:isDescribedBy><rdf:Bag><rdf:li rdf:resource="urn:miriam:ensembl:ENSG00000115594" /></rdf:Bag></bqbiol:isDescribedBy><bqbiol:isDescribedBy><rdf:Bag><rdf:li rdf:resource="urn:miriam:refseq:NM_000877" /></rdf:Bag></bqbiol:isDescribedBy><bqbiol:isDescribedBy><rdf:Bag><rdf:li rdf:resource="urn:miriam:hgnc.symbol:IL1R1" /></rdf:Bag></bqbiol:isDescribedBy><bqbiol:isDescribedBy><rdf:Bag><rdf:li rdf:resource="urn:miriam:ncbigene:3554" /></rdf:Bag></bqbiol:isDescribedBy><dcterms:modified rdf:parseType="Resource" /></rdf:Description></rdf:RDF>
</html:body>
              </html:html>
            </celldesigner:notes>
            <celldesigner:annotation>
              <celldesigner:complexSpecies>s_id_path_0_i14d</celldesigner:complexSpecies>
              <celldesigner:speciesIdentity>
                <celldesigner:class>PROTEIN</celldesigner:class>
                <celldesigner:proteinReference>p_s_id_path_0_i320</celldesigner:proteinReference>
                <celldesigner:name>IL1R1</celldesigner:name>
              </celldesigner:speciesIdentity>
            </celldesigner:annotation>
          </celldesigner:species>
          <celldesigner:species id="s_id_path_0_i3b5" name="MYD88">
            <celldesigner:notes>
              <html:html>
                <html:head>
                  <html:title />
                </html:head>
                <html:body>Name: MYD88 innate immune signal transduction adaptor
HGNC_ID: 7562
EntrezGene_ID: 4615
RefSeq_ID: NM_002468

<rdf:RDF><rdf:Description rdf:about="#s_id_path_0_i3b5"><bqbiol:isDescribedBy><rdf:Bag><rdf:li rdf:resource="urn:miriam:ncbigene:4615" /></rdf:Bag></bqbiol:isDescribedBy><bqbiol:isDescribedBy><rdf:Bag><rdf:li rdf:resource="urn:miriam:ensembl:ENSG00000172936" /></rdf:Bag></bqbiol:isDescribedBy><bqbiol:isDescribedBy><rdf:Bag><rdf:li rdf:resource="urn:miriam:uniprot:Q99836" /></rdf:Bag></bqbiol:isDescribedBy><bqbiol:isDescribedBy><rdf:Bag><rdf:li rdf:resource="urn:miriam:hgnc.symbol:MYD88" /></rdf:Bag></bqbiol:isDescribedBy><bqbiol:isDescribedBy><rdf:Bag><rdf:li rdf:resource="urn:miriam:hgnc:7562" /></rdf:Bag></bqbiol:isDescribedBy><bqbiol:isDescribedBy><rdf:Bag><rdf:li rdf:resource="urn:miriam:refseq:NM_002468" /></rdf:Bag></bqbiol:isDescribedBy><dcterms:modified rdf:parseType="Resource" /></rdf:Description></rdf:RDF>
</html:body>
              </html:html>
            </celldesigner:notes>
            <celldesigner:annotation>
              <celldesigner:complexSpecies>s_id_path_0_i14d</celldesigner:complexSpecies>
              <celldesigner:speciesIdentity>
                <celldesigner:class>PROTEIN</celldesigner:class>
                <celldesigner:proteinReference>p_s_id_path_0_i3b5</celldesigner:proteinReference>
                <celldesigner:name>MYD88</celldesigner:name>
              </celldesigner:speciesIdentity>
            </celldesigner:annotation>
          </celldesigner:species>
          <celldesigner:species id="s_id_path_0_i4ec" name="IRAK4">
            <celldesigner:notes>
              <html:html>
                <html:head>
                  <html:title />
                </html:head>
                <html:body>Name: interleukin 1 receptor associated kinase 4
Synonyms: NY-REN-64
HGNC_ID: 17967
EntrezGene_ID: 51135
RefSeq_ID: NM_001114182

<rdf:RDF><rdf:Description rdf:about="#s_id_path_0_i4ec"><bqbiol:isDescribedBy><rdf:Bag><rdf:li rdf:resource="urn:miriam:uniprot:Q9NWZ3" /></rdf:Bag></bqbiol:isDescribedBy><bqbiol:isDescribedBy><rdf:Bag><rdf:li rdf:resource="urn:miriam:refseq:NM_001114182" /></rdf:Bag></bqbiol:isDescribedBy><bqbiol:isDescribedBy><rdf:Bag><rdf:li rdf:resource="urn:miriam:ncbigene:51135" /></rdf:Bag></bqbiol:isDescribedBy><bqbiol:isDescribedBy><rdf:Bag><rdf:li rdf:resource="urn:miriam:hgnc:17967" /></rdf:Bag></bqbiol:isDescribedBy><bqbiol:isDescribedBy><rdf:Bag><rdf:li rdf:resource="urn:miriam:hgnc.symbol:IRAK4" /></rdf:Bag></bqbiol:isDescribedBy><bqbiol:isDescribedBy><rdf:Bag><rdf:li rdf:resource="urn:miriam:ensembl:ENSG00000198001" /></rdf:Bag></bqbiol:isDescribedBy><dcterms:modified rdf:parseType="Resource" /></rdf:Description></rdf:RDF>
</html:body>
              </html:html>
            </celldesigner:notes>
            <celldesigner:annotation>
              <celldesigner:complexSpecies>s_id_path_0_i14d</celldesigner:complexSpecies>
              <celldesigner:speciesIdentity>
                <celldesigner:class>PROTEIN</celldesigner:class>
                <celldesigner:proteinReference>p_s_id_path_0_i4ec</celldesigner:proteinReference>
                <celldesigner:name>IRAK4</celldesigner:name>
              </celldesigner:speciesIdentity>
            </celldesigner:annotation>
          </celldesigner:species>
          <celldesigner:species id="s_id_path_0_i50c" name="IL1B">
            <celldesigner:notes>
              <html:html>
                <html:head>
                  <html:title />
                </html:head>
                <html:body>Name: interleukin 1 beta
Synonyms: IL-1B, IL1-BETA, IL1F2
HGNC_ID: 5992
EntrezGene_ID: 3553
RefSeq_ID: NM_000576

<rdf:RDF><rdf:Description rdf:about="#s_id_path_0_i50c"><bqbiol:isDescribedBy><rdf:Bag><rdf:li rdf:resource="urn:miriam:hgnc:5992" /></rdf:Bag></bqbiol:isDescribedBy><bqbiol:isDescribedBy><rdf:Bag><rdf:li rdf:resource="urn:miriam:hgnc.symbol:IL1B" /></rdf:Bag></bqbiol:isDescribedBy><bqbiol:isDescribedBy><rdf:Bag><rdf:li rdf:resource="urn:miriam:uniprot:P01584" /></rdf:Bag></bqbiol:isDescribedBy><bqbiol:isDescribedBy><rdf:Bag><rdf:li rdf:resource="urn:miriam:refseq:NM_000576" /></rdf:Bag></bqbiol:isDescribedBy><bqbiol:isDescribedBy><rdf:Bag><rdf:li rdf:resource="urn:miriam:ncbigene:3553" /></rdf:Bag></bqbiol:isDescribedBy><bqbiol:isDescribedBy><rdf:Bag><rdf:li rdf:resource="urn:miriam:ensembl:ENSG00000125538" /></rdf:Bag></bqbiol:isDescribedBy><dcterms:modified rdf:parseType="Resource" /></rdf:Description></rdf:RDF>
</html:body>
              </html:html>
            </celldesigner:notes>
            <celldesigner:annotation>
              <celldesigner:complexSpecies>s_id_path_0_i14d</celldesigner:complexSpecies>
              <celldesigner:speciesIdentity>
                <celldesigner:class>PROTEIN</celldesigner:class>
                <celldesigner:proteinReference>p_s_id_path_0_i50c</celldesigner:proteinReference>
                <celldesigner:name>IL1B</celldesigner:name>
              </celldesigner:speciesIdentity>
            </celldesigner:annotation>
          </celldesigner:species>
          <celldesigner:species id="s_id_path_2_i394" name="MASP1">
            <celldesigner:notes>
              <html:html>
                <html:head>
                  <html:title />
                </html:head>
                <html:body>EntrezGene_ID: 5648

<rdf:RDF><rdf:Description rdf:about="#s_id_path_2_i394"><bqbiol:isDescribedBy><rdf:Bag><rdf:li rdf:resource="urn:miriam:ncbigene:5648" /></rdf:Bag></bqbiol:isDescribedBy><dcterms:modified rdf:parseType="Resource" /></rdf:Description></rdf:RDF>
</html:body>
              </html:html>
            </celldesigner:notes>
            <celldesigner:annotation>
              <celldesigner:complexSpecies>s_id_path_2_i1f3</celldesigner:complexSpecies>
              <celldesigner:speciesIdentity>
                <celldesigner:class>GENE</celldesigner:class>
                <celldesigner:geneReference>g_s_id_path_2_i394</celldesigner:geneReference>
                <celldesigner:name>MASP1</celldesigner:name>
              </celldesigner:speciesIdentity>
            </celldesigner:annotation>
          </celldesigner:species>
          <celldesigner:species id="s_id_path_2_i3fa" name="MASP2">
            <celldesigner:notes>
              <html:html>
                <html:head>
                  <html:title />
                </html:head>
                <html:body>EntrezGene_ID: 10747

<rdf:RDF><rdf:Description rdf:about="#s_id_path_2_i3fa"><bqbiol:isDescribedBy><rdf:Bag><rdf:li rdf:resource="urn:miriam:ncbigene:10747" /></rdf:Bag></bqbiol:isDescribedBy><dcterms:modified rdf:parseType="Resource" /></rdf:Description></rdf:RDF>
</html:body>
              </html:html>
            </celldesigner:notes>
            <celldesigner:annotation>
              <celldesigner:complexSpecies>s_id_path_2_i1f3</celldesigner:complexSpecies>
              <celldesigner:speciesIdentity>
                <celldesigner:class>GENE</celldesigner:class>
                <celldesigner:geneReference>g_s_id_path_2_i3fa</celldesigner:geneReference>
                <celldesigner:name>MASP2</celldesigner:name>
              </celldesigner:speciesIdentity>
            </celldesigner:annotation>
          </celldesigner:species>
          <celldesigner:species id="s_id_path_0_i206" name="IRF1">
            <celldesigner:notes>
              <html:html>
                <html:head>
                  <html:title />
                </html:head>
                <html:body>Name: interferon regulatory factor 1
Synonyms: MAR
HGNC_ID: 6116
EntrezGene_ID: 3659
RefSeq_ID: NM_002198

<rdf:RDF><rdf:Description rdf:about="#s_id_path_0_i206"><bqbiol:isDescribedBy><rdf:Bag><rdf:li rdf:resource="urn:miriam:ncbigene:3659" /></rdf:Bag></bqbiol:isDescribedBy><bqbiol:isDescribedBy><rdf:Bag><rdf:li rdf:resource="urn:miriam:hgnc:6116" /></rdf:Bag></bqbiol:isDescribedBy><bqbiol:isDescribedBy><rdf:Bag><rdf:li rdf:resource="urn:miriam:hgnc.symbol:IRF1" /></rdf:Bag></bqbiol:isDescribedBy><bqbiol:isDescribedBy><rdf:Bag><rdf:li rdf:resource="urn:miriam:refseq:NM_002198" /></rdf:Bag></bqbiol:isDescribedBy><bqbiol:isDescribedBy><rdf:Bag><rdf:li rdf:resource="urn:miriam:uniprot:P10914" /></rdf:Bag></bqbiol:isDescribedBy><bqbiol:isDescribedBy><rdf:Bag><rdf:li rdf:resource="urn:miriam:ensembl:ENSG00000125347" /></rdf:Bag></bqbiol:isDescribedBy><dcterms:modified rdf:parseType="Resource" /></rdf:Description></rdf:RDF>
</html:body>
              </html:html>
            </celldesigner:notes>
            <celldesigner:annotation>
              <celldesigner:complexSpecies>s_id_path_0_i137</celldesigner:complexSpecies>
              <celldesigner:speciesIdentity>
                <celldesigner:class>PROTEIN</celldesigner:class>
                <celldesigner:proteinReference>p_s_id_path_0_i206</celldesigner:proteinReference>
                <celldesigner:name>IRF1</celldesigner:name>
              </celldesigner:speciesIdentity>
            </celldesigner:annotation>
          </celldesigner:species>
          <celldesigner:species id="s_id_path_0_i461" name="NFATC2">
            <celldesigner:notes>
              <html:html>
                <html:head>
                  <html:title />
                </html:head>
                <html:body>Name: nuclear factor of activated T cells 2
Synonyms: NF-ATP, NFAT1, NFATp
HGNC_ID: 7776
EntrezGene_ID: 4773
RefSeq_ID: NM_012340

<rdf:RDF><rdf:Description rdf:about="#s_id_path_0_i461"><bqbiol:isDescribedBy><rdf:Bag><rdf:li rdf:resource="urn:miriam:hgnc:7776" /></rdf:Bag></bqbiol:isDescribedBy><bqbiol:isDescribedBy><rdf:Bag><rdf:li rdf:resource="urn:miriam:refseq:NM_012340" /></rdf:Bag></bqbiol:isDescribedBy><bqbiol:isDescribedBy><rdf:Bag><rdf:li rdf:resource="urn:miriam:ensembl:ENSG00000101096" /></rdf:Bag></bqbiol:isDescribedBy><bqbiol:isDescribedBy><rdf:Bag><rdf:li rdf:resource="urn:miriam:ncbigene:4773" /></rdf:Bag></bqbiol:isDescribedBy><bqbiol:isDescribedBy><rdf:Bag><rdf:li rdf:resource="urn:miriam:uniprot:Q13469" /></rdf:Bag></bqbiol:isDescribedBy><bqbiol:isDescribedBy><rdf:Bag><rdf:li rdf:resource="urn:miriam:hgnc.symbol:NFATC2" /></rdf:Bag></bqbiol:isDescribedBy><dcterms:modified rdf:parseType="Resource" /></rdf:Description></rdf:RDF>
</html:body>
              </html:html>
            </celldesigner:notes>
            <celldesigner:annotation>
              <celldesigner:complexSpecies>s_id_path_0_i176</celldesigner:complexSpecies>
              <celldesigner:speciesIdentity>
                <celldesigner:class>PROTEIN</celldesigner:class>
                <celldesigner:proteinReference>p_s_id_path_0_i461</celldesigner:proteinReference>
                <celldesigner:state>
                  <celldesigner:listOfModifications>
</celldesigner:listOfModifications>
                </celldesigner:state>
                <celldesigner:name>NFATC2</celldesigner:name>
              </celldesigner:speciesIdentity>
            </celldesigner:annotation>
          </celldesigner:species>
          <celldesigner:species id="s_id_path_0_i510" name="NFATC1">
            <celldesigner:notes>
              <html:html>
                <html:head>
                  <html:title />
                </html:head>
                <html:body>Name: nuclear factor of activated T cells 1
Synonyms: NF-ATC, NFAT2, NFATc
HGNC_ID: 7775
EntrezGene_ID: 4772
RefSeq_ID: NM_172390

<rdf:RDF><rdf:Description rdf:about="#s_id_path_0_i510"><bqbiol:isDescribedBy><rdf:Bag><rdf:li rdf:resource="urn:miriam:hgnc:7775" /></rdf:Bag></bqbiol:isDescribedBy><bqbiol:isDescribedBy><rdf:Bag><rdf:li rdf:resource="urn:miriam:ncbigene:4772" /></rdf:Bag></bqbiol:isDescribedBy><bqbiol:isDescribedBy><rdf:Bag><rdf:li rdf:resource="urn:miriam:ensembl:ENSG00000131196" /></rdf:Bag></bqbiol:isDescribedBy><bqbiol:isDescribedBy><rdf:Bag><rdf:li rdf:resource="urn:miriam:uniprot:O95644" /></rdf:Bag></bqbiol:isDescribedBy><bqbiol:isDescribedBy><rdf:Bag><rdf:li rdf:resource="urn:miriam:hgnc.symbol:NFATC1" /></rdf:Bag></bqbiol:isDescribedBy><bqbiol:isDescribedBy><rdf:Bag><rdf:li rdf:resource="urn:miriam:refseq:NM_172390" /></rdf:Bag></bqbiol:isDescribedBy><dcterms:modified rdf:parseType="Resource" /></rdf:Description></rdf:RDF>
</html:body>
              </html:html>
            </celldesigner:notes>
            <celldesigner:annotation>
              <celldesigner:complexSpecies>s_id_path_0_i176</celldesigner:complexSpecies>
              <celldesigner:speciesIdentity>
                <celldesigner:class>PROTEIN</celldesigner:class>
                <celldesigner:proteinReference>p_s_id_path_0_i510</celldesigner:proteinReference>
                <celldesigner:state>
                  <celldesigner:listOfModifications>
</celldesigner:listOfModifications>
                </celldesigner:state>
                <celldesigner:name>NFATC1</celldesigner:name>
              </celldesigner:speciesIdentity>
            </celldesigner:annotation>
          </celldesigner:species>
          <celldesigner:species id="s_id_path_2_i1f1" name="activated_space_thrombin_space_(factor_space_IIa)">
            <celldesigner:notes>
              <html:html>
                <html:head>
                  <html:title />
                </html:head>
                <html:body>Name: activated thrombin (factor IIa) [extracellular region]
Reactome_ID: R-DRE-156786, R-BTA-156786, R-GGA-156786, R-HSA-156786, R-RNO-156786, R-MMU-156786, R-CFA-156786, R-SSC-156786

<rdf:RDF><rdf:Description rdf:about="#s_id_path_2_i1f1"><bqbiol:hasPart><rdf:Bag><rdf:li rdf:resource="urn:miriam:uniprot:P00734" /></rdf:Bag></bqbiol:hasPart><bqbiol:isHomologTo><rdf:Bag><rdf:li rdf:resource="urn:miriam:reactome:R-DRE-156786" /></rdf:Bag></bqbiol:isHomologTo><bqbiol:isHomologTo><rdf:Bag><rdf:li rdf:resource="urn:miriam:reactome:R-BTA-156786" /></rdf:Bag></bqbiol:isHomologTo><bqbiol:isHomologTo><rdf:Bag><rdf:li rdf:resource="urn:miriam:reactome:R-GGA-156786" /></rdf:Bag></bqbiol:isHomologTo><bqbiol:is><rdf:Bag><rdf:li rdf:resource="urn:miriam:reactome:R-HSA-156786" /></rdf:Bag></bqbiol:is><bqbiol:isHomologTo><rdf:Bag><rdf:li rdf:resource="urn:miriam:reactome:R-RNO-156786" /></rdf:Bag></bqbiol:isHomologTo><bqbiol:isHomologTo><rdf:Bag><rdf:li rdf:resource="urn:miriam:reactome:R-MMU-156786" /></rdf:Bag></bqbiol:isHomologTo><bqbiol:isHomologTo><rdf:Bag><rdf:li rdf:resource="urn:miriam:reactome:R-CFA-156786" /></rdf:Bag></bqbiol:isHomologTo><bqbiol:isHomologTo><rdf:Bag><rdf:li rdf:resource="urn:miriam:reactome:R-SSC-156786" /></rdf:Bag></bqbiol:isHomologTo><bqbiol:hasPart><rdf:Bag><rdf:li rdf:resource="urn:miriam:obo.chebi:CHEBI%3A29108" /></rdf:Bag></bqbiol:hasPart><dcterms:modified rdf:parseType="Resource" /></rdf:Description></rdf:RDF>
</html:body>
              </html:html>
            </celldesigner:notes>
            <celldesigner:annotation>
              <celldesigner:complexSpecies>s_id_path_2_i13c</celldesigner:complexSpecies>
              <celldesigner:speciesIdentity>
                <celldesigner:class>COMPLEX</celldesigner:class>
                <celldesigner:name>activated_space_thrombin_space_(factor_space_IIa)</celldesigner:name>
              </celldesigner:speciesIdentity>
            </celldesigner:annotation>
          </celldesigner:species>
          <celldesigner:species id="s_id_path_2_i234" name="mir_minus_30c_minus_2">
            <celldesigner:notes>
              <html:html>
                <html:head>
                  <html:title />
                </html:head>
                <html:body>
                  <rdf:RDF>
                    <rdf:Description rdf:about="#s_id_path_2_i234">
                      <bqbiol:isDescribedBy>
                        <rdf:Bag>
                          <rdf:li rdf:resource="urn:miriam:ensembl:ENSG00000199094" />
                        </rdf:Bag>
                      </bqbiol:isDescribedBy>
                      <dcterms:modified rdf:parseType="Resource" />
                    </rdf:Description>
                  </rdf:RDF>
                </html:body>
              </html:html>
            </celldesigner:notes>
[truncated: 11,191,251 more chars]
