# Supplementary material for: Visualization of automatically combined disease maps and pathway diagrams for rare diseases
Source: Front Bioinform. 2023 Jul 12;3:1101505. doi: 10.3389/fbinf.2023.1101505 (PMC10369067; doi:10.3389/fbinf.2023.1101505)
Supplement: Supplementary file 1 [file DataSheet1.ZIP › Adhoc_map_for_OrphaNet_791/parameters.sh]

#!/usr/bin/env bash

ORPHANET_IDS="791"
### if USE_HPO=1, ORPHANET_IDS above is not used
USE_HPO=0
HPO_IDS="HP:0002067,HP:0001644"
MAX_INFERRED_ORPHANET_IDS=5

USE_DISGENET=1
DISGENET_TOKEN="8cb1d87b12b35f4002478b23db0d02074ddcecd5" ### A dedicated API key, courtesy of Janet Pinero, UPF, Barcelona
DISGENET_CNT_THRESHOLD=50
DISGENET_ASSOCIATION_SCORE_THRESHOLD=0

USE_OPENTARGETS=1
OPENTARGETS_CNT_THRESHOLD=50
OPENTARGETS_ASSOCIATION_SCORE_THRESHOLD=0.3

USE_VEP=0
VEP_THRESHOLD=0.001

USE_DEGS=1
DEG_FILE="associations/data/ORPHA791_DEGs/DEGs_GSE206529_organoids_D100_sympVScontrols_FDR005_abslogFC2_edgeR.tsv"

### Parameters for StringDB
STRING_NETWORK_SIZE=100
STRING_NETWORK_SCORE=500

### MINERVA Net identifiers of registered MINERVA Platform instances
DISEASE_MAPS="1739,1745,3114"
### Max areas per disease map to include
ENRICH_MAX_AREAS_PER_MAP=3

### EnrichR pathway db names
PATHWAY_DBS="WikiPathway_2021_Human,Reactome_2022"
### Max areas per pathway db to include
MAX_AREAS_PER_PATHWAY_DB=5

STOP_AFTER_STAGE=0
