# Supplementary material for: Visualization of automatically combined disease maps and pathway diagrams for rare diseases
Source: Front Bioinform. 2023 Jul 12;3:1101505. doi: 10.3389/fbinf.2023.1101505 (PMC10369067; doi:10.3389/fbinf.2023.1101505)
Supplement: Supplementary file 1 [file DataSheet1.ZIP › Adhoc_map_for_OrphaNet_791/05-enriched_disease_maps.txt]

minerva_instance	project_id	model_id	name	component_id	pvalue	padj	height	width	x	y	z
https://pdmap.uni.lu/minerva/api/	pd_map_winter_22	4932	Dopamine metabolism	544440	0.77637770971732	0.999632417534993	1849	2402	17493	2939	20
https://pdmap.uni.lu/minerva/api/	pd_map_winter_22	4932	Dopaminergic transcription	544474	0.994637811517399	0.999632417534993	919	882	6286	3136.375	61
https://pdmap.uni.lu/minerva/api/	pd_map_winter_22	4932	ER stress signaling	544453	0.999632417534993	0.999632417534993	831	1521.33333333334	9861	1757.625	46
https://pdmap.uni.lu/minerva/api/	pd_map_winter_22	4932	ER stress signaling	544458	0.999632417534993	0.999632417534993	869	1498	9590.66666666666	2636.375	45
https://pdmap.uni.lu/minerva/api/	pd_map_winter_22	4932	Glycolysis	544448	0.900204741771807	0.999632417534993	2073	3436	2864	5613	13
https://pdmap.uni.lu/minerva/api/	pd_map_winter_22	4932	Microglial phagocytosis	544443	0.239873480623408	0.989478107571559	1801	4455	11314	9839	10
https://pdmap.uni.lu/minerva/api/	pd_map_winter_22	4932	Neuroinflammation	544456	0.00698293560791075	0.115218437530527	3382	7982	3332	9414	2
https://pdmap.uni.lu/minerva/api/	pd_map_winter_22	4932	PPARGC1A activity	544463	0.467919734945137	0.999632417534993	1073	1118	7168.83333333334	2808.375	47
https://pdmap.uni.lu/minerva/api/	pd_map_winter_22	4932	Signalling in striatal neurons	544471	0.838345851526774	0.999632417534993	5464	3266	20500	3517	3
https://pdmap.uni.lu/minerva/api/	pd_map_winter_22	4932	Core PD map	entire.diagram	0.776275698355561	0.999632417534993	13503	26779.25	0	0	1
https://pdmap.uni.lu/minerva/api/	pd_map_winter_22	4931	Actin filament organization	entire.diagram	0.228741153153901	0.989478107571559	1238.25	2500	0	0	1
https://pdmap.uni.lu/minerva/api/	pd_map_winter_22	4933	Neuroinflammation	entire.diagram	0.00503546957283053	0.115218437530527	4172.15625	10312.75	0	0	1
https://pdmap.uni.lu/minerva/api/	pd_map_winter_22	4935	Fatty acid and ketone body metabolism	544481	0.980359004296583	0.999632417534993	1670	3637	4043	2100	4
https://pdmap.uni.lu/minerva/api/	pd_map_winter_22	4935	TCA Cycle	544482	0.377971651157735	0.999632417534993	1673	2090.5	1306	1211	6
https://pdmap.uni.lu/minerva/api/	pd_map_winter_22	4935	Mitochondrial and ROS metabolism	entire.diagram	0.726738169326555	0.999632417534993	3880	9215	0	0	1
https://pdmap.uni.lu/minerva/api/	pd_map_winter_22	4937	Axonal remodeling and CDK5 signaling	entire.diagram	0.5404024411151	0.999632417534993	1535.10976890756	5170	0	0	1
https://pdmap.uni.lu/minerva/api/	pd_map_winter_22	4938	FOXO3 activity	entire.diagram	0.964255916816916	0.999632417534993	1814	1639	0	0	1
https://pdmap.uni.lu/minerva/api/	pd_map_winter_22	4943	Iron metabolism	entire.diagram	0.0445704214832448	0.490274636315693	4544	9102	0	0	1
https://pdmap.uni.lu/minerva/api/	pd_map_winter_22	4944	Cell death	entire.diagram	0.977069926523846	0.999632417534993	2852	4556	0	0	1
https://pdmap.uni.lu/minerva/api/	pd_map_winter_22	4946	Inflammation signaling	entire.diagram	0.900204741771807	0.999632417534993	1695.5	2823	0	0	1
https://pdmap.uni.lu/minerva/api/	pd_map_winter_22	4947	Glycolysis	entire.diagram	0.936973198031824	0.999632417534993	2947	5092	0	0	1
https://pdmap.uni.lu/minerva/api/	pd_map_winter_22	4948	striatum	544485	0.298233718578434	0.999632417534993	618	2125	165	946	3
https://pdmap.uni.lu/minerva/api/	pd_map_winter_22	4948	SHH signaling	entire.diagram	0.824605630083701	0.999632417534993	1644	4368.5	0	0	1
https://pdmap.uni.lu/minerva/api/	pd_map_winter_22	4949	cortex	544488	0.2205912646917	0.989478107571559	1534	2234.5	2155.5	227	1
https://pdmap.uni.lu/minerva/api/	pd_map_winter_22	4949	substantia nigra pars compacta	544493	0.404280215562417	0.999632417534993	1409.25	1838.375	310	143	3
https://pdmap.uni.lu/minerva/api/	pd_map_winter_22	4949	Nicotine signaling	entire.diagram	0.121150867836193	0.989478107571559	2653	4498	0	0	1
https://pdmap.uni.lu/minerva/api/	pd_map_winter_22	4951	cortex	544521	0.468441082971251	0.999632417534993	1120	3822	349	187	3
https://pdmap.uni.lu/minerva/api/	pd_map_winter_22	4951	Scrapbook	entire.diagram	0.99240774240245	0.999632417534993	3699.25	5497.5	0	0	1
https://pdmap.uni.lu/minerva/api/	pd_map_winter_22	4953	Postnatal day 3	544529	0.179577018079176	0.989478107571559	89	350	609	3594	219
https://pdmap.uni.lu/minerva/api/	pd_map_winter_22	4953	Postnatal day 3	544530	0.179577018079176	0.989478107571559	124	334	1515	5210	202
https://pdmap.uni.lu/minerva/api/	pd_map_winter_22	4953	Postnatal day 3	544557	0.179577018079176	0.989478107571559	79	249	978	2707	246
https://pdmap.uni.lu/minerva/api/	pd_map_winter_22	4953	NR2F1 signaling	entire.diagram	0.754711827725086	0.999632417534993	6911	11529	0	0	1
https://pdmap.uni.lu/minerva/api/	pd_map_winter_22	4954	SRR signaling	entire.diagram	0.989758454945531	0.999632417534993	5096	8081	0	0	1
https://progeria.uni.lu/minerva/api/	aging_map_081018	128	Cell cycle control	110294	0.363315838512431	0.831662258690883	558	847	8335	6280	12866
https://progeria.uni.lu/minerva/api/	aging_map_081018	128	HIF1a / JAK-STAT	110300	0.692662814573461	0.918575537150155	1930	645	9415	670	8689
https://progeria.uni.lu/minerva/api/	aging_map_081018	128	JUN/AP1 signaling	110299	0.490834710747249	0.831662258690883	856	830	12675	1385	8880
https://progeria.uni.lu/minerva/api/	aging_map_081018	128	Mitochondrial respiration - Glycolysis	110293	0.803753595006386	0.918575537150155	1510	2529	8329	5693	8773
https://progeria.uni.lu/minerva/api/	aging_map_081018	128	NFE2L2 signaling	110290	0.519788911681802	0.831662258690883	1192	832	11691	1204	8854
https://progeria.uni.lu/minerva/api/	aging_map_081018	128	NFkB signaling	110309	0.401401424091095	0.831662258690883	2048	880	10667	676	8683
https://progeria.uni.lu/minerva/api/	aging_map_081018	128	PGC1A signaling	110302	0.95674572776191	0.97473754739511	1570	1125	8154	1215	8827
https://progeria.uni.lu/minerva/api/	aging_map_081018	128	extrinsic apoptosis	110295	0.624707373048087	0.908665269888127	597	1401	5081	803	8719
https://progeria.uni.lu/minerva/api/	aging_map_081018	128	aging_map081018	entire.diagram	0.97473754739511	0.97473754739511	7959.5	19555.5	0	0	1
https://progeria.uni.lu/minerva/api/	aging_map_081018	130	Kidney	110314	0.11119363932636	0.535102284977541	685	1693	3907	1418	8843
https://progeria.uni.lu/minerva/api/	aging_map_081018	130	Liver	110316	0.429470999376149	0.831662258690883	951	1288	2094	2164	8841
https://progeria.uni.lu/minerva/api/	aging_map_081018	130	Vascular system	110315	0.0855498121448266	0.535102284977541	821	4949	995	111	8772
https://progeria.uni.lu/minerva/api/	aging_map_081018	130	intercellular communication	entire.diagram	0.0166916760722927	0.267066817156683	3684	6576	0	0	1
https://progeria.uni.lu/minerva/api/	aging_map_081018	132	Arginine methylations	110326	0.133775571244385	0.535102284977541	950	1670	2647	42	8831
https://progeria.uni.lu/minerva/api/	aging_map_081018	132	Lysine methylations	110323	0.328370417243974	0.831662258690883	2410	2450	67	42	8770
https://progeria.uni.lu/minerva/api/	aging_map_081018	132	histone modifications	entire.diagram	0.770189861758189	0.918575537150155	2624	8067	0	0	1
https://covid19map.elixir-luxembourg.org/minerva/api/	covid19_map_17Jun21	932	Renin-angiotensin pathway	entire.diagram	0.719792758020303	0.980176101787387	2182	2566	0	0	1
https://covid19map.elixir-luxembourg.org/minerva/api/	covid19_map_17Jun21	941	PAMP signalling	entire.diagram	0.980176101787387	0.980176101787387	2645	2010	0	0	1
https://covid19map.elixir-luxembourg.org/minerva/api/	covid19_map_17Jun21	942	Nsp14 and metabolism	entire.diagram	0.821755344816546	0.980176101787387	3215	6051	0	0	1
https://covid19map.elixir-luxembourg.org/minerva/api/	covid19_map_17Jun21	943	Apoptosis pathway	entire.diagram	0.79322321570555	0.980176101787387	1133.625	1380	0	0	1
https://covid19map.elixir-luxembourg.org/minerva/api/	covid19_map_17Jun21	946	Orf3a protein interactions	entire.diagram	0.166367955098	0.543495762510781	2352	1797	0	0	1
https://covid19map.elixir-luxembourg.org/minerva/api/	covid19_map_17Jun21	947	NLRP3 inflammasome activation	entire.diagram	0.631348494656446	0.980176101787387	2840	3688	0	0	1
https://covid19map.elixir-luxembourg.org/minerva/api/	covid19_map_17Jun21	948	Endoplasmatic Reticulum stress	entire.diagram	0.910486004857143	0.980176101787387	2383	4764	0	0	1
https://covid19map.elixir-luxembourg.org/minerva/api/	covid19_map_17Jun21	951	Coagulation pathway	entire.diagram	0.069330553605617	0.346652768028085	3391	3342	0	0	1
https://covid19map.elixir-luxembourg.org/minerva/api/	covid19_map_17Jun21	952	HMOX1 pathway	entire.diagram	0.217398305004313	0.543495762510781	2280.5	4855.21875	0	0	1
https://covid19map.elixir-luxembourg.org/minerva/api/	covid19_map_17Jun21	953	Kynurenine synthesis pathway	entire.diagram	0.0191781338353709	0.191781338353709	3435	2877	0	0	1
