# Supplementary material for: Visualization of automatically combined disease maps and pathway diagrams for rare diseases
Source: Front Bioinform. 2023 Jul 12;3:1101505. doi: 10.3389/fbinf.2023.1101505 (PMC10369067; doi:10.3389/fbinf.2023.1101505)
Supplement: Supplementary file 1 [file DataSheet1.ZIP › Adhoc_map_for_OrphaNet_791/05-enriched_pathways.txt]

pathway_db	Term	Overlap	P.value	Adjusted.P.value	Old.P.value	Old.Adjusted.P.value	Odds.Ratio	Combined.Score	Genes
WikiPathway_2021_Human	Ciliopathies WP4803	19/183	1.86053958578582e-08	5.11648386091101e-06	0	0	5.42973076469895	96.6481987590496	OFD1;BBS1;DNAH11;ARL6;IFT172;PCARE;CRX;TULP1;SPATA7;TMEM231;RPGRIP1;AHI1;RP1;FAM161A;TMEM138;RP2;MAK;CNGA1;CNGB1
WikiPathway_2021_Human	Joubert Syndrome WP4656	9/76	3.79777143462033e-05	0.00522193572260295	0	0	6.17783722894959	62.881184406365	OFD1;BBS1;AHI1;TMEM138;RP2;PDE6G;PDE6B;PDE6A;TMEM231
WikiPathway_2021_Human	Complement and Coagulation Cascades WP558	7/58	0.00024638891271306	0.0225856503320305	0	0	6.28794992175274	52.244056471883	C3;SERPINA1;PLAU;TFPI;KLKB1;SERPINA5;F5
WikiPathway_2021_Human	Prostaglandin Synthesis and Regulation WP98	6/45	0.000396369559084906	0.0272504071870873	0	0	7.03584939650513	55.1129590492617	ANXA1;HPGD;ANXA3;PTGER2;AKR1C3;S100A10
WikiPathway_2021_Human	miRNA targets in ECM and membrane receptors WP2911	4/22	0.0011630786660155	0.0639693266308524	0	0	10.1263921263921	68.4208394264306	COL3A1;FN1;COL6A3;ITGB6
WikiPathway_2021_Human	TYROBP causal network in microglia WP3945	6/61	0.00202119894305464	0.0892999098461418	0	0	4.98496912923142	30.9270695470327	C3;RBM47;SLC7A7;KCNE3;ITGAX;CAPG
WikiPathway_2021_Human	Vitamin A and carotenoid metabolism WP716	5/43	0.00227308861426543	0.0892999098461418	0	0	6.00375061485489	36.5425230470841	RDH12;ALDH1A1;LRAT;BCO1;RPE65
WikiPathway_2021_Human	Tryptophan catabolism leading to NAD+ production WP4210	3/16	0.00457513214729653	0.139795704500727	0	0	10.4940966010733	56.5329544915455	TDO2;NMRK2;KMO
WikiPathway_2021_Human	Metabolic pathway of LDL, HDL and TG, including diseases WP4522	3/16	0.00457513214729653	0.139795704500727	0	0	10.4940966010733	56.5329544915455	MTTP;APOA1;APOE
WikiPathway_2021_Human	NAD Biosynthesis II (from tryptophan) WP2485	2/8	0.0120100719188446	0.319730545446256	0	0	15.1283836040217	66.8978583564039	TDO2;KMO
WikiPathway_2021_Human	Blood Clotting Cascade WP272	3/23	0.0129381727920139	0.319730545446256	0	0	6.81872093023256	29.6448884158879	PLAU;KLKB1;F5
WikiPathway_2021_Human	Photodynamic therapy-induced NFE2L2 (NRF2) survival signaling WP3612	3/24	0.0145532329863532	0.319730545446256	0	0	6.4936877076412	27.4679230945999	ABCC3;HMOX1;ABCG2
WikiPathway_2021_Human	Composition of Lipid Particles WP3601	2/9	0.0152220638495031	0.319730545446256	0	0	12.9665230361286	54.2650199433951	APOA1;APOE
WikiPathway_2021_Human	MTHFR deficiency WP4288	3/25	0.0162771914045367	0.319730545446256	0	0	6.19820295983087	25.5241406046679	BHMT;ASMT;HNMT
WikiPathway_2021_Human	Complement system WP2806	6/97	0.0188618822389615	0.344683010229641	0	0	3.00733458578892	11.9409594143868	C3;ITGAX;APOA1;KLKB1;DCN;ICAM1
WikiPathway_2021_Human	1q21.1 copy number variation syndrome WP4905	3/27	0.0200542842315427	0.344683010229641	0	0	5.68110465116279	22.2092132599814	GJA1;GJA3;GJA8
WikiPathway_2021_Human	Vitamin B12 metabolism WP1533	4/50	0.0228076002065532	0.349051249985246	0	0	3.95682578291274	14.9594187262588	APOA1;APOE;MPO;ICAM1
WikiPathway_2021_Human	Statin inhibition of cholesterol production WP430	3/29	0.0242723685393187	0.349051249985246	0	0	5.24355992844365	19.4977406625855	MTTP;APOA1;APOE
WikiPathway_2021_Human	Eicosanoid metabolism via lipooxygenases (LOX) WP4721	3/29	0.0242723685393187	0.349051249985246	0	0	5.24355992844365	19.4977406625855	HPGD;EHHADH;ALOX15
WikiPathway_2021_Human	Inflammatory Response Pathway WP453	3/30	0.0265468582189818	0.349051249985246	0	0	5.04909560723514	18.322379657486	COL3A1;FN1;LAMC2
WikiPathway_2021_Human	Senescence and Autophagy in Cancer WP615	6/105	0.026654822726146	0.349051249985246	0	0	2.76318217301824	10.0159417887629	COL3A1;PLAU;IGFBP3;FN1;IGFBP7;SLC39A4
WikiPathway_2021_Human	Fluoropyrimidine Activity WP1601	3/33	0.0340284021968192	0.4237339002302	0	0	4.54348837209302	15.3595338896378	ABCC3;ERCC2;ABCG2
WikiPathway_2021_Human	IL-18 signaling pathway WP4754	11/272	0.0354395625647076	0.4237339002302	0	0	1.92811098400247	6.43974896328409	CRYGC;CLDN4;TF;COL3A1;CASP8;DES;MMP1;FN1;HMOX1;IRF6;ICAM1
WikiPathway_2021_Human	Mammary gland development pathway - Embryonic development (Stage 1 of 4) WP2813	2/15	0.0407664546951025	0.431430399350181	0	0	6.97983223273246	22.3347353199471	CLDN4;CDH1
WikiPathway_2021_Human	Zinc homeostasis WP3529	3/36	0.0424835316423308	0.431430399350181	0	0	4.12980972515856	13.0445771061256	MT1G;MT1H;SLC39A4
WikiPathway_2021_Human	Vitamin D Receptor Pathway WP2877	8/182	0.0449803485384192	0.431430399350181	0	0	2.09795807978364	6.506879049893	SULT1C2;CEACAM1;CYP24A1;SALL4;IGFBP3;CYP2S1;IRF8;KLK6
WikiPathway_2021_Human	Lung fibrosis WP3624	4/63	0.0475282344354541	0.431430399350181	0	0	3.08292837106396	9.39192959429578	SERPINA1;PLAU;HGF;HMOX1
WikiPathway_2021_Human	Amino Acid metabolism WP3925	5/91	0.0476566839691365	0.431430399350181	0	0	2.64629971745273	8.05462815451362	BHMT;TDO2;EHHADH;ALDH1A1;HNMT
WikiPathway_2021_Human	Integrated breast cancer pathway WP1984	7/152	0.0477502412277453	0.431430399350181	0	0	2.20097134531326	6.6948511625525	CASP8;ANXA1;APOBEC3G;CDH1;MMP1;RHO;TFPI
WikiPathway_2021_Human	Cells and molecules involved in local acute inflammatory response WP4493	2/17	0.0513325907545591	0.431430399350181	0	0	6.04856921887084	17.9607994549328	C3;ICAM1
WikiPathway_2021_Human	miR-509-3p alteration of YAP1/ECM axis WP3967	2/17	0.0513325907545591	0.431430399350181	0	0	6.04856921887084	17.9607994549328	COL3A1;FN1
WikiPathway_2021_Human	Bladder cancer WP2828	3/40	0.0552252682308957	0.431430399350181	0	0	3.6825895663105	10.6660118459785	CDH1;MMP1;UPK3A
WikiPathway_2021_Human	Ferroptosis WP4313	3/40	0.0552252682308957	0.431430399350181	0	0	3.6825895663105	10.6660118459785	TF;ALOX15;HMOX1
WikiPathway_2021_Human	Simplified Interaction Map Between LOXL4 and Oxidative Stress Pathway WP3670	2/18	0.0569421208237372	0.431430399350181	0	0	5.67024361948956	16.2493302684502	FN1;IGFBP7
WikiPathway_2021_Human	TCA Cycle (aka Krebs or citric acid cycle) WP78	2/18	0.0569421208237372	0.431430399350181	0	0	5.67024361948956	16.2493302684502	IDH3B;IDH3A
WikiPathway_2021_Human	TGF-B Signaling in Thyroid Cells for Epithelial-Mesenchymal Transition WP3859	2/18	0.0569421208237372	0.431430399350181	0	0	5.67024361948956	16.2493302684502	CDH1;FN1
WikiPathway_2021_Human	Epithelial to mesenchymal transition in colorectal cancer WP4239	7/160	0.0597075359901501	0.431430399350181	0	0	2.08502869066249	5.87623017795009	FOXQ1;CLDN4;CDH1;GDF15;CLDN7;FN1;PKP1
WikiPathway_2021_Human	RAC1/PAK1/p38/MMP2 Pathway WP3303	4/68	0.0598383199068374	0.431430399350181	0	0	2.84134615384615	8.00154053884973	GRB7;ANGPT2;TIE1;FN1
WikiPathway_2021_Human	Tryptophan metabolism WP465	3/42	0.0622018376304295	0.431430399350181	0	0	3.49338103756708	9.70241426265304	TDO2;ASMT;ALDH1A1
WikiPathway_2021_Human	Overview of nanoparticle effects WP3287	2/19	0.0627535126327536	0.431430399350181	0	0	5.33642691415313	14.774115234221	FN1;HMOX1
WikiPathway_2021_Human	Imatinib and Chronic Myeloid Leukemia WP3640	2/20	0.068755441683182	0.455489931365666	0	0	5.03970095385409	13.492284338654	PIM2;ABCG2
WikiPathway_2021_Human	Nucleotide Excision Repair WP4753	3/44	0.0695657349722107	0.455489931365666	0	0	3.32263187748157	8.8564192714028	ERCC4;ERCC2;ERCC5
WikiPathway_2021_Human	Genes related to primary cilium development (based on CRISPR) WP4536	5/103	0.0731164302428159	0.45794819426957	0	0	2.32083253862293	6.07060671574109	OFD1;BBS1;ARL6;IFT172;TMEM231
WikiPathway_2021_Human	FOXA2 pathway WP5066	2/21	0.0749369772441115	0.45794819426957	0	0	4.77420930516547	12.3704910750069	ABCC3;MTTP
WikiPathway_2021_Human	Globo Sphingolipid Metabolism WP1424	2/21	0.0749369772441115	0.45794819426957	0	0	4.77420930516547	12.3704910750069	GCNT1;A4GALT
WikiPathway_2021_Human	Arrhythmogenic Right Ventricular Cardiomyopathy WP2118	4/74	0.0766202188422232	0.458055656121986	0	0	2.597002997003	6.67142615326291	GJA1;DES;ACTN3;ITGB6
WikiPathway_2021_Human	FGF23 signaling in hypophosphatemic rickets and related disorders WP4790	2/22	0.0812875706129762	0.475618764224861	0	0	4.53526682134571	11.3824410405891	CYP24A1;GALNT3
WikiPathway_2021_Human	Differentiation Pathway WP2848	3/48	0.0853996105989395	0.484046918547192	0	0	3.02666666666667	7.44685224679964	NT5E;TF;HGF
WikiPathway_2021_Human	Kynurenine Pathway and links to Cellular Senescence WP5044	2/23	0.087797043798312	0.484046918547192	0	0	4.3190807645564	10.5071463287905	TDO2;KMO
WikiPathway_2021_Human	Nuclear Receptors Meta-Pathway WP2882	11/319	0.0880085306449441	0.484046918547192	0	0	1.62990859851049	3.96120195898204	ABCC3;SLC2A14;SERPINA1;SLCO2B1;HGF;EHHADH;SCNN1A;HMOX1;APOA1;POU5F1;SLC39A4
WikiPathway_2021_Human	IL1 and megakaryocytes in obesity WP2865	2/24	0.0944555784396832	0.509319295508096	0	0	4.12254798565703	9.72766986486171	IL1R1;ICAM1
WikiPathway_2021_Human	NRF2 pathway WP2884	6/146	0.0979934334688695	0.51564386861774	0	0	1.94984944797591	4.52921716506064	ABCC3;SLC2A14;SERPINA1;HGF;HMOX1;SLC39A4
WikiPathway_2021_Human	Hypothesized Pathways in Pathogenesis of Cardiovascular Disease WP3668	2/25	0.101253705110393	0.51564386861774	0	0	3.94310501361848	9.03020723348548	POSTN;ANGPT2
WikiPathway_2021_Human	Relationship between inflammation, COX-2 and EGFR WP4483	2/25	0.101253705110393	0.51564386861774	0	0	3.94310501361848	9.03020723348548	MMP1;PTGER2
WikiPathway_2021_Human	Metapathway biotransformation Phase I and II WP702	7/183	0.103496895340391	0.517484476701954	0	0	1.81040599658557	4.10638761782517	SULT1C2;CYP2W1;CYP24A1;CYP2S1;AKR1C3;HNMT;GSTT2B
WikiPathway_2021_Human	Phosphodiesterases in neuronal function WP4222	3/53	0.107108443618548	0.521932114563469	0	0	2.7233023255814	6.08362173708941	PDE6G;PDE6B;PDE6A
WikiPathway_2021_Human	PPAR-alpha pathway WP2878	2/26	0.108182292836792	0.521932114563469	0	0	3.77861562258314	8.40340527632478	EHHADH;APOA1
WikiPathway_2021_Human	Spinal Cord Injury WP2431	5/118	0.113456798829074	0.537941718586128	0	0	2.01120668265652	4.37705575802081	GJA1;ANXA1;FCGR2A;IL1R1;ICAM1
WikiPathway_2021_Human	Benzene metabolism WP3891	1/6	0.123083067419494	0.55299733897069	0	0	9.05648148148148	18.9723850788171	MPO
WikiPathway_2021_Human	let-7 inhibition of ES cell reprogramming WP3299	1/6	0.123083067419494	0.55299733897069	0	0	9.05648148148148	18.9723850788171	POU5F1
WikiPathway_2021_Human	Metabolism of alpha-linolenic acid WP4586	1/6	0.123083067419494	0.55299733897069	0	0	9.05648148148148	18.9723850788171	ALOX15
WikiPathway_2021_Human	Proximal tubule transport WP4917	3/57	0.125849842633106	0.55299733897069	0	0	2.52105943152455	5.22531368323786	SLC7A7;CA4;ABCG2
WikiPathway_2021_Human	Selenium Micronutrient Network WP15	4/89	0.127443490370078	0.55299733897069	0	0	2.13706293706294	4.4025253712369	APOA1;KMO;MPO;ICAM1
WikiPathway_2021_Human	RAS and bradykinin pathways in COVID-19 WP4969	2/29	0.129664378078171	0.55299733897069	0	0	3.35825384549282	6.86026068185611	CYP24A1;KLKB1
WikiPathway_2021_Human	Pre-implantation embryo WP3527	3/58	0.130708461938527	0.55299733897069	0	0	2.47509513742072	5.03628872942866	FOXQ1;CDH1;POU5F1
WikiPathway_2021_Human	Eicosanoid metabolism via cyclooxygenases (COX) WP4719	2/30	0.137029919701211	0.562436237579596	0	0	3.23815048060988	6.43600536812646	HPGD;EHHADH
WikiPathway_2021_Human	Matrix Metalloproteinases WP129	2/30	0.137029919701211	0.562436237579596	0	0	3.23815048060988	6.43600536812646	MMP1;TIMP4
WikiPathway_2021_Human	Gastric acid production WP2596	1/7	0.142073987984924	0.566236908635566	0	0	7.54668209876543	14.7266506509735	CCK
WikiPathway_2021_Human	Hypothetical Craniofacial Development Pathway WP3655	1/7	0.142073987984924	0.566236908635566	0	0	7.54668209876543	14.7266506509735	IRF6
WikiPathway_2021_Human	Oxidation by Cytochrome P450 WP43	3/61	0.145665803184357	0.566410316508798	0	0	2.34671210906175	4.52080078025907	CYP2W1;CYP24A1;CYP2S1
WikiPathway_2021_Human	Constitutive Androstane Receptor Pathway WP2875	2/32	0.152022310226969	0.566410316508798	0	0	3.02196442382057	5.69255897325214	ABCC3;EHHADH
WikiPathway_2021_Human	Monoamine Transport WP727	2/32	0.152022310226969	0.566410316508798	0	0	3.02196442382057	5.69255897325214	TDO2;IL1R1
WikiPathway_2021_Human	Small cell lung cancer WP4658	4/96	0.154959615593182	0.566410316508798	0	0	1.97375088679436	3.68023762770985	CASP8;LAMB3;FN1;LAMC2
WikiPathway_2021_Human	Alpha 6 Beta 4 signaling pathway WP244	2/33	0.159634824040005	0.566410316508798	0	0	2.92433201107702	5.36575861398765	LAMB3;LAMC2
WikiPathway_2021_Human	Nuclear Receptors in Lipid Metabolism and Toxicity WP299	2/33	0.159634824040005	0.566410316508798	0	0	2.92433201107702	5.36575861398765	ABCC3;CYP24A1
WikiPathway_2021_Human	Regucalcin in proximal tubule epithelial kidney cells WP4838	2/33	0.159634824040005	0.566410316508798	0	0	2.92433201107702	5.36575861398765	CASP8;RGN
WikiPathway_2021_Human	ApoE and miR-146 in inflammation and atherosclerosis WP3926	1/8	0.160654562500677	0.566410316508798	0	0	6.46825396825397	11.827194577459	APOE
WikiPathway_2021_Human	Dual hijack model of Vif in HIV infection WP3300	1/8	0.160654562500677	0.566410316508798	0	0	6.46825396825397	11.827194577459	APOBEC3G
WikiPathway_2021_Human	CAMKK2 Pathway WP4874	2/34	0.167315773382508	0.578579413992803	0	0	2.83280162412993	5.06468781978968	HMOX1;ICAM1
WikiPathway_2021_Human	Photodynamic therapy-induced NF-kB survival signaling WP3617	2/35	0.175058648268933	0.578579413992803	0	0	2.74681853336146	4.78669999499362	MMP1;ICAM1
WikiPathway_2021_Human	Integrin-mediated Cell Adhesion WP185	4/101	0.175851854037522	0.578579413992803	0	0	1.87153053132435	3.25293225163661	ITGAX;RHO;ITGB6;MYPN
WikiPathway_2021_Human	PPAR signaling pathway WP3942	3/67	0.17710375336529	0.578579413992803	0	0	2.12605377906977	3.68024063665491	MMP1;EHHADH;APOA1
WikiPathway_2021_Human	Benzo(a)pyrene metabolism WP696	1/9	0.178833637052321	0.578579413992803	0	0	5.65943287037037	9.74157787917091	AKR1C3
WikiPathway_2021_Human	Folate-Alcohol and Cancer Pathway Hypotheses WP1589	1/9	0.178833637052321	0.578579413992803	0	0	5.65943287037037	9.74157787917091	ALDH1A1
WikiPathway_2021_Human	Methylation Pathways WP704	1/9	0.178833637052321	0.578579413992803	0	0	5.65943287037037	9.74157787917091	HNMT
WikiPathway_2021_Human	Folate Metabolism WP176	3/69	0.187971966987231	0.581003060363475	0	0	2.06141649048626	3.44558023506647	APOA1;MPO;ICAM1
WikiPathway_2021_Human	Type II interferon signaling (IFNG) WP619	2/37	0.190705370159309	0.581003060363475	0	0	2.58959231024196	4.29102076852903	IRF8;ICAM1
WikiPathway_2021_Human	Melatonin metabolism and effects WP3298	2/37	0.190705370159309	0.581003060363475	0	0	2.58959231024196	4.29102076852903	ASMT;APOE
WikiPathway_2021_Human	Photodynamic therapy-induced HIF-1 survival signaling WP3614	2/37	0.190705370159309	0.581003060363475	0	0	2.58959231024196	4.29102076852903	ANGPT2;IGFBP3
WikiPathway_2021_Human	GPCRs, Class A Rhodopsin-like WP455	8/257	0.195308638542287	0.581003060363475	0	0	1.46037325773683	2.38504394137855	NPFFR2;HCAR3;P2RY6;PTGER2;RHO;HTR1A;F2RL1;CMKLR1
WikiPathway_2021_Human	Vitamin D Metabolism WP1531	1/10	0.196619867564101	0.581003060363475	0	0	5.03034979423868	8.18177852803955	CYP24A1
WikiPathway_2021_Human	Mammary gland development pathway - Involution (Stage 4 of 4) WP2815	1/10	0.196619867564101	0.581003060363475	0	0	5.03034979423868	8.18177852803955	CDH1
WikiPathway_2021_Human	Striated Muscle Contraction Pathway WP383	2/38	0.198597409724243	0.581003060363475	0	0	2.51753029131219	4.06952621297762	DES;ACTN3
WikiPathway_2021_Human	Nuclear receptors WP170	2/38	0.198597409724243	0.581003060363475	0	0	2.51753029131219	4.06952621297762	HNF4A;NR0B1
WikiPathway_2021_Human	Focal Adhesion-PI3K-Akt-mTOR-signaling pathway WP3932	9/303	0.21232904644509	0.592338727531737	0	0	1.391485367732	2.15627091409997	COL3A1;ANGPT2;LAMB3;HGF;FN1;IRS4;ITGAX;LAMC2;ITGB6
WikiPathway_2021_Human	Serotonin Transporter Activity WP1455	1/11	0.214021723807999	0.592338727531737	0	0	4.52708333333333	6.97930367451715	IL1R1
WikiPathway_2021_Human	The alternative pathway of fetal androgen synthesis WP4524	1/11	0.214021723807999	0.592338727531737	0	0	4.52708333333333	6.97930367451715	SRD5A2
WikiPathway_2021_Human	Methionine metabolism leading to sulfur amino acids and related disorders WP4292	1/11	0.214021723807999	0.592338727531737	0	0	4.52708333333333	6.97930367451715	BHMT
WikiPathway_2021_Human	Nucleotide GPCRs WP80	1/11	0.214021723807999	0.592338727531737	0	0	4.52708333333333	6.97930367451715	P2RY6
WikiPathway_2021_Human	Nucleotide-binding Oligomerization Domain (NOD) pathway WP1433	2/41	0.222482150732149	0.592338727531737	0	0	2.32351716342436	3.49203346715348	CASP8;NLRP1
WikiPathway_2021_Human	IL-10 Anti-inflammatory Signaling Pathway WP4495	1/12	0.231047493503336	0.592338727531737	0	0	4.11531986531987	6.02948678380995	HMOX1
WikiPathway_2021_Human	Iron metabolism in placenta WP2007	1/12	0.231047493503336	0.592338727531737	0	0	4.11531986531987	6.02948678380995	TF
WikiPathway_2021_Human	Nanoparticle triggered regulated necrosis WP2513	1/12	0.231047493503336	0.592338727531737	0	0	4.11531986531987	6.02948678380995	CASP8
WikiPathway_2021_Human	Heart Development WP1591	2/44	0.246574202472998	0.592338727531737	0	0	2.15722019666335	3.02030740091902	ERBB3;FOXH1
WikiPathway_2021_Human	Integrated Cancer Pathway WP1971	2/44	0.246574202472998	0.592338727531737	0	0	2.15722019666335	3.02030740091902	CASP8;MMP1
WikiPathway_2021_Human	Serotonin and anxiety-related events WP3944	1/13	0.247705286058727	0.592338727531737	0	0	3.77218364197531	5.26414112653796	HTR1A
WikiPathway_2021_Human	BMP2-WNT4-FOXO1 pathway in primary endometrial stromal cell differentiation WP3876	1/13	0.247705286058727	0.592338727531737	0	0	3.77218364197531	5.26414112653796	DCN
WikiPathway_2021_Human	Cell-type Dependent Selectivity of CCK2R Signaling WP3679	1/13	0.247705286058727	0.592338727531737	0	0	3.77218364197531	5.26414112653796	CCK
WikiPathway_2021_Human	Valproic acid pathway WP3871	1/13	0.247705286058727	0.592338727531737	0	0	3.77218364197531	5.26414112653796	EHHADH
WikiPathway_2021_Human	Development of pulmonary dendritic cells and macrophage subsets WP3892	1/13	0.247705286058727	0.592338727531737	0	0	3.77218364197531	5.26414112653796	IRF8
WikiPathway_2021_Human	Genes targeted by miRNAs in adipocytes WP1992	1/13	0.247705286058727	0.592338727531737	0	0	3.77218364197531	5.26414112653796	GJA1
WikiPathway_2021_Human	Irinotecan pathway WP229	1/13	0.247705286058727	0.592338727531737	0	0	3.77218364197531	5.26414112653796	ABCG2
WikiPathway_2021_Human	Mammary gland development pathway - Puberty (Stage 2 of 4) WP2814	1/13	0.247705286058727	0.592338727531737	0	0	3.77218364197531	5.26414112653796	FN1
WikiPathway_2021_Human	Osteopontin Signaling WP1434	1/13	0.247705286058727	0.592338727531737	0	0	3.77218364197531	5.26414112653796	PLAU
WikiPathway_2021_Human	Purine metabolism WP4792	1/13	0.247705286058727	0.592338727531737	0	0	3.77218364197531	5.26414112653796	IMPDH1
WikiPathway_2021_Human	H19 action Rb-E2F1 signaling and CDK-Beta-catenin activity WP3969	1/14	0.264003036427928	0.619641550940256	0	0	3.48183760683761	4.63709278149771	CDH1
WikiPathway_2021_Human	Alzheimer's disease WP2059	3/83	0.267824647119462	0.619641550940256	0	0	1.6994476744186	2.23889113818047	CASP8;MME;APOE
WikiPathway_2021_Human	Mechanoregulation and pathology of YAP/TAZ via Hippo and non-Hippo mechanisms WP4534	2/47	0.270751051966925	0.619641550940256	0	0	2.01309615880382	2.63022187387023	CDH1;ITGB6
WikiPathway_2021_Human	NO/cGMP/PKG mediated Neuroprotection WP4008	2/47	0.270751051966925	0.619641550940256	0	0	2.01309615880382	2.63022187387023	CNGA1;CNGB1
WikiPathway_2021_Human	Biogenic Amine Synthesis WP550	1/15	0.279948508920681	0.619641550940256	0	0	3.23296957671958	4.11605388925901	ASMT
WikiPathway_2021_Human	Codeine and Morphine Metabolism WP1604	1/15	0.279948508920681	0.619641550940256	0	0	3.23296957671958	4.11605388925901	ABCC3
WikiPathway_2021_Human	Cysteine and methionine catabolism WP4504	1/15	0.279948508920681	0.619641550940256	0	0	3.23296957671958	4.11605388925901	BHMT
WikiPathway_2021_Human	Fatty Acid Omega Oxidation WP206	1/15	0.279948508920681	0.619641550940256	0	0	3.23296957671958	4.11605388925901	ALDH1A1
WikiPathway_2021_Human	Phytochemical activity on NRF2 transcriptional activation WP3	1/15	0.279948508920681	0.619641550940256	0	0	3.23296957671958	4.11605388925901	HMOX1
WikiPathway_2021_Human	TCA Cycle and Deficiency of Pyruvate Dehydrogenase complex (PDHc) WP2453	1/16	0.295549300728228	0.619641550940256	0	0	3.01728395061728	3.67782659962751	IDH3A
WikiPathway_2021_Human	Classical pathway of steroidogenesis with glucocorticoid and mineralocorticoid metabolism WP4523	1/16	0.295549300728228	0.619641550940256	0	0	3.01728395061728	3.67782659962751	SRD5A2
WikiPathway_2021_Human	Deregulation of Rab and Rab Effector Genes in Bladder Cancer WP2291	1/16	0.295549300728228	0.619641550940256	0	0	3.01728395061728	3.67782659962751	MLPH
WikiPathway_2021_Human	NAD+ metabolism WP3644	1/16	0.295549300728228	0.619641550940256	0	0	3.01728395061728	3.67782659962751	NT5E
WikiPathway_2021_Human	Allograft Rejection WP2328	3/89	0.303245132616437	0.619641550940256	0	0	1.58039480800433	1.88574886593693	C3;HLA-DMA;CASP8
WikiPathway_2021_Human	Serotonin and anxiety WP3947	1/17	0.310812845668446	0.619641550940256	0	0	2.82855902777778	3.3053531861879	HTR1A
WikiPathway_2021_Human	Amplification and Expansion of Oncogenic Pathways as Metastatic Traits WP3678	1/17	0.310812845668446	0.619641550940256	0	0	2.82855902777778	3.3053531861879	POSTN
WikiPathway_2021_Human	Sulfation Biotransformation Reaction WP692	1/17	0.310812845668446	0.619641550940256	0	0	2.82855902777778	3.3053531861879	SULT1C2
WikiPathway_2021_Human	Drug Induction of Bile Acid Pathway WP2289	1/17	0.310812845668446	0.619641550940256	0	0	2.82855902777778	3.3053531861879	ABCC3
WikiPathway_2021_Human	Glycosaminoglycan degradation WP4815	1/17	0.310812845668446	0.619641550940256	0	0	2.82855902777778	3.3053531861879	HPSE
WikiPathway_2021_Human	Leptin Insulin Overlap WP3935	1/17	0.310812845668446	0.619641550940256	0	0	2.82855902777778	3.3053531861879	IRS4
WikiPathway_2021_Human	Mitochondrial LC-Fatty Acid Beta-Oxidation WP368	1/17	0.310812845668446	0.619641550940256	0	0	2.82855902777778	3.3053531861879	EHHADH
WikiPathway_2021_Human	Platelet-mediated interactions with vascular and circulating cells WP4462	1/17	0.310812845668446	0.619641550940256	0	0	2.82855902777778	3.3053531861879	ICAM1
WikiPathway_2021_Human	Copper homeostasis WP3286	2/52	0.310947396471838	0.619641550940256	0	0	1.81132250580046	2.11586291967531	MT1G;MT1H
WikiPathway_2021_Human	Apoptosis-related network due to altered Notch3 in ovarian cancer WP2864	2/53	0.318941080235213	0.626491407604882	0	0	1.77571539056458	2.02919679989381	ERBB3;APOE
WikiPathway_2021_Human	Cardiac Progenitor Differentiation WP2406	2/53	0.318941080235213	0.626491407604882	0	0	1.77571539056458	2.02919679989381	LIN28A;POU5F1
WikiPathway_2021_Human	Transcription co-factors SKI and SKIL protein partners WP4533	1/18	0.325746417530697	0.633105088172894	0	0	2.66203703703704	2.98583673550277	MERTK
WikiPathway_2021_Human	TGF-beta Receptor Signaling WP560	2/54	0.326912445529276	0.633105088172894	0	0	1.74147777976084	1.947081687341	FOXH1;ITGB6
WikiPathway_2021_Human	Pathogenic Escherichia coli infection WP2272	2/55	0.334858716017058	0.636722528981568	0	0	1.70853215427045	1.86921375908638	KRT18;CDH1
WikiPathway_2021_Human	Small Ligand GPCRs WP247	1/19	0.340357133673784	0.636722528981568	0	0	2.51401748971193	2.70950703590822	PTGER2
WikiPathway_2021_Human	Apoptosis Modulation by HSP70 WP384	1/19	0.340357133673784	0.636722528981568	0	0	2.51401748971193	2.70950703590822	CASP8
WikiPathway_2021_Human	Farnesoid X receptor pathway WP2879	1/19	0.340357133673784	0.636722528981568	0	0	2.51401748971193	2.70950703590822	SLCO2B1
WikiPathway_2021_Human	Nucleotide metabolism WP404	1/19	0.340357133673784	0.636722528981568	0	0	2.51401748971193	2.70950703590822	IMPDH1
WikiPathway_2021_Human	Hypertrophy Model WP516	1/20	0.354651958137912	0.654558983140441	0	0	2.38157894736842	2.4687884865052	IL1R1
WikiPathway_2021_Human	Nanomaterial induced apoptosis WP2507	1/20	0.354651958137912	0.654558983140441	0	0	2.38157894736842	2.4687884865052	CASP8
WikiPathway_2021_Human	TGF-beta receptor signaling in skeletal dysplasias WP4816	2/58	0.358521120966357	0.657288721771655	0	0	1.61675505469009	1.6584151233683	FOXH1;ITGB6
WikiPathway_2021_Human	Galanin receptor pathway WP4970	1/21	0.368637705247008	0.661247086259511	0	0	2.26238425925926	2.25772588756117	KRT19
WikiPathway_2021_Human	Host-pathogen interaction of human coronaviruses - apoptosis WP4864	1/21	0.368637705247008	0.661247086259511	0	0	2.26238425925926	2.25772588756117	CASP8
WikiPathway_2021_Human	Novel intracellular components of RIG-I-like receptor (RLR) pathway WP3865	2/60	0.374125343603395	0.661247086259511	0	0	1.56084486758941	1.53456709898184	CASP8;RNF125
WikiPathway_2021_Human	STING pathway in Kawasaki-like disease and COVID-19 WP4961	1/22	0.382321042600953	0.661247086259511	0	0	2.15454144620811	2.07157996100355	FCGR2A
WikiPathway_2021_Human	Complement Activation WP545	1/22	0.382321042600953	0.661247086259511	0	0	2.15454144620811	2.07157996100355	C3
WikiPathway_2021_Human	Methionine De Novo and Salvage Pathway WP3580	1/22	0.382321042600953	0.661247086259511	0	0	2.15454144620811	2.07157996100355	BHMT
WikiPathway_2021_Human	NAD+ biosynthetic pathways WP3645	1/22	0.382321042600953	0.661247086259511	0	0	2.15454144620811	2.07157996100355	TDO2
WikiPathway_2021_Human	PI3K/AKT/mTOR - VitD3 signaling WP4141	1/22	0.382321042600953	0.661247086259511	0	0	2.15454144620811	2.07157996100355	CYP24A1
WikiPathway_2021_Human	Purine metabolism and related disorders WP4224	1/22	0.382321042600953	0.661247086259511	0	0	2.15454144620811	2.07157996100355	IMPDH1
WikiPathway_2021_Human	7q11.23 copy number variation syndrome WP4932	3/104	0.391976865789871	0.673710238076341	0	0	1.34464655767902	1.2593320370888	TRIM50;CLDN4;HSPA2
WikiPathway_2021_Human	NRF2-ARE regulation WP4357	1/23	0.395708494284055	0.675899602037981	0	0	2.05650252525253	1.90653714653312	HMOX1
WikiPathway_2021_Human	Endochondral Ossification with Skeletal Dysplasias WP4808	2/64	0.404848888364936	0.677239590842432	0	0	1.45984581992366	1.3200530230995	SCIN;PLAU
WikiPathway_2021_Human	Endochondral Ossification WP474	2/64	0.404848888364936	0.677239590842432	0	0	1.45984581992366	1.3200530230995	SCIN;PLAU
WikiPathway_2021_Human	Unfolded protein response WP4925	1/24	0.408806443926705	0.677239590842432	0	0	1.96698872785829	1.75949792654372	CASP8
WikiPathway_2021_Human	GPCRs, Class B Secretin-like WP334	1/24	0.408806443926705	0.677239590842432	0	0	1.96698872785829	1.75949792654372	ADGRG2
WikiPathway_2021_Human	miRNA regulation of p53 pathway in prostate cancer WP3982	1/24	0.408806443926705	0.677239590842432	0	0	1.96698872785829	1.75949792654372	CASP8
WikiPathway_2021_Human	p53 transcriptional gene network WP4963	2/67	0.427411233073462	0.700348039652988	0	0	1.39225414956273	1.18342807583401	ERCC5;ICAM1
WikiPathway_2021_Human	Focal Adhesion WP306	5/198	0.427848984224371	0.700348039652988	0	0	1.17270350104111	0.995607665719021	LAMB3;HGF;FN1;LAMC2;ITGB6
WikiPathway_2021_Human	Wnt/beta-catenin signaling pathway in leukemia WP3658	1/26	0.434158687797364	0.706383693255891	0	0	1.80944444444444	1.50970123554715	SALL4
WikiPathway_2021_Human	Eicosanoid Synthesis WP167	1/27	0.446425073992694	0.706383693255891	0	0	1.7397613960114	1.40308920804036	ALOX15
WikiPathway_2021_Human	Intracellular trafficking proteins involved in CMT neuropathy WP4856	1/27	0.446425073992694	0.706383693255891	0	0	1.7397613960114	1.40308920804036	RAB25
WikiPathway_2021_Human	Photodynamic therapy-induced unfolded protein response WP3613	1/27	0.446425073992694	0.706383693255891	0	0	1.7397613960114	1.40308920804036	ERP27
WikiPathway_2021_Human	Sudden Infant Death Syndrome (SIDS) Susceptibility Pathways WP706	4/158	0.447511786116135	0.706383693255891	0	0	1.17537008446099	0.945059141911653	GJA1;TF;HTR1A;POU5F1
WikiPathway_2021_Human	Glucocorticoid Receptor Pathway WP2880	2/70	0.449516895708294	0.706383693255891	0	0	1.33062645011601	1.0639447426675	SCNN1A;POU5F1
WikiPathway_2021_Human	Parkin-Ubiquitin Proteasomal System pathway WP2359	2/70	0.449516895708294	0.706383693255891	0	0	1.33062645011601	1.0639447426675	CASP8;HSPA2
WikiPathway_2021_Human	Nanoparticle-mediated activation of receptor signaling WP2643	1/28	0.458426147907379	0.712610320900269	0	0	1.67524005486968	1.30661365540907	FN1
WikiPathway_2021_Human	Primary focal segmental glomerulosclerosis (FSGS) WP2572	2/72	0.463983668509595	0.712610320900269	0	0	1.29247596950613	0.992499954326031	MME;IRF6
WikiPathway_2021_Human	Head and Neck Squamous Cell Carcinoma WP4674	2/73	0.471132731356781	0.712610320900269	0	0	1.27420672527042	0.958987626029441	CASP8;IRF6
WikiPathway_2021_Human	16p11.2 proximal deletion syndrome WP4949	2/74	0.478224312422638	0.712610320900269	0	0	1.25644496004125	0.926848518014002	CASP8;IGFBP3
WikiPathway_2021_Human	Dopaminergic Neurogenesis WP2855	1/30	0.481655137611816	0.712610320900269	0	0	1.5595466155811	1.13929075938947	ALDH1A1
WikiPathway_2021_Human	Extracellular vesicle-mediated signaling in recipient cells WP2870	1/30	0.481655137611816	0.712610320900269	0	0	1.5595466155811	1.13929075938947	HGF
WikiPathway_2021_Human	One-carbon metabolism WP241	1/30	0.481655137611816	0.712610320900269	0	0	1.5595466155811	1.13929075938947	BHMT
WikiPathway_2021_Human	DNA Repair Pathways Full Network WP4946	3/120	0.483150972132015	0.712610320900269	0	0	1.159809183065	0.843675473643597	ERCC4;ERCC2;ERCC5
WikiPathway_2021_Human	Hippo-Merlin Signaling Dysregulation WP4541	3/120	0.483150972132015	0.712610320900269	0	0	1.159809183065	0.843675473643597	CDH1;ITGAX;ITGB6
WikiPathway_2021_Human	Cytosolic DNA-sensing pathway WP4655	2/75	0.485257546038889	0.712610320900269	0	0	1.23916981851699	0.896013343825083	CASP8;RNF125
WikiPathway_2021_Human	16p11.2 distal deletion syndrome WP4950	1/31	0.49289413725538	0.712610320900269	0	0	1.50748456790123	1.0664863284388	C3
WikiPathway_2021_Human	Trans-sulfuration and one-carbon metabolism WP2525	1/31	0.49289413725538	0.712610320900269	0	0	1.50748456790123	1.0664863284388	BHMT
WikiPathway_2021_Human	Ethanol effects on histone modifications WP3996	1/31	0.49289413725538	0.712610320900269	0	0	1.50748456790123	1.0664863284388	ALDH1A1
WikiPathway_2021_Human	Ciliary landscape WP4352	5/216	0.503059056020909	0.712610320900269	0	0	1.07166585463082	0.736285569356603	BBS1;IFT172;USH1C;SPATA7;RPGR
WikiPathway_2021_Human	Development and heterogeneity of the ILC family WP3893	1/32	0.503889997380385	0.712610320900269	0	0	1.45878136200717	0.99984479790953	IL23A
WikiPathway_2021_Human	Hair Follicle Development: Organogenesis - Part 2 of 3 WP2839	1/32	0.503889997380385	0.712610320900269	0	0	1.45878136200717	0.99984479790953	CDH1
WikiPathway_2021_Human	Mammary gland development pathway - Pregnancy and lactation (Stage 3 of 4) WP2817	1/32	0.503889997380385	0.712610320900269	0	0	1.45878136200717	0.99984479790953	ERBB3
WikiPathway_2021_Human	Ovarian infertility WP34	1/32	0.503889997380385	0.712610320900269	0	0	1.45878136200717	0.99984479790953	PTGER2
WikiPathway_2021_Human	Signal transduction through IL1R WP4496	1/33	0.514647966175741	0.712610320900269	0	0	1.41312210648148	0.938697692212164	IL1R1
WikiPathway_2021_Human	Monoamine GPCRs WP58	1/33	0.514647966175741	0.712610320900269	0	0	1.41312210648148	0.938697692212164	HTR1A
WikiPathway_2021_Human	Oxidative Stress WP408	1/33	0.514647966175741	0.712610320900269	0	0	1.41312210648148	0.938697692212164	HMOX1
WikiPathway_2021_Human	Pregnane X receptor pathway WP2876	1/33	0.514647966175741	0.712610320900269	0	0	1.41312210648148	0.938697692212164	ABCC3
WikiPathway_2021_Human	Purinergic signaling WP4900	1/33	0.514647966175741	0.712610320900269	0	0	1.41312210648148	0.938697692212164	P2RY6
WikiPathway_2021_Human	mRNA Processing WP411	3/126	0.515670741306013	0.712610320900269	0	0	1.10289279636982	0.730431357853091	PRPF3;DHX38;PRPF8
WikiPathway_2021_Human	Signaling of Hepatocyte Growth Factor Receptor WP313	1/34	0.525173178562762	0.718520517934127	0	0	1.37023007856341	0.882465450245337	HGF
WikiPathway_2021_Human	Type 2 papillary renal cell carcinoma WP4241	1/34	0.525173178562762	0.718520517934127	0	0	1.37023007856341	0.882465450245337	COL21A1
WikiPathway_2021_Human	Ebola Virus Pathway on Host WP4217	3/129	0.531515526401358	0.723597870100858	0	0	1.07646733111849	0.680351971220648	HLA-DMA;SCIN;MERTK
WikiPathway_2021_Human	Apoptosis WP254	2/84	0.54581814607173	0.73386900741011	0	0	1.10265406598382	0.66762332277438	CASP8;IRF6
WikiPathway_2021_Human	EGFR Tyrosine Kinase Inhibitor Resistance WP4806	2/84	0.54581814607173	0.73386900741011	0	0	1.10265406598382	0.66762332277438	ERBB3;HGF
WikiPathway_2021_Human	TGF-beta Signaling Pathway WP366	3/132	0.547065987342082	0.73386900741011	0	0	1.0512709572742	0.634111764725653	MMP1;FOXH1;FN1
WikiPathway_2021_Human	miRNAs involvement in the immune response in sepsis WP4329	1/37	0.555401983321505	0.741434686472882	0	0	1.25585133744856	0.738519872254583	ICAM1
WikiPathway_2021_Human	Acute viral myocarditis WP4298	2/86	0.558584338381639	0.742080642777539	0	0	1.07628991271683	0.626777068104014	HLA-DMA;CASP8
WikiPathway_2021_Human	Apoptosis Modulation and Signaling WP1772	2/90	0.583343164466218	0.771246972251009	0	0	1.02715671799198	0.553616565794731	CASP8;IL1R1
WikiPathway_2021_Human	Endoderm differentiation WP2853	3/141	0.591848639819462	0.773053826276754	0	0	0.982254802831143	0.515196919613629	FOXH1;HOXA1;POU5F1
WikiPathway_2021_Human	Vitamin D-sensitive calcium signaling in depression WP4698	1/41	0.592741193974366	0.773053826276754	0	0	1.13003472222222	0.591005233349331	CALB1
WikiPathway_2021_Human	VEGFA-VEGFR2 Signaling Pathway WP3888	9/432	0.593559830005776	0.773053826276754	0	0	0.960658370132477	0.501095988017668	SLC2A14;GJA1;FGD5;ANXA1;PLAU;IGFBP3;FN1;IGFBP7;ICAM1
WikiPathway_2021_Human	TNF related weak inducer of apoptosis (TWEAK) Signaling Pathway WP2036	1/42	0.601576432084456	0.773053826276754	0	0	1.10241644083108	0.560249890051981	CASP8
WikiPathway_2021_Human	Fas ligand pathway and stress induction of heat shock proteins WP314	1/42	0.601576432084456	0.773053826276754	0	0	1.10241644083108	0.560249890051981	CASP8
WikiPathway_2021_Human	Metabolic reprogramming in colon cancer WP4290	1/42	0.601576432084456	0.773053826276754	0	0	1.10241644083108	0.560249890051981	IDH3A
WikiPathway_2021_Human	PI3K-Akt signaling pathway WP4172	7/340	0.606305726495368	0.775087361309291	0	0	0.949104033611076	0.474904059387167	ANGPT2;LAMB3;HGF;FN1;COL6A3;LAMC2;ITGB6
WikiPathway_2021_Human	Eukaryotic Transcription Initiation WP405	1/43	0.610220427177018	0.775087361309291	0	0	1.07611331569665	0.531530064012969	ERCC2
WikiPathway_2021_Human	Male infertility WP4673	3/146	0.615459583914303	0.775087361309291	0	0	0.947666287201171	0.459983947854804	BHMT;SRD5A2;ERCC2
WikiPathway_2021_Human	Interleukin-11 Signaling Pathway WP2332	1/44	0.618677309515687	0.775087361309291	0	0	1.05103359173127	0.504676325391598	ICAM1
WikiPathway_2021_Human	Neurodegeneration with brain iron accumulation (NBIA) subtypes pathway WP4577	1/44	0.618677309515687	0.775087361309291	0	0	1.05103359173127	0.504676325391598	PANK2
WikiPathway_2021_Human	Mesodermal commitment pathway WP2857	3/147	0.620069889047432	0.775087361309291	0	0	0.941036821705426	0.449743219070305	HNF4A;FOXH1;POU5F1
WikiPathway_2021_Human	Calcium Regulation in the Cardiac Cell WP536	3/150	0.633674481924847	0.783128245213226	0	0	0.921689606074988	0.420493132400766	GJA1;GJA3;GJA8
WikiPathway_2021_Human	Translation inhibitors in chronically activated PDGFRA cells WP4566	1/46	0.635045813391089	0.783128245213226	0	0	1.00421810699588	0.455973401417734	PIM2
WikiPathway_2021_Human	Regulation of Microtubule Cytoskeleton WP2038	1/46	0.635045813391089	0.783128245213226	0	0	1.00421810699588	0.455973401417734	RHO
WikiPathway_2021_Human	Neural Crest Differentiation WP2064	2/101	0.64608110443607	0.792630133258131	0	0	0.912512596967353	0.398613091642136	CDH1;HOXA1
WikiPathway_2021_Human	Exercise-induced Circadian Regulation WP410	1/48	0.650713239226765	0.792630133258131	0	0	0.961386918833727	0.413094717416096	HLA-DMA
WikiPathway_2021_Human	Wnt signaling pathway and pluripotency WP399	2/102	0.6513978549685	0.792630133258131	0	0	0.903341067285383	0.387203308494956	PLAU;POU5F1
WikiPathway_2021_Human	Structural Pathway of Interleukin 1 (IL-1) WP2637	1/49	0.658293461351506	0.793994306454668	0	0	0.941309799382716	0.393565822713688	IL1R1
WikiPathway_2021_Human	Hepatitis C and Hepatocellular Carcinoma WP3646	1/49	0.658293461351506	0.793994306454668	0	0	0.941309799382716	0.393565822713688	MMP1
WikiPathway_2021_Human	Synaptic signaling pathways associated with autism spectrum disorder WP4539	1/50	0.665709548322704	0.799432863706304	0	0	0.922052154195011	0.375184697091923	GRIN3A
WikiPathway_2021_Human	Wnt Signaling Pathway WP363	1/52	0.680063424310687	0.806109662437236	0	0	0.885802469135803	0.341538161886997	GJA1
WikiPathway_2021_Human	Netrin-UNC5B signaling pathway WP4747	1/52	0.680063424310687	0.806109662437236	0	0	0.885802469135803	0.341538161886997	ICAM1
WikiPathway_2021_Human	One-carbon metabolism and related pathways WP3940	1/52	0.680063424310687	0.806109662437236	0	0	0.885802469135803	0.341538161886997	BHMT
WikiPathway_2021_Human	IL-1 signaling pathway WP195	1/55	0.700449424284286	0.823177742214439	0	0	0.836462620027435	0.297808392409413	IL1R1
WikiPathway_2021_Human	RANKL/RANK signaling pathway WP2018	1/55	0.700449424284286	0.823177742214439	0	0	0.836462620027435	0.297808392409413	ICAM1
WikiPathway_2021_Human	Kit receptor signaling pathway WP304	1/59	0.725628855991504	0.845542099142642	0	0	0.778615900383142	0.249715054022123	GRB7
WikiPathway_2021_Human	MET in type 1 papillary renal cell carcinoma WP4205	1/59	0.725628855991504	0.845542099142642	0	0	0.778615900383142	0.249715054022123	HGF
WikiPathway_2021_Human	3q29 copy number variation syndrome WP4906	1/63	0.748696233069757	0.865090185269677	0	0	0.728233273596177	0.210766687583384	TF
WikiPathway_2021_Human	Endometrial cancer WP4155	1/63	0.748696233069757	0.865090185269677	0	0	0.728233273596177	0.210766687583384	CDH1
WikiPathway_2021_Human	Oncostatin M Signaling Pathway WP2374	1/65	0.759493737636524	0.868997321960203	0	0	0.705403645833333	0.194058801922936	MMP1
WikiPathway_2021_Human	AGE/RAGE pathway WP2324	1/66	0.764717643324979	0.868997321960203	0	0	0.69451566951567	0.186302860873556	CASP8
WikiPathway_2021_Human	Association Between Physico-Chemical Features and Toxicity Associated Pathways WP3680	1/66	0.764717643324979	0.868997321960203	0	0	0.69451566951567	0.186302860873556	FN1
WikiPathway_2021_Human	SARS-CoV-2 innate immunity evasion and cell-specific immune response WP5039	1/66	0.764717643324979	0.868997321960203	0	0	0.69451566951567	0.186302860873556	CASP8
WikiPathway_2021_Human	DNA damage response WP707	1/68	0.774828272187561	0.87326956906385	0	0	0.673714759535655	0.171873971804117	CASP8
WikiPathway_2021_Human	Melanoma WP4685	1/68	0.774828272187561	0.87326956906385	0	0	0.673714759535655	0.171873971804117	CDH1
WikiPathway_2021_Human	AMP-activated protein kinase (AMPK) signaling WP1403	1/69	0.779719838203571	0.875195736759111	0	0	0.663773148148148	0.165160436709893	HNF4A
WikiPathway_2021_Human	miRNA regulation of DNA damage response WP1530	1/71	0.78918719153326	0.878649707172658	0	0	0.644742063492064	0.15264380193327	CASP8
WikiPathway_2021_Human	Non-genomic actions of 1,25 dihydroxyvitamin D3 WP4341	1/71	0.78918719153326	0.878649707172658	0	0	0.644742063492064	0.15264380193327	CYP24A1
WikiPathway_2021_Human	Non-small cell lung cancer WP4255	1/72	0.793767515187886	0.880185752728503	0	0	0.635628586332812	0.14680774200686	CASP8
WikiPathway_2021_Human	Circadian rhythm related genes WP3594	3/201	0.813601216397907	0.898555560278813	0	0	0.682487667371388	0.140786926946547	CLDN4;MTTP;CRX
WikiPathway_2021_Human	Glioblastoma signaling pathways WP2261	1/82	0.834449165246474	0.917894081771122	0	0	0.556870141746685	0.100784281770196	ERBB3
WikiPathway_2021_Human	Regulation of Actin Cytoskeleton WP51	2/150	0.839040034229096	0.919266969772914	0	0	0.608860600739951	0.106853121812234	VIL1;FN1
WikiPathway_2021_Human	ncRNAs involved in Wnt signaling in hepatocellular carcinoma WP4336	1/86	0.848383103309885	0.925814894484994	0	0	0.530555555555556	0.0872355214877988	PLAU
WikiPathway_2021_Human	Myometrial relaxation and contraction pathways WP289	2/156	0.854615911379949	0.928930338456466	0	0	0.584957965468406	0.0918987316421021	GJA1;IGFBP3
WikiPathway_2021_Human	ErbB signaling pathway WP673	1/91	0.86416645022653	0.930350709371694	0	0	0.500951646090535	0.0731338697005133	ERBB3
WikiPathway_2021_Human	GPCRs, Other WP117	1/91	0.86416645022653	0.930350709371694	0	0	0.500951646090535	0.0731338697005133	GPR143
WikiPathway_2021_Human	TNF-alpha signaling pathway WP231	1/92	0.867120650009979	0.930350709371694	0	0	0.495421245421245	0.070635751131717	CASP8
WikiPathway_2021_Human	Corticotropin-releasing hormone signaling pathway WP2355	1/93	0.870010743929222	0.930350709371694	0	0	0.490011070853462	0.0682339034654785	GJA1
WikiPathway_2021_Human	LncRNA involvement in canonical Wnt signaling and colorectal cancer WP4258	1/94	0.87283812006508	0.930350709371694	0	0	0.484717244125846	0.0659240510997995	PLAU
WikiPathway_2021_Human	Pathways Regulating Hippo Signaling WP4540	1/98	0.883547168614979	0.938129233085402	0	0	0.464633447880871	0.0575265460963471	CDH1
WikiPathway_2021_Human	Toll-like Receptor Signaling Pathway WP75	1/103	0.895676868208733	0.947350533682313	0	0	0.441743827160494	0.0486693776035967	CASP8
WikiPathway_2021_Human	DNA damage response (only ATM dependent) WP710	1/110	0.910570004737621	0.959412840240788	0	0	0.41322629969419	0.0387128979232893	PLAU
WikiPathway_2021_Human	Gastrin signaling pathway WP4659	1/114	0.918107232679779	0.961862514531269	0	0	0.39851687971157	0.0340497141890862	CDH1
WikiPathway_2021_Human	Wnt signaling WP428	1/115	0.919890332078995	0.961862514531269	0	0	0.395000812215724	0.0329828918417094	PLAU
WikiPathway_2021_Human	Adipogenesis WP236	1/130	0.942427090701554	0.976346520651411	0	0	0.348801320700545	0.0206827742485257	IRS4
WikiPathway_2021_Human	22q11.2 copy number variation syndrome WP4657	1/131	0.943681653280475	0.976346520651411	0	0	0.346100427350427	0.0200621962987364	PRODH
WikiPathway_2021_Human	Angiopoietin Like Protein 8 Regulatory Pathway WP3915	1/132	0.94490893846716	0.976346520651411	0	0	0.343440769013288	0.0194616610500371	IRS4
WikiPathway_2021_Human	Ectoderm Differentiation WP2858	1/138	0.951732080703451	0.976346520651411	0	0	0.328298188699649	0.016241473320501	AHI1
WikiPathway_2021_Human	Regulation of toll-like receptor signaling pathway WP1449	1/139	0.952784294589182	0.976346520651411	0	0	0.32590244229737	0.0157628401603317	CASP8
WikiPathway_2021_Human	Hepatitis B infection WP4666	1/152	0.964550835350257	0.976346520651411	0	0	0.297645327446652	0.0107428358910331	CASP8
WikiPathway_2021_Human	Nonalcoholic fatty liver disease WP4396	1/155	0.966820611689679	0.976346520651411	0	0	0.291801948051948	0.00984607204745928	CASP8
WikiPathway_2021_Human	Insulin Signaling WP481	1/160	0.970285878354477	0.976346520651411	0	0	0.282552993244817	0.00852307851060546	IRS4
WikiPathway_2021_Human	MAPK Signaling Pathway WP382	2/246	0.971107455728762	0.976346520651411	0	0	0.367483169145335	0.0107739273367863	IL1R1;HSPA2
WikiPathway_2021_Human	EGF/EGFR signaling pathway WP437	1/162	0.971568654375312	0.976346520651411	0	0	0.279014262709915	0.00804770442612388	GJA1
WikiPathway_2021_Human	Chemokine signaling pathway WP3929	1/164	0.972796169667224	0.976346520651411	0	0	0.275562372188139	0.00760020455398153	CCL28
WikiPathway_2021_Human	Ras signaling WP4223	1/184	0.982507408167827	0.982507408167827	0	0	0.245193280712406	0.00432702271217538	RASAL1
Reactome_2022	Visual Phototransduction R-HSA-2187338	19/98	2.87700714372714e-13	1.72332727909256e-10	0	0	11.3212254632178	326.92139338405	GUCY2D;PDE6G;ABCA4;GUCA1B;AKR1C3;APOA1;MYO7A;RPE65;RDH12;RBP3;CNGA1;GPC3;RHO;LRAT;PDE6B;APOE;PDE6A;BCO1;CNGB1
Reactome_2022	Regulation Of IGF Transport And Uptake By IGFBPs R-HSA-381426	15/123	7.02260219610251e-08	1.4021795718218e-05	0	0	6.4656432748538	106.499146514101	SERPINA1;MMP1;IGFBP3;FN1;KLK13;APOA1;F5;C3;TF;LGALS1;GPC3;IGFBP7;APOE;FAM20A;KLKB1
Reactome_2022	Post-translational Protein Phosphorylation R-HSA-8957275	12/106	3.19326637800774e-06	0.000273252365775234	0	0	5.90478597058675	74.7219146134632	C3;TF;LGALS1;SERPINA1;IGFBP3;FN1;GPC3;APOA1;IGFBP7;APOE;FAM20A;F5
Reactome_2022	Cell Surface Interactions At Vascular Wall R-HSA-202733	10/134	0.000683831198061074	0.034134573969882	0	0	3.70681766186227	27.0145437442777	PROCR;GRB7;CEACAM1;SLC7A7;ANGPT2;MMP1;EPCAM;FN1;ITGAX;MERTK
Reactome_2022	Formation Of Fibrin Clot (Clotting Cascade) R-HSA-140877	5/37	0.00114451210142026	0.0527355960577487	0	0	7.13164427570093	48.3010352178453	PROCR;TFPI;KLKB1;SERPINA5;F5
Reactome_2022	Interleukin-4 And Interleukin-13 Signaling R-HSA-6785807	8/107	0.00228041202288789	0.0958689427549283	0	0	3.70158051099228	22.5181916992443	ANXA1;IL23A;MMP1;ALOX15;FN1;ITGAX;HMOX1;ICAM1
Reactome_2022	Degradation Of Extracellular Matrix R-HSA-1474228	8/109	0.00256077309529024	0.0958689427549283	0	0	3.62790914385556	21.6493521836161	ADAMTS16;CAPN13;COL15A1;LAMB3;MMP1;LAMC2;KLKB1;DCN
Reactome_2022	Transcriptional Regulation Of Pluripotent Stem Cells R-HSA-452723	4/30	0.0038020003109749	0.130500197915744	0	0	7.00771023847947	39.0485588782447	LIN28A;SALL4;ZSCAN10;EPHA1
Reactome_2022	Biosynthesis Of EPA-derived SPMs R-HSA-9018679	2/6	0.00662134158759266	0.172442765694261	0	0	22.6948955916473	113.870668942412	HPGD;ALOX15
Reactome_2022	Assembly Of Collagen Fibrils And Other Multimeric Structures R-HSA-2022090	5/57	0.00773066485161847	0.192944510254978	0	0	4.38421099928109	21.31849083777	COL15A1;COL3A1;LAMB3;COL6A3;LAMC2
Reactome_2022	Binding And Uptake Of Ligands By Scavenger Receptors R-HSA-2173782	4/41	0.0116640276670536	0.233795288355189	0	0	4.92156492156492	21.9070948504728	COL3A1;SCARA5;APOA1;APOE
Reactome_2022	Class A/1 (Rhodopsin-like Receptors) R-HSA-373076	14/327	0.0123202429287454	0.233795288355189	0	0	2.05537297841354	9.03647114773599	NPFFR2;ANXA1;PTGER2;HTR1A;C3;HCAR3;GPR143;P2RY6;GPNMB;RHO;F2RL1;RGR;CCL28;CMKLR1
Reactome_2022	Transport Of Vitamins, Nucleosides, And Related Molecules R-HSA-425397	4/43	0.0137436361819788	0.233795288355189	0	0	4.66869882254498	20.0155493474144	LCN9;SLCO2B1;SLCO4C1;SLC28A1
Reactome_2022	Integrin Cell Surface Interactions R-HSA-216083	5/66	0.0141014607385747	0.233795288355189	0	0	3.7356365864869	15.9193289770873	LUM;ITGAX;FN1;ITGB6;ICAM1
Reactome_2022	Collagen Chain Trimerization R-HSA-8948216	4/44	0.0148660361467172	0.233795288355189	0	0	4.55174825174825	19.156834176753	COL15A1;COL3A1;COL21A1;COL6A3
Reactome_2022	Cell Recruitment (Pro-Inflammatory Response) R-HSA-9664424	3/25	0.0162771914045367	0.237805796373597	0	0	6.19820295983087	25.5241406046679	C3;NT5E;HMOX1
Reactome_2022	Gap Junction Trafficking And Regulation R-HSA-157858	3/27	0.0200542842315427	0.276613713518457	0	0	5.68110465116279	22.2092132599814	GJA1;GJA3;GJA8
Reactome_2022	Metabolism Of Porphyrins R-HSA-189445	3/28	0.0221081422696621	0.278811275994395	0	0	5.45358139534884	20.7880123346521	SLCO2B1;HMOX1;ABCG2
Reactome_2022	Metallothioneins Bind Metals R-HSA-5661231	2/11	0.0226013834317973	0.278811275994395	0	0	10.0840422789379	38.215940343674	MT1G;MT1H
Reactome_2022	Neutrophil Degranulation R-HSA-6798695	17/468	0.0269739428888886	0.31071907289316	0	0	1.73211239979533	6.25792110120962	SERPINA1;TINAGL1;FGL2;ADA2;MPO;C3;GLIPR1;CEACAM1;LRG1;FCGR2A;CRISPLD2;PLAU;SLCO4C1;ITGAX;PKP1;HPSE;S100A11
Reactome_2022	Sensory Processing Of Sound By Outer Hair Cells Of Cochlea R-HSA-9662361	4/53	0.0275831698793167	0.311741863353032	0	0	3.71400028542886	13.335301790729	CLIC5;TMIE;USH1C;MYO7A
Reactome_2022	O-linked Glycosylation R-HSA-5173105	6/107	0.0288920615977479	0.320487868463907	0	0	2.7081874463793	9.59832655088709	ADAMTS16;GALNT6;GALNT3;ADAMTS19;GCNT1;MUC4
Reactome_2022	Dissolution Of Fibrin Clot R-HSA-75205	2/13	0.0311540394085443	0.333236957244965	0	0	8.24973634254377	28.616779192502	PLAU;S100A10
Reactome_2022	Tryptophan Catabolism R-HSA-71240	2/14	0.0358345760137398	0.368216264308621	0	0	7.56187161639598	25.1722761470477	TDO2;KMO
Reactome_2022	Keratinization R-HSA-6805567	9/208	0.0378111987986715	0.37748180134007	0	0	2.06589551531241	6.76611760549582	KRT19;KRT18;KRT15;SPINK5;KLK13;KRT23;PKP1;PRSS8;KLK12
Reactome_2022	Synthesis Of Prostaglandins (PG) And Thromboxanes (TX) R-HSA-2162123	2/15	0.0407664546951025	0.387604862894705	0	0	6.97983223273246	22.3347353199471	HPGD;AKR1C3
Reactome_2022	Interferon Gamma Signaling R-HSA-877300	5/89	0.044018598487619	0.405648315293597	0	0	2.70958500222519	8.46242154497899	IRF8;IRF6;TRIM38;GBP2;ICAM1
Reactome_2022	Biosynthesis Of DHA-derived SPMs R-HSA-9018677	2/17	0.0513325907545591	0.439260312314013	0	0	6.04856921887084	17.9607994549328	HPGD;ALOX15
Reactome_2022	Defective GALNT3 Causes HFTC R-HSA-5083625	2/18	0.0569421208237372	0.457259578334391	0	0	5.67024361948956	16.2493302684502	GALNT3;MUC4
Reactome_2022	Collagen Biosynthesis And Modifying Enzymes R-HSA-1650814	4/67	0.0572528687396984	0.457259578334391	0	0	2.88659488659489	8.25646248891339	COL15A1;COL3A1;COL21A1;COL6A3
Reactome_2022	Sensory Processing Of Sound By Inner Hair Cells Of Cochlea R-HSA-9662360	4/67	0.0572528687396984	0.457259578334391	0	0	2.88659488659489	8.25646248891339	CLIC5;TMIE;USH1C;MYO7A
Reactome_2022	Defective B3GALT6 Causes EDSP2 And SEMDJL1 R-HSA-4420332	2/20	0.068755441683182	0.496198910460555	0	0	5.03970095385409	13.492284338654	GPC3;DCN
Reactome_2022	Defective B3GAT3 Causes JDSSDHD R-HSA-3560801	2/20	0.068755441683182	0.496198910460555	0	0	5.03970095385409	13.492284338654	GPC3;DCN
Reactome_2022	Defective B4GALT7 Causes EDS, Progeroid Type R-HSA-3560783	2/20	0.068755441683182	0.496198910460555	0	0	5.03970095385409	13.492284338654	GPC3;DCN
Reactome_2022	Amyloid Fiber Formation R-HSA-977225	4/79	0.0922132669938921	0.562799674689138	0	0	2.42324786324786	5.77617783494999	CALB1;APOA1;APOE;TGFBI
Reactome_2022	Defective RIPK1-mediated Regulated Necrosis R-HSA-9693928	1/5	0.103672760508197	0.562799674689138	0	0	11.3211805555556	25.659635443414	CASP8
Reactome_2022	FasL/ CD95L Signaling R-HSA-75157	1/5	0.103672760508197	0.562799674689138	0	0	11.3211805555556	25.659635443414	CASP8
Reactome_2022	Nucleotide-binding Domain, Leucine Rich Repeat Containing NLR Signaling Pathways R-HSA-168643	3/53	0.107108443618548	0.562799674689138	0	0	2.7233023255814	6.08362173708941	CASP8;HMOX1;NLRP1
Reactome_2022	Cilium Assembly R-HSA-5617833	7/186	0.110226025657166	0.562799674689138	0	0	1.7797886012537	3.92482941071487	OFD1;BBS1;AHI1;ARL6;IFT172;RHO;CNGB1
Reactome_2022	Cell Junction Organization R-HSA-446728	4/86	0.116340285800799	0.562799674689138	0	0	2.21558928876002	4.76625518197151	CLDN4;LAMB3;CLDN7;LAMC2
Reactome_2022	Glycosaminoglycan Metabolism R-HSA-1630316	5/120	0.119508001315954	0.562799674689138	0	0	1.97602600568874	4.19781422534461	LUM;GPC3;HAS2;HPSE;DCN
Reactome_2022	Paracetamol ADME R-HSA-9753281	2/28	0.122395959162366	0.562799674689138	0	0	3.48759593075138	7.32567405782374	ABCC3;ABCG2
Reactome_2022	Choline Catabolism R-HSA-6798163	1/6	0.123083067419494	0.562799674689138	0	0	9.05648148148148	18.9723850788171	BHMT
Reactome_2022	Synthesis Of Lipoxins (LX) R-HSA-2142700	1/6	0.123083067419494	0.562799674689138	0	0	9.05648148148148	18.9723850788171	HPGD
Reactome_2022	Signaling By ERBB4 R-HSA-1236394	3/57	0.125849842633106	0.566797411558124	0	0	2.52105943152455	5.22531368323786	ERBB3;APOE;S100B
Reactome_2022	Arachidonic Acid Metabolism R-HSA-2142753	3/59	0.135632097871609	0.576240017592249	0	0	2.43077242524917	4.85621956657838	HPGD;ALOX15;AKR1C3
Reactome_2022	Iron Uptake And Transport R-HSA-917937	3/59	0.135632097871609	0.576240017592249	0	0	2.43077242524917	4.85621956657838	TF;HMOX1;ABCG2
Reactome_2022	Cardiac Conduction R-HSA-5576891	5/126	0.138539384522857	0.576240017592249	0	0	1.87746196029968	3.71099249163836	KCNE3;SCN11A;KCNE4;SCN4A;TRDN
Reactome_2022	Erythrocytes Take Up Oxygen And Release Carbon Dioxide R-HSA-1247673	1/7	0.142073987984924	0.576240017592249	0	0	7.54668209876543	14.7266506509735	CA4
Reactome_2022	Fructose Metabolism R-HSA-5652084	1/7	0.142073987984924	0.576240017592249	0	0	7.54668209876543	14.7266506509735	ALDH1A1
Reactome_2022	Nicotinate Metabolism R-HSA-196807	2/31	0.144484998434165	0.576240017592249	0	0	3.12633010640851	6.0481344276019	NT5E;NMRK2
Reactome_2022	Response To Elevated Platelet Cytosolic Ca2+ R-HSA-76005	5/130	0.15192083231747	0.576240017592249	0	0	1.81700934579439	3.42396465955652	TF;SERPINA1;FN1;APOA1;F5
Reactome_2022	Cargo Concentration In ER R-HSA-5694530	2/32	0.152022310226969	0.576240017592249	0	0	3.02196442382057	5.69255897325214	SERPINA1;F5
Reactome_2022	Striated Muscle Contraction R-HSA-390522	2/33	0.159634824040005	0.576240017592249	0	0	2.92433201107702	5.36575861398765	DES;ACTN3
Reactome_2022	Defective B4GALT1 Causes B4GALT1-CDG (CDG-2d) R-HSA-3656244	1/8	0.160654562500677	0.576240017592249	0	0	6.46825396825397	11.827194577459	LUM
Reactome_2022	Defective CHST14 Causes EDS, Musculocontractural Type R-HSA-3595174	1/8	0.160654562500677	0.576240017592249	0	0	6.46825396825397	11.827194577459	DCN
Reactome_2022	Defective CHST3 Causes SEDCJD R-HSA-3595172	1/8	0.160654562500677	0.576240017592249	0	0	6.46825396825397	11.827194577459	DCN
Reactome_2022	Defective CHST6 Causes MCDC1 R-HSA-3656225	1/8	0.160654562500677	0.576240017592249	0	0	6.46825396825397	11.827194577459	LUM
Reactome_2022	Defective CHSY1 Causes TPBS R-HSA-3595177	1/8	0.160654562500677	0.576240017592249	0	0	6.46825396825397	11.827194577459	DCN
Reactome_2022	Defective ST3GAL3 Causes MCT12 And EIEE15 R-HSA-3656243	1/8	0.160654562500677	0.576240017592249	0	0	6.46825396825397	11.827194577459	LUM
Reactome_2022	TRAIL Signaling R-HSA-75158	1/8	0.160654562500677	0.576240017592249	0	0	6.46825396825397	11.827194577459	CASP8
Reactome_2022	Histidine Catabolism R-HSA-70921	1/8	0.160654562500677	0.576240017592249	0	0	6.46825396825397	11.827194577459	HNMT
Reactome_2022	Atorvastatin ADME R-HSA-9754706	1/9	0.178833637052321	0.605205359290058	0	0	5.65943287037037	9.74157787917091	SLCO2B1
Reactome_2022	Phase I - Functionalization Of Compounds R-HSA-211945	4/104	0.188823573499472	0.635423149023505	0	0	1.8151048951049	3.02567489884599	CYP2W1;CYP24A1;CYP2S1;ALDH1A1
Reactome_2022	Defective B3GALTL Causes PpS R-HSA-5083635	2/37	0.190705370159309	0.638170484499587	0	0	2.58959231024196	4.29102076852903	ADAMTS16;ADAMTS19
Reactome_2022	Abacavir ADME R-HSA-2161522	1/10	0.196619867564101	0.642400651047021	0	0	5.03034979423868	8.18177852803955	ABCG2
Reactome_2022	Urea Cycle R-HSA-70635	1/10	0.196619867564101	0.642400651047021	0	0	5.03034979423868	8.18177852803955	TINAGL1
Reactome_2022	Interferon Alpha/Beta Signaling R-HSA-909733	3/72	0.204581522066402	0.642400651047021	0	0	1.97148634984833	3.12833234499324	IRF8;IRF6;GBP2
Reactome_2022	Phenylalanine And Tyrosine Metabolism R-HSA-8963691	1/11	0.214021723807999	0.642400651047021	0	0	4.52708333333333	6.97930367451715	HPD
Reactome_2022	Erythrocytes Take Up Carbon Dioxide And Release Oxygen R-HSA-1237044	1/11	0.214021723807999	0.642400651047021	0	0	4.52708333333333	6.97930367451715	CA4
Reactome_2022	Signaling By Retinoic Acid R-HSA-5362517	2/41	0.222482150732149	0.643709063295342	0	0	2.32351716342436	3.49203346715348	ALDH1A1;AKR1C3
Reactome_2022	ALK Mutants Bind TKIs R-HSA-9700645	1/12	0.231047493503336	0.643709063295342	0	0	4.11531986531987	6.02948678380995	FN1
Reactome_2022	Passive Transport By Aquaporins R-HSA-432047	1/12	0.231047493503336	0.643709063295342	0	0	4.11531986531987	6.02948678380995	AQP5
Reactome_2022	Cytosolic Iron-Sulfur Cluster Assembly R-HSA-2564830	1/12	0.231047493503336	0.643709063295342	0	0	4.11531986531987	6.02948678380995	ERCC2
Reactome_2022	Reversible Hydration Of Carbon Dioxide R-HSA-1475029	1/12	0.231047493503336	0.643709063295342	0	0	4.11531986531987	6.02948678380995	CA4
Reactome_2022	Vitamin D (Calciferol) Metabolism R-HSA-196791	1/12	0.231047493503336	0.643709063295342	0	0	4.11531986531987	6.02948678380995	CYP24A1
Reactome_2022	Aspirin ADME R-HSA-9749641	2/44	0.246574202472998	0.656528612164501	0	0	2.15722019666335	3.02030740091902	ABCC3;SLCO2B1
Reactome_2022	Advanced Glycosylation Endproduct Receptor Signaling R-HSA-879415	1/13	0.247705286058727	0.656528612164501	0	0	3.77218364197531	5.26414112653796	S100B
Reactome_2022	Defective EXT1 Causes Exostoses 1, TRPS2 And CHDS R-HSA-3656253	1/13	0.247705286058727	0.656528612164501	0	0	3.77218364197531	5.26414112653796	GPC3
Reactome_2022	Bile Acid And Bile Salt Metabolism R-HSA-194068	2/45	0.254629344147832	0.660272628331392	0	0	2.10694436950305	2.88218684646654	ABCC3;AKR1C3
Reactome_2022	TAK1-dependent IKK And NF-kappa-B Activation R-HSA-445989	2/45	0.254629344147832	0.660272628331392	0	0	2.10694436950305	2.88218684646654	CASP8;S100B
Reactome_2022	Heme Signaling R-HSA-9707616	2/45	0.254629344147832	0.660272628331392	0	0	2.10694436950305	2.88218684646654	HMOX1;APOA1
Reactome_2022	Interleukin-10 Signaling R-HSA-6783783	2/45	0.254629344147832	0.660272628331392	0	0	2.10694436950305	2.88218684646654	IL1R1;ICAM1
Reactome_2022	DDX58/IFIH1-mediated Induction Of Interferon-Alpha/Beta R-HSA-168928	3/81	0.256120503319077	0.661276644345375	0	0	1.74320214669052	2.37442824590222	CASP8;RNF125;S100B
Reactome_2022	Signaling By Activin R-HSA-1502540	1/15	0.279948508920681	0.684445538136686	0	0	3.23296957671958	4.11605388925901	FOXH1
Reactome_2022	Signaling By ERBB2 R-HSA-1227986	2/49	0.286862243985519	0.692864855432766	0	0	1.92723502986622	2.40664084240769	GRB7;ERBB3
Reactome_2022	Caspase Activation Via Death Receptors In Presence Of Ligand R-HSA-140534	1/16	0.295549300728228	0.694251102494936	0	0	3.01728395061728	3.67782659962751	CASP8
Reactome_2022	Apoptotic Execution Phase R-HSA-75153	2/52	0.310947396471838	0.708987572987039	0	0	1.81132250580046	2.11586291967531	CASP8;PKP1
Reactome_2022	Signaling By PDGF R-HSA-186797	2/52	0.310947396471838	0.708987572987039	0	0	1.81132250580046	2.11586291967531	GRB7;COL6A3
Reactome_2022	G Alpha (Q) Signaling Events R-HSA-416476	6/212	0.311291705668767	0.708987572987039	0	0	1.32063845751575	1.54121789258734	NPFFR2;GPR143;P2RY6;ANXA1;GPNMB;F2RL1
Reactome_2022	Post-translational Modification: Synthesis Of GPI-anchored Proteins R-HSA-163125	3/92	0.321048640862274	0.720007764209918	0	0	1.52688790175072	1.73479298663615	LYPD6B;LYPD2;LYPD5
Reactome_2022	Defective GALNT12 Causes CRCS1 R-HSA-5083636	1/18	0.325746417530697	0.720007764209918	0	0	2.66203703703704	2.98583673550277	MUC4
Reactome_2022	Metabolism Of Amine-Derived Hormones R-HSA-209776	1/18	0.325746417530697	0.720007764209918	0	0	2.66203703703704	2.98583673550277	ASMT
Reactome_2022	Defective C1GALT1C1 Causes TNPS R-HSA-5083632	1/19	0.340357133673784	0.744065412666411	0	0	2.51401748971193	2.70950703590822	MUC4
Reactome_2022	Receptor-type Tyrosine-Protein Phosphatases R-HSA-388844	1/20	0.354651958137912	0.762161315584469	0	0	2.38157894736842	2.4687884865052	SLITRK2
Reactome_2022	Cellular Response To Heat Stress R-HSA-3371556	3/99	0.362555863839788	0.76938670886048	0	0	1.41504360465116	1.43567028408777	CRYBA4;HSPA2;CRYAB
Reactome_2022	Cellular Hexose Transport R-HSA-189200	1/21	0.368637705247008	0.76938670886048	0	0	2.26238425925926	2.25772588756117	SLC2A14
Reactome_2022	Signaling By ERBB2 TMD/JMD Mutants R-HSA-9665686	1/21	0.368637705247008	0.76938670886048	0	0	2.26238425925926	2.25772588756117	ERBB3
Reactome_2022	ABC-family Proteins Mediated Transport R-HSA-382556	3/102	0.380243346294778	0.784281864787572	0	0	1.37195207892882	1.32660062004874	ABCC3;ABCA4;APOA1
Reactome_2022	Signaling By NODAL R-HSA-1181150	1/22	0.382321042600953	0.784281864787572	0	0	2.15454144620811	2.07157996100355	FOXH1
Reactome_2022	Insertion Of Tail-Anchored Proteins Into Endoplasmic Reticulum Membrane R-HSA-9609523	1/22	0.382321042600953	0.784281864787572	0	0	2.15454144620811	2.07157996100355	HMOX1
Reactome_2022	Nephrin Family Interactions R-HSA-373753	1/22	0.382321042600953	0.784281864787572	0	0	2.15454144620811	2.07157996100355	ACTN3
Reactome_2022	Signaling By BRAF And RAF1 Fusions R-HSA-6802952	2/62	0.389573003429338	0.788358881939775	0	0	1.50866202629544	1.42222173085058	ESRP1;FN1
Reactome_2022	Signaling By MET R-HSA-6806834	2/63	0.397233305345731	0.798465603698298	0	0	1.48385379027043	1.36994056058663	LAMB3;LAMC2
Reactome_2022	Signaling By ERBB2 KD Mutants R-HSA-9664565	1/24	0.408806443926705	0.813538405023575	0	0	1.96698872785829	1.75949792654372	ERBB3
Reactome_2022	Nucleotide Excision Repair R-HSA-5696398	3/108	0.415264858842862	0.814680843770046	0	0	1.2931561461794	1.13647572879266	ERCC4;ERCC2;ERCC5
Reactome_2022	Interleukin-1 Family Signaling R-HSA-446652	4/152	0.418555794240259	0.814680843770046	0	0	1.22339822339822	1.06551266155328	CASP8;IL1R1;PTPN20;S100B
Reactome_2022	COPII-mediated Vesicle Transport R-HSA-204005	2/66	0.419939370347565	0.814680843770046	0	0	1.41408062645012	1.22691989242978	SERPINA1;F5
Reactome_2022	Assembly And Cell Surface Presentation Of NMDA Receptors R-HSA-9609736	1/25	0.421621137844264	0.814680843770046	0	0	1.88493441358025	1.62792011126213	GRIN3A
Reactome_2022	Sulfur Amino Acid Metabolism R-HSA-1614635	1/26	0.434158687797364	0.824254894081007	0	0	1.80944444444444	1.50970123554715	BHMT
Reactome_2022	Costimulation By CD28 Family R-HSA-388841	2/68	0.434832298046074	0.824254894081007	0	0	1.37108908106588	1.14183591732046	TNFRSF14;ICOSLG
Reactome_2022	Integrin Signaling R-HSA-354192	1/27	0.446425073992694	0.835651935380073	0	0	1.7397613960114	1.40308920804036	FN1
Reactome_2022	Plasma Lipoprotein Assembly, Remodeling, And Clearance R-HSA-174824	2/71	0.45677805614133	0.840687801211701	0	0	1.31127475705303	1.02745938027152	APOA1;APOE
Reactome_2022	Signaling By FGFR2 R-HSA-5654738	2/72	0.463983668509595	0.840687801211701	0	0	1.29247596950613	0.992499954326031	ESRP2;ESRP1
Reactome_2022	Peroxisomal Lipid Metabolism R-HSA-390918	1/29	0.470167635068314	0.840687801211701	0	0	1.61532738095238	1.21903261694779	EHHADH
Reactome_2022	EGR2 And SOX10-mediated Initiation Of Schwann Cell Myelination R-HSA-9619665	1/29	0.470167635068314	0.840687801211701	0	0	1.61532738095238	1.21903261694779	ADGRG6
Reactome_2022	Surfactant Metabolism R-HSA-5683826	1/29	0.470167635068314	0.840687801211701	0	0	1.61532738095238	1.21903261694779	ADA2
Reactome_2022	TNFs Bind Their Physiological Receptors R-HSA-5669034	1/29	0.470167635068314	0.840687801211701	0	0	1.61532738095238	1.21903261694779	TNFRSF14
Reactome_2022	mRNA Capping R-HSA-72086	1/29	0.470167635068314	0.840687801211701	0	0	1.61532738095238	1.21903261694779	ERCC2
Reactome_2022	RIPK1-mediated Regulated Necrosis R-HSA-5213460	1/31	0.49289413725538	0.86795067109776	0	0	1.50748456790123	1.0664863284388	CASP8
Reactome_2022	Metabolism Of Water-Soluble Vitamins And Cofactors R-HSA-196849	3/122	0.49410881276183	0.86795067109776	0	0	1.14019933554817	0.803839981188576	PANK2;NT5E;NMRK2
Reactome_2022	Signaling By NOTCH2 R-HSA-1980145	1/32	0.503889997380385	0.882544176698393	0	0	1.45878136200717	0.99984479790953	GATD3
Reactome_2022	Signaling By High-Kinase Activity BRAF Mutants R-HSA-6802948	1/33	0.514647966175741	0.883306967734295	0	0	1.41312210648148	0.938697692212164	FN1
Reactome_2022	Ion Channel Transport R-HSA-983712	4/175	0.526680012298782	0.892846035467597	0	0	1.05759347864611	0.678088857980905	ATP8B1;SCNN1A;TRPM8;TRDN
Reactome_2022	Nucleotide Catabolism R-HSA-8956319	1/35	0.535470659066615	0.892846035467597	0	0	1.32986111111111	0.830643461123083	NT5E
Reactome_2022	Metabolism Of Steroid Hormones R-HSA-196071	1/35	0.535470659066615	0.892846035467597	0	0	1.32986111111111	0.830643461123083	SRD5A2
Reactome_2022	Activated PKN1 Stimulates Transcription Of Androgen Receptor Regulated KLK2 And KLK3 R-HSA-5625886	1/36	0.545545323841637	0.892846035467597	0	0	1.29179894179894	0.782790617248663	KLKB1
Reactome_2022	Platelet Aggregation (Plug Formation) R-HSA-76009	1/36	0.545545323841637	0.892846035467597	0	0	1.29179894179894	0.782790617248663	FN1
Reactome_2022	ROS And RNS Production In Phagocytes R-HSA-1222556	1/36	0.545545323841637	0.892846035467597	0	0	1.29179894179894	0.782790617248663	MPO
Reactome_2022	Transcriptional Regulation By AP-2 (TFAP2) Family Of Transcription Factors R-HSA-8864260	1/36	0.545545323841637	0.892846035467597	0	0	1.29179894179894	0.782790617248663	APOE
Reactome_2022	Mitochondrial Fatty Acid Beta-Oxidation R-HSA-77289	1/36	0.545545323841637	0.892846035467597	0	0	1.29179894179894	0.782790617248663	ACSM3
Reactome_2022	Early SARS-CoV-2 Infection Events R-HSA-9772572	1/37	0.555401983321505	0.899150778404274	0	0	1.25585133744856	0.738519872254583	GPC3
Reactome_2022	Transport Of Bile Salts And Organic Acids, Metal Ions And Amine Compounds R-HSA-425366	2/86	0.558584338381639	0.901865279489492	0	0	1.07628991271683	0.626777068104014	SLC44A4;SLC39A4
Reactome_2022	Signaling By RAF1 Mutants R-HSA-9656223	1/38	0.56504534406796	0.902565762924555	0	0	1.22184684684685	0.697490412425936	FN1
Reactome_2022	Fanconi Anemia Pathway R-HSA-6783310	1/38	0.56504534406796	0.902565762924555	0	0	1.22184684684685	0.697490412425936	ERCC4
Reactome_2022	HSP90 Chaperone Cycle For Steroid Hormone Receptors (SHR) In Presence Of Ligand R-HSA-3371497	1/38	0.56504534406796	0.902565762924555	0	0	1.22184684684685	0.697490412425936	HSPA2
Reactome_2022	Signaling By FGFR3 R-HSA-5654741	1/39	0.574480011559798	0.910353245831532	0	0	1.1896320662768	0.659401128344625	GALNT3
Reactome_2022	Elastic Fibre Formation R-HSA-1566948	1/39	0.574480011559798	0.910353245831532	0	0	1.1896320662768	0.659401128344625	ITGB6
Reactome_2022	NGF-stimulated Transcription R-HSA-9031628	1/39	0.574480011559798	0.910353245831532	0	0	1.1896320662768	0.659401128344625	TF
Reactome_2022	RET Signaling R-HSA-8853659	1/40	0.583710491797817	0.921451877025973	0	0	1.15906932573599	0.623985148028306	GRB7
Reactome_2022	Paradoxical Activation Of RAF Signaling By Kinase Inactive BRAF R-HSA-6802955	1/41	0.592741193974366	0.927028655850249	0	0	1.13003472222222	0.591005233349331	FN1
Reactome_2022	Regulation Of Beta-Cell Development R-HSA-186712	1/41	0.592741193974366	0.927028655850249	0	0	1.13003472222222	0.591005233349331	GATD3
Reactome_2022	Beta-catenin Independent WNT Signaling R-HSA-3858494	3/142	0.596644846422771	0.927720903246279	0	0	0.975138029111594	0.503593691553464	PDE6G;PDE6B;PDE6A
Reactome_2022	Signaling By SCF-KIT R-HSA-1433557	1/42	0.601576432084456	0.927720903246279	0	0	1.10241644083108	0.560249890051981	GRB7
Reactome_2022	Gamma Carboxylation, Hypusine Formation And Arylsulfatase Activation R-HSA-163841	1/42	0.601576432084456	0.927720903246279	0	0	1.10241644083108	0.560249890051981	ARSI
Reactome_2022	Processing Of Capped Intron-Containing Pre-mRNA R-HSA-72203	5/242	0.603954326864639	0.927720903246279	0	0	0.952817540123822	0.480464630085943	PRPF3;DHX38;PRPF31;SNRNP200;PRPF8
Reactome_2022	Defensins R-HSA-1461973	1/43	0.610220427177018	0.927720903246279	0	0	1.07611331569665	0.531530064012969	DEFB119
Reactome_2022	Smooth Muscle Contraction R-HSA-445355	1/43	0.610220427177018	0.927720903246279	0	0	1.07611331569665	0.531530064012969	ANXA1
Reactome_2022	MyD88 Cascade Initiated On Plasma Membrane R-HSA-975871	2/96	0.618534825882277	0.928093060589428	0	0	0.96129732931826	0.461808949777057	CASP8;S100B
Reactome_2022	TNF Signaling R-HSA-75893	1/44	0.618677309515687	0.928093060589428	0	0	1.05103359173127	0.504676325391598	CASP8
Reactome_2022	TP53 Regulates Transcription Of Cell Death Genes R-HSA-5633008	1/44	0.618677309515687	0.928093060589428	0	0	1.05103359173127	0.504676325391598	IGFBP3
Reactome_2022	Hedgehog Off State R-HSA-5610787	2/98	0.62974660140696	0.928093060589428	0	0	0.941173627223511	0.435234224412707	OFD1;IFT172
Reactome_2022	NR1H2 And NR1H3-mediated Signaling R-HSA-9024446	1/46	0.635045813391089	0.928093060589428	0	0	1.00421810699588	0.455973401417734	APOE
Reactome_2022	L1CAM Interactions R-HSA-373760	2/99	0.635255684209792	0.928093060589428	0	0	0.931422967445643	0.422612408973772	SCN11A;SCN4A
Reactome_2022	Sensory Perception Of Taste R-HSA-9717189	1/47	0.642965257900872	0.936621813181834	0	0	0.982336956521739	0.433863446651462	SCNN1A
Reactome_2022	Potassium Channels R-HSA-1296071	2/102	0.6513978549685	0.936621813181834	0	0	0.903341067285383	0.387203308494956	KCNG3;KCNN4
Reactome_2022	MyD88 Dependent Cascade Initiated On Endosome R-HSA-975155	2/102	0.6513978549685	0.936621813181834	0	0	0.903341067285383	0.387203308494956	CASP8;S100B
Reactome_2022	Toll Like Receptor 3 (TLR3) Cascade R-HSA-168164	2/103	0.656650942900192	0.936621813181834	0	0	0.89435115205256	0.376166501276348	CASP8;S100B
Reactome_2022	Signaling By NOTCH3 R-HSA-9012852	1/49	0.658293461351506	0.936621813181834	0	0	0.941309799382716	0.393565822713688	GATD3
Reactome_2022	Transport Of Inorganic Cations/Anions And Amino Acids/Oligopeptides R-HSA-425393	2/104	0.661840626033514	0.939437286715817	0	0	0.88553750966744	0.365488337541672	SLC7A7;SLC26A7
Reactome_2022	G Alpha (I) Signaling Events R-HSA-418594	6/312	0.671388353016897	0.944042301273869	0	0	0.884465261514442	0.352377630731868	C3;HCAR3;ANXA1;RHO;RGR;CCL28
Reactome_2022	MyD88-independent TLR4 Cascade R-HSA-166166	2/107	0.677032096934679	0.947344165493259	0	0	0.860103855927522	0.335471980735844	CASP8;S100B
Reactome_2022	Signaling By Type 1 Insulin-like Growth Factor 1 Receptor (IGF1R) R-HSA-2404192	1/53	0.687008077645276	0.950387617804897	0	0	0.868723290598291	0.326126740716585	IRS4
Reactome_2022	Citric Acid (TCA) Cycle And Respiratory Electron Transport R-HSA-1428517	3/163	0.688664228767165	0.950483578413667	0	0	0.846235465116279	0.315647062304121	PCDHGA5;IDH3B;IDH3A
Reactome_2022	Interleukin-12 Family Signaling R-HSA-447115	1/54	0.693802327635338	0.951001359847981	0	0	0.852288609364081	0.311569603894092	IL23A
Reactome_2022	Complement Cascade R-HSA-166658	1/55	0.700449424284286	0.952304298065978	0	0	0.836462620027435	0.297808392409413	C3
Reactome_2022	Signaling By ALK Fusions And Activated Point Mutants R-HSA-9725370	1/55	0.700449424284286	0.952304298065978	0	0	0.836462620027435	0.297808392409413	FN1
Reactome_2022	Intrinsic Pathway For Apoptosis R-HSA-109606	1/55	0.700449424284286	0.952304298065978	0	0	0.836462620027435	0.297808392409413	CASP8
Reactome_2022	MyD88:MAL(TIRAP) Cascade Initiated On Plasma Membrane R-HSA-166058	2/112	0.701112179377456	0.952304298065978	0	0	0.820797300147648	0.291454760446767	CASP8;S100B
Reactome_2022	Cytoprotection By HMOX1 R-HSA-9707564	1/57	0.713314808668078	0.957786693080703	0	0	0.806506283068783	0.272463976716488	HMOX1
Reactome_2022	NCAM Signaling For Neurite Out-Growth R-HSA-375165	1/57	0.713314808668078	0.957786693080703	0	0	0.806506283068783	0.272463976716488	COL6A3
Reactome_2022	Regulation Of Lipid Metabolism By PPARalpha R-HSA-400206	2/118	0.728022031142232	0.959326208691607	0	0	0.778102248179854	0.246988303660236	GLIPR1;APOA1
Reactome_2022	rRNA Modification In Nucleus And Cytosol R-HSA-6790901	1/60	0.731586535269092	0.959326208691607	0	0	0.765379786566227	0.239211620261733	PWP2
Reactome_2022	Meiotic Synapsis R-HSA-1221632	1/60	0.731586535269092	0.959326208691607	0	0	0.765379786566227	0.239211620261733	HSPA2
Reactome_2022	RAB Geranylgeranylation R-HSA-8873719	1/62	0.743117463827889	0.959326208691607	0	0	0.740209471766849	0.219769045465442	RAB25
Reactome_2022	RHO GTPases Activate PKNs R-HSA-5625740	1/62	0.743117463827889	0.959326208691607	0	0	0.740209471766849	0.219769045465442	KLKB1
Reactome_2022	TP53 Regulates Transcription Of DNA Repair Genes R-HSA-6796648	1/62	0.743117463827889	0.959326208691607	0	0	0.740209471766849	0.219769045465442	ERCC2
Reactome_2022	Peroxisomal Protein Import R-HSA-9033241	1/63	0.748696233069757	0.962583635505401	0	0	0.728233273596177	0.210766687583384	EHHADH
Reactome_2022	Immunoregulatory Interactions Between A Lymphoid And A non-Lymphoid Cell R-HSA-198933	2/123	0.74885471476714	0.962583635505401	0	0	0.745757511840617	0.215680743698838	C3;ICAM1
Reactome_2022	Activation Of NMDA Receptors And Postsynaptic Events R-HSA-442755	1/74	0.802632431894831	0.999994026649878	0	0	0.618150684931507	0.135905628846583	GRIN3A
Reactome_2022	Signaling By NOTCH1 R-HSA-1980143	1/74	0.802632431894831	0.999994026649878	0	0	0.618150684931507	0.135905628846583	GATD3
Reactome_2022	NoRC Negatively Regulates rRNA Expression R-HSA-427413	1/74	0.802632431894831	0.999994026649878	0	0	0.618150684931507	0.135905628846583	ERCC2
Reactome_2022	C-type Lectin Receptors (CLRs) R-HSA-5621481	2/141	0.812841511232114	0.999994026649878	0	0	0.648583685255972	0.134398948010601	CASP8;MUC4
Reactome_2022	Pre-NOTCH Expression And Processing R-HSA-1912422	1/78	0.81923787526538	0.999994026649878	0	0	0.585918710918711	0.116820936226814	ELF3
Reactome_2022	Constitutive Signaling By Aberrant PI3K In Cancer R-HSA-2219530	1/78	0.81923787526538	0.999994026649878	0	0	0.585918710918711	0.116820936226814	ERBB3
Reactome_2022	RNA Polymerase I Transcription R-HSA-73864	1/79	0.823166662098411	0.999994026649878	0	0	0.578377255460589	0.11255024350809	ERCC2
Reactome_2022	Senescence-Associated Secretory Phenotype (SASP) R-HSA-2559582	1/81	0.83077048364053	0.999994026649878	0	0	0.563859953703704	0.104540602575578	IGFBP7
Reactome_2022	Signaling By NOTCH4 R-HSA-9013694	1/81	0.83077048364053	0.999994026649878	0	0	0.563859953703704	0.104540602575578	GATD3
Reactome_2022	Fcgamma Receptor (FCGR) Dependent Phagocytosis R-HSA-2029480	1/87	0.851679747534511	0.999994026649878	0	0	0.524359388458226	0.0841831238531565	FCGR2A
Reactome_2022	Antimicrobial Peptides R-HSA-6803157	1/89	0.858060027603873	0.999994026649878	0	0	0.51238952020202	0.0784372127135834	DEFB119
Reactome_2022	RAB GEFs Exchange GTP For GDP On RABs R-HSA-8876198	1/89	0.858060027603873	0.999994026649878	0	0	0.51238952020202	0.0784372127135834	DENND2D
Reactome_2022	Sphingolipid Metabolism R-HSA-428157	1/89	0.858060027603873	0.999994026649878	0	0	0.51238952020202	0.0784372127135834	ARSI
Reactome_2022	EPH-Ephrin Signaling R-HSA-2682334	1/91	0.86416645022653	0.999994026649878	0	0	0.500951646090535	0.0731338697005133	EPHA1
Reactome_2022	Signaling By TGF-beta Receptor Complex R-HSA-170834	1/91	0.86416645022653	0.999994026649878	0	0	0.500951646090535	0.0731338697005133	ITGB6
Reactome_2022	Toll-like Receptor Cascades R-HSA-168898	2/162	0.868806468914295	0.999994026649878	0	0	0.562848027842227	0.0791560671201016	CASP8;S100B
Reactome_2022	Anti-inflammatory Response Favoring Leishmania Infection R-HSA-9662851	2/165	0.875414972289989	0.999994026649878	0	0	0.552403456080167	0.0735012853098804	FCGR2A;PTGER2
Reactome_2022	Transcriptional Regulation By RUNX3 R-HSA-8878159	1/95	0.875604136259221	0.999994026649878	0	0	0.479536052009456	0.0637021395237169	GATD3
Reactome_2022	Potential Therapeutics For SARS R-HSA-9679191	1/97	0.880957374655708	0.999994026649878	0	0	0.469497492283951	0.0595069465881063	IL1R1
Reactome_2022	TNFR2 Non-Canonical NF-kB Pathway R-HSA-5668541	1/100	0.888559328285823	0.999994026649878	0	0	0.455200149644594	0.0537836547902817	TNFRSF14
Reactome_2022	KEAP1-NFE2L2 Pathway R-HSA-9755511	1/100	0.888559328285823	0.999994026649878	0	0	0.455200149644594	0.0537836547902817	HMOX1
Reactome_2022	Cargo Recognition For Clathrin-Mediated Endocytosis R-HSA-8856825	1/104	0.897947115238313	0.999994026649878	0	0	0.437432578209277	0.0470870379990177	TF
Reactome_2022	MHC Class II Antigen Presentation R-HSA-2132295	1/104	0.897947115238313	0.999994026649878	0	0	0.437432578209277	0.0470870379990177	HLA-DMA
Reactome_2022	Phase II - Conjugation Of Compounds R-HSA-156580	1/107	0.90446634152451	0.999994026649878	0	0	0.424986897274633	0.0426730138636184	GSTT2B
Reactome_2022	Selenoamino Acid Metabolism R-HSA-2408522	1/114	0.918107232679779	0.999994026649878	0	0	0.39851687971157	0.0340497141890862	HNMT
Reactome_2022	Signaling By NTRK1 (TRKA) R-HSA-187037	1/114	0.918107232679779	0.999994026649878	0	0	0.39851687971157	0.0340497141890862	TF
Reactome_2022	HDR Thru Homologous Recombination (HRR) Or Single Strand Annealing (SSA) R-HSA-5693567	1/114	0.918107232679779	0.999994026649878	0	0	0.39851687971157	0.0340497141890862	ERCC4
Reactome_2022	Transcriptional Regulation By RUNX2 R-HSA-8878166	1/119	0.926643657212139	0.999994026649878	0	0	0.381532485875706	0.0290675070783551	GATD3
Reactome_2022	HCMV Infection R-HSA-9609646	1/121	0.929804194146719	0.999994026649878	0	0	0.375135030864198	0.027302799815258	USH2A
Reactome_2022	RAF/MAP Kinase Cascade R-HSA-5673001	3/271	0.935131177256601	0.999994026649878	0	0	0.502403679278028	0.0336954425762112	ERBB3;FN1;RASAL1
Reactome_2022	Glycerophospholipid Biosynthesis R-HSA-1483206	1/127	0.938493623072846	0.999994026649878	0	0	0.357161228689006	0.0226723154208414	SLC44A4
Reactome_2022	Host Interactions Of HIV Factors R-HSA-162909	1/130	0.942427090701554	0.999994026649878	0	0	0.348801320700545	0.0206827742485257	APOBEC3G
Reactome_2022	PTEN Regulation R-HSA-6807070	1/139	0.952784294589182	0.999994026649878	0	0	0.32590244229737	0.0157628401603317	SALL4
Reactome_2022	Clathrin-mediated Endocytosis R-HSA-8856828	1/142	0.955805589903474	0.999994026649878	0	0	0.318919096401366	0.0144153805773965	TF
Reactome_2022	HIV Life Cycle R-HSA-162587	1/149	0.962126156350263	0.999994026649878	0	0	0.303725600600601	0.0117267534884642	ERCC2
Reactome_2022	G Alpha (S) Signaling Events R-HSA-418555	1/153	0.965324137895146	0.999994026649878	0	0	0.29567190545809	0.0104346576999482	PTGER2
Reactome_2022	Major Pathway Of rRNA Processing In Nucleolus And Cytosol R-HSA-6791226	1/179	0.980464908013339	0.999994026649878	0	0	0.252145755305868	0.00497443833913661	PWP2
Reactome_2022	PIP3 Activates AKT Signaling R-HSA-1257604	2/268	0.980899336545207	0.999994026649878	0	0	0.336706034227099	0.00649352327513079	ERBB3;SALL4
Reactome_2022	Neurotransmitter Receptors And Postsynaptic Signal Transmission R-HSA-112314	1/182	0.981717311691171	0.999994026649878	0	0	0.24792817679558	0.00457474147223795	GRIN3A
Reactome_2022	Mitotic G2-G2/M Phases R-HSA-453274	1/184	0.982507408167827	0.999994026649878	0	0	0.245193280712406	0.00432702271217538	OFD1
Reactome_2022	Mitotic Prometaphase R-HSA-68877	1/186	0.983263430647226	0.999994026649878	0	0	0.242517517517518	0.00409326118205863	OFD1
Reactome_2022	Asparagine N-linked Glycosylation R-HSA-446203	2/282	0.985364214019376	0.999994026649878	0	0	0.319638713954259	0.00471273585137318	SERPINA1;F5
Reactome_2022	SARS-CoV-2-host Interactions R-HSA-9705683	1/196	0.98658160195509	0.999994026649878	0	0	0.229962013295347	0.00310661163376206	GJA1
Reactome_2022	RHO GTPase Cycle R-HSA-9012999	4/441	0.98708027201548	0.999994026649878	0	0	0.408165442490385	0.0053077481320676	GRB7;GJA1;FGD5;POTEE
Reactome_2022	rRNA Processing R-HSA-72312	1/199	0.987442528750527	0.999994026649878	0	0	0.22644266741489	0.00286155205574485	PWP2
Reactome_2022	Class I MHC Mediated Antigen Processing And Presentation R-HSA-983169	1/378	0.999761353271728	0.999994026649878	0	0	0.117828372138717	2.81227113385731e-05	TRIM50
Reactome_2022	Olfactory Signaling Pathway R-HSA-381753	1/401	0.999855894461513	0.999994026649878	0	0	0.110920138888889	1.59853581606346e-05	CNGB1
Reactome_2022	RNA Polymerase II Transcription R-HSA-73857	10/1312	0.999983613267922	0.999994026649878	0	0	0.331641083185352	5.43455810367615e-06	IGFBP3;ERCC2;DHX38;NR0B1;ZNF248;APOE;NR2E3;GATD3;ZIM2;ZNF662
