# Supplementary material for: Visualization of automatically combined disease maps and pathway diagrams for rare diseases
Source: Front Bioinform. 2023 Jul 12;3:1101505. doi: 10.3389/fbinf.2023.1101505 (PMC10369067; doi:10.3389/fbinf.2023.1101505)
Supplement: Supplementary file 1 [file DataSheet1.ZIP › Adhoc_map_for_OrphaNet_791/06-minerva_map.xml]

<?xml version="1.0" encoding="UTF-8"?>
<sbml xmlns="http://www.sbml.org/sbml/level2/version4" xmlns:celldesigner="http://www.sbml.org/2001/ns/celldesigner" level="2" version="4">
  <model>
    <annotation>
      <celldesigner:extension>
        <celldesigner:modelVersion>4.0</celldesigner:modelVersion>
        <celldesigner:modelDisplay sizeX="22392" sizeY="17594"/>
        <celldesigner:listOfIncludedSpecies>
          <celldesigner:species id="s_id_path_2_i20b" name="C1QA">
            <celldesigner:notes>
              <html xmlns="http://www.w3.org/1999/xhtml">
                <head>
                  <title/>
                </head>
                <body>EntrezGene_ID: 712

<rdf:RDF xmlns:rdf="http://www.w3.org/1999/02/22-rdf-syntax-ns#" xmlns:dc="http://purl.org/dc/elements/1.1/" xmlns:dcterms="http://purl.org/dc/terms/" xmlns:vCard="http://www.w3.org/2001/vcard-rdf/3.0#" xmlns:bqbiol="http://biomodels.net/biology-qualifiers/" xmlns:bqmodel="http://biomodels.net/model-qualifiers/"><rdf:Description rdf:about="#s_id_path_2_i20b"><bqbiol:isDescribedBy><rdf:Bag><rdf:li rdf:resource="urn:miriam:ncbigene:712"/></rdf:Bag></bqbiol:isDescribedBy><dcterms:modified rdf:parseType="Resource"/></rdf:Description></rdf:RDF>
</body>
              </html>
            </celldesigner:notes>
            <celldesigner:annotation>
              <celldesigner:complexSpecies>s_id_path_2_i176</celldesigner:complexSpecies>
              <celldesigner:speciesIdentity>
                <celldesigner:class>GENE</celldesigner:class>
                <celldesigner:geneReference>g_s_id_path_2_i20b</celldesigner:geneReference>
                <celldesigner:name>C1QA</celldesigner:name>
              </celldesigner:speciesIdentity>
            </celldesigner:annotation>
          </celldesigner:species>
          <celldesigner:species id="s_id_path_2_i2c8" name="C1S">
            <celldesigner:notes>
              <html xmlns="http://www.w3.org/1999/xhtml">
                <head>
                  <title/>
                </head>
                <body>EntrezGene_ID: 716

<rdf:RDF xmlns:rdf="http://www.w3.org/1999/02/22-rdf-syntax-ns#" xmlns:dc="http://purl.org/dc/elements/1.1/" xmlns:dcterms="http://purl.org/dc/terms/" xmlns:vCard="http://www.w3.org/2001/vcard-rdf/3.0#" xmlns:bqbiol="http://biomodels.net/biology-qualifiers/" xmlns:bqmodel="http://biomodels.net/model-qualifiers/"><rdf:Description rdf:about="#s_id_path_2_i2c8"><bqbiol:isDescribedBy><rdf:Bag><rdf:li rdf:resource="urn:miriam:ncbigene:716"/></rdf:Bag></bqbiol:isDescribedBy><dcterms:modified rdf:parseType="Resource"/></rdf:Description></rdf:RDF>
</body>
              </html>
            </celldesigner:notes>
            <celldesigner:annotation>
              <celldesigner:complexSpecies>s_id_path_2_i176</celldesigner:complexSpecies>
              <celldesigner:speciesIdentity>
                <celldesigner:class>GENE</celldesigner:class>
                <celldesigner:geneReference>g_s_id_path_2_i2c8</celldesigner:geneReference>
                <celldesigner:name>C1S</celldesigner:name>
              </celldesigner:speciesIdentity>
            </celldesigner:annotation>
          </celldesigner:species>
          <celldesigner:species id="s_id_path_2_i4a9" name="C1R">
            <celldesigner:notes>
              <html xmlns="http://www.w3.org/1999/xhtml">
                <head>
                  <title/>
                </head>
                <body>EntrezGene_ID: 715

<rdf:RDF xmlns:rdf="http://www.w3.org/1999/02/22-rdf-syntax-ns#" xmlns:dc="http://purl.org/dc/elements/1.1/" xmlns:dcterms="http://purl.org/dc/terms/" xmlns:vCard="http://www.w3.org/2001/vcard-rdf/3.0#" xmlns:bqbiol="http://biomodels.net/biology-qualifiers/" xmlns:bqmodel="http://biomodels.net/model-qualifiers/"><rdf:Description rdf:about="#s_id_path_2_i4a9"><bqbiol:isDescribedBy><rdf:Bag><rdf:li rdf:resource="urn:miriam:ncbigene:715"/></rdf:Bag></bqbiol:isDescribedBy><dcterms:modified rdf:parseType="Resource"/></rdf:Description></rdf:RDF>
</body>
              </html>
            </celldesigner:notes>
            <celldesigner:annotation>
              <celldesigner:complexSpecies>s_id_path_2_i176</celldesigner:complexSpecies>
              <celldesigner:speciesIdentity>
                <celldesigner:class>GENE</celldesigner:class>
                <celldesigner:geneReference>g_s_id_path_2_i4a9</celldesigner:geneReference>
                <celldesigner:name>C1R</celldesigner:name>
              </celldesigner:speciesIdentity>
            </celldesigner:annotation>
          </celldesigner:species>
          <celldesigner:species id="s_id_path_2_i4e5" name="C1QG">
            <celldesigner:notes>
              <html xmlns="http://www.w3.org/1999/xhtml">
                <head>
                  <title/>
                </head>
                <body>EntrezGene_ID: 714

<rdf:RDF xmlns:rdf="http://www.w3.org/1999/02/22-rdf-syntax-ns#" xmlns:dc="http://purl.org/dc/elements/1.1/" xmlns:dcterms="http://purl.org/dc/terms/" xmlns:vCard="http://www.w3.org/2001/vcard-rdf/3.0#" xmlns:bqbiol="http://biomodels.net/biology-qualifiers/" xmlns:bqmodel="http://biomodels.net/model-qualifiers/"><rdf:Description rdf:about="#s_id_path_2_i4e5"><bqbiol:isDescribedBy><rdf:Bag><rdf:li rdf:resource="urn:miriam:ncbigene:714"/></rdf:Bag></bqbiol:isDescribedBy><dcterms:modified rdf:parseType="Resource"/></rdf:Description></rdf:RDF>
</body>
              </html>
            </celldesigner:notes>
            <celldesigner:annotation>
              <celldesigner:complexSpecies>s_id_path_2_i176</celldesigner:complexSpecies>
              <celldesigner:speciesIdentity>
                <celldesigner:class>GENE</celldesigner:class>
                <celldesigner:geneReference>g_s_id_path_2_i4e5</celldesigner:geneReference>
                <celldesigner:name>C1QG</celldesigner:name>
              </celldesigner:speciesIdentity>
            </celldesigner:annotation>
          </celldesigner:species>
          <celldesigner:species id="s_id_path_2_i519" name="C1QB">
            <celldesigner:notes>
              <html xmlns="http://www.w3.org/1999/xhtml">
                <head>
                  <title/>
                </head>
                <body>EntrezGene_ID: 713

<rdf:RDF xmlns:rdf="http://www.w3.org/1999/02/22-rdf-syntax-ns#" xmlns:dc="http://purl.org/dc/elements/1.1/" xmlns:dcterms="http://purl.org/dc/terms/" xmlns:vCard="http://www.w3.org/2001/vcard-rdf/3.0#" xmlns:bqbiol="http://biomodels.net/biology-qualifiers/" xmlns:bqmodel="http://biomodels.net/model-qualifiers/"><rdf:Description rdf:about="#s_id_path_2_i519"><bqbiol:isDescribedBy><rdf:Bag><rdf:li rdf:resource="urn:miriam:ncbigene:713"/></rdf:Bag></bqbiol:isDescribedBy><dcterms:modified rdf:parseType="Resource"/></rdf:Description></rdf:RDF>
</body>
              </html>
            </celldesigner:notes>
            <celldesigner:annotation>
              <celldesigner:complexSpecies>s_id_path_2_i176</celldesigner:complexSpecies>
              <celldesigner:speciesIdentity>
                <celldesigner:class>GENE</celldesigner:class>
                <celldesigner:geneReference>g_s_id_path_2_i519</celldesigner:geneReference>
                <celldesigner:name>C1QB</celldesigner:name>
              </celldesigner:speciesIdentity>
            </celldesigner:annotation>
          </celldesigner:species>
          <celldesigner:species id="s_id_path_0_i18b" name="NCF2">
            <celldesigner:notes>
              <html xmlns="http://www.w3.org/1999/xhtml">
                <head>
                  <title/>
                </head>
                <body>Name: neutrophil cytosolic factor 2
Synonyms: NOXA2, p67phox
HGNC_ID: 7661
EntrezGene_ID: 4688
RefSeq_ID: NM_000433

<rdf:RDF xmlns:rdf="http://www.w3.org/1999/02/22-rdf-syntax-ns#" xmlns:dc="http://purl.org/dc/elements/1.1/" xmlns:dcterms="http://purl.org/dc/terms/" xmlns:vCard="http://www.w3.org/2001/vcard-rdf/3.0#" xmlns:bqbiol="http://biomodels.net/biology-qualifiers/" xmlns:bqmodel="http://biomodels.net/model-qualifiers/"><rdf:Description rdf:about="#s_id_path_0_i18b"><bqbiol:isDescribedBy><rdf:Bag><rdf:li rdf:resource="urn:miriam:hgnc.symbol:NCF2"/></rdf:Bag></bqbiol:isDescribedBy><bqbiol:isDescribedBy><rdf:Bag><rdf:li rdf:resource="urn:miriam:uniprot:P19878"/></rdf:Bag></bqbiol:isDescribedBy><bqbiol:isDescribedBy><rdf:Bag><rdf:li rdf:resource="urn:miriam:ncbigene:4688"/></rdf:Bag></bqbiol:isDescribedBy><bqbiol:isDescribedBy><rdf:Bag><rdf:li rdf:resource="urn:miriam:refseq:NM_000433"/></rdf:Bag></bqbiol:isDescribedBy><bqbiol:isDescribedBy><rdf:Bag><rdf:li rdf:resource="urn:miriam:hgnc:7661"/></rdf:Bag></bqbiol:isDescribedBy><bqbiol:isDescribedBy><rdf:Bag><rdf:li rdf:resource="urn:miriam:ensembl:ENSG00000116701"/></rdf:Bag></bqbiol:isDescribedBy><dcterms:modified rdf:parseType="Resource"/></rdf:Description></rdf:RDF>
</body>
              </html>
            </celldesigner:notes>
            <celldesigner:annotation>
              <celldesigner:complexSpecies>s_id_path_0_i17a</celldesigner:complexSpecies>
              <celldesigner:speciesIdentity>
                <celldesigner:class>PROTEIN</celldesigner:class>
                <celldesigner:proteinReference>p_s_id_path_0_i18b</celldesigner:proteinReference>
                <celldesigner:state>
                  <celldesigner:listOfModifications>
                    <celldesigner:modification residue="i597" state="phosphorylated"> </celldesigner:modification>
                  </celldesigner:listOfModifications>
                </celldesigner:state>
                <celldesigner:name>NCF2</celldesigner:name>
              </celldesigner:speciesIdentity>
            </celldesigner:annotation>
          </celldesigner:species>
          <celldesigner:species id="s_id_path_0_i4b1" name="NCF4">
            <celldesigner:notes>
              <html xmlns="http://www.w3.org/1999/xhtml">
                <head>
                  <title/>
                </head>
                <body>Name: neutrophil cytosolic factor 4
Synonyms: SH3PXD4, p40phox
HGNC_ID: 7662
EntrezGene_ID: 4689
RefSeq_ID: NM_000631

<rdf:RDF xmlns:rdf="http://www.w3.org/1999/02/22-rdf-syntax-ns#" xmlns:dc="http://purl.org/dc/elements/1.1/" xmlns:dcterms="http://purl.org/dc/terms/" xmlns:vCard="http://www.w3.org/2001/vcard-rdf/3.0#" xmlns:bqbiol="http://biomodels.net/biology-qualifiers/" xmlns:bqmodel="http://biomodels.net/model-qualifiers/"><rdf:Description rdf:about="#s_id_path_0_i4b1"><bqbiol:isDescribedBy><rdf:Bag><rdf:li rdf:resource="urn:miriam:hgnc.symbol:NCF4"/></rdf:Bag></bqbiol:isDescribedBy><bqbiol:isDescribedBy><rdf:Bag><rdf:li rdf:resource="urn:miriam:uniprot:Q15080"/></rdf:Bag></bqbiol:isDescribedBy><bqbiol:isDescribedBy><rdf:Bag><rdf:li rdf:resource="urn:miriam:ensembl:ENSG00000100365"/></rdf:Bag></bqbiol:isDescribedBy><bqbiol:isDescribedBy><rdf:Bag><rdf:li rdf:resource="urn:miriam:hgnc:7662"/></rdf:Bag></bqbiol:isDescribedBy><bqbiol:isDescribedBy><rdf:Bag><rdf:li rdf:resource="urn:miriam:refseq:NM_000631"/></rdf:Bag></bqbiol:isDescribedBy><bqbiol:isDescribedBy><rdf:Bag><rdf:li rdf:resource="urn:miriam:ncbigene:4689"/></rdf:Bag></bqbiol:isDescribedBy><dcterms:modified rdf:parseType="Resource"/></rdf:Description></rdf:RDF>
</body>
              </html>
            </celldesigner:notes>
            <celldesigner:annotation>
              <celldesigner:complexSpecies>s_id_path_0_i17a</celldesigner:complexSpecies>
              <celldesigner:speciesIdentity>
                <celldesigner:class>PROTEIN</celldesigner:class>
                <celldesigner:proteinReference>p_s_id_path_0_i4b1</celldesigner:proteinReference>
                <celldesigner:name>NCF4</celldesigner:name>
              </celldesigner:speciesIdentity>
            </celldesigner:annotation>
          </celldesigner:species>
          <celldesigner:species id="s_id_path_0_i58b" name="NCF1">
            <celldesigner:notes>
              <html xmlns="http://www.w3.org/1999/xhtml">
                <head>
                  <title/>
                </head>
                <body>Name: neutrophil cytosolic factor 1
Synonyms: NCF1A, NOXO2, SH3PXD1A, p47phox
HGNC_ID: 7660
EntrezGene_ID: 653361
RefSeq_ID: NM_000265

<rdf:RDF xmlns:rdf="http://www.w3.org/1999/02/22-rdf-syntax-ns#" xmlns:dc="http://purl.org/dc/elements/1.1/" xmlns:dcterms="http://purl.org/dc/terms/" xmlns:vCard="http://www.w3.org/2001/vcard-rdf/3.0#" xmlns:bqbiol="http://biomodels.net/biology-qualifiers/" xmlns:bqmodel="http://biomodels.net/model-qualifiers/"><rdf:Description rdf:about="#s_id_path_0_i58b"><bqbiol:isDescribedBy><rdf:Bag><rdf:li rdf:resource="urn:miriam:hgnc.symbol:NCF1"/></rdf:Bag></bqbiol:isDescribedBy><bqbiol:isDescribedBy><rdf:Bag><rdf:li rdf:resource="urn:miriam:refseq:NM_000265"/></rdf:Bag></bqbiol:isDescribedBy><bqbiol:isDescribedBy><rdf:Bag><rdf:li rdf:resource="urn:miriam:ensembl:ENSG00000158517"/></rdf:Bag></bqbiol:isDescribedBy><bqbiol:isDescribedBy><rdf:Bag><rdf:li rdf:resource="urn:miriam:uniprot:P14598"/></rdf:Bag></bqbiol:isDescribedBy><bqbiol:isDescribedBy><rdf:Bag><rdf:li rdf:resource="urn:miriam:ncbigene:653361"/></rdf:Bag></bqbiol:isDescribedBy><bqbiol:isDescribedBy><rdf:Bag><rdf:li rdf:resource="urn:miriam:hgnc:7660"/></rdf:Bag></bqbiol:isDescribedBy><dcterms:modified rdf:parseType="Resource"/></rdf:Description></rdf:RDF>
</body>
              </html>
            </celldesigner:notes>
            <celldesigner:annotation>
              <celldesigner:complexSpecies>s_id_path_0_i17a</celldesigner:complexSpecies>
              <celldesigner:speciesIdentity>
                <celldesigner:class>PROTEIN</celldesigner:class>
                <celldesigner:proteinReference>p_s_id_path_0_i58b</celldesigner:proteinReference>
                <celldesigner:state>
                  <celldesigner:listOfModifications>
                    <celldesigner:modification residue="i597" state="phosphorylated"> </celldesigner:modification>
                  </celldesigner:listOfModifications>
                </celldesigner:state>
                <celldesigner:name>NCF1</celldesigner:name>
              </celldesigner:speciesIdentity>
            </celldesigner:annotation>
          </celldesigner:species>
          <celldesigner:species id="s_id_path_0_i21a" name="C1QA">
            <celldesigner:notes>
              <html xmlns="http://www.w3.org/1999/xhtml">
                <head>
                  <title/>
                </head>
                <body>Name: complement C1q A chain
HGNC_ID: 1241
EntrezGene_ID: 712
RefSeq_ID: NM_015991

<rdf:RDF xmlns:rdf="http://www.w3.org/1999/02/22-rdf-syntax-ns#" xmlns:dc="http://purl.org/dc/elements/1.1/" xmlns:dcterms="http://purl.org/dc/terms/" xmlns:vCard="http://www.w3.org/2001/vcard-rdf/3.0#" xmlns:bqbiol="http://biomodels.net/biology-qualifiers/" xmlns:bqmodel="http://biomodels.net/model-qualifiers/"><rdf:Description rdf:about="#s_id_path_0_i21a"><bqbiol:isDescribedBy><rdf:Bag><rdf:li rdf:resource="urn:miriam:ncbigene:712"/></rdf:Bag></bqbiol:isDescribedBy><bqbiol:isDescribedBy><rdf:Bag><rdf:li rdf:resource="urn:miriam:hgnc:1241"/></rdf:Bag></bqbiol:isDescribedBy><bqbiol:isDescribedBy><rdf:Bag><rdf:li rdf:resource="urn:miriam:uniprot:P02745"/></rdf:Bag></bqbiol:isDescribedBy><bqbiol:isDescribedBy><rdf:Bag><rdf:li rdf:resource="urn:miriam:refseq:NM_015991"/></rdf:Bag></bqbiol:isDescribedBy><bqbiol:isDescribedBy><rdf:Bag><rdf:li rdf:resource="urn:miriam:hgnc.symbol:C1QA"/></rdf:Bag></bqbiol:isDescribedBy><bqbiol:isDescribedBy><rdf:Bag><rdf:li rdf:resource="urn:miriam:ensembl:ENSG00000173372"/></rdf:Bag></bqbiol:isDescribedBy><dcterms:modified rdf:parseType="Resource"/></rdf:Description></rdf:RDF>
</body>
              </html>
            </celldesigner:notes>
            <celldesigner:annotation>
              <celldesigner:complexSpecies>s_id_path_0_i12e</celldesigner:complexSpecies>
              <celldesigner:speciesIdentity>
                <celldesigner:class>PROTEIN</celldesigner:class>
                <celldesigner:proteinReference>p_s_id_path_0_i21a</celldesigner:proteinReference>
                <celldesigner:name>C1QA</celldesigner:name>
              </celldesigner:speciesIdentity>
            </celldesigner:annotation>
          </celldesigner:species>
          <celldesigner:species id="s_id_path_2_i266" name="mir_minus_92a_minus_1">
            <celldesigner:notes>
              <html xmlns="http://www.w3.org/1999/xhtml">
                <head>
                  <title/>
                </head>
                <body>
                  <rdf:RDF xmlns:rdf="http://www.w3.org/1999/02/22-rdf-syntax-ns#" xmlns:dc="http://purl.org/dc/elements/1.1/" xmlns:dcterms="http://purl.org/dc/terms/" xmlns:vCard="http://www.w3.org/2001/vcard-rdf/3.0#" xmlns:bqbiol="http://biomodels.net/biology-qualifiers/" xmlns:bqmodel="http://biomodels.net/model-qualifiers/">
                    <rdf:Description rdf:about="#s_id_path_2_i266">
                      <bqbiol:isDescribedBy>
                        <rdf:Bag>
                          <rdf:li rdf:resource="urn:miriam:mirbase.mature:MIMAT0004507"/>
                        </rdf:Bag>
                      </bqbiol:isDescribedBy>
                      <dcterms:modified rdf:parseType="Resource"/>
                    </rdf:Description>
                  </rdf:RDF>
                </body>
              </html>
            </celldesigner:notes>
            <celldesigner:annotation>
              <celldesigner:complexSpecies>s_id_path_2_i1e0</celldesigner:complexSpecies>
              <celldesigner:speciesIdentity>
                <celldesigner:class>RNA</celldesigner:class>
                <celldesigner:rnaReference>r_s_id_path_2_i266</celldesigner:rnaReference>
                <celldesigner:name>mir_minus_92a_minus_1</celldesigner:name>
              </celldesigner:speciesIdentity>
            </celldesigner:annotation>
          </celldesigner:species>
          <celldesigner:species id="s_id_path_2_i525" name="MIR92A2">
            <celldesigner:notes>
              <html xmlns="http://www.w3.org/1999/xhtml">
                <head>
                  <title/>
                </head>
                <body>
                  <rdf:RDF xmlns:rdf="http://www.w3.org/1999/02/22-rdf-syntax-ns#" xmlns:dc="http://purl.org/dc/elements/1.1/" xmlns:dcterms="http://purl.org/dc/terms/" xmlns:vCard="http://www.w3.org/2001/vcard-rdf/3.0#" xmlns:bqbiol="http://biomodels.net/biology-qualifiers/" xmlns:bqmodel="http://biomodels.net/model-qualifiers/">
                    <rdf:Description rdf:about="#s_id_path_2_i525">
                      <bqbiol:isDescribedBy>
                        <rdf:Bag>
                          <rdf:li rdf:resource="urn:miriam:ensembl:ENSG00000284538"/>
                        </rdf:Bag>
                      </bqbiol:isDescribedBy>
                      <dcterms:modified rdf:parseType="Resource"/>
                    </rdf:Description>
                  </rdf:RDF>
                </body>
              </html>
            </celldesigner:notes>
            <celldesigner:annotation>
              <celldesigner:complexSpecies>s_id_path_2_i1e0</celldesigner:complexSpecies>
              <celldesigner:speciesIdentity>
                <celldesigner:class>GENE</celldesigner:class>
                <celldesigner:geneReference>g_s_id_path_2_i525</celldesigner:geneReference>
                <celldesigner:name>MIR92A2</celldesigner:name>
              </celldesigner:speciesIdentity>
            </celldesigner:annotation>
          </celldesigner:species>
          <celldesigner:species id="s_id_path_0_i3c9" name="NFKB1">
            <celldesigner:notes>
              <html xmlns="http://www.w3.org/1999/xhtml">
                <head>
                  <title/>
                </head>
                <body>Name: nuclear factor kappa B subunit 1
Synonyms: KBF1, NF-kB1, NF-kappaB, NFKB-p50, NFkappaB, p105, p50
HGNC_ID: 7794
EntrezGene_ID: 4790
RefSeq_ID: NM_003998

<rdf:RDF xmlns:rdf="http://www.w3.org/1999/02/22-rdf-syntax-ns#" xmlns:dc="http://purl.org/dc/elements/1.1/" xmlns:dcterms="http://purl.org/dc/terms/" xmlns:vCard="http://www.w3.org/2001/vcard-rdf/3.0#" xmlns:bqbiol="http://biomodels.net/biology-qualifiers/" xmlns:bqmodel="http://biomodels.net/model-qualifiers/"><rdf:Description rdf:about="#s_id_path_0_i3c9"><bqbiol:isDescribedBy><rdf:Bag><rdf:li rdf:resource="urn:miriam:ncbigene:4790"/></rdf:Bag></bqbiol:isDescribedBy><bqbiol:isDescribedBy><rdf:Bag><rdf:li rdf:resource="urn:miriam:ensembl:ENSG00000109320"/></rdf:Bag></bqbiol:isDescribedBy><bqbiol:isDescribedBy><rdf:Bag><rdf:li rdf:resource="urn:miriam:hgnc.symbol:NFKB1"/></rdf:Bag></bqbiol:isDescribedBy><bqbiol:isDescribedBy><rdf:Bag><rdf:li rdf:resource="urn:miriam:hgnc:7794"/></rdf:Bag></bqbiol:isDescribedBy><bqbiol:isDescribedBy><rdf:Bag><rdf:li rdf:resource="urn:miriam:uniprot:P19838"/></rdf:Bag></bqbiol:isDescribedBy><bqbiol:isDescribedBy><rdf:Bag><rdf:li rdf:resource="urn:miriam:refseq:NM_003998"/></rdf:Bag></bqbiol:isDescribedBy><dcterms:modified rdf:parseType="Resource"/></rdf:Description></rdf:RDF>
</body>
              </html>
            </celldesigner:notes>
            <celldesigner:annotation>
              <celldesigner:complexSpecies>s_id_path_0_i128</celldesigner:complexSpecies>
              <celldesigner:speciesIdentity>
                <celldesigner:class>PROTEIN</celldesigner:class>
                <celldesigner:proteinReference>p_s_id_path_0_i3c9</celldesigner:proteinReference>
                <celldesigner:name>NFKB1</celldesigner:name>
              </celldesigner:speciesIdentity>
            </celldesigner:annotation>
          </celldesigner:species>
          <celldesigner:species id="s_id_path_2_i2ea" name="EDNRA">
            <celldesigner:notes>
              <html xmlns="http://www.w3.org/1999/xhtml">
                <head>
                  <title/>
                </head>
                <body>EntrezGene_ID: 1909

<rdf:RDF xmlns:rdf="http://www.w3.org/1999/02/22-rdf-syntax-ns#" xmlns:dc="http://purl.org/dc/elements/1.1/" xmlns:dcterms="http://purl.org/dc/terms/" xmlns:vCard="http://www.w3.org/2001/vcard-rdf/3.0#" xmlns:bqbiol="http://biomodels.net/biology-qualifiers/" xmlns:bqmodel="http://biomodels.net/model-qualifiers/"><rdf:Description rdf:about="#s_id_path_2_i2ea"><bqbiol:isDescribedBy><rdf:Bag><rdf:li rdf:resource="urn:miriam:ncbigene:1909"/></rdf:Bag></bqbiol:isDescribedBy><dcterms:modified rdf:parseType="Resource"/></rdf:Description></rdf:RDF>
</body>
              </html>
            </celldesigner:notes>
            <celldesigner:annotation>
              <celldesigner:complexSpecies>s_id_path_2_ic0</celldesigner:complexSpecies>
              <celldesigner:speciesIdentity>
                <celldesigner:class>GENE</celldesigner:class>
                <celldesigner:geneReference>g_s_id_path_2_i2ea</celldesigner:geneReference>
                <celldesigner:name>EDNRA</celldesigner:name>
              </celldesigner:speciesIdentity>
            </celldesigner:annotation>
          </celldesigner:species>
          <celldesigner:species id="s_id_path_2_i4d2" name="EDNRB">
            <celldesigner:notes>
              <html xmlns="http://www.w3.org/1999/xhtml">
                <head>
                  <title/>
                </head>
                <body>EntrezGene_ID: 1910

<rdf:RDF xmlns:rdf="http://www.w3.org/1999/02/22-rdf-syntax-ns#" xmlns:dc="http://purl.org/dc/elements/1.1/" xmlns:dcterms="http://purl.org/dc/terms/" xmlns:vCard="http://www.w3.org/2001/vcard-rdf/3.0#" xmlns:bqbiol="http://biomodels.net/biology-qualifiers/" xmlns:bqmodel="http://biomodels.net/model-qualifiers/"><rdf:Description rdf:about="#s_id_path_2_i4d2"><bqbiol:isDescribedBy><rdf:Bag><rdf:li rdf:resource="urn:miriam:ncbigene:1910"/></rdf:Bag></bqbiol:isDescribedBy><dcterms:modified rdf:parseType="Resource"/></rdf:Description></rdf:RDF>
</body>
              </html>
            </celldesigner:notes>
            <celldesigner:annotation>
              <celldesigner:complexSpecies>s_id_path_2_ic0</celldesigner:complexSpecies>
              <celldesigner:speciesIdentity>
                <celldesigner:class>GENE</celldesigner:class>
                <celldesigner:geneReference>g_s_id_path_2_i4d2</celldesigner:geneReference>
                <celldesigner:name>EDNRB</celldesigner:name>
              </celldesigner:speciesIdentity>
            </celldesigner:annotation>
          </celldesigner:species>
          <celldesigner:species id="s_id_path_0_i4ae" name="NFATC1">
            <celldesigner:notes>
              <html xmlns="http://www.w3.org/1999/xhtml">
                <head>
                  <title/>
                </head>
                <body>Name: nuclear factor of activated T cells 1
Synonyms: NF-ATC, NFAT2, NFATc
HGNC_ID: 7775
EntrezGene_ID: 4772
RefSeq_ID: NM_172390

<rdf:RDF xmlns:rdf="http://www.w3.org/1999/02/22-rdf-syntax-ns#" xmlns:dc="http://purl.org/dc/elements/1.1/" xmlns:dcterms="http://purl.org/dc/terms/" xmlns:vCard="http://www.w3.org/2001/vcard-rdf/3.0#" xmlns:bqbiol="http://biomodels.net/biology-qualifiers/" xmlns:bqmodel="http://biomodels.net/model-qualifiers/"><rdf:Description rdf:about="#s_id_path_0_i4ae"><bqbiol:isDescribedBy><rdf:Bag><rdf:li rdf:resource="urn:miriam:hgnc:7775"/></rdf:Bag></bqbiol:isDescribedBy><bqbiol:isDescribedBy><rdf:Bag><rdf:li rdf:resource="urn:miriam:ncbigene:4772"/></rdf:Bag></bqbiol:isDescribedBy><bqbiol:isDescribedBy><rdf:Bag><rdf:li rdf:resource="urn:miriam:ensembl:ENSG00000131196"/></rdf:Bag></bqbiol:isDescribedBy><bqbiol:isDescribedBy><rdf:Bag><rdf:li rdf:resource="urn:miriam:uniprot:O95644"/></rdf:Bag></bqbiol:isDescribedBy><bqbiol:isDescribedBy><rdf:Bag><rdf:li rdf:resource="urn:miriam:hgnc.symbol:NFATC1"/></rdf:Bag></bqbiol:isDescribedBy><bqbiol:isDescribedBy><rdf:Bag><rdf:li rdf:resource="urn:miriam:refseq:NM_172390"/></rdf:Bag></bqbiol:isDescribedBy><dcterms:modified rdf:parseType="Resource"/></rdf:Description></rdf:RDF>
</body>
              </html>
            </celldesigner:notes>
            <celldesigner:annotation>
              <celldesigner:complexSpecies>s_id_path_0_i17e</celldesigner:complexSpecies>
              <celldesigner:speciesIdentity>
                <celldesigner:class>PROTEIN</celldesigner:class>
                <celldesigner:proteinReference>p_s_id_path_0_i4ae</celldesigner:proteinReference>
                <celldesigner:state>
                  <celldesigner:listOfModifications>
</celldesigner:listOfModifications>
                </celldesigner:state>
                <celldesigner:name>NFATC1</celldesigner:name>
              </celldesigner:speciesIdentity>
            </celldesigner:annotation>
          </celldesigner:species>
          <celldesigner:species id="s_id_path_0_i502" name="NFATC3">
            <celldesigner:notes>
              <html xmlns="http://www.w3.org/1999/xhtml">
                <head>
                  <title/>
                </head>
                <body>Name: nuclear factor of activated T cells 3
Synonyms: NFAT4, NFATX
HGNC_ID: 7777
EntrezGene_ID: 4775
RefSeq_ID: NM_004555

<rdf:RDF xmlns:rdf="http://www.w3.org/1999/02/22-rdf-syntax-ns#" xmlns:dc="http://purl.org/dc/elements/1.1/" xmlns:dcterms="http://purl.org/dc/terms/" xmlns:vCard="http://www.w3.org/2001/vcard-rdf/3.0#" xmlns:bqbiol="http://biomodels.net/biology-qualifiers/" xmlns:bqmodel="http://biomodels.net/model-qualifiers/"><rdf:Description rdf:about="#s_id_path_0_i502"><bqbiol:isDescribedBy><rdf:Bag><rdf:li rdf:resource="urn:miriam:uniprot:Q12968"/></rdf:Bag></bqbiol:isDescribedBy><bqbiol:isDescribedBy><rdf:Bag><rdf:li rdf:resource="urn:miriam:refseq:NM_004555"/></rdf:Bag></bqbiol:isDescribedBy><bqbiol:isDescribedBy><rdf:Bag><rdf:li rdf:resource="urn:miriam:ensembl:ENSG00000072736"/></rdf:Bag></bqbiol:isDescribedBy><bqbiol:isDescribedBy><rdf:Bag><rdf:li rdf:resource="urn:miriam:hgnc:7777"/></rdf:Bag></bqbiol:isDescribedBy><bqbiol:isDescribedBy><rdf:Bag><rdf:li rdf:resource="urn:miriam:hgnc.symbol:NFATC3"/></rdf:Bag></bqbiol:isDescribedBy><bqbiol:isDescribedBy><rdf:Bag><rdf:li rdf:resource="urn:miriam:ncbigene:4775"/></rdf:Bag></bqbiol:isDescribedBy><dcterms:modified rdf:parseType="Resource"/></rdf:Description></rdf:RDF>
</body>
              </html>
            </celldesigner:notes>
            <celldesigner:annotation>
              <celldesigner:complexSpecies>s_id_path_0_i17e</celldesigner:complexSpecies>
              <celldesigner:speciesIdentity>
                <celldesigner:class>PROTEIN</celldesigner:class>
                <celldesigner:proteinReference>p_s_id_path_0_i502</celldesigner:proteinReference>
                <celldesigner:state>
                  <celldesigner:listOfModifications>
</celldesigner:listOfModifications>
                </celldesigner:state>
                <celldesigner:name>NFATC3</celldesigner:name>
              </celldesigner:speciesIdentity>
            </celldesigner:annotation>
          </celldesigner:species>
          <celldesigner:species id="s_id_path_2_i353" name="GDP">
            <celldesigner:notes>
              <html xmlns="http://www.w3.org/1999/xhtml">
                <head>
                  <title/>
                </head>
                <body>
                  <rdf:RDF xmlns:rdf="http://www.w3.org/1999/02/22-rdf-syntax-ns#" xmlns:dc="http://purl.org/dc/elements/1.1/" xmlns:dcterms="http://purl.org/dc/terms/" xmlns:vCard="http://www.w3.org/2001/vcard-rdf/3.0#" xmlns:bqbiol="http://biomodels.net/biology-qualifiers/" xmlns:bqmodel="http://biomodels.net/model-qualifiers/">
                    <rdf:Description rdf:about="#s_id_path_2_i353">
                      <bqbiol:isDescribedBy>
                        <rdf:Bag>
                          <rdf:li rdf:resource="urn:miriam:obo.chebi:CHEBI%3A17552"/>
                        </rdf:Bag>
                      </bqbiol:isDescribedBy>
                      <dcterms:modified rdf:parseType="Resource"/>
                    </rdf:Description>
                  </rdf:RDF>
                </body>
              </html>
            </celldesigner:notes>
            <celldesigner:annotation>
              <celldesigner:complexSpecies>s_id_path_2_i18a</celldesigner:complexSpecies>
              <celldesigner:speciesIdentity>
                <celldesigner:class>SIMPLE_MOLECULE</celldesigner:class>
                <celldesigner:name>GDP</celldesigner:name>
              </celldesigner:speciesIdentity>
            </celldesigner:annotation>
          </celldesigner:species>
          <celldesigner:species id="s_id_path_2_i545" name="RAB8A">
            <celldesigner:notes>
              <html xmlns="http://www.w3.org/1999/xhtml">
                <head>
                  <title/>
                </head>
                <body>
                  <rdf:RDF xmlns:rdf="http://www.w3.org/1999/02/22-rdf-syntax-ns#" xmlns:dc="http://purl.org/dc/elements/1.1/" xmlns:dcterms="http://purl.org/dc/terms/" xmlns:vCard="http://www.w3.org/2001/vcard-rdf/3.0#" xmlns:bqbiol="http://biomodels.net/biology-qualifiers/" xmlns:bqmodel="http://biomodels.net/model-qualifiers/">
                    <rdf:Description rdf:about="#s_id_path_2_i545">
                      <bqbiol:isDescribedBy>
                        <rdf:Bag>
                          <rdf:li rdf:resource="urn:miriam:ensembl:ENSG00000167461"/>
                        </rdf:Bag>
                      </bqbiol:isDescribedBy>
                      <dcterms:modified rdf:parseType="Resource"/>
                    </rdf:Description>
                  </rdf:RDF>
                </body>
              </html>
            </celldesigner:notes>
            <celldesigner:annotation>
              <celldesigner:complexSpecies>s_id_path_2_i18a</celldesigner:complexSpecies>
              <celldesigner:speciesIdentity>
                <celldesigner:class>GENE</celldesigner:class>
                <celldesigner:geneReference>g_s_id_path_2_i545</celldesigner:geneReference>
                <celldesigner:name>RAB8A</celldesigner:name>
              </celldesigner:speciesIdentity>
            </celldesigner:annotation>
          </celldesigner:species>
          <celldesigner:species id="s_id_path_0_i1dc" name="glucocorticoid">
            <celldesigner:notes>
              <html xmlns="http://www.w3.org/1999/xhtml">
                <head>
                  <title/>
                </head>
                <body>Name: glucocorticoid
Synonyms: glucocorticoids

<rdf:RDF xmlns:rdf="http://www.w3.org/1999/02/22-rdf-syntax-ns#" xmlns:dc="http://purl.org/dc/elements/1.1/" xmlns:dcterms="http://purl.org/dc/terms/" xmlns:vCard="http://www.w3.org/2001/vcard-rdf/3.0#" xmlns:bqbiol="http://biomodels.net/biology-qualifiers/" xmlns:bqmodel="http://biomodels.net/model-qualifiers/"><rdf:Description rdf:about="#s_id_path_0_i1dc"><bqbiol:isEncodedBy><rdf:Bag><rdf:li rdf:resource="urn:miriam:obo.chebi:CHEBI%3A24261"/></rdf:Bag></bqbiol:isEncodedBy><dcterms:modified rdf:parseType="Resource"/></rdf:Description></rdf:RDF>
</body>
              </html>
            </celldesigner:notes>
            <celldesigner:annotation>
              <celldesigner:complexSpecies>s_id_path_0_i17f</celldesigner:complexSpecies>
              <celldesigner:speciesIdentity>
                <celldesigner:class>SIMPLE_MOLECULE</celldesigner:class>
                <celldesigner:name>glucocorticoid</celldesigner:name>
              </celldesigner:speciesIdentity>
            </celldesigner:annotation>
          </celldesigner:species>
          <celldesigner:species id="s_id_path_0_i39b" name="NR3C1">
            <celldesigner:notes>
              <html xmlns="http://www.w3.org/1999/xhtml">
                <head>
                  <title/>
                </head>
                <body>Name: nuclear receptor subfamily 3 group C member 1
Synonyms: GR
HGNC_ID: 7978
EntrezGene_ID: 2908
RefSeq_ID: NM_000176

<rdf:RDF xmlns:rdf="http://www.w3.org/1999/02/22-rdf-syntax-ns#" xmlns:dc="http://purl.org/dc/elements/1.1/" xmlns:dcterms="http://purl.org/dc/terms/" xmlns:vCard="http://www.w3.org/2001/vcard-rdf/3.0#" xmlns:bqbiol="http://biomodels.net/biology-qualifiers/" xmlns:bqmodel="http://biomodels.net/model-qualifiers/"><rdf:Description rdf:about="#s_id_path_0_i39b"><bqbiol:isDescribedBy><rdf:Bag><rdf:li rdf:resource="urn:miriam:hgnc.symbol:NR3C1"/></rdf:Bag></bqbiol:isDescribedBy><bqbiol:isDescribedBy><rdf:Bag><rdf:li rdf:resource="urn:miriam:refseq:NM_000176"/></rdf:Bag></bqbiol:isDescribedBy><bqbiol:isDescribedBy><rdf:Bag><rdf:li rdf:resource="urn:miriam:ensembl:ENSG00000113580"/></rdf:Bag></bqbiol:isDescribedBy><bqbiol:isDescribedBy><rdf:Bag><rdf:li rdf:resource="urn:miriam:hgnc:7978"/></rdf:Bag></bqbiol:isDescribedBy><bqbiol:isDescribedBy><rdf:Bag><rdf:li rdf:resource="urn:miriam:ncbigene:2908"/></rdf:Bag></bqbiol:isDescribedBy><bqbiol:isDescribedBy><rdf:Bag><rdf:li rdf:resource="urn:miriam:uniprot:P04150"/></rdf:Bag></bqbiol:isDescribedBy><dcterms:modified rdf:parseType="Resource"/></rdf:Description></rdf:RDF>
</body>
              </html>
            </celldesigner:notes>
            <celldesigner:annotation>
              <celldesigner:complexSpecies>s_id_path_0_i17f</celldesigner:complexSpecies>
              <celldesigner:speciesIdentity>
                <celldesigner:class>PROTEIN</celldesigner:class>
                <celldesigner:proteinReference>p_s_id_path_0_i39b</celldesigner:proteinReference>
                <celldesigner:name>NR3C1</celldesigner:name>
              </celldesigner:speciesIdentity>
            </celldesigner:annotation>
          </celldesigner:species>
          <celldesigner:species id="s_id_path_0_i3aa" name="dopamine">
            <celldesigner:notes>
              <html xmlns="http://www.w3.org/1999/xhtml">
                <head>
                  <title/>
                </head>
                <body>Name: dopamine
Synonyms: 2-(3, 4-Dihydroxyphenyl)ethylamine, 2-(3, 4-dihydroxyphenyl)ethylamine, 3, 4-Dihydroxyphenethylamine, 3-Hydroxytyramine, 4-(2-Aminoethyl)-1, 2-benzenediol, 4-(2-Aminoethyl)-1, 2-benzenediol, 4-(2-Aminoethyl)benzene-1, 2-diol, 4-(2-aminoethyl)-1, 2-benzenediol, 4-(2-aminoethyl)catechol, 4-(2-aminoethyl)pyrocatechol, Deoxyepinephrine, Dopamine, Hydroxytyramin, dopamina, dopamine, dopaminum
Reactome_ID: REACT_7869.1

<rdf:RDF xmlns:rdf="http://www.w3.org/1999/02/22-rdf-syntax-ns#" xmlns:dc="http://purl.org/dc/elements/1.1/" xmlns:dcterms="http://purl.org/dc/terms/" xmlns:vCard="http://www.w3.org/2001/vcard-rdf/3.0#" xmlns:bqbiol="http://biomodels.net/biology-qualifiers/" xmlns:bqmodel="http://biomodels.net/model-qualifiers/"><rdf:Description rdf:about="#s_id_path_0_i3aa"><bqbiol:is><rdf:Bag><rdf:li rdf:resource="urn:miriam:obo.chebi:CHEBI%3A18243"/></rdf:Bag></bqbiol:is><bqbiol:hasVersion><rdf:Bag><rdf:li rdf:resource="urn:miriam:reactome:REACT_7869.1"/></rdf:Bag></bqbiol:hasVersion><dcterms:modified rdf:parseType="Resource"/></rdf:Description></rdf:RDF>
</body>
              </html>
            </celldesigner:notes>
            <celldesigner:annotation>
              <celldesigner:complexSpecies>s_id_path_0_i104</celldesigner:complexSpecies>
              <celldesigner:speciesIdentity>
                <celldesigner:class>SIMPLE_MOLECULE</celldesigner:class>
                <celldesigner:name>dopamine</celldesigner:name>
              </celldesigner:speciesIdentity>
            </celldesigner:annotation>
          </celldesigner:species>
          <celldesigner:species id="s_id_path_0_i4a9" name="DRD2">
            <celldesigner:notes>
              <html xmlns="http://www.w3.org/1999/xhtml">
                <head>
                  <title/>
                </head>
                <body>Name: dopamine receptor D2
HGNC_ID: 3023
EntrezGene_ID: 1813
RefSeq_ID: NM_000795

<rdf:RDF xmlns:rdf="http://www.w3.org/1999/02/22-rdf-syntax-ns#" xmlns:dc="http://purl.org/dc/elements/1.1/" xmlns:dcterms="http://purl.org/dc/terms/" xmlns:vCard="http://www.w3.org/2001/vcard-rdf/3.0#" xmlns:bqbiol="http://biomodels.net/biology-qualifiers/" xmlns:bqmodel="http://biomodels.net/model-qualifiers/"><rdf:Description rdf:about="#s_id_path_0_i4a9"><bqbiol:isDescribedBy><rdf:Bag><rdf:li rdf:resource="urn:miriam:hgnc.symbol:DRD2"/></rdf:Bag></bqbiol:isDescribedBy><bqbiol:isDescribedBy><rdf:Bag><rdf:li rdf:resource="urn:miriam:hgnc:3023"/></rdf:Bag></bqbiol:isDescribedBy><bqbiol:isDescribedBy><rdf:Bag><rdf:li rdf:resource="urn:miriam:refseq:NM_000795"/></rdf:Bag></bqbiol:isDescribedBy><bqbiol:isDescribedBy><rdf:Bag><rdf:li rdf:resource="urn:miriam:uniprot:P14416"/></rdf:Bag></bqbiol:isDescribedBy><bqbiol:isDescribedBy><rdf:Bag><rdf:li rdf:resource="urn:miriam:ncbigene:1813"/></rdf:Bag></bqbiol:isDescribedBy><bqbiol:isDescribedBy><rdf:Bag><rdf:li rdf:resource="urn:miriam:ensembl:ENSG00000149295"/></rdf:Bag></bqbiol:isDescribedBy><dcterms:modified rdf:parseType="Resource"/></rdf:Description></rdf:RDF>
</body>
              </html>
            </celldesigner:notes>
            <celldesigner:annotation>
              <celldesigner:complexSpecies>s_id_path_0_i104</celldesigner:complexSpecies>
              <celldesigner:speciesIdentity>
                <celldesigner:class>PROTEIN</celldesigner:class>
                <celldesigner:proteinReference>p_s_id_path_0_i4a9</celldesigner:proteinReference>
                <celldesigner:name>DRD2</celldesigner:name>
              </celldesigner:speciesIdentity>
            </celldesigner:annotation>
          </celldesigner:species>
          <celldesigner:species id="s_id_path_0_i22a" name="P2RX7">
            <celldesigner:notes>
              <html xmlns="http://www.w3.org/1999/xhtml">
                <head>
                  <title/>
                </head>
                <body>Name: purinergic receptor P2X 7
Synonyms: MGC20089, P2X7
HGNC_ID: 8537
EntrezGene_ID: 5027
RefSeq_ID: NM_002562

<rdf:RDF xmlns:rdf="http://www.w3.org/1999/02/22-rdf-syntax-ns#" xmlns:dc="http://purl.org/dc/elements/1.1/" xmlns:dcterms="http://purl.org/dc/terms/" xmlns:vCard="http://www.w3.org/2001/vcard-rdf/3.0#" xmlns:bqbiol="http://biomodels.net/biology-qualifiers/" xmlns:bqmodel="http://biomodels.net/model-qualifiers/"><rdf:Description rdf:about="#s_id_path_0_i22a"><bqbiol:isDescribedBy><rdf:Bag><rdf:li rdf:resource="urn:miriam:ensembl:ENSG00000089041"/></rdf:Bag></bqbiol:isDescribedBy><bqbiol:isDescribedBy><rdf:Bag><rdf:li rdf:resource="urn:miriam:uniprot:Q99572"/></rdf:Bag></bqbiol:isDescribedBy><bqbiol:isDescribedBy><rdf:Bag><rdf:li rdf:resource="urn:miriam:hgnc.symbol:P2RX7"/></rdf:Bag></bqbiol:isDescribedBy><bqbiol:isDescribedBy><rdf:Bag><rdf:li rdf:resource="urn:miriam:hgnc:8537"/></rdf:Bag></bqbiol:isDescribedBy><bqbiol:isDescribedBy><rdf:Bag><rdf:li rdf:resource="urn:miriam:refseq:NM_002562"/></rdf:Bag></bqbiol:isDescribedBy><bqbiol:isDescribedBy><rdf:Bag><rdf:li rdf:resource="urn:miriam:ncbigene:5027"/></rdf:Bag></bqbiol:isDescribedBy><dcterms:modified rdf:parseType="Resource"/></rdf:Description></rdf:RDF>
</body>
              </html>
            </celldesigner:notes>
            <celldesigner:annotation>
              <celldesigner:complexSpecies>s_id_path_0_i13c</celldesigner:complexSpecies>
              <celldesigner:speciesIdentity>
                <celldesigner:class>PROTEIN</celldesigner:class>
                <celldesigner:proteinReference>p_s_id_path_0_i22a</celldesigner:proteinReference>
                <celldesigner:name>P2RX7</celldesigner:name>
              </celldesigner:speciesIdentity>
            </celldesigner:annotation>
          </celldesigner:species>
          <celldesigner:species id="s_id_path_0_i199" name="FADD">
            <celldesigner:notes>
              <html xmlns="http://www.w3.org/1999/xhtml">
                <head>
                  <title/>
                </head>
                <body>Name: Fas associated via death domain
Synonyms: GIG3, MORT1
HGNC_ID: 3573
EntrezGene_ID: 8772
RefSeq_ID: NM_003824

<rdf:RDF xmlns:rdf="http://www.w3.org/1999/02/22-rdf-syntax-ns#" xmlns:dc="http://purl.org/dc/elements/1.1/" xmlns:dcterms="http://purl.org/dc/terms/" xmlns:vCard="http://www.w3.org/2001/vcard-rdf/3.0#" xmlns:bqbiol="http://biomodels.net/biology-qualifiers/" xmlns:bqmodel="http://biomodels.net/model-qualifiers/"><rdf:Description rdf:about="#s_id_path_0_i199"><bqbiol:isDescribedBy><rdf:Bag><rdf:li rdf:resource="urn:miriam:hgnc:3573"/></rdf:Bag></bqbiol:isDescribedBy><bqbiol:isDescribedBy><rdf:Bag><rdf:li rdf:resource="urn:miriam:ncbigene:8772"/></rdf:Bag></bqbiol:isDescribedBy><bqbiol:isDescribedBy><rdf:Bag><rdf:li rdf:resource="urn:miriam:uniprot:Q13158"/></rdf:Bag></bqbiol:isDescribedBy><bqbiol:isDescribedBy><rdf:Bag><rdf:li rdf:resource="urn:miriam:ensembl:ENSG00000168040"/></rdf:Bag></bqbiol:isDescribedBy><bqbiol:isDescribedBy><rdf:Bag><rdf:li rdf:resource="urn:miriam:refseq:NM_003824"/></rdf:Bag></bqbiol:isDescribedBy><bqbiol:isDescribedBy><rdf:Bag><rdf:li rdf:resource="urn:miriam:hgnc.symbol:FADD"/></rdf:Bag></bqbiol:isDescribedBy><dcterms:modified rdf:parseType="Resource"/></rdf:Description></rdf:RDF>
</body>
              </html>
            </celldesigner:notes>
            <celldesigner:annotation>
              <celldesigner:complexSpecies>s_id_path_0_i16b</celldesigner:complexSpecies>
              <celldesigner:speciesIdentity>
                <celldesigner:class>PROTEIN</celldesigner:class>
                <celldesigner:proteinReference>p_s_id_path_0_i199</celldesigner:proteinReference>
                <celldesigner:name>FADD</celldesigner:name>
              </celldesigner:speciesIdentity>
            </celldesigner:annotation>
          </celldesigner:species>
          <celldesigner:species id="s_id_path_0_i295" name="FAS">
            <celldesigner:notes>
              <html xmlns="http://www.w3.org/1999/xhtml">
                <head>
                  <title/>
                </head>
                <body>Name: Fas cell surface death receptor
Synonyms: APO-1, CD95
HGNC_ID: 11920
EntrezGene_ID: 355
RefSeq_ID: NM_000043

<rdf:RDF xmlns:rdf="http://www.w3.org/1999/02/22-rdf-syntax-ns#" xmlns:dc="http://purl.org/dc/elements/1.1/" xmlns:dcterms="http://purl.org/dc/terms/" xmlns:vCard="http://www.w3.org/2001/vcard-rdf/3.0#" xmlns:bqbiol="http://biomodels.net/biology-qualifiers/" xmlns:bqmodel="http://biomodels.net/model-qualifiers/"><rdf:Description rdf:about="#s_id_path_0_i295"><bqbiol:isDescribedBy><rdf:Bag><rdf:li rdf:resource="urn:miriam:hgnc:11920"/></rdf:Bag></bqbiol:isDescribedBy><bqbiol:isDescribedBy><rdf:Bag><rdf:li rdf:resource="urn:miriam:uniprot:P25445"/></rdf:Bag></bqbiol:isDescribedBy><bqbiol:isDescribedBy><rdf:Bag><rdf:li rdf:resource="urn:miriam:refseq:NM_000043"/></rdf:Bag></bqbiol:isDescribedBy><bqbiol:isDescribedBy><rdf:Bag><rdf:li rdf:resource="urn:miriam:ensembl:ENSG00000026103"/></rdf:Bag></bqbiol:isDescribedBy><bqbiol:isDescribedBy><rdf:Bag><rdf:li rdf:resource="urn:miriam:ncbigene:355"/></rdf:Bag></bqbiol:isDescribedBy><bqbiol:isDescribedBy><rdf:Bag><rdf:li rdf:resource="urn:miriam:hgnc.symbol:FAS"/></rdf:Bag></bqbiol:isDescribedBy><dcterms:modified rdf:parseType="Resource"/></rdf:Description></rdf:RDF>
</body>
              </html>
            </celldesigner:notes>
            <celldesigner:annotation>
              <celldesigner:complexSpecies>s_id_path_0_i16b</celldesigner:complexSpecies>
              <celldesigner:speciesIdentity>
                <celldesigner:class>PROTEIN</celldesigner:class>
                <celldesigner:proteinReference>p_s_id_path_0_i295</celldesigner:proteinReference>
                <celldesigner:name>FAS</celldesigner:name>
              </celldesigner:speciesIdentity>
            </celldesigner:annotation>
          </celldesigner:species>
          <celldesigner:species id="s_id_path_2_i33b" name="ANKS6">
            <celldesigner:notes>
              <html xmlns="http://www.w3.org/1999/xhtml">
                <head>
                  <title/>
                </head>
                <body>
                  <rdf:RDF xmlns:rdf="http://www.w3.org/1999/02/22-rdf-syntax-ns#" xmlns:dc="http://purl.org/dc/elements/1.1/" xmlns:dcterms="http://purl.org/dc/terms/" xmlns:vCard="http://www.w3.org/2001/vcard-rdf/3.0#" xmlns:bqbiol="http://biomodels.net/biology-qualifiers/" xmlns:bqmodel="http://biomodels.net/model-qualifiers/">
                    <rdf:Description rdf:about="#s_id_path_2_i33b">
                      <bqbiol:isDescribedBy>
                        <rdf:Bag>
                          <rdf:li rdf:resource="urn:miriam:ensembl:ENSG00000165138"/>
                        </rdf:Bag>
                      </bqbiol:isDescribedBy>
                      <dcterms:modified rdf:parseType="Resource"/>
                    </rdf:Description>
                  </rdf:RDF>
                </body>
              </html>
            </celldesigner:notes>
            <celldesigner:annotation>
              <celldesigner:complexSpecies>s_id_path_2_i10a</celldesigner:complexSpecies>
              <celldesigner:speciesIdentity>
                <celldesigner:class>GENE</celldesigner:class>
                <celldesigner:geneReference>g_s_id_path_2_i33b</celldesigner:geneReference>
                <celldesigner:name>ANKS6</celldesigner:name>
              </celldesigner:speciesIdentity>
            </celldesigner:annotation>
          </celldesigner:species>
          <celldesigner:species id="s_id_path_2_i3e4" name="INVS">
            <celldesigner:notes>
              <html xmlns="http://www.w3.org/1999/xhtml">
                <head>
                  <title/>
                </head>
                <body>
                  <rdf:RDF xmlns:rdf="http://www.w3.org/1999/02/22-rdf-syntax-ns#" xmlns:dc="http://purl.org/dc/elements/1.1/" xmlns:dcterms="http://purl.org/dc/terms/" xmlns:vCard="http://www.w3.org/2001/vcard-rdf/3.0#" xmlns:bqbiol="http://biomodels.net/biology-qualifiers/" xmlns:bqmodel="http://biomodels.net/model-qualifiers/">
                    <rdf:Description rdf:about="#s_id_path_2_i3e4">
                      <bqbiol:isDescribedBy>
                        <rdf:Bag>
                          <rdf:li rdf:resource="urn:miriam:ensembl:ENSG00000119509"/>
                        </rdf:Bag>
                      </bqbiol:isDescribedBy>
                      <dcterms:modified rdf:parseType="Resource"/>
                    </rdf:Description>
                  </rdf:RDF>
                </body>
              </html>
            </celldesigner:notes>
            <celldesigner:annotation>
              <celldesigner:complexSpecies>s_id_path_2_i10a</celldesigner:complexSpecies>
              <celldesigner:speciesIdentity>
                <celldesigner:class>GENE</celldesigner:class>
                <celldesigner:geneReference>g_s_id_path_2_i3e4</celldesigner:geneReference>
                <celldesigner:name>INVS</celldesigner:name>
              </celldesigner:speciesIdentity>
            </celldesigner:annotation>
          </celldesigner:species>
          <celldesigner:species id="s_id_path_2_i41d" name="NEK8">
            <celldesigner:notes>
              <html xmlns="http://www.w3.org/1999/xhtml">
                <head>
                  <title/>
                </head>
                <body>
                  <rdf:RDF xmlns:rdf="http://www.w3.org/1999/02/22-rdf-syntax-ns#" xmlns:dc="http://purl.org/dc/elements/1.1/" xmlns:dcterms="http://purl.org/dc/terms/" xmlns:vCard="http://www.w3.org/2001/vcard-rdf/3.0#" xmlns:bqbiol="http://biomodels.net/biology-qualifiers/" xmlns:bqmodel="http://biomodels.net/model-qualifiers/">
                    <rdf:Description rdf:about="#s_id_path_2_i41d">
                      <bqbiol:isDescribedBy>
                        <rdf:Bag>
                          <rdf:li rdf:resource="urn:miriam:ensembl:ENSG00000160602"/>
                        </rdf:Bag>
                      </bqbiol:isDescribedBy>
                      <dcterms:modified rdf:parseType="Resource"/>
                    </rdf:Description>
                  </rdf:RDF>
                </body>
              </html>
            </celldesigner:notes>
            <celldesigner:annotation>
              <celldesigner:complexSpecies>s_id_path_2_i10a</celldesigner:complexSpecies>
              <celldesigner:speciesIdentity>
                <celldesigner:class>GENE</celldesigner:class>
                <celldesigner:geneReference>g_s_id_path_2_i41d</celldesigner:geneReference>
                <celldesigner:name>NEK8</celldesigner:name>
              </celldesigner:speciesIdentity>
            </celldesigner:annotation>
          </celldesigner:species>
          <celldesigner:species id="s_id_path_2_i554" name="NPHP3">
            <celldesigner:notes>
              <html xmlns="http://www.w3.org/1999/xhtml">
                <head>
                  <title/>
                </head>
                <body>
                  <rdf:RDF xmlns:rdf="http://www.w3.org/1999/02/22-rdf-syntax-ns#" xmlns:dc="http://purl.org/dc/elements/1.1/" xmlns:dcterms="http://purl.org/dc/terms/" xmlns:vCard="http://www.w3.org/2001/vcard-rdf/3.0#" xmlns:bqbiol="http://biomodels.net/biology-qualifiers/" xmlns:bqmodel="http://biomodels.net/model-qualifiers/">
                    <rdf:Description rdf:about="#s_id_path_2_i554">
                      <bqbiol:isDescribedBy>
                        <rdf:Bag>
                          <rdf:li rdf:resource="urn:miriam:ensembl:ENSG00000113971"/>
                        </rdf:Bag>
                      </bqbiol:isDescribedBy>
                      <dcterms:modified rdf:parseType="Resource"/>
                    </rdf:Description>
                  </rdf:RDF>
                </body>
              </html>
            </celldesigner:notes>
            <celldesigner:annotation>
              <celldesigner:complexSpecies>s_id_path_2_i10a</celldesigner:complexSpecies>
              <celldesigner:speciesIdentity>
                <celldesigner:class>GENE</celldesigner:class>
                <celldesigner:geneReference>g_s_id_path_2_i554</celldesigner:geneReference>
                <celldesigner:name>NPHP3</celldesigner:name>
              </celldesigner:speciesIdentity>
            </celldesigner:annotation>
          </celldesigner:species>
          <celldesigner:species id="s_id_path_0_i1a3" name="TNF">
            <celldesigner:notes>
              <html xmlns="http://www.w3.org/1999/xhtml">
                <head>
                  <title/>
                </head>
                <body>Name: tumor necrosis factor
Synonyms: DIF, TNF-alpha, TNFSF2
HGNC_ID: 11892
EntrezGene_ID: 7124
RefSeq_ID: NM_000594

<rdf:RDF xmlns:rdf="http://www.w3.org/1999/02/22-rdf-syntax-ns#" xmlns:dc="http://purl.org/dc/elements/1.1/" xmlns:dcterms="http://purl.org/dc/terms/" xmlns:vCard="http://www.w3.org/2001/vcard-rdf/3.0#" xmlns:bqbiol="http://biomodels.net/biology-qualifiers/" xmlns:bqmodel="http://biomodels.net/model-qualifiers/"><rdf:Description rdf:about="#s_id_path_0_i1a3"><bqbiol:isDescribedBy><rdf:Bag><rdf:li rdf:resource="urn:miriam:refseq:NM_000594"/></rdf:Bag></bqbiol:isDescribedBy><bqbiol:isDescribedBy><rdf:Bag><rdf:li rdf:resource="urn:miriam:hgnc.symbol:TNF"/></rdf:Bag></bqbiol:isDescribedBy><bqbiol:isDescribedBy><rdf:Bag><rdf:li rdf:resource="urn:miriam:uniprot:P01375"/></rdf:Bag></bqbiol:isDescribedBy><bqbiol:isDescribedBy><rdf:Bag><rdf:li rdf:resource="urn:miriam:hgnc:11892"/></rdf:Bag></bqbiol:isDescribedBy><bqbiol:isDescribedBy><rdf:Bag><rdf:li rdf:resource="urn:miriam:ncbigene:7124"/></rdf:Bag></bqbiol:isDescribedBy><bqbiol:isDescribedBy><rdf:Bag><rdf:li rdf:resource="urn:miriam:ensembl:ENSG00000232810"/></rdf:Bag></bqbiol:isDescribedBy><dcterms:modified rdf:parseType="Resource"/></rdf:Description></rdf:RDF>
</body>
              </html>
            </celldesigner:notes>
            <celldesigner:annotation>
              <celldesigner:complexSpecies>s_id_path_0_i12f</celldesigner:complexSpecies>
              <celldesigner:speciesIdentity>
                <celldesigner:class>PROTEIN</celldesigner:class>
                <celldesigner:proteinReference>p_s_id_path_0_i1a3</celldesigner:proteinReference>
                <celldesigner:name>TNF</celldesigner:name>
              </celldesigner:speciesIdentity>
            </celldesigner:annotation>
          </celldesigner:species>
          <celldesigner:species id="s_id_path_0_i1b8" name="IL6">
            <celldesigner:notes>
              <html xmlns="http://www.w3.org/1999/xhtml">
                <head>
                  <title/>
                </head>
                <body>Name: interleukin 6
Synonyms: BSF2, HGF, HSF, IL-6
HGNC_ID: 6018
EntrezGene_ID: 3569
RefSeq_ID: NM_000600

<rdf:RDF xmlns:rdf="http://www.w3.org/1999/02/22-rdf-syntax-ns#" xmlns:dc="http://purl.org/dc/elements/1.1/" xmlns:dcterms="http://purl.org/dc/terms/" xmlns:vCard="http://www.w3.org/2001/vcard-rdf/3.0#" xmlns:bqbiol="http://biomodels.net/biology-qualifiers/" xmlns:bqmodel="http://biomodels.net/model-qualifiers/"><rdf:Description rdf:about="#s_id_path_0_i1b8"><bqbiol:isDescribedBy><rdf:Bag><rdf:li rdf:resource="urn:miriam:ncbigene:3569"/></rdf:Bag></bqbiol:isDescribedBy><bqbiol:isDescribedBy><rdf:Bag><rdf:li rdf:resource="urn:miriam:uniprot:P05231"/></rdf:Bag></bqbiol:isDescribedBy><bqbiol:isDescribedBy><rdf:Bag><rdf:li rdf:resource="urn:miriam:ensembl:ENSG00000136244"/></rdf:Bag></bqbiol:isDescribedBy><bqbiol:isDescribedBy><rdf:Bag><rdf:li rdf:resource="urn:miriam:hgnc:6018"/></rdf:Bag></bqbiol:isDescribedBy><bqbiol:isDescribedBy><rdf:Bag><rdf:li rdf:resource="urn:miriam:hgnc.symbol:IL6"/></rdf:Bag></bqbiol:isDescribedBy><bqbiol:isDescribedBy><rdf:Bag><rdf:li rdf:resource="urn:miriam:refseq:NM_000600"/></rdf:Bag></bqbiol:isDescribedBy><dcterms:modified rdf:parseType="Resource"/></rdf:Description></rdf:RDF>
</body>
              </html>
            </celldesigner:notes>
            <celldesigner:annotation>
              <celldesigner:complexSpecies>s_id_path_0_i12f</celldesigner:complexSpecies>
              <celldesigner:speciesIdentity>
                <celldesigner:class>PROTEIN</celldesigner:class>
                <celldesigner:proteinReference>p_s_id_path_0_i1b8</celldesigner:proteinReference>
                <celldesigner:name>IL6</celldesigner:name>
              </celldesigner:speciesIdentity>
            </celldesigner:annotation>
          </celldesigner:species>
          <celldesigner:species id="s_id_path_0_i1c7" name="FASLG">
            <celldesigner:notes>
              <html xmlns="http://www.w3.org/1999/xhtml">
                <head>
                  <title/>
                </head>
                <body>Name: Fas ligand
Synonyms: CD178, FasL
HGNC_ID: 11936
EntrezGene_ID: 356
RefSeq_ID: NM_000639

<rdf:RDF xmlns:rdf="http://www.w3.org/1999/02/22-rdf-syntax-ns#" xmlns:dc="http://purl.org/dc/elements/1.1/" xmlns:dcterms="http://purl.org/dc/terms/" xmlns:vCard="http://www.w3.org/2001/vcard-rdf/3.0#" xmlns:bqbiol="http://biomodels.net/biology-qualifiers/" xmlns:bqmodel="http://biomodels.net/model-qualifiers/"><rdf:Description rdf:about="#s_id_path_0_i1c7"><bqbiol:isDescribedBy><rdf:Bag><rdf:li rdf:resource="urn:miriam:hgnc.symbol:FASLG"/></rdf:Bag></bqbiol:isDescribedBy><bqbiol:isDescribedBy><rdf:Bag><rdf:li rdf:resource="urn:miriam:ncbigene:356"/></rdf:Bag></bqbiol:isDescribedBy><bqbiol:isDescribedBy><rdf:Bag><rdf:li rdf:resource="urn:miriam:refseq:NM_000639"/></rdf:Bag></bqbiol:isDescribedBy><bqbiol:isDescribedBy><rdf:Bag><rdf:li rdf:resource="urn:miriam:ensembl:ENSG00000117560"/></rdf:Bag></bqbiol:isDescribedBy><bqbiol:isDescribedBy><rdf:Bag><rdf:li rdf:resource="urn:miriam:uniprot:P48023"/></rdf:Bag></bqbiol:isDescribedBy><bqbiol:isDescribedBy><rdf:Bag><rdf:li rdf:resource="urn:miriam:hgnc:11936"/></rdf:Bag></bqbiol:isDescribedBy><dcterms:modified rdf:parseType="Resource"/></rdf:Description></rdf:RDF>
</body>
              </html>
            </celldesigner:notes>
            <celldesigner:annotation>
              <celldesigner:complexSpecies>s_id_path_0_i12f</celldesigner:complexSpecies>
              <celldesigner:speciesIdentity>
                <celldesigner:class>PROTEIN</celldesigner:class>
                <celldesigner:proteinReference>p_s_id_path_0_i1c7</celldesigner:proteinReference>
                <celldesigner:name>FASLG</celldesigner:name>
              </celldesigner:speciesIdentity>
            </celldesigner:annotation>
          </celldesigner:species>
          <celldesigner:species id="s_id_path_0_i54d" name="IL1B">
            <celldesigner:notes>
              <html xmlns="http://www.w3.org/1999/xhtml">
                <head>
                  <title/>
                </head>
                <body>Name: interleukin 1 beta
Synonyms: IL-1B, IL1-BETA, IL1F2
HGNC_ID: 5992
EntrezGene_ID: 3553
RefSeq_ID: NM_000576

<rdf:RDF xmlns:rdf="http://www.w3.org/1999/02/22-rdf-syntax-ns#" xmlns:dc="http://purl.org/dc/elements/1.1/" xmlns:dcterms="http://purl.org/dc/terms/" xmlns:vCard="http://www.w3.org/2001/vcard-rdf/3.0#" xmlns:bqbiol="http://biomodels.net/biology-qualifiers/" xmlns:bqmodel="http://biomodels.net/model-qualifiers/"><rdf:Description rdf:about="#s_id_path_0_i54d"><bqbiol:isDescribedBy><rdf:Bag><rdf:li rdf:resource="urn:miriam:hgnc:5992"/></rdf:Bag></bqbiol:isDescribedBy><bqbiol:isDescribedBy><rdf:Bag><rdf:li rdf:resource="urn:miriam:hgnc.symbol:IL1B"/></rdf:Bag></bqbiol:isDescribedBy><bqbiol:isDescribedBy><rdf:Bag><rdf:li rdf:resource="urn:miriam:uniprot:P01584"/></rdf:Bag></bqbiol:isDescribedBy><bqbiol:isDescribedBy><rdf:Bag><rdf:li rdf:resource="urn:miriam:refseq:NM_000576"/></rdf:Bag></bqbiol:isDescribedBy><bqbiol:isDescribedBy><rdf:Bag><rdf:li rdf:resource="urn:miriam:ncbigene:3553"/></rdf:Bag></bqbiol:isDescribedBy><bqbiol:isDescribedBy><rdf:Bag><rdf:li rdf:resource="urn:miriam:ensembl:ENSG00000125538"/></rdf:Bag></bqbiol:isDescribedBy><dcterms:modified rdf:parseType="Resource"/></rdf:Description></rdf:RDF>
</body>
              </html>
            </celldesigner:notes>
            <celldesigner:annotation>
              <celldesigner:complexSpecies>s_id_path_0_i12f</celldesigner:complexSpecies>
              <celldesigner:speciesIdentity>
                <celldesigner:class>PROTEIN</celldesigner:class>
                <celldesigner:proteinReference>p_s_id_path_0_i54d</celldesigner:proteinReference>
                <celldesigner:name>IL1B</celldesigner:name>
              </celldesigner:speciesIdentity>
            </celldesigner:annotation>
          </celldesigner:species>
          <celldesigner:species id="s_id_path_0_i231" name="TYROBP">
            <celldesigner:notes>
              <html xmlns="http://www.w3.org/1999/xhtml">
                <head>
                  <title/>
                </head>
                <body>Name: TYRO protein tyrosine kinase binding protein
Synonyms: DAP12, KARAP, PLO-SL
HGNC_ID: 12449
EntrezGene_ID: 7305
RefSeq_ID: NM_001173514

<rdf:RDF xmlns:rdf="http://www.w3.org/1999/02/22-rdf-syntax-ns#" xmlns:dc="http://purl.org/dc/elements/1.1/" xmlns:dcterms="http://purl.org/dc/terms/" xmlns:vCard="http://www.w3.org/2001/vcard-rdf/3.0#" xmlns:bqbiol="http://biomodels.net/biology-qualifiers/" xmlns:bqmodel="http://biomodels.net/model-qualifiers/"><rdf:Description rdf:about="#s_id_path_0_i231"><bqbiol:isDescribedBy><rdf:Bag><rdf:li rdf:resource="urn:miriam:ensembl:ENSG00000011600"/></rdf:Bag></bqbiol:isDescribedBy><bqbiol:isDescribedBy><rdf:Bag><rdf:li rdf:resource="urn:miriam:hgnc.symbol:TYROBP"/></rdf:Bag></bqbiol:isDescribedBy><bqbiol:isDescribedBy><rdf:Bag><rdf:li rdf:resource="urn:miriam:hgnc:12449"/></rdf:Bag></bqbiol:isDescribedBy><bqbiol:isDescribedBy><rdf:Bag><rdf:li rdf:resource="urn:miriam:refseq:NM_001173514"/></rdf:Bag></bqbiol:isDescribedBy><bqbiol:isDescribedBy><rdf:Bag><rdf:li rdf:resource="urn:miriam:uniprot:O43914"/></rdf:Bag></bqbiol:isDescribedBy><bqbiol:isDescribedBy><rdf:Bag><rdf:li rdf:resource="urn:miriam:ncbigene:7305"/></rdf:Bag></bqbiol:isDescribedBy><dcterms:modified rdf:parseType="Resource"/></rdf:Description></rdf:RDF>
</body>
              </html>
            </celldesigner:notes>
            <celldesigner:annotation>
              <celldesigner:complexSpecies>s_id_path_0_i10e</celldesigner:complexSpecies>
              <celldesigner:speciesIdentity>
                <celldesigner:class>PROTEIN</celldesigner:class>
                <celldesigner:proteinReference>p_s_id_path_0_i231</celldesigner:proteinReference>
                <celldesigner:name>TYROBP</celldesigner:name>
              </celldesigner:speciesIdentity>
            </celldesigner:annotation>
          </celldesigner:species>
          <celldesigner:species id="s_id_path_0_i241" name="SYK">
            <celldesigner:notes>
              <html xmlns="http://www.w3.org/1999/xhtml">
                <head>
                  <title/>
                </head>
                <body>Name: spleen associated tyrosine kinase
HGNC_ID: 11491
EntrezGene_ID: 6850
RefSeq_ID: NM_001135052

<rdf:RDF xmlns:rdf="http://www.w3.org/1999/02/22-rdf-syntax-ns#" xmlns:dc="http://purl.org/dc/elements/1.1/" xmlns:dcterms="http://purl.org/dc/terms/" xmlns:vCard="http://www.w3.org/2001/vcard-rdf/3.0#" xmlns:bqbiol="http://biomodels.net/biology-qualifiers/" xmlns:bqmodel="http://biomodels.net/model-qualifiers/"><rdf:Description rdf:about="#s_id_path_0_i241"><bqbiol:isDescribedBy><rdf:Bag><rdf:li rdf:resource="urn:miriam:ensembl:ENSG00000165025"/></rdf:Bag></bqbiol:isDescribedBy><bqbiol:isDescribedBy><rdf:Bag><rdf:li rdf:resource="urn:miriam:refseq:NM_001135052"/></rdf:Bag></bqbiol:isDescribedBy><bqbiol:isDescribedBy><rdf:Bag><rdf:li rdf:resource="urn:miriam:uniprot:P43405"/></rdf:Bag></bqbiol:isDescribedBy><bqbiol:isDescribedBy><rdf:Bag><rdf:li rdf:resource="urn:miriam:hgnc.symbol:SYK"/></rdf:Bag></bqbiol:isDescribedBy><bqbiol:isDescribedBy><rdf:Bag><rdf:li rdf:resource="urn:miriam:ncbigene:6850"/></rdf:Bag></bqbiol:isDescribedBy><bqbiol:isDescribedBy><rdf:Bag><rdf:li rdf:resource="urn:miriam:hgnc:11491"/></rdf:Bag></bqbiol:isDescribedBy><dcterms:modified rdf:parseType="Resource"/></rdf:Description></rdf:RDF>
</body>
              </html>
            </celldesigner:notes>
            <celldesigner:annotation>
              <celldesigner:complexSpecies>s_id_path_0_i10e</celldesigner:complexSpecies>
              <celldesigner:speciesIdentity>
                <celldesigner:class>PROTEIN</celldesigner:class>
                <celldesigner:proteinReference>p_s_id_path_0_i241</celldesigner:proteinReference>
                <celldesigner:name>SYK</celldesigner:name>
              </celldesigner:speciesIdentity>
            </celldesigner:annotation>
          </celldesigner:species>
          <celldesigner:species id="s_id_path_0_i253" name="TREM2">
            <celldesigner:notes>
              <html xmlns="http://www.w3.org/1999/xhtml">
                <head>
                  <title/>
                </head>
                <body>Name: triggering receptor expressed on myeloid cells 2
Synonyms: TREM-2, Trem2a, Trem2b, Trem2c
HGNC_ID: 17761
EntrezGene_ID: 54209
RefSeq_ID: NM_018965

<rdf:RDF xmlns:rdf="http://www.w3.org/1999/02/22-rdf-syntax-ns#" xmlns:dc="http://purl.org/dc/elements/1.1/" xmlns:dcterms="http://purl.org/dc/terms/" xmlns:vCard="http://www.w3.org/2001/vcard-rdf/3.0#" xmlns:bqbiol="http://biomodels.net/biology-qualifiers/" xmlns:bqmodel="http://biomodels.net/model-qualifiers/"><rdf:Description rdf:about="#s_id_path_0_i253"><bqbiol:isDescribedBy><rdf:Bag><rdf:li rdf:resource="urn:miriam:hgnc:17761"/></rdf:Bag></bqbiol:isDescribedBy><bqbiol:isDescribedBy><rdf:Bag><rdf:li rdf:resource="urn:miriam:ensembl:ENSG00000095970"/></rdf:Bag></bqbiol:isDescribedBy><bqbiol:isDescribedBy><rdf:Bag><rdf:li rdf:resource="urn:miriam:refseq:NM_018965"/></rdf:Bag></bqbiol:isDescribedBy><bqbiol:isDescribedBy><rdf:Bag><rdf:li rdf:resource="urn:miriam:hgnc.symbol:TREM2"/></rdf:Bag></bqbiol:isDescribedBy><bqbiol:isDescribedBy><rdf:Bag><rdf:li rdf:resource="urn:miriam:uniprot:Q9NZC2"/></rdf:Bag></bqbiol:isDescribedBy><bqbiol:isDescribedBy><rdf:Bag><rdf:li rdf:resource="urn:miriam:ncbigene:54209"/></rdf:Bag></bqbiol:isDescribedBy><dcterms:modified rdf:parseType="Resource"/></rdf:Description></rdf:RDF>
</body>
              </html>
            </celldesigner:notes>
            <celldesigner:annotation>
              <celldesigner:complexSpecies>s_id_path_0_i10e</celldesigner:complexSpecies>
              <celldesigner:speciesIdentity>
                <celldesigner:class>PROTEIN</celldesigner:class>
                <celldesigner:proteinReference>p_s_id_path_0_i253</celldesigner:proteinReference>
                <celldesigner:name>TREM2</celldesigner:name>
              </celldesigner:speciesIdentity>
            </celldesigner:annotation>
          </celldesigner:species>
          <celldesigner:species id="s_id_path_0_i1be" name="PXLP">
            <celldesigner:notes>
              <html xmlns="http://www.w3.org/1999/xhtml">
                <head>
                  <title/>
                </head>
                <body>
                  <rdf:RDF xmlns:rdf="http://www.w3.org/1999/02/22-rdf-syntax-ns#" xmlns:dc="http://purl.org/dc/elements/1.1/" xmlns:dcterms="http://purl.org/dc/terms/" xmlns:vCard="http://www.w3.org/2001/vcard-rdf/3.0#" xmlns:bqbiol="http://biomodels.net/biology-qualifiers/" xmlns:bqmodel="http://biomodels.net/model-qualifiers/">
                    <rdf:Description rdf:about="#s_id_path_0_i1be">
                      <dcterms:modified rdf:parseType="Resource"/>
                    </rdf:Description>
                  </rdf:RDF>
                </body>
              </html>
            </celldesigner:notes>
            <celldesigner:annotation>
              <celldesigner:complexSpecies>s_id_path_0_i153</celldesigner:complexSpecies>
              <celldesigner:speciesIdentity>
                <celldesigner:class>SIMPLE_MOLECULE</celldesigner:class>
                <celldesigner:name>PXLP</celldesigner:name>
              </celldesigner:speciesIdentity>
            </celldesigner:annotation>
          </celldesigner:species>
          <celldesigner:species id="s_id_path_0_i446" name="KYAT1">
            <celldesigner:notes>
              <html xmlns="http://www.w3.org/1999/xhtml">
                <head>
                  <title/>
                </head>
                <body>Symbol: KYAT1
Previous Symbols: CCBL1
HGNC_ID: 1564
EntrezGene_ID: 883
RefSeq_ID: NM_001122671

<rdf:RDF xmlns:rdf="http://www.w3.org/1999/02/22-rdf-syntax-ns#" xmlns:dc="http://purl.org/dc/elements/1.1/" xmlns:dcterms="http://purl.org/dc/terms/" xmlns:vCard="http://www.w3.org/2001/vcard-rdf/3.0#" xmlns:bqbiol="http://biomodels.net/biology-qualifiers/" xmlns:bqmodel="http://biomodels.net/model-qualifiers/"><rdf:Description rdf:about="#s_id_path_0_i446"><bqbiol:isDescribedBy><rdf:Bag><rdf:li rdf:resource="urn:miriam:uniprot:Q16773"/></rdf:Bag></bqbiol:isDescribedBy><bqbiol:isDescribedBy><rdf:Bag><rdf:li rdf:resource="urn:miriam:hgnc:1564"/></rdf:Bag></bqbiol:isDescribedBy><bqbiol:isDescribedBy><rdf:Bag><rdf:li rdf:resource="urn:miriam:refseq:NM_001122671"/></rdf:Bag></bqbiol:isDescribedBy><bqbiol:isDescribedBy><rdf:Bag><rdf:li rdf:resource="urn:miriam:ec-code:4.4.1.13"/></rdf:Bag></bqbiol:isDescribedBy><bqbiol:isDescribedBy><rdf:Bag><rdf:li rdf:resource="urn:miriam:ncbigene:883"/></rdf:Bag></bqbiol:isDescribedBy><bqbiol:isDescribedBy><rdf:Bag><rdf:li rdf:resource="urn:miriam:ensembl:ENSG00000171097"/></rdf:Bag></bqbiol:isDescribedBy><bqbiol:isDescribedBy><rdf:Bag><rdf:li rdf:resource="urn:miriam:ec-code:2.6.1.7"/></rdf:Bag></bqbiol:isDescribedBy><bqbiol:isDescribedBy><rdf:Bag><rdf:li rdf:resource="urn:miriam:hgnc.symbol:KYAT1"/></rdf:Bag></bqbiol:isDescribedBy><bqbiol:isDescribedBy><rdf:Bag><rdf:li rdf:resource="urn:miriam:ec-code:2.6.1.64"/></rdf:Bag></bqbiol:isDescribedBy><dcterms:modified rdf:parseType="Resource"/></rdf:Description></rdf:RDF>
</body>
              </html>
            </celldesigner:notes>
            <celldesigner:annotation>
              <celldesigner:complexSpecies>s_id_path_0_i153</celldesigner:complexSpecies>
              <celldesigner:speciesIdentity>
                <celldesigner:class>PROTEIN</celldesigner:class>
                <celldesigner:proteinReference>p_s_id_path_0_i446</celldesigner:proteinReference>
                <celldesigner:name>KYAT1</celldesigner:name>
              </celldesigner:speciesIdentity>
            </celldesigner:annotation>
          </celldesigner:species>
          <celldesigner:species id="s_id_path_2_i2c3" name="GUCA1A">
            <celldesigner:notes>
              <html xmlns="http://www.w3.org/1999/xhtml">
                <head>
                  <title/>
                </head>
                <body>Name: GUCA1A [cytosol]
Reactome_ID: R-DDI-55477-2, R-DDI-55477-3, R-DDI-55477-6, R-DDI-55477-7, R-HSA-55477, R-DDI-55477-4, R-DDI-55477, R-DDI-55477-5, R-DDI-55477-8, R-RNO-55477, R-DME-55477-3, R-BTA-55477, R-DME-55477-2, R-CFA-55477, R-XTR-55477, R-DRE-55477, R-DME-55477, R-MMU-55477, R-SSC-55477
Pubmed_ID: 1409606, 7983048

<rdf:RDF xmlns:rdf="http://www.w3.org/1999/02/22-rdf-syntax-ns#" xmlns:dc="http://purl.org/dc/elements/1.1/" xmlns:dcterms="http://purl.org/dc/terms/" xmlns:vCard="http://www.w3.org/2001/vcard-rdf/3.0#" xmlns:bqbiol="http://biomodels.net/biology-qualifiers/" xmlns:bqmodel="http://biomodels.net/model-qualifiers/"><rdf:Description rdf:about="#s_id_path_2_i2c3"><bqbiol:isHomologTo><rdf:Bag><rdf:li rdf:resource="urn:miriam:reactome:R-DDI-55477-2"/></rdf:Bag></bqbiol:isHomologTo><bqbiol:isHomologTo><rdf:Bag><rdf:li rdf:resource="urn:miriam:reactome:R-DDI-55477-3"/></rdf:Bag></bqbiol:isHomologTo><bqbiol:isHomologTo><rdf:Bag><rdf:li rdf:resource="urn:miriam:reactome:R-DDI-55477-6"/></rdf:Bag></bqbiol:isHomologTo><bqbiol:isHomologTo><rdf:Bag><rdf:li rdf:resource="urn:miriam:reactome:R-DDI-55477-7"/></rdf:Bag></bqbiol:isHomologTo><bqbiol:is><rdf:Bag><rdf:li rdf:resource="urn:miriam:reactome:R-HSA-55477"/></rdf:Bag></bqbiol:is><bqbiol:isHomologTo><rdf:Bag><rdf:li rdf:resource="urn:miriam:reactome:R-DDI-55477-4"/></rdf:Bag></bqbiol:isHomologTo><bqbiol:isHomologTo><rdf:Bag><rdf:li rdf:resource="urn:miriam:reactome:R-DDI-55477"/></rdf:Bag></bqbiol:isHomologTo><bqbiol:isHomologTo><rdf:Bag><rdf:li rdf:resource="urn:miriam:reactome:R-DDI-55477-5"/></rdf:Bag></bqbiol:isHomologTo><bqbiol:isDescribedBy><rdf:Bag><rdf:li rdf:resource="urn:miriam:pubmed:1409606"/></rdf:Bag></bqbiol:isDescribedBy><bqbiol:is><rdf:Bag><rdf:li rdf:resource="urn:miriam:uniprot:P43080"/></rdf:Bag></bqbiol:is><bqbiol:isHomologTo><rdf:Bag><rdf:li rdf:resource="urn:miriam:reactome:R-DDI-55477-8"/></rdf:Bag></bqbiol:isHomologTo><bqbiol:isDescribedBy><rdf:Bag><rdf:li rdf:resource="urn:miriam:pubmed:7983048"/></rdf:Bag></bqbiol:isDescribedBy><bqbiol:isHomologTo><rdf:Bag><rdf:li rdf:resource="urn:miriam:reactome:R-RNO-55477"/></rdf:Bag></bqbiol:isHomologTo><bqbiol:isHomologTo><rdf:Bag><rdf:li rdf:resource="urn:miriam:reactome:R-DME-55477-3"/></rdf:Bag></bqbiol:isHomologTo><bqbiol:isHomologTo><rdf:Bag><rdf:li rdf:resource="urn:miriam:reactome:R-BTA-55477"/></rdf:Bag></bqbiol:isHomologTo><bqbiol:isHomologTo><rdf:Bag><rdf:li rdf:resource="urn:miriam:reactome:R-DME-55477-2"/></rdf:Bag></bqbiol:isHomologTo><bqbiol:isHomologTo><rdf:Bag><rdf:li rdf:resource="urn:miriam:reactome:R-CFA-55477"/></rdf:Bag></bqbiol:isHomologTo><bqbiol:isHomologTo><rdf:Bag><rdf:li rdf:resource="urn:miriam:reactome:R-XTR-55477"/></rdf:Bag></bqbiol:isHomologTo><bqbiol:isHomologTo><rdf:Bag><rdf:li rdf:resource="urn:miriam:reactome:R-DRE-55477"/></rdf:Bag></bqbiol:isHomologTo><bqbiol:isHomologTo><rdf:Bag><rdf:li rdf:resource="urn:miriam:reactome:R-DME-55477"/></rdf:Bag></bqbiol:isHomologTo><bqbiol:isHomologTo><rdf:Bag><rdf:li rdf:resource="urn:miriam:reactome:R-MMU-55477"/></rdf:Bag></bqbiol:isHomologTo><bqbiol:isHomologTo><rdf:Bag><rdf:li rdf:resource="urn:miriam:reactome:R-SSC-55477"/></rdf:Bag></bqbiol:isHomologTo><dcterms:modified rdf:parseType="Resource"/></rdf:Description></rdf:RDF>
</body>
              </html>
            </celldesigner:notes>
            <celldesigner:annotation>
              <celldesigner:complexSpecies>s_id_path_2_iea</celldesigner:complexSpecies>
              <celldesigner:speciesIdentity>
                <celldesigner:class>PROTEIN</celldesigner:class>
                <celldesigner:proteinReference>p_s_id_path_2_i2c3</celldesigner:proteinReference>
                <celldesigner:name>GUCA1A</celldesigner:name>
              </celldesigner:speciesIdentity>
            </celldesigner:annotation>
          </celldesigner:species>
          <celldesigner:species id="s_id_path_0_i2a4" name="NFATC1">
            <celldesigner:notes>
              <html xmlns="http://www.w3.org/1999/xhtml">
                <head>
                  <title/>
                </head>
                <body>Name: nuclear factor of activated T cells 1
Synonyms: NF-ATC, NFAT2, NFATc
HGNC_ID: 7775
EntrezGene_ID: 4772
RefSeq_ID: NM_172390

<rdf:RDF xmlns:rdf="http://www.w3.org/1999/02/22-rdf-syntax-ns#" xmlns:dc="http://purl.org/dc/elements/1.1/" xmlns:dcterms="http://purl.org/dc/terms/" xmlns:vCard="http://www.w3.org/2001/vcard-rdf/3.0#" xmlns:bqbiol="http://biomodels.net/biology-qualifiers/" xmlns:bqmodel="http://biomodels.net/model-qualifiers/"><rdf:Description rdf:about="#s_id_path_0_i2a4"><bqbiol:isDescribedBy><rdf:Bag><rdf:li rdf:resource="urn:miriam:hgnc:7775"/></rdf:Bag></bqbiol:isDescribedBy><bqbiol:isDescribedBy><rdf:Bag><rdf:li rdf:resource="urn:miriam:ncbigene:4772"/></rdf:Bag></bqbiol:isDescribedBy><bqbiol:isDescribedBy><rdf:Bag><rdf:li rdf:resource="urn:miriam:ensembl:ENSG00000131196"/></rdf:Bag></bqbiol:isDescribedBy><bqbiol:isDescribedBy><rdf:Bag><rdf:li rdf:resource="urn:miriam:uniprot:O95644"/></rdf:Bag></bqbiol:isDescribedBy><bqbiol:isDescribedBy><rdf:Bag><rdf:li rdf:resource="urn:miriam:hgnc.symbol:NFATC1"/></rdf:Bag></bqbiol:isDescribedBy><bqbiol:isDescribedBy><rdf:Bag><rdf:li rdf:resource="urn:miriam:refseq:NM_172390"/></rdf:Bag></bqbiol:isDescribedBy><dcterms:modified rdf:parseType="Resource"/></rdf:Description></rdf:RDF>
</body>
              </html>
            </celldesigner:notes>
            <celldesigner:annotation>
              <celldesigner:complexSpecies>s_id_path_0_i14e</celldesigner:complexSpecies>
              <celldesigner:speciesIdentity>
                <celldesigner:class>PROTEIN</celldesigner:class>
                <celldesigner:proteinReference>p_s_id_path_0_i2a4</celldesigner:proteinReference>
                <celldesigner:state>
                  <celldesigner:listOfModifications>
                    <celldesigner:modification residue="i597" state="phosphorylated"> </celldesigner:modification>
                  </celldesigner:listOfModifications>
                </celldesigner:state>
                <celldesigner:name>NFATC1</celldesigner:name>
              </celldesigner:speciesIdentity>
            </celldesigner:annotation>
          </celldesigner:species>
          <celldesigner:species id="s_id_path_0_i58d" name="NFATC3">
            <celldesigner:notes>
              <html xmlns="http://www.w3.org/1999/xhtml">
                <head>
                  <title/>
                </head>
                <body>Name: nuclear factor of activated T cells 3
Synonyms: NFAT4, NFATX
HGNC_ID: 7777
EntrezGene_ID: 4775
RefSeq_ID: NM_004555

<rdf:RDF xmlns:rdf="http://www.w3.org/1999/02/22-rdf-syntax-ns#" xmlns:dc="http://purl.org/dc/elements/1.1/" xmlns:dcterms="http://purl.org/dc/terms/" xmlns:vCard="http://www.w3.org/2001/vcard-rdf/3.0#" xmlns:bqbiol="http://biomodels.net/biology-qualifiers/" xmlns:bqmodel="http://biomodels.net/model-qualifiers/"><rdf:Description rdf:about="#s_id_path_0_i58d"><bqbiol:isDescribedBy><rdf:Bag><rdf:li rdf:resource="urn:miriam:uniprot:Q12968"/></rdf:Bag></bqbiol:isDescribedBy><bqbiol:isDescribedBy><rdf:Bag><rdf:li rdf:resource="urn:miriam:refseq:NM_004555"/></rdf:Bag></bqbiol:isDescribedBy><bqbiol:isDescribedBy><rdf:Bag><rdf:li rdf:resource="urn:miriam:ensembl:ENSG00000072736"/></rdf:Bag></bqbiol:isDescribedBy><bqbiol:isDescribedBy><rdf:Bag><rdf:li rdf:resource="urn:miriam:hgnc:7777"/></rdf:Bag></bqbiol:isDescribedBy><bqbiol:isDescribedBy><rdf:Bag><rdf:li rdf:resource="urn:miriam:hgnc.symbol:NFATC3"/></rdf:Bag></bqbiol:isDescribedBy><bqbiol:isDescribedBy><rdf:Bag><rdf:li rdf:resource="urn:miriam:ncbigene:4775"/></rdf:Bag></bqbiol:isDescribedBy><dcterms:modified rdf:parseType="Resource"/></rdf:Description></rdf:RDF>
</body>
              </html>
            </celldesigner:notes>
            <celldesigner:annotation>
              <celldesigner:complexSpecies>s_id_path_0_i14e</celldesigner:complexSpecies>
              <celldesigner:speciesIdentity>
                <celldesigner:class>PROTEIN</celldesigner:class>
                <celldesigner:proteinReference>p_s_id_path_0_i58d</celldesigner:proteinReference>
                <celldesigner:state>
                  <celldesigner:listOfModifications>
                    <celldesigner:modification residue="i597" state="phosphorylated"> </celldesigner:modification>
                  </celldesigner:listOfModifications>
                </celldesigner:state>
                <celldesigner:name>NFATC3</celldesigner:name>
              </celldesigner:speciesIdentity>
            </celldesigner:annotation>
          </celldesigner:species>
          <celldesigner:species id="s_id_path_0_i1f5" name="CCL3">
            <celldesigner:notes>
              <html xmlns="http://www.w3.org/1999/xhtml">
                <head>
                  <title/>
                </head>
                <body>Name: C-C motif chemokine ligand 3
Synonyms: G0S19-1, LD78ALPHA, MIP-1-alpha
HGNC_ID: 10627
EntrezGene_ID: 6348
RefSeq_ID: NM_002983

<rdf:RDF xmlns:rdf="http://www.w3.org/1999/02/22-rdf-syntax-ns#" xmlns:dc="http://purl.org/dc/elements/1.1/" xmlns:dcterms="http://purl.org/dc/terms/" xmlns:vCard="http://www.w3.org/2001/vcard-rdf/3.0#" xmlns:bqbiol="http://biomodels.net/biology-qualifiers/" xmlns:bqmodel="http://biomodels.net/model-qualifiers/"><rdf:Description rdf:about="#s_id_path_0_i1f5"><bqbiol:isDescribedBy><rdf:Bag><rdf:li rdf:resource="urn:miriam:uniprot:P10147"/></rdf:Bag></bqbiol:isDescribedBy><bqbiol:isDescribedBy><rdf:Bag><rdf:li rdf:resource="urn:miriam:refseq:NM_002983"/></rdf:Bag></bqbiol:isDescribedBy><bqbiol:isDescribedBy><rdf:Bag><rdf:li rdf:resource="urn:miriam:hgnc.symbol:CCL3"/></rdf:Bag></bqbiol:isDescribedBy><bqbiol:isDescribedBy><rdf:Bag><rdf:li rdf:resource="urn:miriam:ensembl:ENSG00000277632"/></rdf:Bag></bqbiol:isDescribedBy><bqbiol:isDescribedBy><rdf:Bag><rdf:li rdf:resource="urn:miriam:hgnc:10627"/></rdf:Bag></bqbiol:isDescribedBy><bqbiol:isDescribedBy><rdf:Bag><rdf:li rdf:resource="urn:miriam:ncbigene:6348"/></rdf:Bag></bqbiol:isDescribedBy><dcterms:modified rdf:parseType="Resource"/></rdf:Description></rdf:RDF>
</body>
              </html>
            </celldesigner:notes>
            <celldesigner:annotation>
              <celldesigner:complexSpecies>s_id_path_0_i16c</celldesigner:complexSpecies>
              <celldesigner:speciesIdentity>
                <celldesigner:class>PROTEIN</celldesigner:class>
                <celldesigner:proteinReference>p_s_id_path_0_i1f5</celldesigner:proteinReference>
                <celldesigner:name>CCL3</celldesigner:name>
              </celldesigner:speciesIdentity>
            </celldesigner:annotation>
          </celldesigner:species>
          <celldesigner:species id="s_id_path_0_i222" name="CCL4">
            <celldesigner:notes>
              <html xmlns="http://www.w3.org/1999/xhtml">
                <head>
                  <title/>
                </head>
                <body>Name: C-C motif chemokine ligand 4
Synonyms: AT744.1, Act-2, MIP-1-beta
HGNC_ID: 10630
EntrezGene_ID: 6351
RefSeq_ID: NM_002984

<rdf:RDF xmlns:rdf="http://www.w3.org/1999/02/22-rdf-syntax-ns#" xmlns:dc="http://purl.org/dc/elements/1.1/" xmlns:dcterms="http://purl.org/dc/terms/" xmlns:vCard="http://www.w3.org/2001/vcard-rdf/3.0#" xmlns:bqbiol="http://biomodels.net/biology-qualifiers/" xmlns:bqmodel="http://biomodels.net/model-qualifiers/"><rdf:Description rdf:about="#s_id_path_0_i222"><bqbiol:isDescribedBy><rdf:Bag><rdf:li rdf:resource="urn:miriam:ensembl:ENSG00000275302"/></rdf:Bag></bqbiol:isDescribedBy><bqbiol:isDescribedBy><rdf:Bag><rdf:li rdf:resource="urn:miriam:refseq:NM_002984"/></rdf:Bag></bqbiol:isDescribedBy><bqbiol:isDescribedBy><rdf:Bag><rdf:li rdf:resource="urn:miriam:hgnc.symbol:CCL4"/></rdf:Bag></bqbiol:isDescribedBy><bqbiol:isDescribedBy><rdf:Bag><rdf:li rdf:resource="urn:miriam:hgnc:10630"/></rdf:Bag></bqbiol:isDescribedBy><bqbiol:isDescribedBy><rdf:Bag><rdf:li rdf:resource="urn:miriam:ncbigene:6351"/></rdf:Bag></bqbiol:isDescribedBy><bqbiol:isDescribedBy><rdf:Bag><rdf:li rdf:resource="urn:miriam:uniprot:P13236"/></rdf:Bag></bqbiol:isDescribedBy><dcterms:modified rdf:parseType="Resource"/></rdf:Description></rdf:RDF>
</body>
              </html>
            </celldesigner:notes>
            <celldesigner:annotation>
              <celldesigner:complexSpecies>s_id_path_0_i16c</celldesigner:complexSpecies>
              <celldesigner:speciesIdentity>
                <celldesigner:class>PROTEIN</celldesigner:class>
                <celldesigner:proteinReference>p_s_id_path_0_i222</celldesigner:proteinReference>
                <celldesigner:name>CCL4</celldesigner:name>
              </celldesigner:speciesIdentity>
            </celldesigner:annotation>
          </celldesigner:species>
          <celldesigner:species id="s_id_path_0_i22b" name="CCL2">
            <celldesigner:notes>
              <html xmlns="http://www.w3.org/1999/xhtml">
                <head>
                  <title/>
                </head>
                <body>Name: C-C motif chemokine ligand 2
Synonyms: GDCF-2, HC11, MCAF, MCP-1, MCP1, MGC9434, SMC-CF
HGNC_ID: 10618
EntrezGene_ID: 6347
RefSeq_ID: NM_002982

<rdf:RDF xmlns:rdf="http://www.w3.org/1999/02/22-rdf-syntax-ns#" xmlns:dc="http://purl.org/dc/elements/1.1/" xmlns:dcterms="http://purl.org/dc/terms/" xmlns:vCard="http://www.w3.org/2001/vcard-rdf/3.0#" xmlns:bqbiol="http://biomodels.net/biology-qualifiers/" xmlns:bqmodel="http://biomodels.net/model-qualifiers/"><rdf:Description rdf:about="#s_id_path_0_i22b"><bqbiol:isDescribedBy><rdf:Bag><rdf:li rdf:resource="urn:miriam:refseq:NM_002982"/></rdf:Bag></bqbiol:isDescribedBy><bqbiol:isDescribedBy><rdf:Bag><rdf:li rdf:resource="urn:miriam:hgnc.symbol:CCL2"/></rdf:Bag></bqbiol:isDescribedBy><bqbiol:isDescribedBy><rdf:Bag><rdf:li rdf:resource="urn:miriam:uniprot:P13500"/></rdf:Bag></bqbiol:isDescribedBy><bqbiol:isDescribedBy><rdf:Bag><rdf:li rdf:resource="urn:miriam:ensembl:ENSG00000108691"/></rdf:Bag></bqbiol:isDescribedBy><bqbiol:isDescribedBy><rdf:Bag><rdf:li rdf:resource="urn:miriam:hgnc:10618"/></rdf:Bag></bqbiol:isDescribedBy><bqbiol:isDescribedBy><rdf:Bag><rdf:li rdf:resource="urn:miriam:ncbigene:6347"/></rdf:Bag></bqbiol:isDescribedBy><dcterms:modified rdf:parseType="Resource"/></rdf:Description></rdf:RDF>
</body>
              </html>
            </celldesigner:notes>
            <celldesigner:annotation>
              <celldesigner:complexSpecies>s_id_path_0_i16c</celldesigner:complexSpecies>
              <celldesigner:speciesIdentity>
                <celldesigner:class>PROTEIN</celldesigner:class>
                <celldesigner:proteinReference>p_s_id_path_0_i22b</celldesigner:proteinReference>
                <celldesigner:name>CCL2</celldesigner:name>
              </celldesigner:speciesIdentity>
            </celldesigner:annotation>
          </celldesigner:species>
          <celldesigner:species id="s_id_path_0_i2f8" name="CXCL1">
            <celldesigner:notes>
              <html xmlns="http://www.w3.org/1999/xhtml">
                <head>
                  <title/>
                </head>
                <body>Name: C-X-C motif chemokine ligand 1
Synonyms: GROa, MGSA-a, NAP-3, SCYB1
HGNC_ID: 4602
EntrezGene_ID: 2919
RefSeq_ID: NM_001511

<rdf:RDF xmlns:rdf="http://www.w3.org/1999/02/22-rdf-syntax-ns#" xmlns:dc="http://purl.org/dc/elements/1.1/" xmlns:dcterms="http://purl.org/dc/terms/" xmlns:vCard="http://www.w3.org/2001/vcard-rdf/3.0#" xmlns:bqbiol="http://biomodels.net/biology-qualifiers/" xmlns:bqmodel="http://biomodels.net/model-qualifiers/"><rdf:Description rdf:about="#s_id_path_0_i2f8"><bqbiol:isDescribedBy><rdf:Bag><rdf:li rdf:resource="urn:miriam:hgnc.symbol:CXCL1"/></rdf:Bag></bqbiol:isDescribedBy><bqbiol:isDescribedBy><rdf:Bag><rdf:li rdf:resource="urn:miriam:hgnc:4602"/></rdf:Bag></bqbiol:isDescribedBy><bqbiol:isDescribedBy><rdf:Bag><rdf:li rdf:resource="urn:miriam:ncbigene:2919"/></rdf:Bag></bqbiol:isDescribedBy><bqbiol:isDescribedBy><rdf:Bag><rdf:li rdf:resource="urn:miriam:uniprot:P09341"/></rdf:Bag></bqbiol:isDescribedBy><bqbiol:isDescribedBy><rdf:Bag><rdf:li rdf:resource="urn:miriam:refseq:NM_001511"/></rdf:Bag></bqbiol:isDescribedBy><bqbiol:isDescribedBy><rdf:Bag><rdf:li rdf:resource="urn:miriam:ensembl:ENSG00000163739"/></rdf:Bag></bqbiol:isDescribedBy><dcterms:modified rdf:parseType="Resource"/></rdf:Description></rdf:RDF>
</body>
              </html>
            </celldesigner:notes>
            <celldesigner:annotation>
              <celldesigner:complexSpecies>s_id_path_0_i16c</celldesigner:complexSpecies>
              <celldesigner:speciesIdentity>
                <celldesigner:class>PROTEIN</celldesigner:class>
                <celldesigner:proteinReference>p_s_id_path_0_i2f8</celldesigner:proteinReference>
                <celldesigner:name>CXCL1</celldesigner:name>
              </celldesigner:speciesIdentity>
            </celldesigner:annotation>
          </celldesigner:species>
          <celldesigner:species id="s_id_path_0_i348" name="CXCL2">
            <celldesigner:notes>
              <html xmlns="http://www.w3.org/1999/xhtml">
                <head>
                  <title/>
                </head>
                <body>Name: C-X-C motif chemokine ligand 2
Synonyms: CINC-2a, GROb, MGSA-b, MIP-2a, SCYB2
HGNC_ID: 4603
EntrezGene_ID: 2920
RefSeq_ID: NM_002089

<rdf:RDF xmlns:rdf="http://www.w3.org/1999/02/22-rdf-syntax-ns#" xmlns:dc="http://purl.org/dc/elements/1.1/" xmlns:dcterms="http://purl.org/dc/terms/" xmlns:vCard="http://www.w3.org/2001/vcard-rdf/3.0#" xmlns:bqbiol="http://biomodels.net/biology-qualifiers/" xmlns:bqmodel="http://biomodels.net/model-qualifiers/"><rdf:Description rdf:about="#s_id_path_0_i348"><bqbiol:isDescribedBy><rdf:Bag><rdf:li rdf:resource="urn:miriam:ncbigene:2920"/></rdf:Bag></bqbiol:isDescribedBy><bqbiol:isDescribedBy><rdf:Bag><rdf:li rdf:resource="urn:miriam:hgnc.symbol:CXCL2"/></rdf:Bag></bqbiol:isDescribedBy><bqbiol:isDescribedBy><rdf:Bag><rdf:li rdf:resource="urn:miriam:ensembl:ENSG00000081041"/></rdf:Bag></bqbiol:isDescribedBy><bqbiol:isDescribedBy><rdf:Bag><rdf:li rdf:resource="urn:miriam:uniprot:P19875"/></rdf:Bag></bqbiol:isDescribedBy><bqbiol:isDescribedBy><rdf:Bag><rdf:li rdf:resource="urn:miriam:refseq:NM_002089"/></rdf:Bag></bqbiol:isDescribedBy><bqbiol:isDescribedBy><rdf:Bag><rdf:li rdf:resource="urn:miriam:hgnc:4603"/></rdf:Bag></bqbiol:isDescribedBy><dcterms:modified rdf:parseType="Resource"/></rdf:Description></rdf:RDF>
</body>
              </html>
            </celldesigner:notes>
            <celldesigner:annotation>
              <celldesigner:complexSpecies>s_id_path_0_i16c</celldesigner:complexSpecies>
              <celldesigner:speciesIdentity>
                <celldesigner:class>PROTEIN</celldesigner:class>
                <celldesigner:proteinReference>p_s_id_path_0_i348</celldesigner:proteinReference>
                <celldesigner:name>CXCL2</celldesigner:name>
              </celldesigner:speciesIdentity>
            </celldesigner:annotation>
          </celldesigner:species>
          <celldesigner:species id="s_id_path_2_i22b" name="C2">
            <celldesigner:notes>
              <html xmlns="http://www.w3.org/1999/xhtml">
                <head>
                  <title/>
                </head>
                <body>EntrezGene_ID: 717

<rdf:RDF xmlns:rdf="http://www.w3.org/1999/02/22-rdf-syntax-ns#" xmlns:dc="http://purl.org/dc/elements/1.1/" xmlns:dcterms="http://purl.org/dc/terms/" xmlns:vCard="http://www.w3.org/2001/vcard-rdf/3.0#" xmlns:bqbiol="http://biomodels.net/biology-qualifiers/" xmlns:bqmodel="http://biomodels.net/model-qualifiers/"><rdf:Description rdf:about="#s_id_path_2_i22b"><bqbiol:isDescribedBy><rdf:Bag><rdf:li rdf:resource="urn:miriam:ncbigene:717"/></rdf:Bag></bqbiol:isDescribedBy><dcterms:modified rdf:parseType="Resource"/></rdf:Description></rdf:RDF>
</body>
              </html>
            </celldesigner:notes>
            <celldesigner:annotation>
              <celldesigner:complexSpecies>s_id_path_2_i159</celldesigner:complexSpecies>
              <celldesigner:speciesIdentity>
                <celldesigner:class>GENE</celldesigner:class>
                <celldesigner:geneReference>g_s_id_path_2_i22b</celldesigner:geneReference>
                <celldesigner:name>C2</celldesigner:name>
              </celldesigner:speciesIdentity>
            </celldesigner:annotation>
          </celldesigner:species>
          <celldesigner:species id="s_id_path_2_i36a" name="C4">
            <celldesigner:notes>
              <html xmlns="http://www.w3.org/1999/xhtml">
                <head>
                  <title/>
                </head>
                <body>EntrezGene_ID: 721

<rdf:RDF xmlns:rdf="http://www.w3.org/1999/02/22-rdf-syntax-ns#" xmlns:dc="http://purl.org/dc/elements/1.1/" xmlns:dcterms="http://purl.org/dc/terms/" xmlns:vCard="http://www.w3.org/2001/vcard-rdf/3.0#" xmlns:bqbiol="http://biomodels.net/biology-qualifiers/" xmlns:bqmodel="http://biomodels.net/model-qualifiers/"><rdf:Description rdf:about="#s_id_path_2_i36a"><bqbiol:isDescribedBy><rdf:Bag><rdf:li rdf:resource="urn:miriam:ncbigene:721"/></rdf:Bag></bqbiol:isDescribedBy><dcterms:modified rdf:parseType="Resource"/></rdf:Description></rdf:RDF>
</body>
              </html>
            </celldesigner:notes>
            <celldesigner:annotation>
              <celldesigner:complexSpecies>s_id_path_2_i159</celldesigner:complexSpecies>
              <celldesigner:speciesIdentity>
                <celldesigner:class>GENE</celldesigner:class>
                <celldesigner:geneReference>g_s_id_path_2_i36a</celldesigner:geneReference>
                <celldesigner:name>C4</celldesigner:name>
              </celldesigner:speciesIdentity>
            </celldesigner:annotation>
          </celldesigner:species>
          <celldesigner:species id="s_id_path_0_i1a0" name="NFATC2">
            <celldesigner:notes>
              <html xmlns="http://www.w3.org/1999/xhtml">
                <head>
                  <title/>
                </head>
                <body>Name: nuclear factor of activated T cells 2
Synonyms: NF-ATP, NFAT1, NFATp
HGNC_ID: 7776
EntrezGene_ID: 4773
RefSeq_ID: NM_012340

<rdf:RDF xmlns:rdf="http://www.w3.org/1999/02/22-rdf-syntax-ns#" xmlns:dc="http://purl.org/dc/elements/1.1/" xmlns:dcterms="http://purl.org/dc/terms/" xmlns:vCard="http://www.w3.org/2001/vcard-rdf/3.0#" xmlns:bqbiol="http://biomodels.net/biology-qualifiers/" xmlns:bqmodel="http://biomodels.net/model-qualifiers/"><rdf:Description rdf:about="#s_id_path_0_i1a0"><bqbiol:isDescribedBy><rdf:Bag><rdf:li rdf:resource="urn:miriam:hgnc:7776"/></rdf:Bag></bqbiol:isDescribedBy><bqbiol:isDescribedBy><rdf:Bag><rdf:li rdf:resource="urn:miriam:refseq:NM_012340"/></rdf:Bag></bqbiol:isDescribedBy><bqbiol:isDescribedBy><rdf:Bag><rdf:li rdf:resource="urn:miriam:ensembl:ENSG00000101096"/></rdf:Bag></bqbiol:isDescribedBy><bqbiol:isDescribedBy><rdf:Bag><rdf:li rdf:resource="urn:miriam:ncbigene:4773"/></rdf:Bag></bqbiol:isDescribedBy><bqbiol:isDescribedBy><rdf:Bag><rdf:li rdf:resource="urn:miriam:uniprot:Q13469"/></rdf:Bag></bqbiol:isDescribedBy><bqbiol:isDescribedBy><rdf:Bag><rdf:li rdf:resource="urn:miriam:hgnc.symbol:NFATC2"/></rdf:Bag></bqbiol:isDescribedBy><dcterms:modified rdf:parseType="Resource"/></rdf:Description></rdf:RDF>
</body>
              </html>
            </celldesigner:notes>
            <celldesigner:annotation>
              <celldesigner:complexSpecies>s_id_path_0_i14c</celldesigner:complexSpecies>
              <celldesigner:speciesIdentity>
                <celldesigner:class>PROTEIN</celldesigner:class>
                <celldesigner:proteinReference>p_s_id_path_0_i1a0</celldesigner:proteinReference>
                <celldesigner:state>
                  <celldesigner:listOfModifications>
</celldesigner:listOfModifications>
                </celldesigner:state>
                <celldesigner:name>NFATC2</celldesigner:name>
              </celldesigner:speciesIdentity>
            </celldesigner:annotation>
          </celldesigner:species>
          <celldesigner:species id="s_id_path_0_i4b4" name="NFATC1">
            <celldesigner:notes>
              <html xmlns="http://www.w3.org/1999/xhtml">
                <head>
                  <title/>
                </head>
                <body>Name: nuclear factor of activated T cells 1
Synonyms: NF-ATC, NFAT2, NFATc
HGNC_ID: 7775
EntrezGene_ID: 4772
RefSeq_ID: NM_172390

<rdf:RDF xmlns:rdf="http://www.w3.org/1999/02/22-rdf-syntax-ns#" xmlns:dc="http://purl.org/dc/elements/1.1/" xmlns:dcterms="http://purl.org/dc/terms/" xmlns:vCard="http://www.w3.org/2001/vcard-rdf/3.0#" xmlns:bqbiol="http://biomodels.net/biology-qualifiers/" xmlns:bqmodel="http://biomodels.net/model-qualifiers/"><rdf:Description rdf:about="#s_id_path_0_i4b4"><bqbiol:isDescribedBy><rdf:Bag><rdf:li rdf:resource="urn:miriam:hgnc:7775"/></rdf:Bag></bqbiol:isDescribedBy><bqbiol:isDescribedBy><rdf:Bag><rdf:li rdf:resource="urn:miriam:ncbigene:4772"/></rdf:Bag></bqbiol:isDescribedBy><bqbiol:isDescribedBy><rdf:Bag><rdf:li rdf:resource="urn:miriam:ensembl:ENSG00000131196"/></rdf:Bag></bqbiol:isDescribedBy><bqbiol:isDescribedBy><rdf:Bag><rdf:li rdf:resource="urn:miriam:uniprot:O95644"/></rdf:Bag></bqbiol:isDescribedBy><bqbiol:isDescribedBy><rdf:Bag><rdf:li rdf:resource="urn:miriam:hgnc.symbol:NFATC1"/></rdf:Bag></bqbiol:isDescribedBy><bqbiol:isDescribedBy><rdf:Bag><rdf:li rdf:resource="urn:miriam:refseq:NM_172390"/></rdf:Bag></bqbiol:isDescribedBy><dcterms:modified rdf:parseType="Resource"/></rdf:Description></rdf:RDF>
</body>
              </html>
            </celldesigner:notes>
            <celldesigner:annotation>
              <celldesigner:complexSpecies>s_id_path_0_i14c</celldesigner:complexSpecies>
              <celldesigner:speciesIdentity>
                <celldesigner:class>PROTEIN</celldesigner:class>
                <celldesigner:proteinReference>p_s_id_path_0_i4b4</celldesigner:proteinReference>
                <celldesigner:state>
                  <celldesigner:listOfModifications>
</celldesigner:listOfModifications>
                </celldesigner:state>
                <celldesigner:name>NFATC1</celldesigner:name>
              </celldesigner:speciesIdentity>
            </celldesigner:annotation>
          </celldesigner:species>
          <celldesigner:species id="s_id_path_0_i34b" name="CASP8_space_(p10)">
            <celldesigner:notes>
              <html xmlns="http://www.w3.org/1999/xhtml">
                <head>
                  <title/>
                </head>
                <body>Name: caspase 8
Synonyms: Casp-8, FLICE, MACH, MCH5
HGNC_ID: 1509
EntrezGene_ID: 841
RefSeq_ID: NM_001228

<rdf:RDF xmlns:rdf="http://www.w3.org/1999/02/22-rdf-syntax-ns#" xmlns:dc="http://purl.org/dc/elements/1.1/" xmlns:dcterms="http://purl.org/dc/terms/" xmlns:vCard="http://www.w3.org/2001/vcard-rdf/3.0#" xmlns:bqbiol="http://biomodels.net/biology-qualifiers/" xmlns:bqmodel="http://biomodels.net/model-qualifiers/"><rdf:Description rdf:about="#s_id_path_0_i34b"><bqbiol:isDescribedBy><rdf:Bag><rdf:li rdf:resource="urn:miriam:hgnc:1509"/></rdf:Bag></bqbiol:isDescribedBy><bqbiol:isDescribedBy><rdf:Bag><rdf:li rdf:resource="urn:miriam:hgnc.symbol:CASP8"/></rdf:Bag></bqbiol:isDescribedBy><bqbiol:isDescribedBy><rdf:Bag><rdf:li rdf:resource="urn:miriam:uniprot:Q14790"/></rdf:Bag></bqbiol:isDescribedBy><bqbiol:isDescribedBy><rdf:Bag><rdf:li rdf:resource="urn:miriam:ncbigene:841"/></rdf:Bag></bqbiol:isDescribedBy><bqbiol:isDescribedBy><rdf:Bag><rdf:li rdf:resource="urn:miriam:refseq:NM_001228"/></rdf:Bag></bqbiol:isDescribedBy><bqbiol:isDescribedBy><rdf:Bag><rdf:li rdf:resource="urn:miriam:ensembl:ENSG00000064012"/></rdf:Bag></bqbiol:isDescribedBy><dcterms:modified rdf:parseType="Resource"/></rdf:Description></rdf:RDF>
</body>
              </html>
            </celldesigner:notes>
            <celldesigner:annotation>
              <celldesigner:complexSpecies>s_id_path_0_i115</celldesigner:complexSpecies>
              <celldesigner:speciesIdentity>
                <celldesigner:class>PROTEIN</celldesigner:class>
                <celldesigner:proteinReference>p_s_id_path_0_i34b</celldesigner:proteinReference>
                <celldesigner:name>CASP8_space_(p10)</celldesigner:name>
              </celldesigner:speciesIdentity>
            </celldesigner:annotation>
          </celldesigner:species>
          <celldesigner:species id="s_id_path_0_i586" name="SNCA">
            <celldesigner:notes>
              <html xmlns="http://www.w3.org/1999/xhtml">
                <head>
                  <title/>
                </head>
                <body>Name: synuclein alpha
Synonyms: NACP, PD1
HGNC_ID: 11138
EntrezGene_ID: 6622
RefSeq_ID: NM_000345

<rdf:RDF xmlns:rdf="http://www.w3.org/1999/02/22-rdf-syntax-ns#" xmlns:dc="http://purl.org/dc/elements/1.1/" xmlns:dcterms="http://purl.org/dc/terms/" xmlns:vCard="http://www.w3.org/2001/vcard-rdf/3.0#" xmlns:bqbiol="http://biomodels.net/biology-qualifiers/" xmlns:bqmodel="http://biomodels.net/model-qualifiers/"><rdf:Description rdf:about="#s_id_path_0_i586"><bqbiol:isDescribedBy><rdf:Bag><rdf:li rdf:resource="urn:miriam:hgnc:11138"/></rdf:Bag></bqbiol:isDescribedBy><bqbiol:isDescribedBy><rdf:Bag><rdf:li rdf:resource="urn:miriam:ensembl:ENSG00000145335"/></rdf:Bag></bqbiol:isDescribedBy><bqbiol:isDescribedBy><rdf:Bag><rdf:li rdf:resource="urn:miriam:hgnc.symbol:SNCA"/></rdf:Bag></bqbiol:isDescribedBy><bqbiol:isDescribedBy><rdf:Bag><rdf:li rdf:resource="urn:miriam:refseq:NM_000345"/></rdf:Bag></bqbiol:isDescribedBy><bqbiol:isDescribedBy><rdf:Bag><rdf:li rdf:resource="urn:miriam:uniprot:P37840"/></rdf:Bag></bqbiol:isDescribedBy><bqbiol:isDescribedBy><rdf:Bag><rdf:li rdf:resource="urn:miriam:ncbigene:6622"/></rdf:Bag></bqbiol:isDescribedBy><dcterms:modified rdf:parseType="Resource"/></rdf:Description></rdf:RDF>
</body>
              </html>
            </celldesigner:notes>
            <celldesigner:annotation>
              <celldesigner:complexSpecies>s_id_path_0_i165</celldesigner:complexSpecies>
              <celldesigner:speciesIdentity>
                <celldesigner:class>PROTEIN</celldesigner:class>
                <celldesigner:proteinReference>p_s_id_path_0_i586</celldesigner:proteinReference>
                <celldesigner:state>
                  <celldesigner:listOfModifications>
</celldesigner:listOfModifications>
                </celldesigner:state>
                <celldesigner:name>SNCA</celldesigner:name>
              </celldesigner:speciesIdentity>
            </celldesigner:annotation>
          </celldesigner:species>
          <celldesigner:species id="s_id_path_2_i151" name="factor_space_Xa">
            <celldesigner:notes>
              <html xmlns="http://www.w3.org/1999/xhtml">
                <head>
                  <title/>
                </head>
                <body>Name: factor Xa [plasma membrane]
Reactome_ID: R-BTA-140649, R-MMU-140649, R-HSA-140649, R-SSC-140649, R-RNO-140649, R-GGA-140649, R-CFA-140649, R-DRE-140649, R-XTR-140649
Pubmed_ID: 3052293, 6587384

<rdf:RDF xmlns:rdf="http://www.w3.org/1999/02/22-rdf-syntax-ns#" xmlns:dc="http://purl.org/dc/elements/1.1/" xmlns:dcterms="http://purl.org/dc/terms/" xmlns:vCard="http://www.w3.org/2001/vcard-rdf/3.0#" xmlns:bqbiol="http://biomodels.net/biology-qualifiers/" xmlns:bqmodel="http://biomodels.net/model-qualifiers/"><rdf:Description rdf:about="#s_id_path_2_i151"><bqbiol:isHomologTo><rdf:Bag><rdf:li rdf:resource="urn:miriam:reactome:R-BTA-140649"/></rdf:Bag></bqbiol:isHomologTo><bqbiol:hasPart><rdf:Bag><rdf:li rdf:resource="urn:miriam:uniprot:P00742"/></rdf:Bag></bqbiol:hasPart><bqbiol:isDescribedBy><rdf:Bag><rdf:li rdf:resource="urn:miriam:pubmed:3052293"/></rdf:Bag></bqbiol:isDescribedBy><bqbiol:isHomologTo><rdf:Bag><rdf:li rdf:resource="urn:miriam:reactome:R-MMU-140649"/></rdf:Bag></bqbiol:isHomologTo><bqbiol:is><rdf:Bag><rdf:li rdf:resource="urn:miriam:reactome:R-HSA-140649"/></rdf:Bag></bqbiol:is><bqbiol:isDescribedBy><rdf:Bag><rdf:li rdf:resource="urn:miriam:pubmed:6587384"/></rdf:Bag></bqbiol:isDescribedBy><bqbiol:hasPart><rdf:Bag><rdf:li rdf:resource="urn:miriam:obo.chebi:CHEBI%3A29108"/></rdf:Bag></bqbiol:hasPart><bqbiol:isHomologTo><rdf:Bag><rdf:li rdf:resource="urn:miriam:reactome:R-SSC-140649"/></rdf:Bag></bqbiol:isHomologTo><bqbiol:isHomologTo><rdf:Bag><rdf:li rdf:resource="urn:miriam:reactome:R-RNO-140649"/></rdf:Bag></bqbiol:isHomologTo><bqbiol:isHomologTo><rdf:Bag><rdf:li rdf:resource="urn:miriam:reactome:R-GGA-140649"/></rdf:Bag></bqbiol:isHomologTo><bqbiol:isHomologTo><rdf:Bag><rdf:li rdf:resource="urn:miriam:reactome:R-CFA-140649"/></rdf:Bag></bqbiol:isHomologTo><bqbiol:isHomologTo><rdf:Bag><rdf:li rdf:resource="urn:miriam:reactome:R-DRE-140649"/></rdf:Bag></bqbiol:isHomologTo><bqbiol:isHomologTo><rdf:Bag><rdf:li rdf:resource="urn:miriam:reactome:R-XTR-140649"/></rdf:Bag></bqbiol:isHomologTo><dcterms:modified rdf:parseType="Resource"/></rdf:Description></rdf:RDF>
</body>
              </html>
            </celldesigner:notes>
            <celldesigner:annotation>
              <celldesigner:complexSpecies>s_id_path_2_i1f4</celldesigner:complexSpecies>
              <celldesigner:speciesIdentity>
                <celldesigner:class>COMPLEX</celldesigner:class>
                <celldesigner:name>factor_space_Xa</celldesigner:name>
              </celldesigner:speciesIdentity>
            </celldesigner:annotation>
          </celldesigner:species>
          <celldesigner:species id="s_id_path_0_i410" name="NGF">
            <celldesigner:notes>
              <html xmlns="http://www.w3.org/1999/xhtml">
                <head>
                  <title/>
                </head>
                <body>Name: nerve growth factor
HGNC_ID: 7808
EntrezGene_ID: 4803
RefSeq_ID: NM_002506

<rdf:RDF xmlns:rdf="http://www.w3.org/1999/02/22-rdf-syntax-ns#" xmlns:dc="http://purl.org/dc/elements/1.1/" xmlns:dcterms="http://purl.org/dc/terms/" xmlns:vCard="http://www.w3.org/2001/vcard-rdf/3.0#" xmlns:bqbiol="http://biomodels.net/biology-qualifiers/" xmlns:bqmodel="http://biomodels.net/model-qualifiers/"><rdf:Description rdf:about="#s_id_path_0_i410"><bqbiol:isDescribedBy><rdf:Bag><rdf:li rdf:resource="urn:miriam:ncbigene:4803"/></rdf:Bag></bqbiol:isDescribedBy><bqbiol:isDescribedBy><rdf:Bag><rdf:li rdf:resource="urn:miriam:hgnc.symbol:NGF"/></rdf:Bag></bqbiol:isDescribedBy><bqbiol:isDescribedBy><rdf:Bag><rdf:li rdf:resource="urn:miriam:uniprot:P01138"/></rdf:Bag></bqbiol:isDescribedBy><bqbiol:isDescribedBy><rdf:Bag><rdf:li rdf:resource="urn:miriam:ensembl:ENSG00000134259"/></rdf:Bag></bqbiol:isDescribedBy><bqbiol:isDescribedBy><rdf:Bag><rdf:li rdf:resource="urn:miriam:refseq:NM_002506"/></rdf:Bag></bqbiol:isDescribedBy><bqbiol:isDescribedBy><rdf:Bag><rdf:li rdf:resource="urn:miriam:hgnc:7808"/></rdf:Bag></bqbiol:isDescribedBy><dcterms:modified rdf:parseType="Resource"/></rdf:Description></rdf:RDF>
</body>
              </html>
            </celldesigner:notes>
            <celldesigner:annotation>
              <celldesigner:complexSpecies>s_id_path_0_i127</celldesigner:complexSpecies>
              <celldesigner:speciesIdentity>
                <celldesigner:class>PROTEIN</celldesigner:class>
                <celldesigner:proteinReference>p_s_id_path_0_i410</celldesigner:proteinReference>
                <celldesigner:name>NGF</celldesigner:name>
              </celldesigner:speciesIdentity>
            </celldesigner:annotation>
          </celldesigner:species>
          <celldesigner:species id="s_id_path_0_i42b" name="NTF3">
            <celldesigner:notes>
              <html xmlns="http://www.w3.org/1999/xhtml">
                <head>
                  <title/>
                </head>
                <body>Name: neurotrophin 3
Synonyms: NGF2
HGNC_ID: 8023
EntrezGene_ID: 4908
RefSeq_ID: NM_001102654

<rdf:RDF xmlns:rdf="http://www.w3.org/1999/02/22-rdf-syntax-ns#" xmlns:dc="http://purl.org/dc/elements/1.1/" xmlns:dcterms="http://purl.org/dc/terms/" xmlns:vCard="http://www.w3.org/2001/vcard-rdf/3.0#" xmlns:bqbiol="http://biomodels.net/biology-qualifiers/" xmlns:bqmodel="http://biomodels.net/model-qualifiers/"><rdf:Description rdf:about="#s_id_path_0_i42b"><bqbiol:isDescribedBy><rdf:Bag><rdf:li rdf:resource="urn:miriam:uniprot:P20783"/></rdf:Bag></bqbiol:isDescribedBy><bqbiol:isDescribedBy><rdf:Bag><rdf:li rdf:resource="urn:miriam:hgnc.symbol:NTF3"/></rdf:Bag></bqbiol:isDescribedBy><bqbiol:isDescribedBy><rdf:Bag><rdf:li rdf:resource="urn:miriam:refseq:NM_001102654"/></rdf:Bag></bqbiol:isDescribedBy><bqbiol:isDescribedBy><rdf:Bag><rdf:li rdf:resource="urn:miriam:ensembl:ENSG00000185652"/></rdf:Bag></bqbiol:isDescribedBy><bqbiol:isDescribedBy><rdf:Bag><rdf:li rdf:resource="urn:miriam:ncbigene:4908"/></rdf:Bag></bqbiol:isDescribedBy><bqbiol:isDescribedBy><rdf:Bag><rdf:li rdf:resource="urn:miriam:hgnc:8023"/></rdf:Bag></bqbiol:isDescribedBy><dcterms:modified rdf:parseType="Resource"/></rdf:Description></rdf:RDF>
</body>
              </html>
            </celldesigner:notes>
            <celldesigner:annotation>
              <celldesigner:complexSpecies>s_id_path_0_i127</celldesigner:complexSpecies>
              <celldesigner:speciesIdentity>
                <celldesigner:class>PROTEIN</celldesigner:class>
                <celldesigner:proteinReference>p_s_id_path_0_i42b</celldesigner:proteinReference>
                <celldesigner:name>NTF3</celldesigner:name>
              </celldesigner:speciesIdentity>
            </celldesigner:annotation>
          </celldesigner:species>
          <celldesigner:species id="s_id_path_0_i475" name="GDNF">
            <celldesigner:notes>
              <html xmlns="http://www.w3.org/1999/xhtml">
                <head>
                  <title/>
                </head>
                <body>Name: glial cell derived neurotrophic factor
Synonyms: ATF1, ATF2, HFB1-GDNF
HGNC_ID: 4232
EntrezGene_ID: 2668
RefSeq_ID: NM_000514

<rdf:RDF xmlns:rdf="http://www.w3.org/1999/02/22-rdf-syntax-ns#" xmlns:dc="http://purl.org/dc/elements/1.1/" xmlns:dcterms="http://purl.org/dc/terms/" xmlns:vCard="http://www.w3.org/2001/vcard-rdf/3.0#" xmlns:bqbiol="http://biomodels.net/biology-qualifiers/" xmlns:bqmodel="http://biomodels.net/model-qualifiers/"><rdf:Description rdf:about="#s_id_path_0_i475"><bqbiol:isDescribedBy><rdf:Bag><rdf:li rdf:resource="urn:miriam:hgnc:4232"/></rdf:Bag></bqbiol:isDescribedBy><bqbiol:isDescribedBy><rdf:Bag><rdf:li rdf:resource="urn:miriam:ensembl:ENSG00000168621"/></rdf:Bag></bqbiol:isDescribedBy><bqbiol:isDescribedBy><rdf:Bag><rdf:li rdf:resource="urn:miriam:ncbigene:2668"/></rdf:Bag></bqbiol:isDescribedBy><bqbiol:isDescribedBy><rdf:Bag><rdf:li rdf:resource="urn:miriam:uniprot:P39905"/></rdf:Bag></bqbiol:isDescribedBy><bqbiol:isDescribedBy><rdf:Bag><rdf:li rdf:resource="urn:miriam:hgnc.symbol:GDNF"/></rdf:Bag></bqbiol:isDescribedBy><bqbiol:isDescribedBy><rdf:Bag><rdf:li rdf:resource="urn:miriam:refseq:NM_000514"/></rdf:Bag></bqbiol:isDescribedBy><dcterms:modified rdf:parseType="Resource"/></rdf:Description></rdf:RDF>
</body>
              </html>
            </celldesigner:notes>
            <celldesigner:annotation>
              <celldesigner:complexSpecies>s_id_path_0_i127</celldesigner:complexSpecies>
              <celldesigner:speciesIdentity>
                <celldesigner:class>PROTEIN</celldesigner:class>
                <celldesigner:proteinReference>p_s_id_path_0_i475</celldesigner:proteinReference>
                <celldesigner:name>GDNF</celldesigner:name>
              </celldesigner:speciesIdentity>
            </celldesigner:annotation>
          </celldesigner:species>
          <celldesigner:species id="s_id_path_0_i55f" name="BDNF">
            <celldesigner:notes>
              <html xmlns="http://www.w3.org/1999/xhtml">
                <head>
                  <title/>
                </head>
                <body>Name: brain derived neurotrophic factor
HGNC_ID: 1033
EntrezGene_ID: 627
RefSeq_ID: NM_170735

<rdf:RDF xmlns:rdf="http://www.w3.org/1999/02/22-rdf-syntax-ns#" xmlns:dc="http://purl.org/dc/elements/1.1/" xmlns:dcterms="http://purl.org/dc/terms/" xmlns:vCard="http://www.w3.org/2001/vcard-rdf/3.0#" xmlns:bqbiol="http://biomodels.net/biology-qualifiers/" xmlns:bqmodel="http://biomodels.net/model-qualifiers/"><rdf:Description rdf:about="#s_id_path_0_i55f"><bqbiol:isDescribedBy><rdf:Bag><rdf:li rdf:resource="urn:miriam:ensembl:ENSG00000176697"/></rdf:Bag></bqbiol:isDescribedBy><bqbiol:isDescribedBy><rdf:Bag><rdf:li rdf:resource="urn:miriam:hgnc:1033"/></rdf:Bag></bqbiol:isDescribedBy><bqbiol:isDescribedBy><rdf:Bag><rdf:li rdf:resource="urn:miriam:hgnc.symbol:BDNF"/></rdf:Bag></bqbiol:isDescribedBy><bqbiol:isDescribedBy><rdf:Bag><rdf:li rdf:resource="urn:miriam:ncbigene:627"/></rdf:Bag></bqbiol:isDescribedBy><bqbiol:isDescribedBy><rdf:Bag><rdf:li rdf:resource="urn:miriam:uniprot:P23560"/></rdf:Bag></bqbiol:isDescribedBy><bqbiol:isDescribedBy><rdf:Bag><rdf:li rdf:resource="urn:miriam:refseq:NM_170735"/></rdf:Bag></bqbiol:isDescribedBy><dcterms:modified rdf:parseType="Resource"/></rdf:Description></rdf:RDF>
</body>
              </html>
            </celldesigner:notes>
            <celldesigner:annotation>
              <celldesigner:complexSpecies>s_id_path_0_i127</celldesigner:complexSpecies>
              <celldesigner:speciesIdentity>
                <celldesigner:class>PROTEIN</celldesigner:class>
                <celldesigner:proteinReference>p_s_id_path_0_i55f</celldesigner:proteinReference>
                <celldesigner:name>BDNF</celldesigner:name>
              </celldesigner:speciesIdentity>
            </celldesigner:annotation>
          </celldesigner:species>
          <celldesigner:species id="s_id_path_0_i239" name="NFKB2">
            <celldesigner:notes>
              <html xmlns="http://www.w3.org/1999/xhtml">
                <head>
                  <title/>
                </head>
                <body>Symbol: NFKB2
HGNC_ID: 7795
EntrezGene_ID: 4791
RefSeq_ID: NM_001077494

<rdf:RDF xmlns:rdf="http://www.w3.org/1999/02/22-rdf-syntax-ns#" xmlns:dc="http://purl.org/dc/elements/1.1/" xmlns:dcterms="http://purl.org/dc/terms/" xmlns:vCard="http://www.w3.org/2001/vcard-rdf/3.0#" xmlns:bqbiol="http://biomodels.net/biology-qualifiers/" xmlns:bqmodel="http://biomodels.net/model-qualifiers/"><rdf:Description rdf:about="#s_id_path_0_i239"><bqbiol:isDescribedBy><rdf:Bag><rdf:li rdf:resource="urn:miriam:hgnc:7795"/></rdf:Bag></bqbiol:isDescribedBy><bqbiol:isDescribedBy><rdf:Bag><rdf:li rdf:resource="urn:miriam:refseq:NM_001077494"/></rdf:Bag></bqbiol:isDescribedBy><bqbiol:isDescribedBy><rdf:Bag><rdf:li rdf:resource="urn:miriam:hgnc.symbol:NFKB2"/></rdf:Bag></bqbiol:isDescribedBy><bqbiol:isDescribedBy><rdf:Bag><rdf:li rdf:resource="urn:miriam:ncbigene:4791"/></rdf:Bag></bqbiol:isDescribedBy><bqbiol:isDescribedBy><rdf:Bag><rdf:li rdf:resource="urn:miriam:ensembl:ENSG00000077150"/></rdf:Bag></bqbiol:isDescribedBy><bqbiol:isDescribedBy><rdf:Bag><rdf:li rdf:resource="urn:miriam:uniprot:Q00653"/></rdf:Bag></bqbiol:isDescribedBy><dcterms:modified rdf:parseType="Resource"/></rdf:Description></rdf:RDF>
</body>
              </html>
            </celldesigner:notes>
            <celldesigner:annotation>
              <celldesigner:complexSpecies>s_id_path_0_i184</celldesigner:complexSpecies>
              <celldesigner:speciesIdentity>
                <celldesigner:class>PROTEIN</celldesigner:class>
                <celldesigner:proteinReference>p_s_id_path_0_i239</celldesigner:proteinReference>
                <celldesigner:name>NFKB2</celldesigner:name>
              </celldesigner:speciesIdentity>
            </celldesigner:annotation>
          </celldesigner:species>
          <celldesigner:species id="s_id_path_0_i3a3" name="NFKB1">
            <celldesigner:notes>
              <html xmlns="http://www.w3.org/1999/xhtml">
                <head>
                  <title/>
                </head>
                <body>Symbol: NFKB1
HGNC_ID: 7794
EntrezGene_ID: 4790
RefSeq_ID: NM_003998

<rdf:RDF xmlns:rdf="http://www.w3.org/1999/02/22-rdf-syntax-ns#" xmlns:dc="http://purl.org/dc/elements/1.1/" xmlns:dcterms="http://purl.org/dc/terms/" xmlns:vCard="http://www.w3.org/2001/vcard-rdf/3.0#" xmlns:bqbiol="http://biomodels.net/biology-qualifiers/" xmlns:bqmodel="http://biomodels.net/model-qualifiers/"><rdf:Description rdf:about="#s_id_path_0_i3a3"><bqbiol:isDescribedBy><rdf:Bag><rdf:li rdf:resource="urn:miriam:ncbigene:4790"/></rdf:Bag></bqbiol:isDescribedBy><bqbiol:isDescribedBy><rdf:Bag><rdf:li rdf:resource="urn:miriam:ensembl:ENSG00000109320"/></rdf:Bag></bqbiol:isDescribedBy><bqbiol:isDescribedBy><rdf:Bag><rdf:li rdf:resource="urn:miriam:hgnc.symbol:NFKB1"/></rdf:Bag></bqbiol:isDescribedBy><bqbiol:isDescribedBy><rdf:Bag><rdf:li rdf:resource="urn:miriam:hgnc:7794"/></rdf:Bag></bqbiol:isDescribedBy><bqbiol:isDescribedBy><rdf:Bag><rdf:li rdf:resource="urn:miriam:uniprot:P19838"/></rdf:Bag></bqbiol:isDescribedBy><bqbiol:isDescribedBy><rdf:Bag><rdf:li rdf:resource="urn:miriam:refseq:NM_003998"/></rdf:Bag></bqbiol:isDescribedBy><dcterms:modified rdf:parseType="Resource"/></rdf:Description></rdf:RDF>
</body>
              </html>
            </celldesigner:notes>
            <celldesigner:annotation>
              <celldesigner:complexSpecies>s_id_path_0_i184</celldesigner:complexSpecies>
              <celldesigner:speciesIdentity>
                <celldesigner:class>PROTEIN</celldesigner:class>
                <celldesigner:proteinReference>p_s_id_path_0_i3a3</celldesigner:proteinReference>
                <celldesigner:name>NFKB1</celldesigner:name>
              </celldesigner:speciesIdentity>
            </celldesigner:annotation>
          </celldesigner:species>
          <celldesigner:species id="s_id_path_0_i573" name="RELA">
            <celldesigner:notes>
              <html xmlns="http://www.w3.org/1999/xhtml">
                <head>
                  <title/>
                </head>
                <body>Symbol: RELA
Previous Symbols: NFKB3
HGNC_ID: 9955
EntrezGene_ID: 5970
RefSeq_ID: NM_021975

<rdf:RDF xmlns:rdf="http://www.w3.org/1999/02/22-rdf-syntax-ns#" xmlns:dc="http://purl.org/dc/elements/1.1/" xmlns:dcterms="http://purl.org/dc/terms/" xmlns:vCard="http://www.w3.org/2001/vcard-rdf/3.0#" xmlns:bqbiol="http://biomodels.net/biology-qualifiers/" xmlns:bqmodel="http://biomodels.net/model-qualifiers/"><rdf:Description rdf:about="#s_id_path_0_i573"><bqbiol:isDescribedBy><rdf:Bag><rdf:li rdf:resource="urn:miriam:hgnc:9955"/></rdf:Bag></bqbiol:isDescribedBy><bqbiol:isDescribedBy><rdf:Bag><rdf:li rdf:resource="urn:miriam:ensembl:ENSG00000173039"/></rdf:Bag></bqbiol:isDescribedBy><bqbiol:isDescribedBy><rdf:Bag><rdf:li rdf:resource="urn:miriam:ncbigene:5970"/></rdf:Bag></bqbiol:isDescribedBy><bqbiol:isDescribedBy><rdf:Bag><rdf:li rdf:resource="urn:miriam:refseq:NM_021975"/></rdf:Bag></bqbiol:isDescribedBy><bqbiol:isDescribedBy><rdf:Bag><rdf:li rdf:resource="urn:miriam:hgnc.symbol:RELA"/></rdf:Bag></bqbiol:isDescribedBy><bqbiol:isDescribedBy><rdf:Bag><rdf:li rdf:resource="urn:miriam:uniprot:Q04206"/></rdf:Bag></bqbiol:isDescribedBy><dcterms:modified rdf:parseType="Resource"/></rdf:Description></rdf:RDF>
</body>
              </html>
            </celldesigner:notes>
            <celldesigner:annotation>
              <celldesigner:complexSpecies>s_id_path_0_i184</celldesigner:complexSpecies>
              <celldesigner:speciesIdentity>
                <celldesigner:class>PROTEIN</celldesigner:class>
                <celldesigner:proteinReference>p_s_id_path_0_i573</celldesigner:proteinReference>
                <celldesigner:name>RELA</celldesigner:name>
              </celldesigner:speciesIdentity>
            </celldesigner:annotation>
          </celldesigner:species>
          <celldesigner:species id="s_id_path_2_i23b" name="CBR1">
            <celldesigner:notes>
              <html xmlns="http://www.w3.org/1999/xhtml">
                <head>
                  <title/>
                </head>
                <body>EntrezGene_ID: 873

<rdf:RDF xmlns:rdf="http://www.w3.org/1999/02/22-rdf-syntax-ns#" xmlns:dc="http://purl.org/dc/elements/1.1/" xmlns:dcterms="http://purl.org/dc/terms/" xmlns:vCard="http://www.w3.org/2001/vcard-rdf/3.0#" xmlns:bqbiol="http://biomodels.net/biology-qualifiers/" xmlns:bqmodel="http://biomodels.net/model-qualifiers/"><rdf:Description rdf:about="#s_id_path_2_i23b"><bqbiol:isDescribedBy><rdf:Bag><rdf:li rdf:resource="urn:miriam:ncbigene:873"/></rdf:Bag></bqbiol:isDescribedBy><dcterms:modified rdf:parseType="Resource"/></rdf:Description></rdf:RDF>
</body>
              </html>
            </celldesigner:notes>
            <celldesigner:annotation>
              <celldesigner:complexSpecies>s_id_path_2_i1f6</celldesigner:complexSpecies>
              <celldesigner:speciesIdentity>
                <celldesigner:class>GENE</celldesigner:class>
                <celldesigner:geneReference>g_s_id_path_2_i23b</celldesigner:geneReference>
                <celldesigner:name>CBR1</celldesigner:name>
              </celldesigner:speciesIdentity>
            </celldesigner:annotation>
          </celldesigner:species>
          <celldesigner:species id="s_id_path_2_i24b" name="HPGDS">
            <celldesigner:notes>
              <html xmlns="http://www.w3.org/1999/xhtml">
                <head>
                  <title/>
                </head>
                <body>EntrezGene_ID: 27306
Pubmed_ID: 11672424

<rdf:RDF xmlns:rdf="http://www.w3.org/1999/02/22-rdf-syntax-ns#" xmlns:dc="http://purl.org/dc/elements/1.1/" xmlns:dcterms="http://purl.org/dc/terms/" xmlns:vCard="http://www.w3.org/2001/vcard-rdf/3.0#" xmlns:bqbiol="http://biomodels.net/biology-qualifiers/" xmlns:bqmodel="http://biomodels.net/model-qualifiers/"><rdf:Description rdf:about="#s_id_path_2_i24b"><bqbiol:isDescribedBy><rdf:Bag><rdf:li rdf:resource="urn:miriam:pubmed:11672424"/></rdf:Bag></bqbiol:isDescribedBy><bqbiol:isDescribedBy><rdf:Bag><rdf:li rdf:resource="urn:miriam:ncbigene:27306"/></rdf:Bag></bqbiol:isDescribedBy><dcterms:modified rdf:parseType="Resource"/></rdf:Description></rdf:RDF>
</body>
              </html>
            </celldesigner:notes>
            <celldesigner:annotation>
              <celldesigner:complexSpecies>s_id_path_2_i1f6</celldesigner:complexSpecies>
              <celldesigner:speciesIdentity>
                <celldesigner:class>GENE</celldesigner:class>
                <celldesigner:geneReference>g_s_id_path_2_i24b</celldesigner:geneReference>
                <celldesigner:name>HPGDS</celldesigner:name>
              </celldesigner:speciesIdentity>
            </celldesigner:annotation>
          </celldesigner:species>
          <celldesigner:species id="s_id_path_2_i255" name="TBXAS1">
            <celldesigner:notes>
              <html xmlns="http://www.w3.org/1999/xhtml">
                <head>
                  <title/>
                </head>
                <body>EntrezGene_ID: 6916

<rdf:RDF xmlns:rdf="http://www.w3.org/1999/02/22-rdf-syntax-ns#" xmlns:dc="http://purl.org/dc/elements/1.1/" xmlns:dcterms="http://purl.org/dc/terms/" xmlns:vCard="http://www.w3.org/2001/vcard-rdf/3.0#" xmlns:bqbiol="http://biomodels.net/biology-qualifiers/" xmlns:bqmodel="http://biomodels.net/model-qualifiers/"><rdf:Description rdf:about="#s_id_path_2_i255"><bqbiol:isDescribedBy><rdf:Bag><rdf:li rdf:resource="urn:miriam:ncbigene:6916"/></rdf:Bag></bqbiol:isDescribedBy><dcterms:modified rdf:parseType="Resource"/></rdf:Description></rdf:RDF>
</body>
              </html>
            </celldesigner:notes>
            <celldesigner:annotation>
              <celldesigner:complexSpecies>s_id_path_2_i1f6</celldesigner:complexSpecies>
              <celldesigner:speciesIdentity>
                <celldesigner:class>GENE</celldesigner:class>
                <celldesigner:geneReference>g_s_id_path_2_i255</celldesigner:geneReference>
                <celldesigner:name>TBXAS1</celldesigner:name>
              </celldesigner:speciesIdentity>
            </celldesigner:annotation>
          </celldesigner:species>
          <celldesigner:species id="s_id_path_2_i37b" name="AKR1B">
            <celldesigner:notes>
              <html xmlns="http://www.w3.org/1999/xhtml">
                <head>
                  <title/>
                </head>
                <body>Pubmed_ID: 20943776

<rdf:RDF xmlns:rdf="http://www.w3.org/1999/02/22-rdf-syntax-ns#" xmlns:dc="http://purl.org/dc/elements/1.1/" xmlns:dcterms="http://purl.org/dc/terms/" xmlns:vCard="http://www.w3.org/2001/vcard-rdf/3.0#" xmlns:bqbiol="http://biomodels.net/biology-qualifiers/" xmlns:bqmodel="http://biomodels.net/model-qualifiers/"><rdf:Description rdf:about="#s_id_path_2_i37b"><bqbiol:isDescribedBy><rdf:Bag><rdf:li rdf:resource="urn:miriam:pubmed:20943776"/></rdf:Bag></bqbiol:isDescribedBy><bqbiol:isDescribedBy><rdf:Bag><rdf:li rdf:resource="urn:miriam:uniprot:P15121"/></rdf:Bag></bqbiol:isDescribedBy><dcterms:modified rdf:parseType="Resource"/></rdf:Description></rdf:RDF>
</body>
              </html>
            </celldesigner:notes>
            <celldesigner:annotation>
              <celldesigner:complexSpecies>s_id_path_2_i1f6</celldesigner:complexSpecies>
              <celldesigner:speciesIdentity>
                <celldesigner:class>GENE</celldesigner:class>
                <celldesigner:geneReference>g_s_id_path_2_i37b</celldesigner:geneReference>
                <celldesigner:name>AKR1B</celldesigner:name>
              </celldesigner:speciesIdentity>
            </celldesigner:annotation>
          </celldesigner:species>
          <celldesigner:species id="s_id_path_2_i3b7" name="PTGDS">
            <celldesigner:notes>
              <html xmlns="http://www.w3.org/1999/xhtml">
                <head>
                  <title/>
                </head>
                <body>EntrezGene_ID: 5730

<rdf:RDF xmlns:rdf="http://www.w3.org/1999/02/22-rdf-syntax-ns#" xmlns:dc="http://purl.org/dc/elements/1.1/" xmlns:dcterms="http://purl.org/dc/terms/" xmlns:vCard="http://www.w3.org/2001/vcard-rdf/3.0#" xmlns:bqbiol="http://biomodels.net/biology-qualifiers/" xmlns:bqmodel="http://biomodels.net/model-qualifiers/"><rdf:Description rdf:about="#s_id_path_2_i3b7"><bqbiol:isDescribedBy><rdf:Bag><rdf:li rdf:resource="urn:miriam:ncbigene:5730"/></rdf:Bag></bqbiol:isDescribedBy><dcterms:modified rdf:parseType="Resource"/></rdf:Description></rdf:RDF>
</body>
              </html>
            </celldesigner:notes>
            <celldesigner:annotation>
              <celldesigner:complexSpecies>s_id_path_2_i1f6</celldesigner:complexSpecies>
              <celldesigner:speciesIdentity>
                <celldesigner:class>GENE</celldesigner:class>
                <celldesigner:geneReference>g_s_id_path_2_i3b7</celldesigner:geneReference>
                <celldesigner:name>PTGDS</celldesigner:name>
              </celldesigner:speciesIdentity>
            </celldesigner:annotation>
          </celldesigner:species>
          <celldesigner:species id="s_id_path_2_i3dc" name="PTGES">
            <celldesigner:notes>
              <html xmlns="http://www.w3.org/1999/xhtml">
                <head>
                  <title/>
                </head>
                <body>EntrezGene_ID: 9536

<rdf:RDF xmlns:rdf="http://www.w3.org/1999/02/22-rdf-syntax-ns#" xmlns:dc="http://purl.org/dc/elements/1.1/" xmlns:dcterms="http://purl.org/dc/terms/" xmlns:vCard="http://www.w3.org/2001/vcard-rdf/3.0#" xmlns:bqbiol="http://biomodels.net/biology-qualifiers/" xmlns:bqmodel="http://biomodels.net/model-qualifiers/"><rdf:Description rdf:about="#s_id_path_2_i3dc"><bqbiol:isDescribedBy><rdf:Bag><rdf:li rdf:resource="urn:miriam:ncbigene:9536"/></rdf:Bag></bqbiol:isDescribedBy><dcterms:modified rdf:parseType="Resource"/></rdf:Description></rdf:RDF>
</body>
              </html>
            </celldesigner:notes>
            <celldesigner:annotation>
              <celldesigner:complexSpecies>s_id_path_2_i1f6</celldesigner:complexSpecies>
              <celldesigner:speciesIdentity>
                <celldesigner:class>GENE</celldesigner:class>
                <celldesigner:geneReference>g_s_id_path_2_i3dc</celldesigner:geneReference>
                <celldesigner:name>PTGES</celldesigner:name>
              </celldesigner:speciesIdentity>
            </celldesigner:annotation>
          </celldesigner:species>
          <celldesigner:species id="s_id_path_2_i422" name="AKR1C3">
            <celldesigner:notes>
              <html xmlns="http://www.w3.org/1999/xhtml">
                <head>
                  <title/>
                </head>
                <body>EntrezGene_ID: 8644
Pubmed_ID: 9792917

<rdf:RDF xmlns:rdf="http://www.w3.org/1999/02/22-rdf-syntax-ns#" xmlns:dc="http://purl.org/dc/elements/1.1/" xmlns:dcterms="http://purl.org/dc/terms/" xmlns:vCard="http://www.w3.org/2001/vcard-rdf/3.0#" xmlns:bqbiol="http://biomodels.net/biology-qualifiers/" xmlns:bqmodel="http://biomodels.net/model-qualifiers/"><rdf:Description rdf:about="#s_id_path_2_i422"><bqbiol:isDescribedBy><rdf:Bag><rdf:li rdf:resource="urn:miriam:ncbigene:8644"/></rdf:Bag></bqbiol:isDescribedBy><bqbiol:isDescribedBy><rdf:Bag><rdf:li rdf:resource="urn:miriam:pubmed:9792917"/></rdf:Bag></bqbiol:isDescribedBy><dcterms:modified rdf:parseType="Resource"/></rdf:Description></rdf:RDF>
</body>
              </html>
            </celldesigner:notes>
            <celldesigner:annotation>
              <celldesigner:complexSpecies>s_id_path_2_i1f6</celldesigner:complexSpecies>
              <celldesigner:speciesIdentity>
                <celldesigner:class>GENE</celldesigner:class>
                <celldesigner:geneReference>g_s_id_path_2_i422</celldesigner:geneReference>
                <celldesigner:name>AKR1C3</celldesigner:name>
              </celldesigner:speciesIdentity>
            </celldesigner:annotation>
          </celldesigner:species>
          <celldesigner:species id="s_id_path_2_i427" name="AKR1C1">
            <celldesigner:notes>
              <html xmlns="http://www.w3.org/1999/xhtml">
                <head>
                  <title/>
                </head>
                <body>EntrezGene_ID: 1645
Pubmed_ID: 22014308

<rdf:RDF xmlns:rdf="http://www.w3.org/1999/02/22-rdf-syntax-ns#" xmlns:dc="http://purl.org/dc/elements/1.1/" xmlns:dcterms="http://purl.org/dc/terms/" xmlns:vCard="http://www.w3.org/2001/vcard-rdf/3.0#" xmlns:bqbiol="http://biomodels.net/biology-qualifiers/" xmlns:bqmodel="http://biomodels.net/model-qualifiers/"><rdf:Description rdf:about="#s_id_path_2_i427"><bqbiol:isDescribedBy><rdf:Bag><rdf:li rdf:resource="urn:miriam:ncbigene:1645"/></rdf:Bag></bqbiol:isDescribedBy><bqbiol:isDescribedBy><rdf:Bag><rdf:li rdf:resource="urn:miriam:pubmed:22014308"/></rdf:Bag></bqbiol:isDescribedBy><dcterms:modified rdf:parseType="Resource"/></rdf:Description></rdf:RDF>
</body>
              </html>
            </celldesigner:notes>
            <celldesigner:annotation>
              <celldesigner:complexSpecies>s_id_path_2_i1f6</celldesigner:complexSpecies>
              <celldesigner:speciesIdentity>
                <celldesigner:class>GENE</celldesigner:class>
                <celldesigner:geneReference>g_s_id_path_2_i427</celldesigner:geneReference>
                <celldesigner:name>AKR1C1</celldesigner:name>
              </celldesigner:speciesIdentity>
            </celldesigner:annotation>
          </celldesigner:species>
          <celldesigner:species id="s_id_path_2_i4df" name="PTGIS">
            <celldesigner:notes>
              <html xmlns="http://www.w3.org/1999/xhtml">
                <head>
                  <title/>
                </head>
                <body>EntrezGene_ID: 5740

<rdf:RDF xmlns:rdf="http://www.w3.org/1999/02/22-rdf-syntax-ns#" xmlns:dc="http://purl.org/dc/elements/1.1/" xmlns:dcterms="http://purl.org/dc/terms/" xmlns:vCard="http://www.w3.org/2001/vcard-rdf/3.0#" xmlns:bqbiol="http://biomodels.net/biology-qualifiers/" xmlns:bqmodel="http://biomodels.net/model-qualifiers/"><rdf:Description rdf:about="#s_id_path_2_i4df"><bqbiol:isDescribedBy><rdf:Bag><rdf:li rdf:resource="urn:miriam:ncbigene:5740"/></rdf:Bag></bqbiol:isDescribedBy><dcterms:modified rdf:parseType="Resource"/></rdf:Description></rdf:RDF>
</body>
              </html>
            </celldesigner:notes>
            <celldesigner:annotation>
              <celldesigner:complexSpecies>s_id_path_2_i1f6</celldesigner:complexSpecies>
              <celldesigner:speciesIdentity>
                <celldesigner:class>GENE</celldesigner:class>
                <celldesigner:geneReference>g_s_id_path_2_i4df</celldesigner:geneReference>
                <celldesigner:name>PTGIS</celldesigner:name>
              </celldesigner:speciesIdentity>
            </celldesigner:annotation>
          </celldesigner:species>
          <celldesigner:species id="s_id_path_2_i4ee" name="AKR1C2">
            <celldesigner:notes>
              <html xmlns="http://www.w3.org/1999/xhtml">
                <head>
                  <title/>
                </head>
                <body>EntrezGene_ID: 1646
Pubmed_ID: 18508192

<rdf:RDF xmlns:rdf="http://www.w3.org/1999/02/22-rdf-syntax-ns#" xmlns:dc="http://purl.org/dc/elements/1.1/" xmlns:dcterms="http://purl.org/dc/terms/" xmlns:vCard="http://www.w3.org/2001/vcard-rdf/3.0#" xmlns:bqbiol="http://biomodels.net/biology-qualifiers/" xmlns:bqmodel="http://biomodels.net/model-qualifiers/"><rdf:Description rdf:about="#s_id_path_2_i4ee"><bqbiol:isDescribedBy><rdf:Bag><rdf:li rdf:resource="urn:miriam:ncbigene:1646"/></rdf:Bag></bqbiol:isDescribedBy><bqbiol:isDescribedBy><rdf:Bag><rdf:li rdf:resource="urn:miriam:pubmed:18508192"/></rdf:Bag></bqbiol:isDescribedBy><dcterms:modified rdf:parseType="Resource"/></rdf:Description></rdf:RDF>
</body>
              </html>
            </celldesigner:notes>
            <celldesigner:annotation>
              <celldesigner:complexSpecies>s_id_path_2_i1f6</celldesigner:complexSpecies>
              <celldesigner:speciesIdentity>
                <celldesigner:class>GENE</celldesigner:class>
                <celldesigner:geneReference>g_s_id_path_2_i4ee</celldesigner:geneReference>
                <celldesigner:name>AKR1C2</celldesigner:name>
              </celldesigner:speciesIdentity>
            </celldesigner:annotation>
          </celldesigner:species>
          <celldesigner:species id="s_id_path_0_i21e" name="IL6">
            <celldesigner:notes>
              <html xmlns="http://www.w3.org/1999/xhtml">
                <head>
                  <title/>
                </head>
                <body>Name: interleukin 6
Synonyms: BSF2, HGF, HSF, IL-6
HGNC_ID: 6018
EntrezGene_ID: 3569
RefSeq_ID: NM_000600

<rdf:RDF xmlns:rdf="http://www.w3.org/1999/02/22-rdf-syntax-ns#" xmlns:dc="http://purl.org/dc/elements/1.1/" xmlns:dcterms="http://purl.org/dc/terms/" xmlns:vCard="http://www.w3.org/2001/vcard-rdf/3.0#" xmlns:bqbiol="http://biomodels.net/biology-qualifiers/" xmlns:bqmodel="http://biomodels.net/model-qualifiers/"><rdf:Description rdf:about="#s_id_path_0_i21e"><bqbiol:isDescribedBy><rdf:Bag><rdf:li rdf:resource="urn:miriam:ncbigene:3569"/></rdf:Bag></bqbiol:isDescribedBy><bqbiol:isDescribedBy><rdf:Bag><rdf:li rdf:resource="urn:miriam:uniprot:P05231"/></rdf:Bag></bqbiol:isDescribedBy><bqbiol:isDescribedBy><rdf:Bag><rdf:li rdf:resource="urn:miriam:ensembl:ENSG00000136244"/></rdf:Bag></bqbiol:isDescribedBy><bqbiol:isDescribedBy><rdf:Bag><rdf:li rdf:resource="urn:miriam:hgnc:6018"/></rdf:Bag></bqbiol:isDescribedBy><bqbiol:isDescribedBy><rdf:Bag><rdf:li rdf:resource="urn:miriam:hgnc.symbol:IL6"/></rdf:Bag></bqbiol:isDescribedBy><bqbiol:isDescribedBy><rdf:Bag><rdf:li rdf:resource="urn:miriam:refseq:NM_000600"/></rdf:Bag></bqbiol:isDescribedBy><dcterms:modified rdf:parseType="Resource"/></rdf:Description></rdf:RDF>
</body>
              </html>
            </celldesigner:notes>
            <celldesigner:annotation>
              <celldesigner:complexSpecies>s_id_path_0_i13e</celldesigner:complexSpecies>
              <celldesigner:speciesIdentity>
                <celldesigner:class>RNA</celldesigner:class>
                <celldesigner:rnaReference>r_s_id_path_0_i21e</celldesigner:rnaReference>
                <celldesigner:name>IL6</celldesigner:name>
              </celldesigner:speciesIdentity>
            </celldesigner:annotation>
          </celldesigner:species>
          <celldesigner:species id="s_id_path_0_i3ff" name="IL1B">
            <celldesigner:notes>
              <html xmlns="http://www.w3.org/1999/xhtml">
                <head>
                  <title/>
                </head>
                <body>Name: interleukin 1 beta
Synonyms: IL-1B, IL1-BETA, IL1F2
HGNC_ID: 5992
EntrezGene_ID: 3553
RefSeq_ID: NM_000576

<rdf:RDF xmlns:rdf="http://www.w3.org/1999/02/22-rdf-syntax-ns#" xmlns:dc="http://purl.org/dc/elements/1.1/" xmlns:dcterms="http://purl.org/dc/terms/" xmlns:vCard="http://www.w3.org/2001/vcard-rdf/3.0#" xmlns:bqbiol="http://biomodels.net/biology-qualifiers/" xmlns:bqmodel="http://biomodels.net/model-qualifiers/"><rdf:Description rdf:about="#s_id_path_0_i3ff"><bqbiol:isDescribedBy><rdf:Bag><rdf:li rdf:resource="urn:miriam:hgnc:5992"/></rdf:Bag></bqbiol:isDescribedBy><bqbiol:isDescribedBy><rdf:Bag><rdf:li rdf:resource="urn:miriam:hgnc.symbol:IL1B"/></rdf:Bag></bqbiol:isDescribedBy><bqbiol:isDescribedBy><rdf:Bag><rdf:li rdf:resource="urn:miriam:uniprot:P01584"/></rdf:Bag></bqbiol:isDescribedBy><bqbiol:isDescribedBy><rdf:Bag><rdf:li rdf:resource="urn:miriam:refseq:NM_000576"/></rdf:Bag></bqbiol:isDescribedBy><bqbiol:isDescribedBy><rdf:Bag><rdf:li rdf:resource="urn:miriam:ncbigene:3553"/></rdf:Bag></bqbiol:isDescribedBy><bqbiol:isDescribedBy><rdf:Bag><rdf:li rdf:resource="urn:miriam:ensembl:ENSG00000125538"/></rdf:Bag></bqbiol:isDescribedBy><dcterms:modified rdf:parseType="Resource"/></rdf:Description></rdf:RDF>
</body>
              </html>
            </celldesigner:notes>
            <celldesigner:annotation>
              <celldesigner:complexSpecies>s_id_path_0_i13e</celldesigner:complexSpecies>
              <celldesigner:speciesIdentity>
                <celldesigner:class>RNA</celldesigner:class>
                <celldesigner:rnaReference>r_s_id_path_0_i3ff</celldesigner:rnaReference>
                <celldesigner:name>IL1B</celldesigner:name>
              </celldesigner:speciesIdentity>
            </celldesigner:annotation>
          </celldesigner:species>
          <celldesigner:species id="s_id_path_0_i527" name="TNF">
            <celldesigner:notes>
              <html xmlns="http://www.w3.org/1999/xhtml">
                <head>
                  <title/>
                </head>
                <body>Name: tumor necrosis factor
Synonyms: DIF, TNF-alpha, TNFSF2
HGNC_ID: 11892
EntrezGene_ID: 7124
RefSeq_ID: NM_000594

<rdf:RDF xmlns:rdf="http://www.w3.org/1999/02/22-rdf-syntax-ns#" xmlns:dc="http://purl.org/dc/elements/1.1/" xmlns:dcterms="http://purl.org/dc/terms/" xmlns:vCard="http://www.w3.org/2001/vcard-rdf/3.0#" xmlns:bqbiol="http://biomodels.net/biology-qualifiers/" xmlns:bqmodel="http://biomodels.net/model-qualifiers/"><rdf:Description rdf:about="#s_id_path_0_i527"><bqbiol:isDescribedBy><rdf:Bag><rdf:li rdf:resource="urn:miriam:refseq:NM_000594"/></rdf:Bag></bqbiol:isDescribedBy><bqbiol:isDescribedBy><rdf:Bag><rdf:li rdf:resource="urn:miriam:hgnc.symbol:TNF"/></rdf:Bag></bqbiol:isDescribedBy><bqbiol:isDescribedBy><rdf:Bag><rdf:li rdf:resource="urn:miriam:uniprot:P01375"/></rdf:Bag></bqbiol:isDescribedBy><bqbiol:isDescribedBy><rdf:Bag><rdf:li rdf:resource="urn:miriam:hgnc:11892"/></rdf:Bag></bqbiol:isDescribedBy><bqbiol:isDescribedBy><rdf:Bag><rdf:li rdf:resource="urn:miriam:ncbigene:7124"/></rdf:Bag></bqbiol:isDescribedBy><bqbiol:isDescribedBy><rdf:Bag><rdf:li rdf:resource="urn:miriam:ensembl:ENSG00000232810"/></rdf:Bag></bqbiol:isDescribedBy><dcterms:modified rdf:parseType="Resource"/></rdf:Description></rdf:RDF>
</body>
              </html>
            </celldesigner:notes>
            <celldesigner:annotation>
              <celldesigner:complexSpecies>s_id_path_0_i13e</celldesigner:complexSpecies>
              <celldesigner:speciesIdentity>
                <celldesigner:class>RNA</celldesigner:class>
                <celldesigner:rnaReference>r_s_id_path_0_i527</celldesigner:rnaReference>
                <celldesigner:name>TNF</celldesigner:name>
              </celldesigner:speciesIdentity>
            </celldesigner:annotation>
          </celldesigner:species>
          <celldesigner:species id="s_id_path_0_i270" name="JAK2">
            <celldesigner:notes>
              <html xmlns="http://www.w3.org/1999/xhtml">
                <head>
                  <title/>
                </head>
                <body>Name: Janus kinase 2
Synonyms: JTK10
HGNC_ID: 6192
EntrezGene_ID: 3717
RefSeq_ID: NM_001322194

<rdf:RDF xmlns:rdf="http://www.w3.org/1999/02/22-rdf-syntax-ns#" xmlns:dc="http://purl.org/dc/elements/1.1/" xmlns:dcterms="http://purl.org/dc/terms/" xmlns:vCard="http://www.w3.org/2001/vcard-rdf/3.0#" xmlns:bqbiol="http://biomodels.net/biology-qualifiers/" xmlns:bqmodel="http://biomodels.net/model-qualifiers/"><rdf:Description rdf:about="#s_id_path_0_i270"><bqbiol:isDescribedBy><rdf:Bag><rdf:li rdf:resource="urn:miriam:hgnc.symbol:JAK2"/></rdf:Bag></bqbiol:isDescribedBy><bqbiol:isDescribedBy><rdf:Bag><rdf:li rdf:resource="urn:miriam:ensembl:ENSG00000096968"/></rdf:Bag></bqbiol:isDescribedBy><bqbiol:isDescribedBy><rdf:Bag><rdf:li rdf:resource="urn:miriam:ncbigene:3717"/></rdf:Bag></bqbiol:isDescribedBy><bqbiol:isDescribedBy><rdf:Bag><rdf:li rdf:resource="urn:miriam:refseq:NM_001322194"/></rdf:Bag></bqbiol:isDescribedBy><bqbiol:isDescribedBy><rdf:Bag><rdf:li rdf:resource="urn:miriam:hgnc:6192"/></rdf:Bag></bqbiol:isDescribedBy><bqbiol:isDescribedBy><rdf:Bag><rdf:li rdf:resource="urn:miriam:uniprot:O60674"/></rdf:Bag></bqbiol:isDescribedBy><dcterms:modified rdf:parseType="Resource"/></rdf:Description></rdf:RDF>
</body>
              </html>
            </celldesigner:notes>
            <celldesigner:annotation>
              <celldesigner:complexSpecies>s_id_path_0_i135</celldesigner:complexSpecies>
              <celldesigner:speciesIdentity>
                <celldesigner:class>PROTEIN</celldesigner:class>
                <celldesigner:proteinReference>p_s_id_path_0_i270</celldesigner:proteinReference>
                <celldesigner:name>JAK2</celldesigner:name>
              </celldesigner:speciesIdentity>
            </celldesigner:annotation>
          </celldesigner:species>
          <celldesigner:species id="s_id_path_0_i289" name="JAK1">
            <celldesigner:notes>
              <html xmlns="http://www.w3.org/1999/xhtml">
                <head>
                  <title/>
                </head>
                <body>Name: Janus kinase 1
Synonyms: JAK1A, JTK3
HGNC_ID: 6190
EntrezGene_ID: 3716
RefSeq_ID: NM_002227

<rdf:RDF xmlns:rdf="http://www.w3.org/1999/02/22-rdf-syntax-ns#" xmlns:dc="http://purl.org/dc/elements/1.1/" xmlns:dcterms="http://purl.org/dc/terms/" xmlns:vCard="http://www.w3.org/2001/vcard-rdf/3.0#" xmlns:bqbiol="http://biomodels.net/biology-qualifiers/" xmlns:bqmodel="http://biomodels.net/model-qualifiers/"><rdf:Description rdf:about="#s_id_path_0_i289"><bqbiol:isDescribedBy><rdf:Bag><rdf:li rdf:resource="urn:miriam:hgnc.symbol:JAK1"/></rdf:Bag></bqbiol:isDescribedBy><bqbiol:isDescribedBy><rdf:Bag><rdf:li rdf:resource="urn:miriam:hgnc:6190"/></rdf:Bag></bqbiol:isDescribedBy><bqbiol:isDescribedBy><rdf:Bag><rdf:li rdf:resource="urn:miriam:ncbigene:3716"/></rdf:Bag></bqbiol:isDescribedBy><bqbiol:isDescribedBy><rdf:Bag><rdf:li rdf:resource="urn:miriam:ensembl:ENSG00000162434"/></rdf:Bag></bqbiol:isDescribedBy><bqbiol:isDescribedBy><rdf:Bag><rdf:li rdf:resource="urn:miriam:uniprot:P23458"/></rdf:Bag></bqbiol:isDescribedBy><bqbiol:isDescribedBy><rdf:Bag><rdf:li rdf:resource="urn:miriam:refseq:NM_002227"/></rdf:Bag></bqbiol:isDescribedBy><dcterms:modified rdf:parseType="Resource"/></rdf:Description></rdf:RDF>
</body>
              </html>
            </celldesigner:notes>
            <celldesigner:annotation>
              <celldesigner:complexSpecies>s_id_path_0_i135</celldesigner:complexSpecies>
              <celldesigner:speciesIdentity>
                <celldesigner:class>PROTEIN</celldesigner:class>
                <celldesigner:proteinReference>p_s_id_path_0_i289</celldesigner:proteinReference>
                <celldesigner:name>JAK1</celldesigner:name>
              </celldesigner:speciesIdentity>
            </celldesigner:annotation>
          </celldesigner:species>
          <celldesigner:species id="s_id_path_0_i3a9" name="IFNGR1">
            <celldesigner:notes>
              <html xmlns="http://www.w3.org/1999/xhtml">
                <head>
                  <title/>
                </head>
                <body>Name: interferon gamma receptor 1
Synonyms: CD119
HGNC_ID: 5439
EntrezGene_ID: 3459
RefSeq_ID: NM_000416

<rdf:RDF xmlns:rdf="http://www.w3.org/1999/02/22-rdf-syntax-ns#" xmlns:dc="http://purl.org/dc/elements/1.1/" xmlns:dcterms="http://purl.org/dc/terms/" xmlns:vCard="http://www.w3.org/2001/vcard-rdf/3.0#" xmlns:bqbiol="http://biomodels.net/biology-qualifiers/" xmlns:bqmodel="http://biomodels.net/model-qualifiers/"><rdf:Description rdf:about="#s_id_path_0_i3a9"><bqbiol:isDescribedBy><rdf:Bag><rdf:li rdf:resource="urn:miriam:ncbigene:3459"/></rdf:Bag></bqbiol:isDescribedBy><bqbiol:isDescribedBy><rdf:Bag><rdf:li rdf:resource="urn:miriam:uniprot:P15260"/></rdf:Bag></bqbiol:isDescribedBy><bqbiol:isDescribedBy><rdf:Bag><rdf:li rdf:resource="urn:miriam:hgnc.symbol:IFNGR1"/></rdf:Bag></bqbiol:isDescribedBy><bqbiol:isDescribedBy><rdf:Bag><rdf:li rdf:resource="urn:miriam:ensembl:ENSG00000027697"/></rdf:Bag></bqbiol:isDescribedBy><bqbiol:isDescribedBy><rdf:Bag><rdf:li rdf:resource="urn:miriam:refseq:NM_000416"/></rdf:Bag></bqbiol:isDescribedBy><bqbiol:isDescribedBy><rdf:Bag><rdf:li rdf:resource="urn:miriam:hgnc:5439"/></rdf:Bag></bqbiol:isDescribedBy><dcterms:modified rdf:parseType="Resource"/></rdf:Description></rdf:RDF>
</body>
              </html>
            </celldesigner:notes>
            <celldesigner:annotation>
              <celldesigner:complexSpecies>s_id_path_0_i135</celldesigner:complexSpecies>
              <celldesigner:speciesIdentity>
                <celldesigner:class>PROTEIN</celldesigner:class>
                <celldesigner:proteinReference>p_s_id_path_0_i3a9</celldesigner:proteinReference>
                <celldesigner:name>IFNGR1</celldesigner:name>
              </celldesigner:speciesIdentity>
            </celldesigner:annotation>
          </celldesigner:species>
          <celldesigner:species id="s_id_path_0_i4cd" name="IFNGR2">
            <celldesigner:notes>
              <html xmlns="http://www.w3.org/1999/xhtml">
                <head>
                  <title/>
                </head>
                <body>Name: interferon gamma receptor 2
Synonyms: AF-1
HGNC_ID: 5440
EntrezGene_ID: 3460
RefSeq_ID: NM_001329128

<rdf:RDF xmlns:rdf="http://www.w3.org/1999/02/22-rdf-syntax-ns#" xmlns:dc="http://purl.org/dc/elements/1.1/" xmlns:dcterms="http://purl.org/dc/terms/" xmlns:vCard="http://www.w3.org/2001/vcard-rdf/3.0#" xmlns:bqbiol="http://biomodels.net/biology-qualifiers/" xmlns:bqmodel="http://biomodels.net/model-qualifiers/"><rdf:Description rdf:about="#s_id_path_0_i4cd"><bqbiol:isDescribedBy><rdf:Bag><rdf:li rdf:resource="urn:miriam:ncbigene:3460"/></rdf:Bag></bqbiol:isDescribedBy><bqbiol:isDescribedBy><rdf:Bag><rdf:li rdf:resource="urn:miriam:hgnc.symbol:IFNGR2"/></rdf:Bag></bqbiol:isDescribedBy><bqbiol:isDescribedBy><rdf:Bag><rdf:li rdf:resource="urn:miriam:ensembl:ENSG00000159128"/></rdf:Bag></bqbiol:isDescribedBy><bqbiol:isDescribedBy><rdf:Bag><rdf:li rdf:resource="urn:miriam:refseq:NM_001329128"/></rdf:Bag></bqbiol:isDescribedBy><bqbiol:isDescribedBy><rdf:Bag><rdf:li rdf:resource="urn:miriam:hgnc:5440"/></rdf:Bag></bqbiol:isDescribedBy><bqbiol:isDescribedBy><rdf:Bag><rdf:li rdf:resource="urn:miriam:uniprot:P38484"/></rdf:Bag></bqbiol:isDescribedBy><dcterms:modified rdf:parseType="Resource"/></rdf:Description></rdf:RDF>
</body>
              </html>
            </celldesigner:notes>
            <celldesigner:annotation>
              <celldesigner:complexSpecies>s_id_path_0_i135</celldesigner:complexSpecies>
              <celldesigner:speciesIdentity>
                <celldesigner:class>PROTEIN</celldesigner:class>
                <celldesigner:proteinReference>p_s_id_path_0_i4cd</celldesigner:proteinReference>
                <celldesigner:name>IFNGR2</celldesigner:name>
              </celldesigner:speciesIdentity>
            </celldesigner:annotation>
          </celldesigner:species>
          <celldesigner:species id="s_id_path_2_i180" name="F11R_space_dimer">
            <celldesigner:notes>
              <html xmlns="http://www.w3.org/1999/xhtml">
                <head>
                  <title/>
                </head>
                <body>Name: F11R dimer [plasma membrane]
Reactome_ID: R-DRE-202763, R-RNO-202763, R-CFA-202763, R-SSC-202763, R-MMU-202763, R-HSA-202763, R-XTR-202763, R-BTA-202763

<rdf:RDF xmlns:rdf="http://www.w3.org/1999/02/22-rdf-syntax-ns#" xmlns:dc="http://purl.org/dc/elements/1.1/" xmlns:dcterms="http://purl.org/dc/terms/" xmlns:vCard="http://www.w3.org/2001/vcard-rdf/3.0#" xmlns:bqbiol="http://biomodels.net/biology-qualifiers/" xmlns:bqmodel="http://biomodels.net/model-qualifiers/"><rdf:Description rdf:about="#s_id_path_2_i180"><bqbiol:isHomologTo><rdf:Bag><rdf:li rdf:resource="urn:miriam:reactome:R-DRE-202763"/></rdf:Bag></bqbiol:isHomologTo><bqbiol:isHomologTo><rdf:Bag><rdf:li rdf:resource="urn:miriam:reactome:R-RNO-202763"/></rdf:Bag></bqbiol:isHomologTo><bqbiol:isHomologTo><rdf:Bag><rdf:li rdf:resource="urn:miriam:reactome:R-CFA-202763"/></rdf:Bag></bqbiol:isHomologTo><bqbiol:isHomologTo><rdf:Bag><rdf:li rdf:resource="urn:miriam:reactome:R-SSC-202763"/></rdf:Bag></bqbiol:isHomologTo><bqbiol:isHomologTo><rdf:Bag><rdf:li rdf:resource="urn:miriam:reactome:R-MMU-202763"/></rdf:Bag></bqbiol:isHomologTo><bqbiol:is><rdf:Bag><rdf:li rdf:resource="urn:miriam:reactome:R-HSA-202763"/></rdf:Bag></bqbiol:is><bqbiol:hasPart><rdf:Bag><rdf:li rdf:resource="urn:miriam:uniprot:Q9Y624"/></rdf:Bag></bqbiol:hasPart><bqbiol:isHomologTo><rdf:Bag><rdf:li rdf:resource="urn:miriam:reactome:R-XTR-202763"/></rdf:Bag></bqbiol:isHomologTo><bqbiol:isHomologTo><rdf:Bag><rdf:li rdf:resource="urn:miriam:reactome:R-BTA-202763"/></rdf:Bag></bqbiol:isHomologTo><dcterms:modified rdf:parseType="Resource"/></rdf:Description></rdf:RDF>
</body>
              </html>
            </celldesigner:notes>
            <celldesigner:annotation>
              <celldesigner:complexSpecies>s_id_path_2_i139</celldesigner:complexSpecies>
              <celldesigner:speciesIdentity>
                <celldesigner:class>COMPLEX</celldesigner:class>
                <celldesigner:name>F11R_space_dimer</celldesigner:name>
              </celldesigner:speciesIdentity>
            </celldesigner:annotation>
          </celldesigner:species>
          <celldesigner:species id="s_id_path_2_i183" name="Proteoglycans,TGFB1">
            <celldesigner:notes>
              <html xmlns="http://www.w3.org/1999/xhtml">
                <head>
                  <title/>
                </head>
                <body>Name: Proteoglycans,TGFB1 [plasma membrane]
Reactome_ID: R-GGA-8870734, R-RNO-8870734, R-CEL-8870734, R-DME-8870734, R-BTA-8870734, R-HSA-8870734, R-XTR-8870734, R-SSC-8870734, R-MMU-8870734, R-CFA-8870734, R-DRE-8870734

<rdf:RDF xmlns:rdf="http://www.w3.org/1999/02/22-rdf-syntax-ns#" xmlns:dc="http://purl.org/dc/elements/1.1/" xmlns:dcterms="http://purl.org/dc/terms/" xmlns:vCard="http://www.w3.org/2001/vcard-rdf/3.0#" xmlns:bqbiol="http://biomodels.net/biology-qualifiers/" xmlns:bqmodel="http://biomodels.net/model-qualifiers/"><rdf:Description rdf:about="#s_id_path_2_i183"><bqbiol:isHomologTo><rdf:Bag><rdf:li rdf:resource="urn:miriam:reactome:R-GGA-8870734"/></rdf:Bag></bqbiol:isHomologTo><bqbiol:isHomologTo><rdf:Bag><rdf:li rdf:resource="urn:miriam:reactome:R-RNO-8870734"/></rdf:Bag></bqbiol:isHomologTo><bqbiol:isHomologTo><rdf:Bag><rdf:li rdf:resource="urn:miriam:reactome:R-CEL-8870734"/></rdf:Bag></bqbiol:isHomologTo><bqbiol:hasPart><rdf:Bag><rdf:li rdf:resource="urn:miriam:uniprot:P01137"/></rdf:Bag></bqbiol:hasPart><bqbiol:isHomologTo><rdf:Bag><rdf:li rdf:resource="urn:miriam:reactome:R-DME-8870734"/></rdf:Bag></bqbiol:isHomologTo><bqbiol:isHomologTo><rdf:Bag><rdf:li rdf:resource="urn:miriam:reactome:R-BTA-8870734"/></rdf:Bag></bqbiol:isHomologTo><bqbiol:is><rdf:Bag><rdf:li rdf:resource="urn:miriam:reactome:R-HSA-8870734"/></rdf:Bag></bqbiol:is><bqbiol:hasPart><rdf:Bag><rdf:li rdf:resource="urn:miriam:uniprot:P18827"/></rdf:Bag></bqbiol:hasPart><bqbiol:isHomologTo><rdf:Bag><rdf:li rdf:resource="urn:miriam:reactome:R-XTR-8870734"/></rdf:Bag></bqbiol:isHomologTo><bqbiol:hasPart><rdf:Bag><rdf:li rdf:resource="urn:miriam:uniprot:P34741"/></rdf:Bag></bqbiol:hasPart><bqbiol:hasPart><rdf:Bag><rdf:li rdf:resource="urn:miriam:uniprot:P31431"/></rdf:Bag></bqbiol:hasPart><bqbiol:hasPart><rdf:Bag><rdf:li rdf:resource="urn:miriam:uniprot:O75056"/></rdf:Bag></bqbiol:hasPart><bqbiol:isHomologTo><rdf:Bag><rdf:li rdf:resource="urn:miriam:reactome:R-SSC-8870734"/></rdf:Bag></bqbiol:isHomologTo><bqbiol:hasPart><rdf:Bag><rdf:li rdf:resource="urn:miriam:uniprot:P35052"/></rdf:Bag></bqbiol:hasPart><bqbiol:isHomologTo><rdf:Bag><rdf:li rdf:resource="urn:miriam:reactome:R-MMU-8870734"/></rdf:Bag></bqbiol:isHomologTo><bqbiol:isHomologTo><rdf:Bag><rdf:li rdf:resource="urn:miriam:reactome:R-CFA-8870734"/></rdf:Bag></bqbiol:isHomologTo><bqbiol:isHomologTo><rdf:Bag><rdf:li rdf:resource="urn:miriam:reactome:R-DRE-8870734"/></rdf:Bag></bqbiol:isHomologTo><dcterms:modified rdf:parseType="Resource"/></rdf:Description></rdf:RDF>
</body>
              </html>
            </celldesigner:notes>
            <celldesigner:annotation>
              <celldesigner:complexSpecies>s_id_path_2_i139</celldesigner:complexSpecies>
              <celldesigner:speciesIdentity>
                <celldesigner:class>COMPLEX</celldesigner:class>
                <celldesigner:name>Proteoglycans,TGFB1</celldesigner:name>
                <celldesigner:hypothetical>true</celldesigner:hypothetical>
              </celldesigner:speciesIdentity>
            </celldesigner:annotation>
          </celldesigner:species>
          <celldesigner:species id="s_id_path_0_i25e" name="LPS">
            <celldesigner:notes>
              <html xmlns="http://www.w3.org/1999/xhtml">
                <head>
                  <title/>
                </head>
                <body>Name: lipopolysaccharide
Synonyms: LPS, Lipopolysaccharide, lipopolysaccharide, lipopolysaccharides

<rdf:RDF xmlns:rdf="http://www.w3.org/1999/02/22-rdf-syntax-ns#" xmlns:dc="http://purl.org/dc/elements/1.1/" xmlns:dcterms="http://purl.org/dc/terms/" xmlns:vCard="http://www.w3.org/2001/vcard-rdf/3.0#" xmlns:bqbiol="http://biomodels.net/biology-qualifiers/" xmlns:bqmodel="http://biomodels.net/model-qualifiers/"><rdf:Description rdf:about="#s_id_path_0_i25e"><bqbiol:isEncodedBy><rdf:Bag><rdf:li rdf:resource="urn:miriam:obo.chebi:CHEBI%3A16412"/></rdf:Bag></bqbiol:isEncodedBy><dcterms:modified rdf:parseType="Resource"/></rdf:Description></rdf:RDF>
</body>
              </html>
            </celldesigner:notes>
            <celldesigner:annotation>
              <celldesigner:complexSpecies>s_id_path_0_i168</celldesigner:complexSpecies>
              <celldesigner:speciesIdentity>
                <celldesigner:class>SIMPLE_MOLECULE</celldesigner:class>
                <celldesigner:name>LPS</celldesigner:name>
              </celldesigner:speciesIdentity>
            </celldesigner:annotation>
          </celldesigner:species>
          <celldesigner:species id="s_id_path_0_i396" name="TLR4">
            <celldesigner:notes>
              <html xmlns="http://www.w3.org/1999/xhtml">
                <head>
                  <title/>
                </head>
                <body>Name: toll like receptor 4
Synonyms: ARMD10, CD284, TLR-4, hToll
HGNC_ID: 11850
EntrezGene_ID: 7099
RefSeq_ID: NM_138554

<rdf:RDF xmlns:rdf="http://www.w3.org/1999/02/22-rdf-syntax-ns#" xmlns:dc="http://purl.org/dc/elements/1.1/" xmlns:dcterms="http://purl.org/dc/terms/" xmlns:vCard="http://www.w3.org/2001/vcard-rdf/3.0#" xmlns:bqbiol="http://biomodels.net/biology-qualifiers/" xmlns:bqmodel="http://biomodels.net/model-qualifiers/"><rdf:Description rdf:about="#s_id_path_0_i396"><bqbiol:isDescribedBy><rdf:Bag><rdf:li rdf:resource="urn:miriam:refseq:NM_138554"/></rdf:Bag></bqbiol:isDescribedBy><bqbiol:isDescribedBy><rdf:Bag><rdf:li rdf:resource="urn:miriam:ncbigene:7099"/></rdf:Bag></bqbiol:isDescribedBy><bqbiol:isDescribedBy><rdf:Bag><rdf:li rdf:resource="urn:miriam:hgnc:11850"/></rdf:Bag></bqbiol:isDescribedBy><bqbiol:isDescribedBy><rdf:Bag><rdf:li rdf:resource="urn:miriam:uniprot:O00206"/></rdf:Bag></bqbiol:isDescribedBy><bqbiol:isDescribedBy><rdf:Bag><rdf:li rdf:resource="urn:miriam:hgnc.symbol:TLR4"/></rdf:Bag></bqbiol:isDescribedBy><bqbiol:isDescribedBy><rdf:Bag><rdf:li rdf:resource="urn:miriam:ensembl:ENSG00000136869"/></rdf:Bag></bqbiol:isDescribedBy><dcterms:modified rdf:parseType="Resource"/></rdf:Description></rdf:RDF>
</body>
              </html>
            </celldesigner:notes>
            <celldesigner:annotation>
              <celldesigner:complexSpecies>s_id_path_0_i168</celldesigner:complexSpecies>
              <celldesigner:speciesIdentity>
                <celldesigner:class>PROTEIN</celldesigner:class>
                <celldesigner:proteinReference>p_s_id_path_0_i396</celldesigner:proteinReference>
                <celldesigner:name>TLR4</celldesigner:name>
              </celldesigner:speciesIdentity>
            </celldesigner:annotation>
          </celldesigner:species>
          <celldesigner:species id="s_id_path_0_i4d0" name="NMNAT2">
            <celldesigner:notes>
              <html xmlns="http://www.w3.org/1999/xhtml">
                <head>
                  <title/>
                </head>
                <body>Symbol: NMNAT2
Previous Symbols: C1orf15
HGNC_ID: 16789
EntrezGene_ID: 23057
RefSeq_ID: NM_015039

<rdf:RDF xmlns:rdf="http://www.w3.org/1999/02/22-rdf-syntax-ns#" xmlns:dc="http://purl.org/dc/elements/1.1/" xmlns:dcterms="http://purl.org/dc/terms/" xmlns:vCard="http://www.w3.org/2001/vcard-rdf/3.0#" xmlns:bqbiol="http://biomodels.net/biology-qualifiers/" xmlns:bqmodel="http://biomodels.net/model-qualifiers/"><rdf:Description rdf:about="#s_id_path_0_i4d0"><bqbiol:isDescribedBy><rdf:Bag><rdf:li rdf:resource="urn:miriam:uniprot:Q9BZQ4"/></rdf:Bag></bqbiol:isDescribedBy><bqbiol:isDescribedBy><rdf:Bag><rdf:li rdf:resource="urn:miriam:ncbigene:23057"/></rdf:Bag></bqbiol:isDescribedBy><bqbiol:isDescribedBy><rdf:Bag><rdf:li rdf:resource="urn:miriam:refseq:NM_015039"/></rdf:Bag></bqbiol:isDescribedBy><bqbiol:isDescribedBy><rdf:Bag><rdf:li rdf:resource="urn:miriam:ec-code:2.7.7.18"/></rdf:Bag></bqbiol:isDescribedBy><bqbiol:isDescribedBy><rdf:Bag><rdf:li rdf:resource="urn:miriam:hgnc:16789"/></rdf:Bag></bqbiol:isDescribedBy><bqbiol:isDescribedBy><rdf:Bag><rdf:li rdf:resource="urn:miriam:ec-code:2.7.7.1"/></rdf:Bag></bqbiol:isDescribedBy><bqbiol:isDescribedBy><rdf:Bag><rdf:li rdf:resource="urn:miriam:hgnc.symbol:NMNAT2"/></rdf:Bag></bqbiol:isDescribedBy><bqbiol:isDescribedBy><rdf:Bag><rdf:li rdf:resource="urn:miriam:ensembl:ENSG00000157064"/></rdf:Bag></bqbiol:isDescribedBy><dcterms:modified rdf:parseType="Resource"/></rdf:Description></rdf:RDF>
</body>
              </html>
            </celldesigner:notes>
            <celldesigner:annotation>
              <celldesigner:complexSpecies>s_id_path_0_i156</celldesigner:complexSpecies>
              <celldesigner:speciesIdentity>
                <celldesigner:class>PROTEIN</celldesigner:class>
                <celldesigner:proteinReference>p_s_id_path_0_i4d0</celldesigner:proteinReference>
                <celldesigner:name>NMNAT2</celldesigner:name>
              </celldesigner:speciesIdentity>
            </celldesigner:annotation>
          </celldesigner:species>
          <celldesigner:species id="s_id_path_0_i554" name="Mg2_plus_">
            <celldesigner:notes>
              <html xmlns="http://www.w3.org/1999/xhtml">
                <head>
                  <title/>
                </head>
                <body>Name: magnesium(2+)
Synonyms: MAGNESIUM ION, Mg(2+), Mg(2+), Mg2+, magnesium, doubly charged positive ion, magnesium, ion (Mg(2+))

<rdf:RDF xmlns:rdf="http://www.w3.org/1999/02/22-rdf-syntax-ns#" xmlns:dc="http://purl.org/dc/elements/1.1/" xmlns:dcterms="http://purl.org/dc/terms/" xmlns:vCard="http://www.w3.org/2001/vcard-rdf/3.0#" xmlns:bqbiol="http://biomodels.net/biology-qualifiers/" xmlns:bqmodel="http://biomodels.net/model-qualifiers/"><rdf:Description rdf:about="#s_id_path_0_i554"><bqbiol:isEncodedBy><rdf:Bag><rdf:li rdf:resource="urn:miriam:obo.chebi:CHEBI%3A18420"/></rdf:Bag></bqbiol:isEncodedBy><dcterms:modified rdf:parseType="Resource"/></rdf:Description></rdf:RDF>
</body>
              </html>
            </celldesigner:notes>
            <celldesigner:annotation>
              <celldesigner:complexSpecies>s_id_path_0_i156</celldesigner:complexSpecies>
              <celldesigner:speciesIdentity>
                <celldesigner:class>ION</celldesigner:class>
                <celldesigner:name>Mg2_plus_</celldesigner:name>
              </celldesigner:speciesIdentity>
            </celldesigner:annotation>
          </celldesigner:species>
          <celldesigner:species id="s_id_path_2_i2a0" name="CEP97">
            <celldesigner:notes>
              <html xmlns="http://www.w3.org/1999/xhtml">
                <head>
                  <title/>
                </head>
                <body>
                  <rdf:RDF xmlns:rdf="http://www.w3.org/1999/02/22-rdf-syntax-ns#" xmlns:dc="http://purl.org/dc/elements/1.1/" xmlns:dcterms="http://purl.org/dc/terms/" xmlns:vCard="http://www.w3.org/2001/vcard-rdf/3.0#" xmlns:bqbiol="http://biomodels.net/biology-qualifiers/" xmlns:bqmodel="http://biomodels.net/model-qualifiers/">
                    <rdf:Description rdf:about="#s_id_path_2_i2a0">
                      <bqbiol:isDescribedBy>
                        <rdf:Bag>
                          <rdf:li rdf:resource="urn:miriam:ensembl:ENSG00000182504"/>
                        </rdf:Bag>
                      </bqbiol:isDescribedBy>
                      <dcterms:modified rdf:parseType="Resource"/>
                    </rdf:Description>
                  </rdf:RDF>
                </body>
              </html>
            </celldesigner:notes>
            <celldesigner:annotation>
              <celldesigner:complexSpecies>s_id_path_2_i1f2</celldesigner:complexSpecies>
              <celldesigner:speciesIdentity>
                <celldesigner:class>GENE</celldesigner:class>
                <celldesigner:geneReference>g_s_id_path_2_i2a0</celldesigner:geneReference>
                <celldesigner:name>CEP97</celldesigner:name>
              </celldesigner:speciesIdentity>
            </celldesigner:annotation>
          </celldesigner:species>
          <celldesigner:species id="s_id_path_2_i507" name="CCP110">
            <celldesigner:notes>
              <html xmlns="http://www.w3.org/1999/xhtml">
                <head>
                  <title/>
                </head>
                <body>
                  <rdf:RDF xmlns:rdf="http://www.w3.org/1999/02/22-rdf-syntax-ns#" xmlns:dc="http://purl.org/dc/elements/1.1/" xmlns:dcterms="http://purl.org/dc/terms/" xmlns:vCard="http://www.w3.org/2001/vcard-rdf/3.0#" xmlns:bqbiol="http://biomodels.net/biology-qualifiers/" xmlns:bqmodel="http://biomodels.net/model-qualifiers/">
                    <rdf:Description rdf:about="#s_id_path_2_i507">
                      <bqbiol:isDescribedBy>
                        <rdf:Bag>
                          <rdf:li rdf:resource="urn:miriam:ensembl:ENSG00000103540"/>
                        </rdf:Bag>
                      </bqbiol:isDescribedBy>
                      <dcterms:modified rdf:parseType="Resource"/>
                    </rdf:Description>
                  </rdf:RDF>
                </body>
              </html>
            </celldesigner:notes>
            <celldesigner:annotation>
              <celldesigner:complexSpecies>s_id_path_2_i1f2</celldesigner:complexSpecies>
              <celldesigner:speciesIdentity>
                <celldesigner:class>GENE</celldesigner:class>
                <celldesigner:geneReference>g_s_id_path_2_i507</celldesigner:geneReference>
                <celldesigner:name>CCP110</celldesigner:name>
              </celldesigner:speciesIdentity>
            </celldesigner:annotation>
          </celldesigner:species>
          <celldesigner:species id="s_id_path_2_i2d9" name="BBS5">
            <celldesigner:notes>
              <html xmlns="http://www.w3.org/1999/xhtml">
                <head>
                  <title/>
                </head>
                <body>
                  <rdf:RDF xmlns:rdf="http://www.w3.org/1999/02/22-rdf-syntax-ns#" xmlns:dc="http://purl.org/dc/elements/1.1/" xmlns:dcterms="http://purl.org/dc/terms/" xmlns:vCard="http://www.w3.org/2001/vcard-rdf/3.0#" xmlns:bqbiol="http://biomodels.net/biology-qualifiers/" xmlns:bqmodel="http://biomodels.net/model-qualifiers/">
                    <rdf:Description rdf:about="#s_id_path_2_i2d9">
                      <bqbiol:isDescribedBy>
                        <rdf:Bag>
                          <rdf:li rdf:resource="urn:miriam:ensembl:ENSG00000163093"/>
                        </rdf:Bag>
                      </bqbiol:isDescribedBy>
                      <dcterms:modified rdf:parseType="Resource"/>
                    </rdf:Description>
                  </rdf:RDF>
                </body>
              </html>
            </celldesigner:notes>
            <celldesigner:annotation>
              <celldesigner:complexSpecies>s_id_path_2_i1b2</celldesigner:complexSpecies>
              <celldesigner:speciesIdentity>
                <celldesigner:class>GENE</celldesigner:class>
                <celldesigner:geneReference>g_s_id_path_2_i2d9</celldesigner:geneReference>
                <celldesigner:name>BBS5</celldesigner:name>
              </celldesigner:speciesIdentity>
            </celldesigner:annotation>
          </celldesigner:species>
          <celldesigner:species id="s_id_path_2_i326" name="BBS1">
            <celldesigner:notes>
              <html xmlns="http://www.w3.org/1999/xhtml">
                <head>
                  <title/>
                </head>
                <body>
                  <rdf:RDF xmlns:rdf="http://www.w3.org/1999/02/22-rdf-syntax-ns#" xmlns:dc="http://purl.org/dc/elements/1.1/" xmlns:dcterms="http://purl.org/dc/terms/" xmlns:vCard="http://www.w3.org/2001/vcard-rdf/3.0#" xmlns:bqbiol="http://biomodels.net/biology-qualifiers/" xmlns:bqmodel="http://biomodels.net/model-qualifiers/">
                    <rdf:Description rdf:about="#s_id_path_2_i326">
                      <bqbiol:isDescribedBy>
                        <rdf:Bag>
                          <rdf:li rdf:resource="urn:miriam:ensembl:ENSG00000174483"/>
                        </rdf:Bag>
                      </bqbiol:isDescribedBy>
                      <dcterms:modified rdf:parseType="Resource"/>
                    </rdf:Description>
                  </rdf:RDF>
                </body>
              </html>
            </celldesigner:notes>
            <celldesigner:annotation>
              <celldesigner:complexSpecies>s_id_path_2_i1b2</celldesigner:complexSpecies>
              <celldesigner:speciesIdentity>
                <celldesigner:class>GENE</celldesigner:class>
                <celldesigner:geneReference>g_s_id_path_2_i326</celldesigner:geneReference>
                <celldesigner:name>BBS1</celldesigner:name>
              </celldesigner:speciesIdentity>
            </celldesigner:annotation>
          </celldesigner:species>
          <celldesigner:species id="s_id_path_2_i350" name="BBS2">
            <celldesigner:notes>
              <html xmlns="http://www.w3.org/1999/xhtml">
                <head>
                  <title/>
                </head>
                <body>
                  <rdf:RDF xmlns:rdf="http://www.w3.org/1999/02/22-rdf-syntax-ns#" xmlns:dc="http://purl.org/dc/elements/1.1/" xmlns:dcterms="http://purl.org/dc/terms/" xmlns:vCard="http://www.w3.org/2001/vcard-rdf/3.0#" xmlns:bqbiol="http://biomodels.net/biology-qualifiers/" xmlns:bqmodel="http://biomodels.net/model-qualifiers/">
                    <rdf:Description rdf:about="#s_id_path_2_i350">
                      <bqbiol:isDescribedBy>
                        <rdf:Bag>
                          <rdf:li rdf:resource="urn:miriam:ensembl:ENSG00000125124"/>
                        </rdf:Bag>
                      </bqbiol:isDescribedBy>
                      <dcterms:modified rdf:parseType="Resource"/>
                    </rdf:Description>
                  </rdf:RDF>
                </body>
              </html>
            </celldesigner:notes>
            <celldesigner:annotation>
              <celldesigner:complexSpecies>s_id_path_2_i1b2</celldesigner:complexSpecies>
              <celldesigner:speciesIdentity>
                <celldesigner:class>GENE</celldesigner:class>
                <celldesigner:geneReference>g_s_id_path_2_i350</celldesigner:geneReference>
                <celldesigner:name>BBS2</celldesigner:name>
              </celldesigner:speciesIdentity>
            </celldesigner:annotation>
          </celldesigner:species>
          <celldesigner:species id="s_id_path_2_i3df" name="BBS4">
            <celldesigner:notes>
              <html xmlns="http://www.w3.org/1999/xhtml">
                <head>
                  <title/>
                </head>
                <body>
                  <rdf:RDF xmlns:rdf="http://www.w3.org/1999/02/22-rdf-syntax-ns#" xmlns:dc="http://purl.org/dc/elements/1.1/" xmlns:dcterms="http://purl.org/dc/terms/" xmlns:vCard="http://www.w3.org/2001/vcard-rdf/3.0#" xmlns:bqbiol="http://biomodels.net/biology-qualifiers/" xmlns:bqmodel="http://biomodels.net/model-qualifiers/">
                    <rdf:Description rdf:about="#s_id_path_2_i3df">
                      <bqbiol:isDescribedBy>
                        <rdf:Bag>
                          <rdf:li rdf:resource="urn:miriam:ensembl:ENSG00000140463"/>
                        </rdf:Bag>
                      </bqbiol:isDescribedBy>
                      <dcterms:modified rdf:parseType="Resource"/>
                    </rdf:Description>
                  </rdf:RDF>
                </body>
              </html>
            </celldesigner:notes>
            <celldesigner:annotation>
              <celldesigner:complexSpecies>s_id_path_2_i1b2</celldesigner:complexSpecies>
              <celldesigner:speciesIdentity>
                <celldesigner:class>GENE</celldesigner:class>
                <celldesigner:geneReference>g_s_id_path_2_i3df</celldesigner:geneReference>
                <celldesigner:name>BBS4</celldesigner:name>
              </celldesigner:speciesIdentity>
            </celldesigner:annotation>
          </celldesigner:species>
          <celldesigner:species id="s_id_path_2_i4c4" name="BBS9">
            <celldesigner:notes>
              <html xmlns="http://www.w3.org/1999/xhtml">
                <head>
                  <title/>
                </head>
                <body>
                  <rdf:RDF xmlns:rdf="http://www.w3.org/1999/02/22-rdf-syntax-ns#" xmlns:dc="http://purl.org/dc/elements/1.1/" xmlns:dcterms="http://purl.org/dc/terms/" xmlns:vCard="http://www.w3.org/2001/vcard-rdf/3.0#" xmlns:bqbiol="http://biomodels.net/biology-qualifiers/" xmlns:bqmodel="http://biomodels.net/model-qualifiers/">
                    <rdf:Description rdf:about="#s_id_path_2_i4c4">
                      <bqbiol:isDescribedBy>
                        <rdf:Bag>
                          <rdf:li rdf:resource="urn:miriam:ensembl:ENSG00000122507"/>
                        </rdf:Bag>
                      </bqbiol:isDescribedBy>
                      <dcterms:modified rdf:parseType="Resource"/>
                    </rdf:Description>
                  </rdf:RDF>
                </body>
              </html>
            </celldesigner:notes>
            <celldesigner:annotation>
              <celldesigner:complexSpecies>s_id_path_2_i1b2</celldesigner:complexSpecies>
              <celldesigner:speciesIdentity>
                <celldesigner:class>GENE</celldesigner:class>
                <celldesigner:geneReference>g_s_id_path_2_i4c4</celldesigner:geneReference>
                <celldesigner:name>BBS9</celldesigner:name>
              </celldesigner:speciesIdentity>
            </celldesigner:annotation>
          </celldesigner:species>
          <celldesigner:species id="s_id_path_2_i4d9" name="BBS7">
            <celldesigner:notes>
              <html xmlns="http://www.w3.org/1999/xhtml">
                <head>
                  <title/>
                </head>
                <body>
                  <rdf:RDF xmlns:rdf="http://www.w3.org/1999/02/22-rdf-syntax-ns#" xmlns:dc="http://purl.org/dc/elements/1.1/" xmlns:dcterms="http://purl.org/dc/terms/" xmlns:vCard="http://www.w3.org/2001/vcard-rdf/3.0#" xmlns:bqbiol="http://biomodels.net/biology-qualifiers/" xmlns:bqmodel="http://biomodels.net/model-qualifiers/">
                    <rdf:Description rdf:about="#s_id_path_2_i4d9">
                      <bqbiol:isDescribedBy>
                        <rdf:Bag>
                          <rdf:li rdf:resource="urn:miriam:ensembl:ENSG00000138686"/>
                        </rdf:Bag>
                      </bqbiol:isDescribedBy>
                      <dcterms:modified rdf:parseType="Resource"/>
                    </rdf:Description>
                  </rdf:RDF>
                </body>
              </html>
            </celldesigner:notes>
            <celldesigner:annotation>
              <celldesigner:complexSpecies>s_id_path_2_i1b2</celldesigner:complexSpecies>
              <celldesigner:speciesIdentity>
                <celldesigner:class>GENE</celldesigner:class>
                <celldesigner:geneReference>g_s_id_path_2_i4d9</celldesigner:geneReference>
                <celldesigner:name>BBS7</celldesigner:name>
              </celldesigner:speciesIdentity>
            </celldesigner:annotation>
          </celldesigner:species>
          <celldesigner:species id="s_id_path_2_i518" name="TTC8">
            <celldesigner:notes>
              <html xmlns="http://www.w3.org/1999/xhtml">
                <head>
                  <title/>
                </head>
                <body>
                  <rdf:RDF xmlns:rdf="http://www.w3.org/1999/02/22-rdf-syntax-ns#" xmlns:dc="http://purl.org/dc/elements/1.1/" xmlns:dcterms="http://purl.org/dc/terms/" xmlns:vCard="http://www.w3.org/2001/vcard-rdf/3.0#" xmlns:bqbiol="http://biomodels.net/biology-qualifiers/" xmlns:bqmodel="http://biomodels.net/model-qualifiers/">
                    <rdf:Description rdf:about="#s_id_path_2_i518">
                      <bqbiol:isDescribedBy>
                        <rdf:Bag>
                          <rdf:li rdf:resource="urn:miriam:ensembl:ENSG00000165533"/>
                        </rdf:Bag>
                      </bqbiol:isDescribedBy>
                      <dcterms:modified rdf:parseType="Resource"/>
                    </rdf:Description>
                  </rdf:RDF>
                </body>
              </html>
            </celldesigner:notes>
            <celldesigner:annotation>
              <celldesigner:complexSpecies>s_id_path_2_i1b2</celldesigner:complexSpecies>
              <celldesigner:speciesIdentity>
                <celldesigner:class>GENE</celldesigner:class>
                <celldesigner:geneReference>g_s_id_path_2_i518</celldesigner:geneReference>
                <celldesigner:name>TTC8</celldesigner:name>
              </celldesigner:speciesIdentity>
            </celldesigner:annotation>
          </celldesigner:species>
          <celldesigner:species id="s_id_path_0_i207" name="C1QA">
            <celldesigner:notes>
              <html xmlns="http://www.w3.org/1999/xhtml">
                <head>
                  <title/>
                </head>
                <body>Name: complement C1q A chain
HGNC_ID: 1241
EntrezGene_ID: 712
RefSeq_ID: NM_015991

<rdf:RDF xmlns:rdf="http://www.w3.org/1999/02/22-rdf-syntax-ns#" xmlns:dc="http://purl.org/dc/elements/1.1/" xmlns:dcterms="http://purl.org/dc/terms/" xmlns:vCard="http://www.w3.org/2001/vcard-rdf/3.0#" xmlns:bqbiol="http://biomodels.net/biology-qualifiers/" xmlns:bqmodel="http://biomodels.net/model-qualifiers/"><rdf:Description rdf:about="#s_id_path_0_i207"><bqbiol:isDescribedBy><rdf:Bag><rdf:li rdf:resource="urn:miriam:ncbigene:712"/></rdf:Bag></bqbiol:isDescribedBy><bqbiol:isDescribedBy><rdf:Bag><rdf:li rdf:resource="urn:miriam:hgnc:1241"/></rdf:Bag></bqbiol:isDescribedBy><bqbiol:isDescribedBy><rdf:Bag><rdf:li rdf:resource="urn:miriam:uniprot:P02745"/></rdf:Bag></bqbiol:isDescribedBy><bqbiol:isDescribedBy><rdf:Bag><rdf:li rdf:resource="urn:miriam:refseq:NM_015991"/></rdf:Bag></bqbiol:isDescribedBy><bqbiol:isDescribedBy><rdf:Bag><rdf:li rdf:resource="urn:miriam:hgnc.symbol:C1QA"/></rdf:Bag></bqbiol:isDescribedBy><bqbiol:isDescribedBy><rdf:Bag><rdf:li rdf:resource="urn:miriam:ensembl:ENSG00000173372"/></rdf:Bag></bqbiol:isDescribedBy><dcterms:modified rdf:parseType="Resource"/></rdf:Description></rdf:RDF>
</body>
              </html>
            </celldesigner:notes>
            <celldesigner:annotation>
              <celldesigner:complexSpecies>s_id_path_0_i138</celldesigner:complexSpecies>
              <celldesigner:speciesIdentity>
                <celldesigner:class>PROTEIN</celldesigner:class>
                <celldesigner:proteinReference>p_s_id_path_0_i207</celldesigner:proteinReference>
                <celldesigner:name>C1QA</celldesigner:name>
              </celldesigner:speciesIdentity>
            </celldesigner:annotation>
          </celldesigner:species>
          <celldesigner:species id="s_id_path_0_i3bd" name="CYBA">
            <celldesigner:notes>
              <html xmlns="http://www.w3.org/1999/xhtml">
                <head>
                  <title/>
                </head>
                <body>Name: cytochrome b-245 alpha chain
Synonyms: p22-PHOX
HGNC_ID: 2577
EntrezGene_ID: 1535
RefSeq_ID: NM_000101

<rdf:RDF xmlns:rdf="http://www.w3.org/1999/02/22-rdf-syntax-ns#" xmlns:dc="http://purl.org/dc/elements/1.1/" xmlns:dcterms="http://purl.org/dc/terms/" xmlns:vCard="http://www.w3.org/2001/vcard-rdf/3.0#" xmlns:bqbiol="http://biomodels.net/biology-qualifiers/" xmlns:bqmodel="http://biomodels.net/model-qualifiers/"><rdf:Description rdf:about="#s_id_path_0_i3bd"><bqbiol:isDescribedBy><rdf:Bag><rdf:li rdf:resource="urn:miriam:ncbigene:1535"/></rdf:Bag></bqbiol:isDescribedBy><bqbiol:isDescribedBy><rdf:Bag><rdf:li rdf:resource="urn:miriam:refseq:NM_000101"/></rdf:Bag></bqbiol:isDescribedBy><bqbiol:isDescribedBy><rdf:Bag><rdf:li rdf:resource="urn:miriam:ensembl:ENSG00000051523"/></rdf:Bag></bqbiol:isDescribedBy><bqbiol:isDescribedBy><rdf:Bag><rdf:li rdf:resource="urn:miriam:uniprot:P13498"/></rdf:Bag></bqbiol:isDescribedBy><bqbiol:isDescribedBy><rdf:Bag><rdf:li rdf:resource="urn:miriam:hgnc:2577"/></rdf:Bag></bqbiol:isDescribedBy><bqbiol:isDescribedBy><rdf:Bag><rdf:li rdf:resource="urn:miriam:hgnc.symbol:CYBA"/></rdf:Bag></bqbiol:isDescribedBy><dcterms:modified rdf:parseType="Resource"/></rdf:Description></rdf:RDF>
</body>
              </html>
            </celldesigner:notes>
            <celldesigner:annotation>
              <celldesigner:complexSpecies>s_id_path_0_i15a</celldesigner:complexSpecies>
              <celldesigner:speciesIdentity>
                <celldesigner:class>PROTEIN</celldesigner:class>
                <celldesigner:proteinReference>p_s_id_path_0_i3bd</celldesigner:proteinReference>
                <celldesigner:name>CYBA</celldesigner:name>
              </celldesigner:speciesIdentity>
            </celldesigner:annotation>
          </celldesigner:species>
          <celldesigner:species id="s_id_path_0_i418" name="CYBB">
            <celldesigner:notes>
              <html xmlns="http://www.w3.org/1999/xhtml">
                <head>
                  <title/>
                </head>
                <body>Name: cytochrome b-245 beta chain
Synonyms: GP91-PHOX, NOX2
HGNC_ID: 2578
EntrezGene_ID: 1536
RefSeq_ID: NM_000397

<rdf:RDF xmlns:rdf="http://www.w3.org/1999/02/22-rdf-syntax-ns#" xmlns:dc="http://purl.org/dc/elements/1.1/" xmlns:dcterms="http://purl.org/dc/terms/" xmlns:vCard="http://www.w3.org/2001/vcard-rdf/3.0#" xmlns:bqbiol="http://biomodels.net/biology-qualifiers/" xmlns:bqmodel="http://biomodels.net/model-qualifiers/"><rdf:Description rdf:about="#s_id_path_0_i418"><bqbiol:isDescribedBy><rdf:Bag><rdf:li rdf:resource="urn:miriam:ensembl:ENSG00000165168"/></rdf:Bag></bqbiol:isDescribedBy><bqbiol:isDescribedBy><rdf:Bag><rdf:li rdf:resource="urn:miriam:refseq:NM_000397"/></rdf:Bag></bqbiol:isDescribedBy><bqbiol:isDescribedBy><rdf:Bag><rdf:li rdf:resource="urn:miriam:uniprot:P04839"/></rdf:Bag></bqbiol:isDescribedBy><bqbiol:isDescribedBy><rdf:Bag><rdf:li rdf:resource="urn:miriam:ncbigene:1536"/></rdf:Bag></bqbiol:isDescribedBy><bqbiol:isDescribedBy><rdf:Bag><rdf:li rdf:resource="urn:miriam:hgnc.symbol:CYBB"/></rdf:Bag></bqbiol:isDescribedBy><bqbiol:isDescribedBy><rdf:Bag><rdf:li rdf:resource="urn:miriam:hgnc:2578"/></rdf:Bag></bqbiol:isDescribedBy><dcterms:modified rdf:parseType="Resource"/></rdf:Description></rdf:RDF>
</body>
              </html>
            </celldesigner:notes>
            <celldesigner:annotation>
              <celldesigner:complexSpecies>s_id_path_0_i15a</celldesigner:complexSpecies>
              <celldesigner:speciesIdentity>
                <celldesigner:class>PROTEIN</celldesigner:class>
                <celldesigner:proteinReference>p_s_id_path_0_i418</celldesigner:proteinReference>
                <celldesigner:name>CYBB</celldesigner:name>
              </celldesigner:speciesIdentity>
            </celldesigner:annotation>
          </celldesigner:species>
          <celldesigner:species id="s_id_path_0_i40b" name="TLR2">
            <celldesigner:notes>
              <html xmlns="http://www.w3.org/1999/xhtml">
                <head>
                  <title/>
                </head>
                <body>Name: toll like receptor 2
Synonyms: CD282, TIL4
HGNC_ID: 11848
EntrezGene_ID: 7097
RefSeq_ID: NM_001318787

<rdf:RDF xmlns:rdf="http://www.w3.org/1999/02/22-rdf-syntax-ns#" xmlns:dc="http://purl.org/dc/elements/1.1/" xmlns:dcterms="http://purl.org/dc/terms/" xmlns:vCard="http://www.w3.org/2001/vcard-rdf/3.0#" xmlns:bqbiol="http://biomodels.net/biology-qualifiers/" xmlns:bqmodel="http://biomodels.net/model-qualifiers/"><rdf:Description rdf:about="#s_id_path_0_i40b"><bqbiol:isDescribedBy><rdf:Bag><rdf:li rdf:resource="urn:miriam:ncbigene:7097"/></rdf:Bag></bqbiol:isDescribedBy><bqbiol:isDescribedBy><rdf:Bag><rdf:li rdf:resource="urn:miriam:ensembl:ENSG00000137462"/></rdf:Bag></bqbiol:isDescribedBy><bqbiol:isDescribedBy><rdf:Bag><rdf:li rdf:resource="urn:miriam:uniprot:O60603"/></rdf:Bag></bqbiol:isDescribedBy><bqbiol:isDescribedBy><rdf:Bag><rdf:li rdf:resource="urn:miriam:refseq:NM_001318787"/></rdf:Bag></bqbiol:isDescribedBy><bqbiol:isDescribedBy><rdf:Bag><rdf:li rdf:resource="urn:miriam:hgnc.symbol:TLR2"/></rdf:Bag></bqbiol:isDescribedBy><bqbiol:isDescribedBy><rdf:Bag><rdf:li rdf:resource="urn:miriam:hgnc:11848"/></rdf:Bag></bqbiol:isDescribedBy><dcterms:modified rdf:parseType="Resource"/></rdf:Description></rdf:RDF>
</body>
              </html>
            </celldesigner:notes>
            <celldesigner:annotation>
              <celldesigner:complexSpecies>s_id_path_0_if4</celldesigner:complexSpecies>
              <celldesigner:speciesIdentity>
                <celldesigner:class>PROTEIN</celldesigner:class>
                <celldesigner:proteinReference>p_s_id_path_0_i40b</celldesigner:proteinReference>
                <celldesigner:name>TLR2</celldesigner:name>
              </celldesigner:speciesIdentity>
            </celldesigner:annotation>
          </celldesigner:species>
          <celldesigner:species id="s_id_path_0_i41d" name="TICAM1">
            <celldesigner:notes>
              <html xmlns="http://www.w3.org/1999/xhtml">
                <head>
                  <title/>
                </head>
                <body>Name: toll like receptor adaptor molecule 1
Synonyms: MGC35334, PRVTIRB, TICAM-1, TRIF
HGNC_ID: 18348
EntrezGene_ID: 148022
RefSeq_ID: NM_014261

<rdf:RDF xmlns:rdf="http://www.w3.org/1999/02/22-rdf-syntax-ns#" xmlns:dc="http://purl.org/dc/elements/1.1/" xmlns:dcterms="http://purl.org/dc/terms/" xmlns:vCard="http://www.w3.org/2001/vcard-rdf/3.0#" xmlns:bqbiol="http://biomodels.net/biology-qualifiers/" xmlns:bqmodel="http://biomodels.net/model-qualifiers/"><rdf:Description rdf:about="#s_id_path_0_i41d"><bqbiol:isDescribedBy><rdf:Bag><rdf:li rdf:resource="urn:miriam:hgnc.symbol:TICAM1"/></rdf:Bag></bqbiol:isDescribedBy><bqbiol:isDescribedBy><rdf:Bag><rdf:li rdf:resource="urn:miriam:uniprot:Q8IUC6"/></rdf:Bag></bqbiol:isDescribedBy><bqbiol:isDescribedBy><rdf:Bag><rdf:li rdf:resource="urn:miriam:ensembl:ENSG00000127666"/></rdf:Bag></bqbiol:isDescribedBy><bqbiol:isDescribedBy><rdf:Bag><rdf:li rdf:resource="urn:miriam:hgnc:18348"/></rdf:Bag></bqbiol:isDescribedBy><bqbiol:isDescribedBy><rdf:Bag><rdf:li rdf:resource="urn:miriam:refseq:NM_014261"/></rdf:Bag></bqbiol:isDescribedBy><bqbiol:isDescribedBy><rdf:Bag><rdf:li rdf:resource="urn:miriam:ncbigene:148022"/></rdf:Bag></bqbiol:isDescribedBy><dcterms:modified rdf:parseType="Resource"/></rdf:Description></rdf:RDF>
</body>
              </html>
            </celldesigner:notes>
            <celldesigner:annotation>
              <celldesigner:complexSpecies>s_id_path_0_if4</celldesigner:complexSpecies>
              <celldesigner:speciesIdentity>
                <celldesigner:class>PROTEIN</celldesigner:class>
                <celldesigner:proteinReference>p_s_id_path_0_i41d</celldesigner:proteinReference>
                <celldesigner:name>TICAM1</celldesigner:name>
              </celldesigner:speciesIdentity>
            </celldesigner:annotation>
          </celldesigner:species>
          <celldesigner:species id="s_id_path_0_i198" name="IL6">
            <celldesigner:notes>
              <html xmlns="http://www.w3.org/1999/xhtml">
                <head>
                  <title/>
                </head>
                <body>Name: interleukin 6
Synonyms: BSF2, HGF, HSF, IL-6
HGNC_ID: 6018
EntrezGene_ID: 3569
RefSeq_ID: NM_000600

<rdf:RDF xmlns:rdf="http://www.w3.org/1999/02/22-rdf-syntax-ns#" xmlns:dc="http://purl.org/dc/elements/1.1/" xmlns:dcterms="http://purl.org/dc/terms/" xmlns:vCard="http://www.w3.org/2001/vcard-rdf/3.0#" xmlns:bqbiol="http://biomodels.net/biology-qualifiers/" xmlns:bqmodel="http://biomodels.net/model-qualifiers/"><rdf:Description rdf:about="#s_id_path_0_i198"><bqbiol:isDescribedBy><rdf:Bag><rdf:li rdf:resource="urn:miriam:ncbigene:3569"/></rdf:Bag></bqbiol:isDescribedBy><bqbiol:isDescribedBy><rdf:Bag><rdf:li rdf:resource="urn:miriam:uniprot:P05231"/></rdf:Bag></bqbiol:isDescribedBy><bqbiol:isDescribedBy><rdf:Bag><rdf:li rdf:resource="urn:miriam:ensembl:ENSG00000136244"/></rdf:Bag></bqbiol:isDescribedBy><bqbiol:isDescribedBy><rdf:Bag><rdf:li rdf:resource="urn:miriam:hgnc:6018"/></rdf:Bag></bqbiol:isDescribedBy><bqbiol:isDescribedBy><rdf:Bag><rdf:li rdf:resource="urn:miriam:hgnc.symbol:IL6"/></rdf:Bag></bqbiol:isDescribedBy><bqbiol:isDescribedBy><rdf:Bag><rdf:li rdf:resource="urn:miriam:refseq:NM_000600"/></rdf:Bag></bqbiol:isDescribedBy><dcterms:modified rdf:parseType="Resource"/></rdf:Description></rdf:RDF>
</body>
              </html>
            </celldesigner:notes>
            <celldesigner:annotation>
              <celldesigner:complexSpecies>s_id_path_0_i17b</celldesigner:complexSpecies>
              <celldesigner:speciesIdentity>
                <celldesigner:class>PROTEIN</celldesigner:class>
                <celldesigner:proteinReference>p_s_id_path_0_i198</celldesigner:proteinReference>
                <celldesigner:name>IL6</celldesigner:name>
              </celldesigner:speciesIdentity>
            </celldesigner:annotation>
          </celldesigner:species>
          <celldesigner:species id="s_id_path_0_i205" name="IL1B">
            <celldesigner:notes>
              <html xmlns="http://www.w3.org/1999/xhtml">
                <head>
                  <title/>
                </head>
                <body>Name: interleukin 1 beta
Synonyms: IL-1B, IL1-BETA, IL1F2
HGNC_ID: 5992
EntrezGene_ID: 3553
RefSeq_ID: NM_000576

<rdf:RDF xmlns:rdf="http://www.w3.org/1999/02/22-rdf-syntax-ns#" xmlns:dc="http://purl.org/dc/elements/1.1/" xmlns:dcterms="http://purl.org/dc/terms/" xmlns:vCard="http://www.w3.org/2001/vcard-rdf/3.0#" xmlns:bqbiol="http://biomodels.net/biology-qualifiers/" xmlns:bqmodel="http://biomodels.net/model-qualifiers/"><rdf:Description rdf:about="#s_id_path_0_i205"><bqbiol:isDescribedBy><rdf:Bag><rdf:li rdf:resource="urn:miriam:hgnc:5992"/></rdf:Bag></bqbiol:isDescribedBy><bqbiol:isDescribedBy><rdf:Bag><rdf:li rdf:resource="urn:miriam:hgnc.symbol:IL1B"/></rdf:Bag></bqbiol:isDescribedBy><bqbiol:isDescribedBy><rdf:Bag><rdf:li rdf:resource="urn:miriam:uniprot:P01584"/></rdf:Bag></bqbiol:isDescribedBy><bqbiol:isDescribedBy><rdf:Bag><rdf:li rdf:resource="urn:miriam:refseq:NM_000576"/></rdf:Bag></bqbiol:isDescribedBy><bqbiol:isDescribedBy><rdf:Bag><rdf:li rdf:resource="urn:miriam:ncbigene:3553"/></rdf:Bag></bqbiol:isDescribedBy><bqbiol:isDescribedBy><rdf:Bag><rdf:li rdf:resource="urn:miriam:ensembl:ENSG00000125538"/></rdf:Bag></bqbiol:isDescribedBy><dcterms:modified rdf:parseType="Resource"/></rdf:Description></rdf:RDF>
</body>
              </html>
            </celldesigner:notes>
            <celldesigner:annotation>
              <celldesigner:complexSpecies>s_id_path_0_i17b</celldesigner:complexSpecies>
              <celldesigner:speciesIdentity>
                <celldesigner:class>PROTEIN</celldesigner:class>
                <celldesigner:proteinReference>p_s_id_path_0_i205</celldesigner:proteinReference>
                <celldesigner:name>IL1B</celldesigner:name>
              </celldesigner:speciesIdentity>
            </celldesigner:annotation>
          </celldesigner:species>
          <celldesigner:species id="s_id_path_0_i53f" name="TNF">
            <celldesigner:notes>
              <html xmlns="http://www.w3.org/1999/xhtml">
                <head>
                  <title/>
                </head>
                <body>Name: tumor necrosis factor
Synonyms: DIF, TNF-alpha, TNFSF2
HGNC_ID: 11892
EntrezGene_ID: 7124
RefSeq_ID: NM_000594

<rdf:RDF xmlns:rdf="http://www.w3.org/1999/02/22-rdf-syntax-ns#" xmlns:dc="http://purl.org/dc/elements/1.1/" xmlns:dcterms="http://purl.org/dc/terms/" xmlns:vCard="http://www.w3.org/2001/vcard-rdf/3.0#" xmlns:bqbiol="http://biomodels.net/biology-qualifiers/" xmlns:bqmodel="http://biomodels.net/model-qualifiers/"><rdf:Description rdf:about="#s_id_path_0_i53f"><bqbiol:isDescribedBy><rdf:Bag><rdf:li rdf:resource="urn:miriam:refseq:NM_000594"/></rdf:Bag></bqbiol:isDescribedBy><bqbiol:isDescribedBy><rdf:Bag><rdf:li rdf:resource="urn:miriam:hgnc.symbol:TNF"/></rdf:Bag></bqbiol:isDescribedBy><bqbiol:isDescribedBy><rdf:Bag><rdf:li rdf:resource="urn:miriam:uniprot:P01375"/></rdf:Bag></bqbiol:isDescribedBy><bqbiol:isDescribedBy><rdf:Bag><rdf:li rdf:resource="urn:miriam:hgnc:11892"/></rdf:Bag></bqbiol:isDescribedBy><bqbiol:isDescribedBy><rdf:Bag><rdf:li rdf:resource="urn:miriam:ncbigene:7124"/></rdf:Bag></bqbiol:isDescribedBy><bqbiol:isDescribedBy><rdf:Bag><rdf:li rdf:resource="urn:miriam:ensembl:ENSG00000232810"/></rdf:Bag></bqbiol:isDescribedBy><dcterms:modified rdf:parseType="Resource"/></rdf:Description></rdf:RDF>
</body>
              </html>
            </celldesigner:notes>
            <celldesigner:annotation>
              <celldesigner:complexSpecies>s_id_path_0_i17b</celldesigner:complexSpecies>
              <celldesigner:speciesIdentity>
                <celldesigner:class>PROTEIN</celldesigner:class>
                <celldesigner:proteinReference>p_s_id_path_0_i53f</celldesigner:proteinReference>
                <celldesigner:name>TNF</celldesigner:name>
              </celldesigner:speciesIdentity>
            </celldesigner:annotation>
          </celldesigner:species>
          <celldesigner:species id="s_id_path_2_i2d2" name="RHEB">
            <celldesigner:notes>
              <html xmlns="http://www.w3.org/1999/xhtml">
                <head>
                  <title/>
                </head>
                <body>
                  <rdf:RDF xmlns:rdf="http://www.w3.org/1999/02/22-rdf-syntax-ns#" xmlns:dc="http://purl.org/dc/elements/1.1/" xmlns:dcterms="http://purl.org/dc/terms/" xmlns:vCard="http://www.w3.org/2001/vcard-rdf/3.0#" xmlns:bqbiol="http://biomodels.net/biology-qualifiers/" xmlns:bqmodel="http://biomodels.net/model-qualifiers/">
                    <rdf:Description rdf:about="#s_id_path_2_i2d2">
                      <bqbiol:isDescribedBy>
                        <rdf:Bag>
                          <rdf:li rdf:resource="urn:miriam:ensembl:ENSG00000106615"/>
                        </rdf:Bag>
                      </bqbiol:isDescribedBy>
                      <dcterms:modified rdf:parseType="Resource"/>
                    </rdf:Description>
                  </rdf:RDF>
                </body>
              </html>
            </celldesigner:notes>
            <celldesigner:annotation>
              <celldesigner:complexSpecies>s_id_path_2_ic9</celldesigner:complexSpecies>
              <celldesigner:speciesIdentity>
                <celldesigner:class>GENE</celldesigner:class>
                <celldesigner:geneReference>g_s_id_path_2_i2d2</celldesigner:geneReference>
                <celldesigner:name>RHEB</celldesigner:name>
              </celldesigner:speciesIdentity>
            </celldesigner:annotation>
          </celldesigner:species>
          <celldesigner:species id="s_id_path_2_i36e" name="PDE6D">
            <celldesigner:notes>
              <html xmlns="http://www.w3.org/1999/xhtml">
                <head>
                  <title/>
                </head>
                <body>
                  <rdf:RDF xmlns:rdf="http://www.w3.org/1999/02/22-rdf-syntax-ns#" xmlns:dc="http://purl.org/dc/elements/1.1/" xmlns:dcterms="http://purl.org/dc/terms/" xmlns:vCard="http://www.w3.org/2001/vcard-rdf/3.0#" xmlns:bqbiol="http://biomodels.net/biology-qualifiers/" xmlns:bqmodel="http://biomodels.net/model-qualifiers/">
                    <rdf:Description rdf:about="#s_id_path_2_i36e">
                      <bqbiol:isDescribedBy>
                        <rdf:Bag>
                          <rdf:li rdf:resource="urn:miriam:ensembl:ENSG00000156973"/>
                        </rdf:Bag>
                      </bqbiol:isDescribedBy>
                      <dcterms:modified rdf:parseType="Resource"/>
                    </rdf:Description>
                  </rdf:RDF>
                </body>
              </html>
            </celldesigner:notes>
            <celldesigner:annotation>
              <celldesigner:complexSpecies>s_id_path_2_ic9</celldesigner:complexSpecies>
              <celldesigner:speciesIdentity>
                <celldesigner:class>GENE</celldesigner:class>
                <celldesigner:geneReference>g_s_id_path_2_i36e</celldesigner:geneReference>
                <celldesigner:name>PDE6D</celldesigner:name>
              </celldesigner:speciesIdentity>
            </celldesigner:annotation>
          </celldesigner:species>
          <celldesigner:species id="s_id_path_2_i314" name="C3">
            <celldesigner:notes>
              <html xmlns="http://www.w3.org/1999/xhtml">
                <head>
                  <title/>
                </head>
                <body>EntrezGene_ID: 718

<rdf:RDF xmlns:rdf="http://www.w3.org/1999/02/22-rdf-syntax-ns#" xmlns:dc="http://purl.org/dc/elements/1.1/" xmlns:dcterms="http://purl.org/dc/terms/" xmlns:vCard="http://www.w3.org/2001/vcard-rdf/3.0#" xmlns:bqbiol="http://biomodels.net/biology-qualifiers/" xmlns:bqmodel="http://biomodels.net/model-qualifiers/"><rdf:Description rdf:about="#s_id_path_2_i314"><bqbiol:isDescribedBy><rdf:Bag><rdf:li rdf:resource="urn:miriam:ncbigene:718"/></rdf:Bag></bqbiol:isDescribedBy><dcterms:modified rdf:parseType="Resource"/></rdf:Description></rdf:RDF>
</body>
              </html>
            </celldesigner:notes>
            <celldesigner:annotation>
              <celldesigner:complexSpecies>s_id_path_2_i1e8</celldesigner:complexSpecies>
              <celldesigner:speciesIdentity>
                <celldesigner:class>GENE</celldesigner:class>
                <celldesigner:geneReference>g_s_id_path_2_i314</celldesigner:geneReference>
                <celldesigner:name>C3</celldesigner:name>
              </celldesigner:speciesIdentity>
            </celldesigner:annotation>
          </celldesigner:species>
          <celldesigner:species id="s_id_path_2_i47a" name="H2_minus_BF">
            <celldesigner:notes>
              <html xmlns="http://www.w3.org/1999/xhtml">
                <head>
                  <title/>
                </head>
                <body>EntrezGene_ID: 629

<rdf:RDF xmlns:rdf="http://www.w3.org/1999/02/22-rdf-syntax-ns#" xmlns:dc="http://purl.org/dc/elements/1.1/" xmlns:dcterms="http://purl.org/dc/terms/" xmlns:vCard="http://www.w3.org/2001/vcard-rdf/3.0#" xmlns:bqbiol="http://biomodels.net/biology-qualifiers/" xmlns:bqmodel="http://biomodels.net/model-qualifiers/"><rdf:Description rdf:about="#s_id_path_2_i47a"><bqbiol:isDescribedBy><rdf:Bag><rdf:li rdf:resource="urn:miriam:ncbigene:629"/></rdf:Bag></bqbiol:isDescribedBy><dcterms:modified rdf:parseType="Resource"/></rdf:Description></rdf:RDF>
</body>
              </html>
            </celldesigner:notes>
            <celldesigner:annotation>
              <celldesigner:complexSpecies>s_id_path_2_i1e8</celldesigner:complexSpecies>
              <celldesigner:speciesIdentity>
                <celldesigner:class>GENE</celldesigner:class>
                <celldesigner:geneReference>g_s_id_path_2_i47a</celldesigner:geneReference>
                <celldesigner:name>H2_minus_BF</celldesigner:name>
              </celldesigner:speciesIdentity>
            </celldesigner:annotation>
          </celldesigner:species>
          <celldesigner:species id="s_id_path_0_i1dd" name="CD36">
            <celldesigner:notes>
              <html xmlns="http://www.w3.org/1999/xhtml">
                <head>
                  <title/>
                </head>
                <body>Name: CD36 molecule
Synonyms: FAT, GP3B, GP4, GPIV, SCARB3
HGNC_ID: 1663
EntrezGene_ID: 948
RefSeq_ID: NM_001001547

<rdf:RDF xmlns:rdf="http://www.w3.org/1999/02/22-rdf-syntax-ns#" xmlns:dc="http://purl.org/dc/elements/1.1/" xmlns:dcterms="http://purl.org/dc/terms/" xmlns:vCard="http://www.w3.org/2001/vcard-rdf/3.0#" xmlns:bqbiol="http://biomodels.net/biology-qualifiers/" xmlns:bqmodel="http://biomodels.net/model-qualifiers/"><rdf:Description rdf:about="#s_id_path_0_i1dd"><bqbiol:isDescribedBy><rdf:Bag><rdf:li rdf:resource="urn:miriam:hgnc:1663"/></rdf:Bag></bqbiol:isDescribedBy><bqbiol:isDescribedBy><rdf:Bag><rdf:li rdf:resource="urn:miriam:refseq:NM_001001547"/></rdf:Bag></bqbiol:isDescribedBy><bqbiol:isDescribedBy><rdf:Bag><rdf:li rdf:resource="urn:miriam:hgnc.symbol:CD36"/></rdf:Bag></bqbiol:isDescribedBy><bqbiol:isDescribedBy><rdf:Bag><rdf:li rdf:resource="urn:miriam:ncbigene:948"/></rdf:Bag></bqbiol:isDescribedBy><bqbiol:isDescribedBy><rdf:Bag><rdf:li rdf:resource="urn:miriam:ensembl:ENSG00000135218"/></rdf:Bag></bqbiol:isDescribedBy><bqbiol:isDescribedBy><rdf:Bag><rdf:li rdf:resource="urn:miriam:uniprot:P16671"/></rdf:Bag></bqbiol:isDescribedBy><dcterms:modified rdf:parseType="Resource"/></rdf:Description></rdf:RDF>
</body>
              </html>
            </celldesigner:notes>
            <celldesigner:annotation>
              <celldesigner:complexSpecies>s_id_path_0_i155</celldesigner:complexSpecies>
              <celldesigner:speciesIdentity>
                <celldesigner:class>PROTEIN</celldesigner:class>
                <celldesigner:proteinReference>p_s_id_path_0_i1dd</celldesigner:proteinReference>
                <celldesigner:name>CD36</celldesigner:name>
              </celldesigner:speciesIdentity>
            </celldesigner:annotation>
          </celldesigner:species>
          <celldesigner:species id="s_id_path_0_i1f1" name="SNCA">
            <celldesigner:notes>
              <html xmlns="http://www.w3.org/1999/xhtml">
                <head>
                  <title/>
                </head>
                <body>Name: synuclein alpha
Synonyms: NACP, PD1
HGNC_ID: 11138
EntrezGene_ID: 6622
RefSeq_ID: NM_000345

<rdf:RDF xmlns:rdf="http://www.w3.org/1999/02/22-rdf-syntax-ns#" xmlns:dc="http://purl.org/dc/elements/1.1/" xmlns:dcterms="http://purl.org/dc/terms/" xmlns:vCard="http://www.w3.org/2001/vcard-rdf/3.0#" xmlns:bqbiol="http://biomodels.net/biology-qualifiers/" xmlns:bqmodel="http://biomodels.net/model-qualifiers/"><rdf:Description rdf:about="#s_id_path_0_i1f1"><bqbiol:isDescribedBy><rdf:Bag><rdf:li rdf:resource="urn:miriam:hgnc:11138"/></rdf:Bag></bqbiol:isDescribedBy><bqbiol:isDescribedBy><rdf:Bag><rdf:li rdf:resource="urn:miriam:ensembl:ENSG00000145335"/></rdf:Bag></bqbiol:isDescribedBy><bqbiol:isDescribedBy><rdf:Bag><rdf:li rdf:resource="urn:miriam:hgnc.symbol:SNCA"/></rdf:Bag></bqbiol:isDescribedBy><bqbiol:isDescribedBy><rdf:Bag><rdf:li rdf:resource="urn:miriam:refseq:NM_000345"/></rdf:Bag></bqbiol:isDescribedBy><bqbiol:isDescribedBy><rdf:Bag><rdf:li rdf:resource="urn:miriam:uniprot:P37840"/></rdf:Bag></bqbiol:isDescribedBy><bqbiol:isDescribedBy><rdf:Bag><rdf:li rdf:resource="urn:miriam:ncbigene:6622"/></rdf:Bag></bqbiol:isDescribedBy><dcterms:modified rdf:parseType="Resource"/></rdf:Description></rdf:RDF>
</body>
              </html>
            </celldesigner:notes>
            <celldesigner:annotation>
              <celldesigner:complexSpecies>s_id_path_0_i155</celldesigner:complexSpecies>
              <celldesigner:speciesIdentity>
                <celldesigner:class>PROTEIN</celldesigner:class>
                <celldesigner:proteinReference>p_s_id_path_0_i1f1</celldesigner:proteinReference>
                <celldesigner:state>
                  <celldesigner:listOfModifications>
</celldesigner:listOfModifications>
                </celldesigner:state>
                <celldesigner:name>SNCA</celldesigner:name>
              </celldesigner:speciesIdentity>
            </celldesigner:annotation>
          </celldesigner:species>
          <celldesigner:species id="s_id_path_2_i28c" name="PDE6D">
            <celldesigner:notes>
              <html xmlns="http://www.w3.org/1999/xhtml">
                <head>
                  <title/>
                </head>
                <body>
                  <rdf:RDF xmlns:rdf="http://www.w3.org/1999/02/22-rdf-syntax-ns#" xmlns:dc="http://purl.org/dc/elements/1.1/" xmlns:dcterms="http://purl.org/dc/terms/" xmlns:vCard="http://www.w3.org/2001/vcard-rdf/3.0#" xmlns:bqbiol="http://biomodels.net/biology-qualifiers/" xmlns:bqmodel="http://biomodels.net/model-qualifiers/">
                    <rdf:Description rdf:about="#s_id_path_2_i28c">
                      <bqbiol:isDescribedBy>
                        <rdf:Bag>
                          <rdf:li rdf:resource="urn:miriam:ensembl:ENSG00000156973"/>
                        </rdf:Bag>
                      </bqbiol:isDescribedBy>
                      <dcterms:modified rdf:parseType="Resource"/>
                    </rdf:Description>
                  </rdf:RDF>
                </body>
              </html>
            </celldesigner:notes>
            <celldesigner:annotation>
              <celldesigner:complexSpecies>s_id_path_2_id3</celldesigner:complexSpecies>
              <celldesigner:speciesIdentity>
                <celldesigner:class>GENE</celldesigner:class>
                <celldesigner:geneReference>g_s_id_path_2_i28c</celldesigner:geneReference>
                <celldesigner:name>PDE6D</celldesigner:name>
              </celldesigner:speciesIdentity>
            </celldesigner:annotation>
          </celldesigner:species>
          <celldesigner:species id="s_id_path_2_i4a3" name="INPP5E">
            <celldesigner:notes>
              <html xmlns="http://www.w3.org/1999/xhtml">
                <head>
                  <title/>
                </head>
                <body>
                  <rdf:RDF xmlns:rdf="http://www.w3.org/1999/02/22-rdf-syntax-ns#" xmlns:dc="http://purl.org/dc/elements/1.1/" xmlns:dcterms="http://purl.org/dc/terms/" xmlns:vCard="http://www.w3.org/2001/vcard-rdf/3.0#" xmlns:bqbiol="http://biomodels.net/biology-qualifiers/" xmlns:bqmodel="http://biomodels.net/model-qualifiers/">
                    <rdf:Description rdf:about="#s_id_path_2_i4a3">
                      <bqbiol:isDescribedBy>
                        <rdf:Bag>
                          <rdf:li rdf:resource="urn:miriam:ensembl:ENSG00000148384"/>
                        </rdf:Bag>
                      </bqbiol:isDescribedBy>
                      <dcterms:modified rdf:parseType="Resource"/>
                    </rdf:Description>
                  </rdf:RDF>
                </body>
              </html>
            </celldesigner:notes>
            <celldesigner:annotation>
              <celldesigner:complexSpecies>s_id_path_2_id3</celldesigner:complexSpecies>
              <celldesigner:speciesIdentity>
                <celldesigner:class>GENE</celldesigner:class>
                <celldesigner:geneReference>g_s_id_path_2_i4a3</celldesigner:geneReference>
                <celldesigner:name>INPP5E</celldesigner:name>
              </celldesigner:speciesIdentity>
            </celldesigner:annotation>
          </celldesigner:species>
          <celldesigner:species id="s_id_path_0_i33a" name="NCF2">
            <celldesigner:notes>
              <html xmlns="http://www.w3.org/1999/xhtml">
                <head>
                  <title/>
                </head>
                <body>Name: neutrophil cytosolic factor 2
Synonyms: NOXA2, p67phox
HGNC_ID: 7661
EntrezGene_ID: 4688
RefSeq_ID: NM_000433

<rdf:RDF xmlns:rdf="http://www.w3.org/1999/02/22-rdf-syntax-ns#" xmlns:dc="http://purl.org/dc/elements/1.1/" xmlns:dcterms="http://purl.org/dc/terms/" xmlns:vCard="http://www.w3.org/2001/vcard-rdf/3.0#" xmlns:bqbiol="http://biomodels.net/biology-qualifiers/" xmlns:bqmodel="http://biomodels.net/model-qualifiers/"><rdf:Description rdf:about="#s_id_path_0_i33a"><bqbiol:isDescribedBy><rdf:Bag><rdf:li rdf:resource="urn:miriam:hgnc.symbol:NCF2"/></rdf:Bag></bqbiol:isDescribedBy><bqbiol:isDescribedBy><rdf:Bag><rdf:li rdf:resource="urn:miriam:uniprot:P19878"/></rdf:Bag></bqbiol:isDescribedBy><bqbiol:isDescribedBy><rdf:Bag><rdf:li rdf:resource="urn:miriam:ncbigene:4688"/></rdf:Bag></bqbiol:isDescribedBy><bqbiol:isDescribedBy><rdf:Bag><rdf:li rdf:resource="urn:miriam:refseq:NM_000433"/></rdf:Bag></bqbiol:isDescribedBy><bqbiol:isDescribedBy><rdf:Bag><rdf:li rdf:resource="urn:miriam:hgnc:7661"/></rdf:Bag></bqbiol:isDescribedBy><bqbiol:isDescribedBy><rdf:Bag><rdf:li rdf:resource="urn:miriam:ensembl:ENSG00000116701"/></rdf:Bag></bqbiol:isDescribedBy><dcterms:modified rdf:parseType="Resource"/></rdf:Description></rdf:RDF>
</body>
              </html>
            </celldesigner:notes>
            <celldesigner:annotation>
              <celldesigner:complexSpecies>s_id_path_0_i15e</celldesigner:complexSpecies>
              <celldesigner:speciesIdentity>
                <celldesigner:class>PROTEIN</celldesigner:class>
                <celldesigner:proteinReference>p_s_id_path_0_i33a</celldesigner:proteinReference>
                <celldesigner:state>
                  <celldesigner:listOfModifications>
</celldesigner:listOfModifications>
                </celldesigner:state>
                <celldesigner:name>NCF2</celldesigner:name>
              </celldesigner:speciesIdentity>
            </celldesigner:annotation>
          </celldesigner:species>
          <celldesigner:species id="s_id_path_0_i4f0" name="NCF4">
            <celldesigner:notes>
              <html xmlns="http://www.w3.org/1999/xhtml">
                <head>
                  <title/>
                </head>
                <body>Name: neutrophil cytosolic factor 4
Synonyms: SH3PXD4, p40phox
HGNC_ID: 7662
EntrezGene_ID: 4689
RefSeq_ID: NM_000631

<rdf:RDF xmlns:rdf="http://www.w3.org/1999/02/22-rdf-syntax-ns#" xmlns:dc="http://purl.org/dc/elements/1.1/" xmlns:dcterms="http://purl.org/dc/terms/" xmlns:vCard="http://www.w3.org/2001/vcard-rdf/3.0#" xmlns:bqbiol="http://biomodels.net/biology-qualifiers/" xmlns:bqmodel="http://biomodels.net/model-qualifiers/"><rdf:Description rdf:about="#s_id_path_0_i4f0"><bqbiol:isDescribedBy><rdf:Bag><rdf:li rdf:resource="urn:miriam:hgnc.symbol:NCF4"/></rdf:Bag></bqbiol:isDescribedBy><bqbiol:isDescribedBy><rdf:Bag><rdf:li rdf:resource="urn:miriam:uniprot:Q15080"/></rdf:Bag></bqbiol:isDescribedBy><bqbiol:isDescribedBy><rdf:Bag><rdf:li rdf:resource="urn:miriam:ensembl:ENSG00000100365"/></rdf:Bag></bqbiol:isDescribedBy><bqbiol:isDescribedBy><rdf:Bag><rdf:li rdf:resource="urn:miriam:hgnc:7662"/></rdf:Bag></bqbiol:isDescribedBy><bqbiol:isDescribedBy><rdf:Bag><rdf:li rdf:resource="urn:miriam:refseq:NM_000631"/></rdf:Bag></bqbiol:isDescribedBy><bqbiol:isDescribedBy><rdf:Bag><rdf:li rdf:resource="urn:miriam:ncbigene:4689"/></rdf:Bag></bqbiol:isDescribedBy><dcterms:modified rdf:parseType="Resource"/></rdf:Description></rdf:RDF>
</body>
              </html>
            </celldesigner:notes>
            <celldesigner:annotation>
              <celldesigner:complexSpecies>s_id_path_0_i15e</celldesigner:complexSpecies>
              <celldesigner:speciesIdentity>
                <celldesigner:class>PROTEIN</celldesigner:class>
                <celldesigner:proteinReference>p_s_id_path_0_i4f0</celldesigner:proteinReference>
                <celldesigner:name>NCF4</celldesigner:name>
              </celldesigner:speciesIdentity>
            </celldesigner:annotation>
          </celldesigner:species>
          <celldesigner:species id="s_id_path_0_i536" name="NCF1">
            <celldesigner:notes>
              <html xmlns="http://www.w3.org/1999/xhtml">
                <head>
                  <title/>
                </head>
                <body>Name: neutrophil cytosolic factor 1
Synonyms: NCF1A, NOXO2, SH3PXD1A, p47phox
HGNC_ID: 7660
EntrezGene_ID: 653361
RefSeq_ID: NM_000265

<rdf:RDF xmlns:rdf="http://www.w3.org/1999/02/22-rdf-syntax-ns#" xmlns:dc="http://purl.org/dc/elements/1.1/" xmlns:dcterms="http://purl.org/dc/terms/" xmlns:vCard="http://www.w3.org/2001/vcard-rdf/3.0#" xmlns:bqbiol="http://biomodels.net/biology-qualifiers/" xmlns:bqmodel="http://biomodels.net/model-qualifiers/"><rdf:Description rdf:about="#s_id_path_0_i536"><bqbiol:isDescribedBy><rdf:Bag><rdf:li rdf:resource="urn:miriam:hgnc.symbol:NCF1"/></rdf:Bag></bqbiol:isDescribedBy><bqbiol:isDescribedBy><rdf:Bag><rdf:li rdf:resource="urn:miriam:refseq:NM_000265"/></rdf:Bag></bqbiol:isDescribedBy><bqbiol:isDescribedBy><rdf:Bag><rdf:li rdf:resource="urn:miriam:ensembl:ENSG00000158517"/></rdf:Bag></bqbiol:isDescribedBy><bqbiol:isDescribedBy><rdf:Bag><rdf:li rdf:resource="urn:miriam:uniprot:P14598"/></rdf:Bag></bqbiol:isDescribedBy><bqbiol:isDescribedBy><rdf:Bag><rdf:li rdf:resource="urn:miriam:ncbigene:653361"/></rdf:Bag></bqbiol:isDescribedBy><bqbiol:isDescribedBy><rdf:Bag><rdf:li rdf:resource="urn:miriam:hgnc:7660"/></rdf:Bag></bqbiol:isDescribedBy><dcterms:modified rdf:parseType="Resource"/></rdf:Description></rdf:RDF>
</body>
              </html>
            </celldesigner:notes>
            <celldesigner:annotation>
              <celldesigner:complexSpecies>s_id_path_0_i15e</celldesigner:complexSpecies>
              <celldesigner:speciesIdentity>
                <celldesigner:class>PROTEIN</celldesigner:class>
                <celldesigner:proteinReference>p_s_id_path_0_i536</celldesigner:proteinReference>
                <celldesigner:state>
                  <celldesigner:listOfModifications>
</celldesigner:listOfModifications>
                </celldesigner:state>
                <celldesigner:name>NCF1</celldesigner:name>
              </celldesigner:speciesIdentity>
            </celldesigner:annotation>
          </celldesigner:species>
          <celldesigner:species id="s_id_path_0_i240" name="TFEB">
            <celldesigner:notes>
              <html xmlns="http://www.w3.org/1999/xhtml">
                <head>
                  <title/>
                </head>
                <body>Name: transcription factor EB
Synonyms: TCFEB, bHLHe35
HGNC_ID: 11753
EntrezGene_ID: 7942
RefSeq_ID: NM_001167827

<rdf:RDF xmlns:rdf="http://www.w3.org/1999/02/22-rdf-syntax-ns#" xmlns:dc="http://purl.org/dc/elements/1.1/" xmlns:dcterms="http://purl.org/dc/terms/" xmlns:vCard="http://www.w3.org/2001/vcard-rdf/3.0#" xmlns:bqbiol="http://biomodels.net/biology-qualifiers/" xmlns:bqmodel="http://biomodels.net/model-qualifiers/"><rdf:Description rdf:about="#s_id_path_0_i240"><bqbiol:isDescribedBy><rdf:Bag><rdf:li rdf:resource="urn:miriam:hgnc.symbol:TFEB"/></rdf:Bag></bqbiol:isDescribedBy><bqbiol:isDescribedBy><rdf:Bag><rdf:li rdf:resource="urn:miriam:hgnc:11753"/></rdf:Bag></bqbiol:isDescribedBy><bqbiol:isDescribedBy><rdf:Bag><rdf:li rdf:resource="urn:miriam:refseq:NM_001167827"/></rdf:Bag></bqbiol:isDescribedBy><bqbiol:isDescribedBy><rdf:Bag><rdf:li rdf:resource="urn:miriam:ensembl:ENSG00000112561"/></rdf:Bag></bqbiol:isDescribedBy><bqbiol:isDescribedBy><rdf:Bag><rdf:li rdf:resource="urn:miriam:ncbigene:7942"/></rdf:Bag></bqbiol:isDescribedBy><bqbiol:isDescribedBy><rdf:Bag><rdf:li rdf:resource="urn:miriam:uniprot:P19484"/></rdf:Bag></bqbiol:isDescribedBy><dcterms:modified rdf:parseType="Resource"/></rdf:Description></rdf:RDF>
</body>
              </html>
            </celldesigner:notes>
            <celldesigner:annotation>
              <celldesigner:complexSpecies>s_id_path_0_i16a</celldesigner:complexSpecies>
              <celldesigner:speciesIdentity>
                <celldesigner:class>PROTEIN</celldesigner:class>
                <celldesigner:proteinReference>p_s_id_path_0_i240</celldesigner:proteinReference>
                <celldesigner:state>
                  <celldesigner:listOfModifications>
</celldesigner:listOfModifications>
                </celldesigner:state>
                <celldesigner:name>TFEB</celldesigner:name>
              </celldesigner:speciesIdentity>
            </celldesigner:annotation>
          </celldesigner:species>
          <celldesigner:species id="s_id_path_0_i26a" name="TFEC">
            <celldesigner:notes>
              <html xmlns="http://www.w3.org/1999/xhtml">
                <head>
                  <title/>
                </head>
                <body>Name: transcription factor EC
Synonyms: TCFEC, TFECL, bHLHe34
HGNC_ID: 11754
EntrezGene_ID: 22797
RefSeq_ID: NM_012252

<rdf:RDF xmlns:rdf="http://www.w3.org/1999/02/22-rdf-syntax-ns#" xmlns:dc="http://purl.org/dc/elements/1.1/" xmlns:dcterms="http://purl.org/dc/terms/" xmlns:vCard="http://www.w3.org/2001/vcard-rdf/3.0#" xmlns:bqbiol="http://biomodels.net/biology-qualifiers/" xmlns:bqmodel="http://biomodels.net/model-qualifiers/"><rdf:Description rdf:about="#s_id_path_0_i26a"><bqbiol:isDescribedBy><rdf:Bag><rdf:li rdf:resource="urn:miriam:refseq:NM_012252"/></rdf:Bag></bqbiol:isDescribedBy><bqbiol:isDescribedBy><rdf:Bag><rdf:li rdf:resource="urn:miriam:hgnc:11754"/></rdf:Bag></bqbiol:isDescribedBy><bqbiol:isDescribedBy><rdf:Bag><rdf:li rdf:resource="urn:miriam:hgnc.symbol:TFEC"/></rdf:Bag></bqbiol:isDescribedBy><bqbiol:isDescribedBy><rdf:Bag><rdf:li rdf:resource="urn:miriam:ncbigene:22797"/></rdf:Bag></bqbiol:isDescribedBy><bqbiol:isDescribedBy><rdf:Bag><rdf:li rdf:resource="urn:miriam:uniprot:O14948"/></rdf:Bag></bqbiol:isDescribedBy><bqbiol:isDescribedBy><rdf:Bag><rdf:li rdf:resource="urn:miriam:ensembl:ENSG00000105967"/></rdf:Bag></bqbiol:isDescribedBy><dcterms:modified rdf:parseType="Resource"/></rdf:Description></rdf:RDF>
</body>
              </html>
            </celldesigner:notes>
            <celldesigner:annotation>
              <celldesigner:complexSpecies>s_id_path_0_i16a</celldesigner:complexSpecies>
              <celldesigner:speciesIdentity>
                <celldesigner:class>PROTEIN</celldesigner:class>
                <celldesigner:proteinReference>p_s_id_path_0_i26a</celldesigner:proteinReference>
                <celldesigner:name>TFEC</celldesigner:name>
                <celldesigner:hypothetical>true</celldesigner:hypothetical>
              </celldesigner:speciesIdentity>
            </celldesigner:annotation>
          </celldesigner:species>
          <celldesigner:species id="s_id_path_0_i346" name="TFE3">
            <celldesigner:notes>
              <html xmlns="http://www.w3.org/1999/xhtml">
                <head>
                  <title/>
                </head>
                <body>Name: transcription factor binding to IGHM enhancer 3
Synonyms: TFEA, bHLHe33
HGNC_ID: 11752
EntrezGene_ID: 7030
RefSeq_ID: NM_006521

<rdf:RDF xmlns:rdf="http://www.w3.org/1999/02/22-rdf-syntax-ns#" xmlns:dc="http://purl.org/dc/elements/1.1/" xmlns:dcterms="http://purl.org/dc/terms/" xmlns:vCard="http://www.w3.org/2001/vcard-rdf/3.0#" xmlns:bqbiol="http://biomodels.net/biology-qualifiers/" xmlns:bqmodel="http://biomodels.net/model-qualifiers/"><rdf:Description rdf:about="#s_id_path_0_i346"><bqbiol:isDescribedBy><rdf:Bag><rdf:li rdf:resource="urn:miriam:ncbigene:7030"/></rdf:Bag></bqbiol:isDescribedBy><bqbiol:isDescribedBy><rdf:Bag><rdf:li rdf:resource="urn:miriam:uniprot:P19532"/></rdf:Bag></bqbiol:isDescribedBy><bqbiol:isDescribedBy><rdf:Bag><rdf:li rdf:resource="urn:miriam:hgnc.symbol:TFE3"/></rdf:Bag></bqbiol:isDescribedBy><bqbiol:isDescribedBy><rdf:Bag><rdf:li rdf:resource="urn:miriam:refseq:NM_006521"/></rdf:Bag></bqbiol:isDescribedBy><bqbiol:isDescribedBy><rdf:Bag><rdf:li rdf:resource="urn:miriam:hgnc:11752"/></rdf:Bag></bqbiol:isDescribedBy><bqbiol:isDescribedBy><rdf:Bag><rdf:li rdf:resource="urn:miriam:ensembl:ENSG00000068323"/></rdf:Bag></bqbiol:isDescribedBy><dcterms:modified rdf:parseType="Resource"/></rdf:Description></rdf:RDF>
</body>
              </html>
            </celldesigner:notes>
            <celldesigner:annotation>
              <celldesigner:complexSpecies>s_id_path_0_i16a</celldesigner:complexSpecies>
              <celldesigner:speciesIdentity>
                <celldesigner:class>PROTEIN</celldesigner:class>
                <celldesigner:proteinReference>p_s_id_path_0_i346</celldesigner:proteinReference>
                <celldesigner:name>TFE3</celldesigner:name>
                <celldesigner:hypothetical>true</celldesigner:hypothetical>
              </celldesigner:speciesIdentity>
            </celldesigner:annotation>
          </celldesigner:species>
          <celldesigner:species id="s_id_path_0_i39a" name="MITF">
            <celldesigner:notes>
              <html xmlns="http://www.w3.org/1999/xhtml">
                <head>
                  <title/>
                </head>
                <body>Name: melanocyte inducing transcription factor
Synonyms: MI, bHLHe32
HGNC_ID: 7105
EntrezGene_ID: 4286
RefSeq_ID: NM_198159

<rdf:RDF xmlns:rdf="http://www.w3.org/1999/02/22-rdf-syntax-ns#" xmlns:dc="http://purl.org/dc/elements/1.1/" xmlns:dcterms="http://purl.org/dc/terms/" xmlns:vCard="http://www.w3.org/2001/vcard-rdf/3.0#" xmlns:bqbiol="http://biomodels.net/biology-qualifiers/" xmlns:bqmodel="http://biomodels.net/model-qualifiers/"><rdf:Description rdf:about="#s_id_path_0_i39a"><bqbiol:isDescribedBy><rdf:Bag><rdf:li rdf:resource="urn:miriam:hgnc:7105"/></rdf:Bag></bqbiol:isDescribedBy><bqbiol:isDescribedBy><rdf:Bag><rdf:li rdf:resource="urn:miriam:ensembl:ENSG00000187098"/></rdf:Bag></bqbiol:isDescribedBy><bqbiol:isDescribedBy><rdf:Bag><rdf:li rdf:resource="urn:miriam:hgnc.symbol:MITF"/></rdf:Bag></bqbiol:isDescribedBy><bqbiol:isDescribedBy><rdf:Bag><rdf:li rdf:resource="urn:miriam:refseq:NM_198159"/></rdf:Bag></bqbiol:isDescribedBy><bqbiol:isDescribedBy><rdf:Bag><rdf:li rdf:resource="urn:miriam:uniprot:O75030"/></rdf:Bag></bqbiol:isDescribedBy><bqbiol:isDescribedBy><rdf:Bag><rdf:li rdf:resource="urn:miriam:ncbigene:4286"/></rdf:Bag></bqbiol:isDescribedBy><dcterms:modified rdf:parseType="Resource"/></rdf:Description></rdf:RDF>
</body>
              </html>
            </celldesigner:notes>
            <celldesigner:annotation>
              <celldesigner:complexSpecies>s_id_path_0_i16a</celldesigner:complexSpecies>
              <celldesigner:speciesIdentity>
                <celldesigner:class>PROTEIN</celldesigner:class>
                <celldesigner:proteinReference>p_s_id_path_0_i39a</celldesigner:proteinReference>
                <celldesigner:name>MITF</celldesigner:name>
                <celldesigner:hypothetical>true</celldesigner:hypothetical>
              </celldesigner:speciesIdentity>
            </celldesigner:annotation>
          </celldesigner:species>
          <celldesigner:species id="s_id_path_2_i254" name="PLAUR">
            <celldesigner:notes>
              <html xmlns="http://www.w3.org/1999/xhtml">
                <head>
                  <title/>
                </head>
                <body>EntrezGene_ID: 5329

<rdf:RDF xmlns:rdf="http://www.w3.org/1999/02/22-rdf-syntax-ns#" xmlns:dc="http://purl.org/dc/elements/1.1/" xmlns:dcterms="http://purl.org/dc/terms/" xmlns:vCard="http://www.w3.org/2001/vcard-rdf/3.0#" xmlns:bqbiol="http://biomodels.net/biology-qualifiers/" xmlns:bqmodel="http://biomodels.net/model-qualifiers/"><rdf:Description rdf:about="#s_id_path_2_i254"><bqbiol:isDescribedBy><rdf:Bag><rdf:li rdf:resource="urn:miriam:ncbigene:5329"/></rdf:Bag></bqbiol:isDescribedBy><dcterms:modified rdf:parseType="Resource"/></rdf:Description></rdf:RDF>
</body>
              </html>
            </celldesigner:notes>
            <celldesigner:annotation>
              <celldesigner:complexSpecies>s_id_path_2_i173</celldesigner:complexSpecies>
              <celldesigner:speciesIdentity>
                <celldesigner:class>GENE</celldesigner:class>
                <celldesigner:geneReference>g_s_id_path_2_i254</celldesigner:geneReference>
                <celldesigner:name>PLAUR</celldesigner:name>
              </celldesigner:speciesIdentity>
            </celldesigner:annotation>
          </celldesigner:species>
          <celldesigner:species id="s_id_path_0_i1b1" name="PTGS2">
            <celldesigner:notes>
              <html xmlns="http://www.w3.org/1999/xhtml">
                <head>
                  <title/>
                </head>
                <body>Name: prostaglandin-endoperoxide synthase 2
Synonyms: COX2
HGNC_ID: 9605
EntrezGene_ID: 5743
RefSeq_ID: NM_000963

<rdf:RDF xmlns:rdf="http://www.w3.org/1999/02/22-rdf-syntax-ns#" xmlns:dc="http://purl.org/dc/elements/1.1/" xmlns:dcterms="http://purl.org/dc/terms/" xmlns:vCard="http://www.w3.org/2001/vcard-rdf/3.0#" xmlns:bqbiol="http://biomodels.net/biology-qualifiers/" xmlns:bqmodel="http://biomodels.net/model-qualifiers/"><rdf:Description rdf:about="#s_id_path_0_i1b1"><bqbiol:isDescribedBy><rdf:Bag><rdf:li rdf:resource="urn:miriam:ensembl:ENSG00000073756"/></rdf:Bag></bqbiol:isDescribedBy><bqbiol:isDescribedBy><rdf:Bag><rdf:li rdf:resource="urn:miriam:hgnc:9605"/></rdf:Bag></bqbiol:isDescribedBy><bqbiol:isDescribedBy><rdf:Bag><rdf:li rdf:resource="urn:miriam:hgnc.symbol:PTGS2"/></rdf:Bag></bqbiol:isDescribedBy><bqbiol:isDescribedBy><rdf:Bag><rdf:li rdf:resource="urn:miriam:uniprot:P35354"/></rdf:Bag></bqbiol:isDescribedBy><bqbiol:isDescribedBy><rdf:Bag><rdf:li rdf:resource="urn:miriam:refseq:NM_000963"/></rdf:Bag></bqbiol:isDescribedBy><bqbiol:isDescribedBy><rdf:Bag><rdf:li rdf:resource="urn:miriam:ncbigene:5743"/></rdf:Bag></bqbiol:isDescribedBy><dcterms:modified rdf:parseType="Resource"/></rdf:Description></rdf:RDF>
</body>
              </html>
            </celldesigner:notes>
            <celldesigner:annotation>
              <celldesigner:complexSpecies>s_id_path_0_i15f</celldesigner:complexSpecies>
              <celldesigner:speciesIdentity>
                <celldesigner:class>RNA</celldesigner:class>
                <celldesigner:rnaReference>r_s_id_path_0_i1b1</celldesigner:rnaReference>
                <celldesigner:name>PTGS2</celldesigner:name>
              </celldesigner:speciesIdentity>
            </celldesigner:annotation>
          </celldesigner:species>
          <celldesigner:species id="s_id_path_0_i452" name="NOS2">
            <celldesigner:notes>
              <html xmlns="http://www.w3.org/1999/xhtml">
                <head>
                  <title/>
                </head>
                <body>Name: nitric oxide synthase 2
Synonyms: HEP-NOS, NOS, iNOS
HGNC_ID: 7873
EntrezGene_ID: 4843
RefSeq_ID: NM_000625

<rdf:RDF xmlns:rdf="http://www.w3.org/1999/02/22-rdf-syntax-ns#" xmlns:dc="http://purl.org/dc/elements/1.1/" xmlns:dcterms="http://purl.org/dc/terms/" xmlns:vCard="http://www.w3.org/2001/vcard-rdf/3.0#" xmlns:bqbiol="http://biomodels.net/biology-qualifiers/" xmlns:bqmodel="http://biomodels.net/model-qualifiers/"><rdf:Description rdf:about="#s_id_path_0_i452"><bqbiol:isDescribedBy><rdf:Bag><rdf:li rdf:resource="urn:miriam:hgnc.symbol:NOS2"/></rdf:Bag></bqbiol:isDescribedBy><bqbiol:isDescribedBy><rdf:Bag><rdf:li rdf:resource="urn:miriam:hgnc:7873"/></rdf:Bag></bqbiol:isDescribedBy><bqbiol:isDescribedBy><rdf:Bag><rdf:li rdf:resource="urn:miriam:uniprot:P35228"/></rdf:Bag></bqbiol:isDescribedBy><bqbiol:isDescribedBy><rdf:Bag><rdf:li rdf:resource="urn:miriam:refseq:NM_000625"/></rdf:Bag></bqbiol:isDescribedBy><bqbiol:isDescribedBy><rdf:Bag><rdf:li rdf:resource="urn:miriam:ensembl:ENSG00000007171"/></rdf:Bag></bqbiol:isDescribedBy><bqbiol:isDescribedBy><rdf:Bag><rdf:li rdf:resource="urn:miriam:ncbigene:4843"/></rdf:Bag></bqbiol:isDescribedBy><dcterms:modified rdf:parseType="Resource"/></rdf:Description></rdf:RDF>
</body>
              </html>
            </celldesigner:notes>
            <celldesigner:annotation>
              <celldesigner:complexSpecies>s_id_path_0_i15f</celldesigner:complexSpecies>
              <celldesigner:speciesIdentity>
                <celldesigner:class>RNA</celldesigner:class>
                <celldesigner:rnaReference>r_s_id_path_0_i452</celldesigner:rnaReference>
                <celldesigner:name>NOS2</celldesigner:name>
              </celldesigner:speciesIdentity>
            </celldesigner:annotation>
          </celldesigner:species>
          <celldesigner:species id="s_id_path_2_i275" name="F8">
            <celldesigner:notes>
              <html xmlns="http://www.w3.org/1999/xhtml">
                <head>
                  <title/>
                </head>
                <body>EntrezGene_ID: 2157

<rdf:RDF xmlns:rdf="http://www.w3.org/1999/02/22-rdf-syntax-ns#" xmlns:dc="http://purl.org/dc/elements/1.1/" xmlns:dcterms="http://purl.org/dc/terms/" xmlns:vCard="http://www.w3.org/2001/vcard-rdf/3.0#" xmlns:bqbiol="http://biomodels.net/biology-qualifiers/" xmlns:bqmodel="http://biomodels.net/model-qualifiers/"><rdf:Description rdf:about="#s_id_path_2_i275"><bqbiol:isDescribedBy><rdf:Bag><rdf:li rdf:resource="urn:miriam:ncbigene:2157"/></rdf:Bag></bqbiol:isDescribedBy><dcterms:modified rdf:parseType="Resource"/></rdf:Description></rdf:RDF>
</body>
              </html>
            </celldesigner:notes>
            <celldesigner:annotation>
              <celldesigner:complexSpecies>s_id_path_2_i1d7</celldesigner:complexSpecies>
              <celldesigner:speciesIdentity>
                <celldesigner:class>GENE</celldesigner:class>
                <celldesigner:geneReference>g_s_id_path_2_i275</celldesigner:geneReference>
                <celldesigner:name>F8</celldesigner:name>
              </celldesigner:speciesIdentity>
            </celldesigner:annotation>
          </celldesigner:species>
          <celldesigner:species id="s_id_path_2_i363" name="VWF">
            <celldesigner:notes>
              <html xmlns="http://www.w3.org/1999/xhtml">
                <head>
                  <title/>
                </head>
                <body>EntrezGene_ID: 7450

<rdf:RDF xmlns:rdf="http://www.w3.org/1999/02/22-rdf-syntax-ns#" xmlns:dc="http://purl.org/dc/elements/1.1/" xmlns:dcterms="http://purl.org/dc/terms/" xmlns:vCard="http://www.w3.org/2001/vcard-rdf/3.0#" xmlns:bqbiol="http://biomodels.net/biology-qualifiers/" xmlns:bqmodel="http://biomodels.net/model-qualifiers/"><rdf:Description rdf:about="#s_id_path_2_i363"><bqbiol:isDescribedBy><rdf:Bag><rdf:li rdf:resource="urn:miriam:ncbigene:7450"/></rdf:Bag></bqbiol:isDescribedBy><dcterms:modified rdf:parseType="Resource"/></rdf:Description></rdf:RDF>
</body>
              </html>
            </celldesigner:notes>
            <celldesigner:annotation>
              <celldesigner:complexSpecies>s_id_path_2_i1d7</celldesigner:complexSpecies>
              <celldesigner:speciesIdentity>
                <celldesigner:class>GENE</celldesigner:class>
                <celldesigner:geneReference>g_s_id_path_2_i363</celldesigner:geneReference>
                <celldesigner:name>VWF</celldesigner:name>
              </celldesigner:speciesIdentity>
            </celldesigner:annotation>
          </celldesigner:species>
          <celldesigner:species id="s_id_path_2_i3d8" name="F9">
            <celldesigner:notes>
              <html xmlns="http://www.w3.org/1999/xhtml">
                <head>
                  <title/>
                </head>
                <body>EntrezGene_ID: 2158

<rdf:RDF xmlns:rdf="http://www.w3.org/1999/02/22-rdf-syntax-ns#" xmlns:dc="http://purl.org/dc/elements/1.1/" xmlns:dcterms="http://purl.org/dc/terms/" xmlns:vCard="http://www.w3.org/2001/vcard-rdf/3.0#" xmlns:bqbiol="http://biomodels.net/biology-qualifiers/" xmlns:bqmodel="http://biomodels.net/model-qualifiers/"><rdf:Description rdf:about="#s_id_path_2_i3d8"><bqbiol:isDescribedBy><rdf:Bag><rdf:li rdf:resource="urn:miriam:ncbigene:2158"/></rdf:Bag></bqbiol:isDescribedBy><dcterms:modified rdf:parseType="Resource"/></rdf:Description></rdf:RDF>
</body>
              </html>
            </celldesigner:notes>
            <celldesigner:annotation>
              <celldesigner:complexSpecies>s_id_path_2_i1d7</celldesigner:complexSpecies>
              <celldesigner:speciesIdentity>
                <celldesigner:class>GENE</celldesigner:class>
                <celldesigner:geneReference>g_s_id_path_2_i3d8</celldesigner:geneReference>
                <celldesigner:name>F9</celldesigner:name>
              </celldesigner:speciesIdentity>
            </celldesigner:annotation>
          </celldesigner:species>
          <celldesigner:species id="s_id_path_2_i138" name="SERPINE2:GAG">
            <celldesigner:notes>
              <html xmlns="http://www.w3.org/1999/xhtml">
                <head>
                  <title/>
                </head>
                <body>Name: SERPINE2:GAG [plasma membrane]
Reactome_ID: R-CEL-5607782, R-HSA-5607782, R-XTR-5607782, R-RNO-5607782, R-DME-5607782, R-GGA-5607782, R-MMU-5607782, R-CFA-5607782, R-BTA-5607782, R-DRE-5607782, R-SSC-5607782

<rdf:RDF xmlns:rdf="http://www.w3.org/1999/02/22-rdf-syntax-ns#" xmlns:dc="http://purl.org/dc/elements/1.1/" xmlns:dcterms="http://purl.org/dc/terms/" xmlns:vCard="http://www.w3.org/2001/vcard-rdf/3.0#" xmlns:bqbiol="http://biomodels.net/biology-qualifiers/" xmlns:bqmodel="http://biomodels.net/model-qualifiers/"><rdf:Description rdf:about="#s_id_path_2_i138"><bqbiol:isHomologTo><rdf:Bag><rdf:li rdf:resource="urn:miriam:reactome:R-CEL-5607782"/></rdf:Bag></bqbiol:isHomologTo><bqbiol:is><rdf:Bag><rdf:li rdf:resource="urn:miriam:reactome:R-HSA-5607782"/></rdf:Bag></bqbiol:is><bqbiol:isHomologTo><rdf:Bag><rdf:li rdf:resource="urn:miriam:reactome:R-XTR-5607782"/></rdf:Bag></bqbiol:isHomologTo><bqbiol:hasPart><rdf:Bag><rdf:li rdf:resource="urn:miriam:obo.chebi:CHEBI%3A18085"/></rdf:Bag></bqbiol:hasPart><bqbiol:isHomologTo><rdf:Bag><rdf:li rdf:resource="urn:miriam:reactome:R-RNO-5607782"/></rdf:Bag></bqbiol:isHomologTo><bqbiol:isHomologTo><rdf:Bag><rdf:li rdf:resource="urn:miriam:reactome:R-DME-5607782"/></rdf:Bag></bqbiol:isHomologTo><bqbiol:hasPart><rdf:Bag><rdf:li rdf:resource="urn:miriam:uniprot:P07093"/></rdf:Bag></bqbiol:hasPart><bqbiol:isHomologTo><rdf:Bag><rdf:li rdf:resource="urn:miriam:reactome:R-GGA-5607782"/></rdf:Bag></bqbiol:isHomologTo><bqbiol:isHomologTo><rdf:Bag><rdf:li rdf:resource="urn:miriam:reactome:R-MMU-5607782"/></rdf:Bag></bqbiol:isHomologTo><bqbiol:isHomologTo><rdf:Bag><rdf:li rdf:resource="urn:miriam:reactome:R-CFA-5607782"/></rdf:Bag></bqbiol:isHomologTo><bqbiol:isHomologTo><rdf:Bag><rdf:li rdf:resource="urn:miriam:reactome:R-BTA-5607782"/></rdf:Bag></bqbiol:isHomologTo><bqbiol:isHomologTo><rdf:Bag><rdf:li rdf:resource="urn:miriam:reactome:R-DRE-5607782"/></rdf:Bag></bqbiol:isHomologTo><bqbiol:isHomologTo><rdf:Bag><rdf:li rdf:resource="urn:miriam:reactome:R-SSC-5607782"/></rdf:Bag></bqbiol:isHomologTo><dcterms:modified rdf:parseType="Resource"/></rdf:Description></rdf:RDF>
</body>
              </html>
            </celldesigner:notes>
            <celldesigner:annotation>
              <celldesigner:complexSpecies>s_id_path_2_i199</celldesigner:complexSpecies>
              <celldesigner:speciesIdentity>
                <celldesigner:class>COMPLEX</celldesigner:class>
                <celldesigner:name>SERPINE2:GAG</celldesigner:name>
              </celldesigner:speciesIdentity>
            </celldesigner:annotation>
          </celldesigner:species>
          <celldesigner:species id="s_id_path_0_i331" name="TLR1">
            <celldesigner:notes>
              <html xmlns="http://www.w3.org/1999/xhtml">
                <head>
                  <title/>
                </head>
                <body>Name: toll like receptor 1
Synonyms: CD281, KIAA0012, rsc786
HGNC_ID: 11847
EntrezGene_ID: 7096
RefSeq_ID: NM_003263

<rdf:RDF xmlns:rdf="http://www.w3.org/1999/02/22-rdf-syntax-ns#" xmlns:dc="http://purl.org/dc/elements/1.1/" xmlns:dcterms="http://purl.org/dc/terms/" xmlns:vCard="http://www.w3.org/2001/vcard-rdf/3.0#" xmlns:bqbiol="http://biomodels.net/biology-qualifiers/" xmlns:bqmodel="http://biomodels.net/model-qualifiers/"><rdf:Description rdf:about="#s_id_path_0_i331"><bqbiol:isDescribedBy><rdf:Bag><rdf:li rdf:resource="urn:miriam:hgnc:11847"/></rdf:Bag></bqbiol:isDescribedBy><bqbiol:isDescribedBy><rdf:Bag><rdf:li rdf:resource="urn:miriam:ncbigene:7096"/></rdf:Bag></bqbiol:isDescribedBy><bqbiol:isDescribedBy><rdf:Bag><rdf:li rdf:resource="urn:miriam:ensembl:ENSG00000174125"/></rdf:Bag></bqbiol:isDescribedBy><bqbiol:isDescribedBy><rdf:Bag><rdf:li rdf:resource="urn:miriam:refseq:NM_003263"/></rdf:Bag></bqbiol:isDescribedBy><bqbiol:isDescribedBy><rdf:Bag><rdf:li rdf:resource="urn:miriam:uniprot:Q15399"/></rdf:Bag></bqbiol:isDescribedBy><bqbiol:isDescribedBy><rdf:Bag><rdf:li rdf:resource="urn:miriam:hgnc.symbol:TLR1"/></rdf:Bag></bqbiol:isDescribedBy><dcterms:modified rdf:parseType="Resource"/></rdf:Description></rdf:RDF>
</body>
              </html>
            </celldesigner:notes>
            <celldesigner:annotation>
              <celldesigner:complexSpecies>s_id_path_0_i189</celldesigner:complexSpecies>
              <celldesigner:speciesIdentity>
                <celldesigner:class>PROTEIN</celldesigner:class>
                <celldesigner:proteinReference>p_s_id_path_0_i331</celldesigner:proteinReference>
                <celldesigner:name>TLR1</celldesigner:name>
              </celldesigner:speciesIdentity>
            </celldesigner:annotation>
          </celldesigner:species>
          <celldesigner:species id="s_id_path_0_i449" name="TLR2">
            <celldesigner:notes>
              <html xmlns="http://www.w3.org/1999/xhtml">
                <head>
                  <title/>
                </head>
                <body>Name: toll like receptor 2
Synonyms: CD282, TIL4
HGNC_ID: 11848
EntrezGene_ID: 7097
RefSeq_ID: NM_001318787

<rdf:RDF xmlns:rdf="http://www.w3.org/1999/02/22-rdf-syntax-ns#" xmlns:dc="http://purl.org/dc/elements/1.1/" xmlns:dcterms="http://purl.org/dc/terms/" xmlns:vCard="http://www.w3.org/2001/vcard-rdf/3.0#" xmlns:bqbiol="http://biomodels.net/biology-qualifiers/" xmlns:bqmodel="http://biomodels.net/model-qualifiers/"><rdf:Description rdf:about="#s_id_path_0_i449"><bqbiol:isDescribedBy><rdf:Bag><rdf:li rdf:resource="urn:miriam:ncbigene:7097"/></rdf:Bag></bqbiol:isDescribedBy><bqbiol:isDescribedBy><rdf:Bag><rdf:li rdf:resource="urn:miriam:ensembl:ENSG00000137462"/></rdf:Bag></bqbiol:isDescribedBy><bqbiol:isDescribedBy><rdf:Bag><rdf:li rdf:resource="urn:miriam:uniprot:O60603"/></rdf:Bag></bqbiol:isDescribedBy><bqbiol:isDescribedBy><rdf:Bag><rdf:li rdf:resource="urn:miriam:refseq:NM_001318787"/></rdf:Bag></bqbiol:isDescribedBy><bqbiol:isDescribedBy><rdf:Bag><rdf:li rdf:resource="urn:miriam:hgnc.symbol:TLR2"/></rdf:Bag></bqbiol:isDescribedBy><bqbiol:isDescribedBy><rdf:Bag><rdf:li rdf:resource="urn:miriam:hgnc:11848"/></rdf:Bag></bqbiol:isDescribedBy><dcterms:modified rdf:parseType="Resource"/></rdf:Description></rdf:RDF>
</body>
              </html>
            </celldesigner:notes>
            <celldesigner:annotation>
              <celldesigner:complexSpecies>s_id_path_0_i189</celldesigner:complexSpecies>
              <celldesigner:speciesIdentity>
                <celldesigner:class>PROTEIN</celldesigner:class>
                <celldesigner:proteinReference>p_s_id_path_0_i449</celldesigner:proteinReference>
                <celldesigner:name>TLR2</celldesigner:name>
              </celldesigner:speciesIdentity>
            </celldesigner:annotation>
          </celldesigner:species>
          <celldesigner:species id="s_id_path_2_i362" name="11xCbxE_minus_PROS1">
            <celldesigner:notes>
              <html xmlns="http://www.w3.org/1999/xhtml">
                <head>
                  <title/>
                </head>
                <body>Name: 11xCbxE-PROS1 [plasma membrane]
Reactome_ID: R-GGA-141004, R-DRE-141004, R-CFA-141004, R-HSA-141004, R-XTR-141004, R-BTA-141004, R-MMU-141004, R-SSC-141004, R-RNO-141004
Pubmed_ID: 420821

<rdf:RDF xmlns:rdf="http://www.w3.org/1999/02/22-rdf-syntax-ns#" xmlns:dc="http://purl.org/dc/elements/1.1/" xmlns:dcterms="http://purl.org/dc/terms/" xmlns:vCard="http://www.w3.org/2001/vcard-rdf/3.0#" xmlns:bqbiol="http://biomodels.net/biology-qualifiers/" xmlns:bqmodel="http://biomodels.net/model-qualifiers/"><rdf:Description rdf:about="#s_id_path_2_i362"><bqbiol:isHomologTo><rdf:Bag><rdf:li rdf:resource="urn:miriam:reactome:R-GGA-141004"/></rdf:Bag></bqbiol:isHomologTo><bqbiol:isHomologTo><rdf:Bag><rdf:li rdf:resource="urn:miriam:reactome:R-DRE-141004"/></rdf:Bag></bqbiol:isHomologTo><bqbiol:isHomologTo><rdf:Bag><rdf:li rdf:resource="urn:miriam:reactome:R-CFA-141004"/></rdf:Bag></bqbiol:isHomologTo><bqbiol:is><rdf:Bag><rdf:li rdf:resource="urn:miriam:reactome:R-HSA-141004"/></rdf:Bag></bqbiol:is><bqbiol:isHomologTo><rdf:Bag><rdf:li rdf:resource="urn:miriam:reactome:R-XTR-141004"/></rdf:Bag></bqbiol:isHomologTo><bqbiol:is><rdf:Bag><rdf:li rdf:resource="urn:miriam:uniprot:P07225"/></rdf:Bag></bqbiol:is><bqbiol:isDescribedBy><rdf:Bag><rdf:li rdf:resource="urn:miriam:pubmed:420821"/></rdf:Bag></bqbiol:isDescribedBy><bqbiol:isHomologTo><rdf:Bag><rdf:li rdf:resource="urn:miriam:reactome:R-BTA-141004"/></rdf:Bag></bqbiol:isHomologTo><bqbiol:isHomologTo><rdf:Bag><rdf:li rdf:resource="urn:miriam:reactome:R-MMU-141004"/></rdf:Bag></bqbiol:isHomologTo><bqbiol:isHomologTo><rdf:Bag><rdf:li rdf:resource="urn:miriam:reactome:R-SSC-141004"/></rdf:Bag></bqbiol:isHomologTo><bqbiol:isHomologTo><rdf:Bag><rdf:li rdf:resource="urn:miriam:reactome:R-RNO-141004"/></rdf:Bag></bqbiol:isHomologTo><dcterms:modified rdf:parseType="Resource"/></rdf:Description></rdf:RDF>
</body>
              </html>
            </celldesigner:notes>
            <celldesigner:annotation>
              <celldesigner:complexSpecies>s_id_path_2_i1c5</celldesigner:complexSpecies>
              <celldesigner:speciesIdentity>
                <celldesigner:class>PROTEIN</celldesigner:class>
                <celldesigner:proteinReference>p_s_id_path_2_i362</celldesigner:proteinReference>
                <celldesigner:name>11xCbxE_minus_PROS1</celldesigner:name>
              </celldesigner:speciesIdentity>
            </celldesigner:annotation>
          </celldesigner:species>
          <celldesigner:species id="s_id_path_2_i459" name="factor_space_XII">
            <celldesigner:notes>
              <html xmlns="http://www.w3.org/1999/xhtml">
                <head>
                  <title/>
                </head>
                <body>Name: factor XII [plasma membrane]
Reactome_ID: R-SSC-158214, R-BTA-158214, R-RNO-158214, R-MMU-158214, R-HSA-158214, R-XTR-158214

<rdf:RDF xmlns:rdf="http://www.w3.org/1999/02/22-rdf-syntax-ns#" xmlns:dc="http://purl.org/dc/elements/1.1/" xmlns:dcterms="http://purl.org/dc/terms/" xmlns:vCard="http://www.w3.org/2001/vcard-rdf/3.0#" xmlns:bqbiol="http://biomodels.net/biology-qualifiers/" xmlns:bqmodel="http://biomodels.net/model-qualifiers/"><rdf:Description rdf:about="#s_id_path_2_i459"><bqbiol:isHomologTo><rdf:Bag><rdf:li rdf:resource="urn:miriam:reactome:R-SSC-158214"/></rdf:Bag></bqbiol:isHomologTo><bqbiol:isHomologTo><rdf:Bag><rdf:li rdf:resource="urn:miriam:reactome:R-BTA-158214"/></rdf:Bag></bqbiol:isHomologTo><bqbiol:isHomologTo><rdf:Bag><rdf:li rdf:resource="urn:miriam:reactome:R-RNO-158214"/></rdf:Bag></bqbiol:isHomologTo><bqbiol:is><rdf:Bag><rdf:li rdf:resource="urn:miriam:uniprot:P00748"/></rdf:Bag></bqbiol:is><bqbiol:isHomologTo><rdf:Bag><rdf:li rdf:resource="urn:miriam:reactome:R-MMU-158214"/></rdf:Bag></bqbiol:isHomologTo><bqbiol:is><rdf:Bag><rdf:li rdf:resource="urn:miriam:reactome:R-HSA-158214"/></rdf:Bag></bqbiol:is><bqbiol:isHomologTo><rdf:Bag><rdf:li rdf:resource="urn:miriam:reactome:R-XTR-158214"/></rdf:Bag></bqbiol:isHomologTo><dcterms:modified rdf:parseType="Resource"/></rdf:Description></rdf:RDF>
</body>
              </html>
            </celldesigner:notes>
            <celldesigner:annotation>
              <celldesigner:complexSpecies>s_id_path_2_ie3</celldesigner:complexSpecies>
              <celldesigner:speciesIdentity>
                <celldesigner:class>PROTEIN</celldesigner:class>
                <celldesigner:proteinReference>p_s_id_path_2_i459</celldesigner:proteinReference>
                <celldesigner:name>factor_space_XII</celldesigner:name>
              </celldesigner:speciesIdentity>
            </celldesigner:annotation>
          </celldesigner:species>
          <celldesigner:species id="s_id_path_2_i310" name="Thrombin">
            <celldesigner:notes>
              <html xmlns="http://www.w3.org/1999/xhtml">
                <head>
                  <title/>
                </head>
                <body>
                  <rdf:RDF xmlns:rdf="http://www.w3.org/1999/02/22-rdf-syntax-ns#" xmlns:dc="http://purl.org/dc/elements/1.1/" xmlns:dcterms="http://purl.org/dc/terms/" xmlns:vCard="http://www.w3.org/2001/vcard-rdf/3.0#" xmlns:bqbiol="http://biomodels.net/biology-qualifiers/" xmlns:bqmodel="http://biomodels.net/model-qualifiers/">
                    <rdf:Description rdf:about="#s_id_path_2_i310">
                      <dcterms:modified rdf:parseType="Resource"/>
                    </rdf:Description>
                  </rdf:RDF>
                </body>
              </html>
            </celldesigner:notes>
            <celldesigner:annotation>
              <celldesigner:complexSpecies>s_id_path_2_i13f</celldesigner:complexSpecies>
              <celldesigner:speciesIdentity>
                <celldesigner:class>UNKNOWN</celldesigner:class>
                <celldesigner:name>Thrombin</celldesigner:name>
              </celldesigner:speciesIdentity>
            </celldesigner:annotation>
          </celldesigner:species>
          <celldesigner:species id="s_id_path_2_i483" name="F2">
            <celldesigner:notes>
              <html xmlns="http://www.w3.org/1999/xhtml">
                <head>
                  <title/>
                </head>
                <body>EntrezGene_ID: 2147

<rdf:RDF xmlns:rdf="http://www.w3.org/1999/02/22-rdf-syntax-ns#" xmlns:dc="http://purl.org/dc/elements/1.1/" xmlns:dcterms="http://purl.org/dc/terms/" xmlns:vCard="http://www.w3.org/2001/vcard-rdf/3.0#" xmlns:bqbiol="http://biomodels.net/biology-qualifiers/" xmlns:bqmodel="http://biomodels.net/model-qualifiers/"><rdf:Description rdf:about="#s_id_path_2_i483"><bqbiol:isDescribedBy><rdf:Bag><rdf:li rdf:resource="urn:miriam:ncbigene:2147"/></rdf:Bag></bqbiol:isDescribedBy><dcterms:modified rdf:parseType="Resource"/></rdf:Description></rdf:RDF>
</body>
              </html>
            </celldesigner:notes>
            <celldesigner:annotation>
              <celldesigner:complexSpecies>s_id_path_2_i13f</celldesigner:complexSpecies>
              <celldesigner:speciesIdentity>
                <celldesigner:class>GENE</celldesigner:class>
                <celldesigner:geneReference>g_s_id_path_2_i483</celldesigner:geneReference>
                <celldesigner:name>F2</celldesigner:name>
              </celldesigner:speciesIdentity>
            </celldesigner:annotation>
          </celldesigner:species>
          <celldesigner:species id="s_id_path_2_i448" name="ARL13B">
            <celldesigner:notes>
              <html xmlns="http://www.w3.org/1999/xhtml">
                <head>
                  <title/>
                </head>
                <body>
                  <rdf:RDF xmlns:rdf="http://www.w3.org/1999/02/22-rdf-syntax-ns#" xmlns:dc="http://purl.org/dc/elements/1.1/" xmlns:dcterms="http://purl.org/dc/terms/" xmlns:vCard="http://www.w3.org/2001/vcard-rdf/3.0#" xmlns:bqbiol="http://biomodels.net/biology-qualifiers/" xmlns:bqmodel="http://biomodels.net/model-qualifiers/">
                    <rdf:Description rdf:about="#s_id_path_2_i448">
                      <bqbiol:isDescribedBy>
                        <rdf:Bag>
                          <rdf:li rdf:resource="urn:miriam:ensembl:ENSG00000169379"/>
                        </rdf:Bag>
                      </bqbiol:isDescribedBy>
                      <dcterms:modified rdf:parseType="Resource"/>
                    </rdf:Description>
                  </rdf:RDF>
                </body>
              </html>
            </celldesigner:notes>
            <celldesigner:annotation>
              <celldesigner:complexSpecies>s_id_path_2_i131</celldesigner:complexSpecies>
              <celldesigner:speciesIdentity>
                <celldesigner:class>GENE</celldesigner:class>
                <celldesigner:geneReference>g_s_id_path_2_i448</celldesigner:geneReference>
                <celldesigner:name>ARL13B</celldesigner:name>
              </celldesigner:speciesIdentity>
            </celldesigner:annotation>
          </celldesigner:species>
          <celldesigner:species id="s_id_path_2_i502" name="GDP">
            <celldesigner:notes>
              <html xmlns="http://www.w3.org/1999/xhtml">
                <head>
                  <title/>
                </head>
                <body>
                  <rdf:RDF xmlns:rdf="http://www.w3.org/1999/02/22-rdf-syntax-ns#" xmlns:dc="http://purl.org/dc/elements/1.1/" xmlns:dcterms="http://purl.org/dc/terms/" xmlns:vCard="http://www.w3.org/2001/vcard-rdf/3.0#" xmlns:bqbiol="http://biomodels.net/biology-qualifiers/" xmlns:bqmodel="http://biomodels.net/model-qualifiers/">
                    <rdf:Description rdf:about="#s_id_path_2_i502">
                      <bqbiol:isDescribedBy>
                        <rdf:Bag>
                          <rdf:li rdf:resource="urn:miriam:obo.chebi:CHEBI%3A17552"/>
                        </rdf:Bag>
                      </bqbiol:isDescribedBy>
                      <dcterms:modified rdf:parseType="Resource"/>
                    </rdf:Description>
                  </rdf:RDF>
                </body>
              </html>
            </celldesigner:notes>
            <celldesigner:annotation>
              <celldesigner:complexSpecies>s_id_path_2_i131</celldesigner:complexSpecies>
              <celldesigner:speciesIdentity>
                <celldesigner:class>SIMPLE_MOLECULE</celldesigner:class>
                <celldesigner:name>GDP</celldesigner:name>
              </celldesigner:speciesIdentity>
            </celldesigner:annotation>
          </celldesigner:species>
          <celldesigner:species id="s_id_path_2_i2a3" name="F5">
            <celldesigner:notes>
              <html xmlns="http://www.w3.org/1999/xhtml">
                <head>
                  <title/>
                </head>
                <body>EntrezGene_ID: 2153

<rdf:RDF xmlns:rdf="http://www.w3.org/1999/02/22-rdf-syntax-ns#" xmlns:dc="http://purl.org/dc/elements/1.1/" xmlns:dcterms="http://purl.org/dc/terms/" xmlns:vCard="http://www.w3.org/2001/vcard-rdf/3.0#" xmlns:bqbiol="http://biomodels.net/biology-qualifiers/" xmlns:bqmodel="http://biomodels.net/model-qualifiers/"><rdf:Description rdf:about="#s_id_path_2_i2a3"><bqbiol:isDescribedBy><rdf:Bag><rdf:li rdf:resource="urn:miriam:ncbigene:2153"/></rdf:Bag></bqbiol:isDescribedBy><dcterms:modified rdf:parseType="Resource"/></rdf:Description></rdf:RDF>
</body>
              </html>
            </celldesigner:notes>
            <celldesigner:annotation>
              <celldesigner:complexSpecies>s_id_path_2_i197</celldesigner:complexSpecies>
              <celldesigner:speciesIdentity>
                <celldesigner:class>GENE</celldesigner:class>
                <celldesigner:geneReference>g_s_id_path_2_i2a3</celldesigner:geneReference>
                <celldesigner:name>F5</celldesigner:name>
              </celldesigner:speciesIdentity>
            </celldesigner:annotation>
          </celldesigner:species>
          <celldesigner:species id="s_id_path_2_i48f" name="F10">
            <celldesigner:notes>
              <html xmlns="http://www.w3.org/1999/xhtml">
                <head>
                  <title/>
                </head>
                <body>EntrezGene_ID: 2159

<rdf:RDF xmlns:rdf="http://www.w3.org/1999/02/22-rdf-syntax-ns#" xmlns:dc="http://purl.org/dc/elements/1.1/" xmlns:dcterms="http://purl.org/dc/terms/" xmlns:vCard="http://www.w3.org/2001/vcard-rdf/3.0#" xmlns:bqbiol="http://biomodels.net/biology-qualifiers/" xmlns:bqmodel="http://biomodels.net/model-qualifiers/"><rdf:Description rdf:about="#s_id_path_2_i48f"><bqbiol:isDescribedBy><rdf:Bag><rdf:li rdf:resource="urn:miriam:ncbigene:2159"/></rdf:Bag></bqbiol:isDescribedBy><dcterms:modified rdf:parseType="Resource"/></rdf:Description></rdf:RDF>
</body>
              </html>
            </celldesigner:notes>
            <celldesigner:annotation>
              <celldesigner:complexSpecies>s_id_path_2_i197</celldesigner:complexSpecies>
              <celldesigner:speciesIdentity>
                <celldesigner:class>GENE</celldesigner:class>
                <celldesigner:geneReference>g_s_id_path_2_i48f</celldesigner:geneReference>
                <celldesigner:name>F10</celldesigner:name>
              </celldesigner:speciesIdentity>
            </celldesigner:annotation>
          </celldesigner:species>
          <celldesigner:species id="s_id_path_2_i441" name="PDE6B">
            <celldesigner:notes>
              <html xmlns="http://www.w3.org/1999/xhtml">
                <head>
                  <title/>
                </head>
                <body>
                  <rdf:RDF xmlns:rdf="http://www.w3.org/1999/02/22-rdf-syntax-ns#" xmlns:dc="http://purl.org/dc/elements/1.1/" xmlns:dcterms="http://purl.org/dc/terms/" xmlns:vCard="http://www.w3.org/2001/vcard-rdf/3.0#" xmlns:bqbiol="http://biomodels.net/biology-qualifiers/" xmlns:bqmodel="http://biomodels.net/model-qualifiers/">
                    <rdf:Description rdf:about="#s_id_path_2_i441">
                      <bqbiol:isDescribedBy>
                        <rdf:Bag>
                          <rdf:li rdf:resource="urn:miriam:ensembl:ENSG00000133256"/>
                        </rdf:Bag>
                      </bqbiol:isDescribedBy>
                      <dcterms:modified rdf:parseType="Resource"/>
                    </rdf:Description>
                  </rdf:RDF>
                </body>
              </html>
            </celldesigner:notes>
            <celldesigner:annotation>
              <celldesigner:complexSpecies>s_id_path_2_i152</celldesigner:complexSpecies>
              <celldesigner:speciesIdentity>
                <celldesigner:class>GENE</celldesigner:class>
                <celldesigner:geneReference>g_s_id_path_2_i441</celldesigner:geneReference>
                <celldesigner:name>PDE6B</celldesigner:name>
              </celldesigner:speciesIdentity>
            </celldesigner:annotation>
          </celldesigner:species>
          <celldesigner:species id="s_id_path_2_i48c" name="PDE6A">
            <celldesigner:notes>
              <html xmlns="http://www.w3.org/1999/xhtml">
                <head>
                  <title/>
                </head>
                <body>
                  <rdf:RDF xmlns:rdf="http://www.w3.org/1999/02/22-rdf-syntax-ns#" xmlns:dc="http://purl.org/dc/elements/1.1/" xmlns:dcterms="http://purl.org/dc/terms/" xmlns:vCard="http://www.w3.org/2001/vcard-rdf/3.0#" xmlns:bqbiol="http://biomodels.net/biology-qualifiers/" xmlns:bqmodel="http://biomodels.net/model-qualifiers/">
                    <rdf:Description rdf:about="#s_id_path_2_i48c">
                      <bqbiol:isDescribedBy>
                        <rdf:Bag>
                          <rdf:li rdf:resource="urn:miriam:ensembl:ENSG00000132915"/>
                        </rdf:Bag>
                      </bqbiol:isDescribedBy>
                      <dcterms:modified rdf:parseType="Resource"/>
                    </rdf:Description>
                  </rdf:RDF>
                </body>
              </html>
            </celldesigner:notes>
            <celldesigner:annotation>
              <celldesigner:complexSpecies>s_id_path_2_i152</celldesigner:complexSpecies>
              <celldesigner:speciesIdentity>
                <celldesigner:class>GENE</celldesigner:class>
                <celldesigner:geneReference>g_s_id_path_2_i48c</celldesigner:geneReference>
                <celldesigner:name>PDE6A</celldesigner:name>
              </celldesigner:speciesIdentity>
            </celldesigner:annotation>
          </celldesigner:species>
          <celldesigner:species id="s_id_path_0_i24c" name="CXCL2">
            <celldesigner:notes>
              <html xmlns="http://www.w3.org/1999/xhtml">
                <head>
                  <title/>
                </head>
                <body>Name: C-X-C motif chemokine ligand 2
Synonyms: CINC-2a, GROb, MGSA-b, MIP-2a, SCYB2
HGNC_ID: 4603
EntrezGene_ID: 2920
RefSeq_ID: NM_002089

<rdf:RDF xmlns:rdf="http://www.w3.org/1999/02/22-rdf-syntax-ns#" xmlns:dc="http://purl.org/dc/elements/1.1/" xmlns:dcterms="http://purl.org/dc/terms/" xmlns:vCard="http://www.w3.org/2001/vcard-rdf/3.0#" xmlns:bqbiol="http://biomodels.net/biology-qualifiers/" xmlns:bqmodel="http://biomodels.net/model-qualifiers/"><rdf:Description rdf:about="#s_id_path_0_i24c"><bqbiol:isDescribedBy><rdf:Bag><rdf:li rdf:resource="urn:miriam:ncbigene:2920"/></rdf:Bag></bqbiol:isDescribedBy><bqbiol:isDescribedBy><rdf:Bag><rdf:li rdf:resource="urn:miriam:hgnc.symbol:CXCL2"/></rdf:Bag></bqbiol:isDescribedBy><bqbiol:isDescribedBy><rdf:Bag><rdf:li rdf:resource="urn:miriam:ensembl:ENSG00000081041"/></rdf:Bag></bqbiol:isDescribedBy><bqbiol:isDescribedBy><rdf:Bag><rdf:li rdf:resource="urn:miriam:uniprot:P19875"/></rdf:Bag></bqbiol:isDescribedBy><bqbiol:isDescribedBy><rdf:Bag><rdf:li rdf:resource="urn:miriam:refseq:NM_002089"/></rdf:Bag></bqbiol:isDescribedBy><bqbiol:isDescribedBy><rdf:Bag><rdf:li rdf:resource="urn:miriam:hgnc:4603"/></rdf:Bag></bqbiol:isDescribedBy><dcterms:modified rdf:parseType="Resource"/></rdf:Description></rdf:RDF>
</body>
              </html>
            </celldesigner:notes>
            <celldesigner:annotation>
              <celldesigner:complexSpecies>s_id_path_0_i161</celldesigner:complexSpecies>
              <celldesigner:speciesIdentity>
                <celldesigner:class>PROTEIN</celldesigner:class>
                <celldesigner:proteinReference>p_s_id_path_0_i24c</celldesigner:proteinReference>
                <celldesigner:name>CXCL2</celldesigner:name>
              </celldesigner:speciesIdentity>
            </celldesigner:annotation>
          </celldesigner:species>
          <celldesigner:species id="s_id_path_0_i33f" name="CCL3">
            <celldesigner:notes>
              <html xmlns="http://www.w3.org/1999/xhtml">
                <head>
                  <title/>
                </head>
                <body>Name: C-C motif chemokine ligand 3
Synonyms: G0S19-1, LD78ALPHA, MIP-1-alpha
HGNC_ID: 10627
EntrezGene_ID: 6348
RefSeq_ID: NM_002983

<rdf:RDF xmlns:rdf="http://www.w3.org/1999/02/22-rdf-syntax-ns#" xmlns:dc="http://purl.org/dc/elements/1.1/" xmlns:dcterms="http://purl.org/dc/terms/" xmlns:vCard="http://www.w3.org/2001/vcard-rdf/3.0#" xmlns:bqbiol="http://biomodels.net/biology-qualifiers/" xmlns:bqmodel="http://biomodels.net/model-qualifiers/"><rdf:Description rdf:about="#s_id_path_0_i33f"><bqbiol:isDescribedBy><rdf:Bag><rdf:li rdf:resource="urn:miriam:uniprot:P10147"/></rdf:Bag></bqbiol:isDescribedBy><bqbiol:isDescribedBy><rdf:Bag><rdf:li rdf:resource="urn:miriam:refseq:NM_002983"/></rdf:Bag></bqbiol:isDescribedBy><bqbiol:isDescribedBy><rdf:Bag><rdf:li rdf:resource="urn:miriam:hgnc.symbol:CCL3"/></rdf:Bag></bqbiol:isDescribedBy><bqbiol:isDescribedBy><rdf:Bag><rdf:li rdf:resource="urn:miriam:ensembl:ENSG00000277632"/></rdf:Bag></bqbiol:isDescribedBy><bqbiol:isDescribedBy><rdf:Bag><rdf:li rdf:resource="urn:miriam:hgnc:10627"/></rdf:Bag></bqbiol:isDescribedBy><bqbiol:isDescribedBy><rdf:Bag><rdf:li rdf:resource="urn:miriam:ncbigene:6348"/></rdf:Bag></bqbiol:isDescribedBy><dcterms:modified rdf:parseType="Resource"/></rdf:Description></rdf:RDF>
</body>
              </html>
            </celldesigner:notes>
            <celldesigner:annotation>
              <celldesigner:complexSpecies>s_id_path_0_i161</celldesigner:complexSpecies>
              <celldesigner:speciesIdentity>
                <celldesigner:class>PROTEIN</celldesigner:class>
                <celldesigner:proteinReference>p_s_id_path_0_i33f</celldesigner:proteinReference>
                <celldesigner:name>CCL3</celldesigner:name>
              </celldesigner:speciesIdentity>
            </celldesigner:annotation>
          </celldesigner:species>
          <celldesigner:species id="s_id_path_0_i451" name="CCL2">
            <celldesigner:notes>
              <html xmlns="http://www.w3.org/1999/xhtml">
                <head>
                  <title/>
                </head>
                <body>Name: C-C motif chemokine ligand 2
Synonyms: GDCF-2, HC11, MCAF, MCP-1, MCP1, MGC9434, SMC-CF
HGNC_ID: 10618
EntrezGene_ID: 6347
RefSeq_ID: NM_002982

<rdf:RDF xmlns:rdf="http://www.w3.org/1999/02/22-rdf-syntax-ns#" xmlns:dc="http://purl.org/dc/elements/1.1/" xmlns:dcterms="http://purl.org/dc/terms/" xmlns:vCard="http://www.w3.org/2001/vcard-rdf/3.0#" xmlns:bqbiol="http://biomodels.net/biology-qualifiers/" xmlns:bqmodel="http://biomodels.net/model-qualifiers/"><rdf:Description rdf:about="#s_id_path_0_i451"><bqbiol:isDescribedBy><rdf:Bag><rdf:li rdf:resource="urn:miriam:refseq:NM_002982"/></rdf:Bag></bqbiol:isDescribedBy><bqbiol:isDescribedBy><rdf:Bag><rdf:li rdf:resource="urn:miriam:hgnc.symbol:CCL2"/></rdf:Bag></bqbiol:isDescribedBy><bqbiol:isDescribedBy><rdf:Bag><rdf:li rdf:resource="urn:miriam:uniprot:P13500"/></rdf:Bag></bqbiol:isDescribedBy><bqbiol:isDescribedBy><rdf:Bag><rdf:li rdf:resource="urn:miriam:ensembl:ENSG00000108691"/></rdf:Bag></bqbiol:isDescribedBy><bqbiol:isDescribedBy><rdf:Bag><rdf:li rdf:resource="urn:miriam:hgnc:10618"/></rdf:Bag></bqbiol:isDescribedBy><bqbiol:isDescribedBy><rdf:Bag><rdf:li rdf:resource="urn:miriam:ncbigene:6347"/></rdf:Bag></bqbiol:isDescribedBy><dcterms:modified rdf:parseType="Resource"/></rdf:Description></rdf:RDF>
</body>
              </html>
            </celldesigner:notes>
            <celldesigner:annotation>
              <celldesigner:complexSpecies>s_id_path_0_i161</celldesigner:complexSpecies>
              <celldesigner:speciesIdentity>
                <celldesigner:class>PROTEIN</celldesigner:class>
                <celldesigner:proteinReference>p_s_id_path_0_i451</celldesigner:proteinReference>
                <celldesigner:name>CCL2</celldesigner:name>
              </celldesigner:speciesIdentity>
            </celldesigner:annotation>
          </celldesigner:species>
          <celldesigner:species id="s_id_path_0_i468" name="CXCL1">
            <celldesigner:notes>
              <html xmlns="http://www.w3.org/1999/xhtml">
                <head>
                  <title/>
                </head>
                <body>Name: C-X-C motif chemokine ligand 1
Synonyms: GROa, MGSA-a, NAP-3, SCYB1
HGNC_ID: 4602
EntrezGene_ID: 2919
RefSeq_ID: NM_001511

<rdf:RDF xmlns:rdf="http://www.w3.org/1999/02/22-rdf-syntax-ns#" xmlns:dc="http://purl.org/dc/elements/1.1/" xmlns:dcterms="http://purl.org/dc/terms/" xmlns:vCard="http://www.w3.org/2001/vcard-rdf/3.0#" xmlns:bqbiol="http://biomodels.net/biology-qualifiers/" xmlns:bqmodel="http://biomodels.net/model-qualifiers/"><rdf:Description rdf:about="#s_id_path_0_i468"><bqbiol:isDescribedBy><rdf:Bag><rdf:li rdf:resource="urn:miriam:hgnc.symbol:CXCL1"/></rdf:Bag></bqbiol:isDescribedBy><bqbiol:isDescribedBy><rdf:Bag><rdf:li rdf:resource="urn:miriam:hgnc:4602"/></rdf:Bag></bqbiol:isDescribedBy><bqbiol:isDescribedBy><rdf:Bag><rdf:li rdf:resource="urn:miriam:ncbigene:2919"/></rdf:Bag></bqbiol:isDescribedBy><bqbiol:isDescribedBy><rdf:Bag><rdf:li rdf:resource="urn:miriam:uniprot:P09341"/></rdf:Bag></bqbiol:isDescribedBy><bqbiol:isDescribedBy><rdf:Bag><rdf:li rdf:resource="urn:miriam:refseq:NM_001511"/></rdf:Bag></bqbiol:isDescribedBy><bqbiol:isDescribedBy><rdf:Bag><rdf:li rdf:resource="urn:miriam:ensembl:ENSG00000163739"/></rdf:Bag></bqbiol:isDescribedBy><dcterms:modified rdf:parseType="Resource"/></rdf:Description></rdf:RDF>
</body>
              </html>
            </celldesigner:notes>
            <celldesigner:annotation>
              <celldesigner:complexSpecies>s_id_path_0_i161</celldesigner:complexSpecies>
              <celldesigner:speciesIdentity>
                <celldesigner:class>PROTEIN</celldesigner:class>
                <celldesigner:proteinReference>p_s_id_path_0_i468</celldesigner:proteinReference>
                <celldesigner:name>CXCL1</celldesigner:name>
              </celldesigner:speciesIdentity>
            </celldesigner:annotation>
          </celldesigner:species>
          <celldesigner:species id="s_id_path_0_i51d" name="CCL4">
            <celldesigner:notes>
              <html xmlns="http://www.w3.org/1999/xhtml">
                <head>
                  <title/>
                </head>
                <body>Name: C-C motif chemokine ligand 4
Synonyms: AT744.1, Act-2, MIP-1-beta
HGNC_ID: 10630
EntrezGene_ID: 6351
RefSeq_ID: NM_002984

<rdf:RDF xmlns:rdf="http://www.w3.org/1999/02/22-rdf-syntax-ns#" xmlns:dc="http://purl.org/dc/elements/1.1/" xmlns:dcterms="http://purl.org/dc/terms/" xmlns:vCard="http://www.w3.org/2001/vcard-rdf/3.0#" xmlns:bqbiol="http://biomodels.net/biology-qualifiers/" xmlns:bqmodel="http://biomodels.net/model-qualifiers/"><rdf:Description rdf:about="#s_id_path_0_i51d"><bqbiol:isDescribedBy><rdf:Bag><rdf:li rdf:resource="urn:miriam:ensembl:ENSG00000275302"/></rdf:Bag></bqbiol:isDescribedBy><bqbiol:isDescribedBy><rdf:Bag><rdf:li rdf:resource="urn:miriam:refseq:NM_002984"/></rdf:Bag></bqbiol:isDescribedBy><bqbiol:isDescribedBy><rdf:Bag><rdf:li rdf:resource="urn:miriam:hgnc.symbol:CCL4"/></rdf:Bag></bqbiol:isDescribedBy><bqbiol:isDescribedBy><rdf:Bag><rdf:li rdf:resource="urn:miriam:hgnc:10630"/></rdf:Bag></bqbiol:isDescribedBy><bqbiol:isDescribedBy><rdf:Bag><rdf:li rdf:resource="urn:miriam:ncbigene:6351"/></rdf:Bag></bqbiol:isDescribedBy><bqbiol:isDescribedBy><rdf:Bag><rdf:li rdf:resource="urn:miriam:uniprot:P13236"/></rdf:Bag></bqbiol:isDescribedBy><dcterms:modified rdf:parseType="Resource"/></rdf:Description></rdf:RDF>
</body>
              </html>
            </celldesigner:notes>
            <celldesigner:annotation>
              <celldesigner:complexSpecies>s_id_path_0_i161</celldesigner:complexSpecies>
              <celldesigner:speciesIdentity>
                <celldesigner:class>PROTEIN</celldesigner:class>
                <celldesigner:proteinReference>p_s_id_path_0_i51d</celldesigner:proteinReference>
                <celldesigner:name>CCL4</celldesigner:name>
              </celldesigner:speciesIdentity>
            </celldesigner:annotation>
          </celldesigner:species>
          <celldesigner:species id="s_id_path_0_i1e8" name="SRA1">
            <celldesigner:notes>
              <html xmlns="http://www.w3.org/1999/xhtml">
                <head>
                  <title/>
                </head>
                <body>Name: steroid receptor RNA activator 1
Synonyms: SRA, STRAA1
HGNC_ID: 11281
EntrezGene_ID: 10011
RefSeq_ID: NM_001035235

<rdf:RDF xmlns:rdf="http://www.w3.org/1999/02/22-rdf-syntax-ns#" xmlns:dc="http://purl.org/dc/elements/1.1/" xmlns:dcterms="http://purl.org/dc/terms/" xmlns:vCard="http://www.w3.org/2001/vcard-rdf/3.0#" xmlns:bqbiol="http://biomodels.net/biology-qualifiers/" xmlns:bqmodel="http://biomodels.net/model-qualifiers/"><rdf:Description rdf:about="#s_id_path_0_i1e8"><bqbiol:isDescribedBy><rdf:Bag><rdf:li rdf:resource="urn:miriam:refseq:NM_001035235"/></rdf:Bag></bqbiol:isDescribedBy><bqbiol:isDescribedBy><rdf:Bag><rdf:li rdf:resource="urn:miriam:hgnc:11281"/></rdf:Bag></bqbiol:isDescribedBy><bqbiol:isDescribedBy><rdf:Bag><rdf:li rdf:resource="urn:miriam:ncbigene:10011"/></rdf:Bag></bqbiol:isDescribedBy><bqbiol:isDescribedBy><rdf:Bag><rdf:li rdf:resource="urn:miriam:uniprot:Q9HD15"/></rdf:Bag></bqbiol:isDescribedBy><bqbiol:isDescribedBy><rdf:Bag><rdf:li rdf:resource="urn:miriam:hgnc.symbol:SRA1"/></rdf:Bag></bqbiol:isDescribedBy><bqbiol:isDescribedBy><rdf:Bag><rdf:li rdf:resource="urn:miriam:ensembl:ENSG00000213523"/></rdf:Bag></bqbiol:isDescribedBy><dcterms:modified rdf:parseType="Resource"/></rdf:Description></rdf:RDF>
</body>
              </html>
            </celldesigner:notes>
            <celldesigner:annotation>
              <celldesigner:complexSpecies>s_id_path_0_i11c</celldesigner:complexSpecies>
              <celldesigner:speciesIdentity>
                <celldesigner:class>PROTEIN</celldesigner:class>
                <celldesigner:proteinReference>p_s_id_path_0_i1e8</celldesigner:proteinReference>
                <celldesigner:name>SRA1</celldesigner:name>
              </celldesigner:speciesIdentity>
            </celldesigner:annotation>
          </celldesigner:species>
          <celldesigner:species id="s_id_path_0_i3d6" name="SNCA">
            <celldesigner:notes>
              <html xmlns="http://www.w3.org/1999/xhtml">
                <head>
                  <title/>
                </head>
                <body>Name: synuclein alpha
Synonyms: NACP, PD1
HGNC_ID: 11138
EntrezGene_ID: 6622
RefSeq_ID: NM_000345

<rdf:RDF xmlns:rdf="http://www.w3.org/1999/02/22-rdf-syntax-ns#" xmlns:dc="http://purl.org/dc/elements/1.1/" xmlns:dcterms="http://purl.org/dc/terms/" xmlns:vCard="http://www.w3.org/2001/vcard-rdf/3.0#" xmlns:bqbiol="http://biomodels.net/biology-qualifiers/" xmlns:bqmodel="http://biomodels.net/model-qualifiers/"><rdf:Description rdf:about="#s_id_path_0_i3d6"><bqbiol:isDescribedBy><rdf:Bag><rdf:li rdf:resource="urn:miriam:hgnc:11138"/></rdf:Bag></bqbiol:isDescribedBy><bqbiol:isDescribedBy><rdf:Bag><rdf:li rdf:resource="urn:miriam:ensembl:ENSG00000145335"/></rdf:Bag></bqbiol:isDescribedBy><bqbiol:isDescribedBy><rdf:Bag><rdf:li rdf:resource="urn:miriam:hgnc.symbol:SNCA"/></rdf:Bag></bqbiol:isDescribedBy><bqbiol:isDescribedBy><rdf:Bag><rdf:li rdf:resource="urn:miriam:refseq:NM_000345"/></rdf:Bag></bqbiol:isDescribedBy><bqbiol:isDescribedBy><rdf:Bag><rdf:li rdf:resource="urn:miriam:uniprot:P37840"/></rdf:Bag></bqbiol:isDescribedBy><bqbiol:isDescribedBy><rdf:Bag><rdf:li rdf:resource="urn:miriam:ncbigene:6622"/></rdf:Bag></bqbiol:isDescribedBy><dcterms:modified rdf:parseType="Resource"/></rdf:Description></rdf:RDF>
</body>
              </html>
            </celldesigner:notes>
            <celldesigner:annotation>
              <celldesigner:complexSpecies>s_id_path_0_i11c</celldesigner:complexSpecies>
              <celldesigner:speciesIdentity>
                <celldesigner:class>PROTEIN</celldesigner:class>
                <celldesigner:proteinReference>p_s_id_path_0_i3d6</celldesigner:proteinReference>
                <celldesigner:state>
                  <celldesigner:listOfModifications>
</celldesigner:listOfModifications>
                </celldesigner:state>
                <celldesigner:name>SNCA</celldesigner:name>
              </celldesigner:speciesIdentity>
            </celldesigner:annotation>
          </celldesigner:species>
          <celldesigner:species id="s_id_path_0_i24f" name="IL1B">
            <celldesigner:notes>
              <html xmlns="http://www.w3.org/1999/xhtml">
                <head>
                  <title/>
                </head>
                <body>Name: interleukin 1 beta
Synonyms: IL-1B, IL1-BETA, IL1F2
HGNC_ID: 5992
EntrezGene_ID: 3553
RefSeq_ID: NM_000576

<rdf:RDF xmlns:rdf="http://www.w3.org/1999/02/22-rdf-syntax-ns#" xmlns:dc="http://purl.org/dc/elements/1.1/" xmlns:dcterms="http://purl.org/dc/terms/" xmlns:vCard="http://www.w3.org/2001/vcard-rdf/3.0#" xmlns:bqbiol="http://biomodels.net/biology-qualifiers/" xmlns:bqmodel="http://biomodels.net/model-qualifiers/"><rdf:Description rdf:about="#s_id_path_0_i24f"><bqbiol:isDescribedBy><rdf:Bag><rdf:li rdf:resource="urn:miriam:hgnc:5992"/></rdf:Bag></bqbiol:isDescribedBy><bqbiol:isDescribedBy><rdf:Bag><rdf:li rdf:resource="urn:miriam:hgnc.symbol:IL1B"/></rdf:Bag></bqbiol:isDescribedBy><bqbiol:isDescribedBy><rdf:Bag><rdf:li rdf:resource="urn:miriam:uniprot:P01584"/></rdf:Bag></bqbiol:isDescribedBy><bqbiol:isDescribedBy><rdf:Bag><rdf:li rdf:resource="urn:miriam:refseq:NM_000576"/></rdf:Bag></bqbiol:isDescribedBy><bqbiol:isDescribedBy><rdf:Bag><rdf:li rdf:resource="urn:miriam:ncbigene:3553"/></rdf:Bag></bqbiol:isDescribedBy><bqbiol:isDescribedBy><rdf:Bag><rdf:li rdf:resource="urn:miriam:ensembl:ENSG00000125538"/></rdf:Bag></bqbiol:isDescribedBy><dcterms:modified rdf:parseType="Resource"/></rdf:Description></rdf:RDF>
</body>
              </html>
            </celldesigner:notes>
            <celldesigner:annotation>
              <celldesigner:complexSpecies>s_id_path_0_i131</celldesigner:complexSpecies>
              <celldesigner:speciesIdentity>
                <celldesigner:class>PROTEIN</celldesigner:class>
                <celldesigner:proteinReference>p_s_id_path_0_i24f</celldesigner:proteinReference>
                <celldesigner:name>IL1B</celldesigner:name>
              </celldesigner:speciesIdentity>
            </celldesigner:annotation>
          </celldesigner:species>
          <celldesigner:species id="s_id_path_0_i476" name="TNF">
            <celldesigner:notes>
              <html xmlns="http://www.w3.org/1999/xhtml">
                <head>
                  <title/>
                </head>
                <body>Name: tumor necrosis factor
Synonyms: DIF, TNF-alpha, TNFSF2
HGNC_ID: 11892
EntrezGene_ID: 7124
RefSeq_ID: NM_000594

<rdf:RDF xmlns:rdf="http://www.w3.org/1999/02/22-rdf-syntax-ns#" xmlns:dc="http://purl.org/dc/elements/1.1/" xmlns:dcterms="http://purl.org/dc/terms/" xmlns:vCard="http://www.w3.org/2001/vcard-rdf/3.0#" xmlns:bqbiol="http://biomodels.net/biology-qualifiers/" xmlns:bqmodel="http://biomodels.net/model-qualifiers/"><rdf:Description rdf:about="#s_id_path_0_i476"><bqbiol:isDescribedBy><rdf:Bag><rdf:li rdf:resource="urn:miriam:refseq:NM_000594"/></rdf:Bag></bqbiol:isDescribedBy><bqbiol:isDescribedBy><rdf:Bag><rdf:li rdf:resource="urn:miriam:hgnc.symbol:TNF"/></rdf:Bag></bqbiol:isDescribedBy><bqbiol:isDescribedBy><rdf:Bag><rdf:li rdf:resource="urn:miriam:uniprot:P01375"/></rdf:Bag></bqbiol:isDescribedBy><bqbiol:isDescribedBy><rdf:Bag><rdf:li rdf:resource="urn:miriam:hgnc:11892"/></rdf:Bag></bqbiol:isDescribedBy><bqbiol:isDescribedBy><rdf:Bag><rdf:li rdf:resource="urn:miriam:ncbigene:7124"/></rdf:Bag></bqbiol:isDescribedBy><bqbiol:isDescribedBy><rdf:Bag><rdf:li rdf:resource="urn:miriam:ensembl:ENSG00000232810"/></rdf:Bag></bqbiol:isDescribedBy><dcterms:modified rdf:parseType="Resource"/></rdf:Description></rdf:RDF>
</body>
              </html>
            </celldesigner:notes>
            <celldesigner:annotation>
              <celldesigner:complexSpecies>s_id_path_0_i131</celldesigner:complexSpecies>
              <celldesigner:speciesIdentity>
                <celldesigner:class>PROTEIN</celldesigner:class>
                <celldesigner:proteinReference>p_s_id_path_0_i476</celldesigner:proteinReference>
                <celldesigner:name>TNF</celldesigner:name>
              </celldesigner:speciesIdentity>
            </celldesigner:annotation>
          </celldesigner:species>
          <celldesigner:species id="s_id_path_0_i404" name="NRP1">
            <celldesigner:notes>
              <html xmlns="http://www.w3.org/1999/xhtml">
                <head>
                  <title/>
                </head>
                <body>Name: neuropilin 1
Synonyms: CD304, NRP, VEGF165R
HGNC_ID: 8004
EntrezGene_ID: 8829
RefSeq_ID: NM_001024628

<rdf:RDF xmlns:rdf="http://www.w3.org/1999/02/22-rdf-syntax-ns#" xmlns:dc="http://purl.org/dc/elements/1.1/" xmlns:dcterms="http://purl.org/dc/terms/" xmlns:vCard="http://www.w3.org/2001/vcard-rdf/3.0#" xmlns:bqbiol="http://biomodels.net/biology-qualifiers/" xmlns:bqmodel="http://biomodels.net/model-qualifiers/"><rdf:Description rdf:about="#s_id_path_0_i404"><bqbiol:isDescribedBy><rdf:Bag><rdf:li rdf:resource="urn:miriam:ncbigene:8829"/></rdf:Bag></bqbiol:isDescribedBy><bqbiol:isDescribedBy><rdf:Bag><rdf:li rdf:resource="urn:miriam:hgnc:8004"/></rdf:Bag></bqbiol:isDescribedBy><bqbiol:isDescribedBy><rdf:Bag><rdf:li rdf:resource="urn:miriam:uniprot:O14786"/></rdf:Bag></bqbiol:isDescribedBy><bqbiol:isDescribedBy><rdf:Bag><rdf:li rdf:resource="urn:miriam:ensembl:ENSG00000099250"/></rdf:Bag></bqbiol:isDescribedBy><bqbiol:isDescribedBy><rdf:Bag><rdf:li rdf:resource="urn:miriam:refseq:NM_001024628"/></rdf:Bag></bqbiol:isDescribedBy><bqbiol:isDescribedBy><rdf:Bag><rdf:li rdf:resource="urn:miriam:hgnc.symbol:NRP1"/></rdf:Bag></bqbiol:isDescribedBy><dcterms:modified rdf:parseType="Resource"/></rdf:Description></rdf:RDF>
</body>
              </html>
            </celldesigner:notes>
            <celldesigner:annotation>
              <celldesigner:complexSpecies>s_id_path_0_i18a</celldesigner:complexSpecies>
              <celldesigner:speciesIdentity>
                <celldesigner:class>PROTEIN</celldesigner:class>
                <celldesigner:proteinReference>p_s_id_path_0_i404</celldesigner:proteinReference>
                <celldesigner:name>NRP1</celldesigner:name>
              </celldesigner:speciesIdentity>
            </celldesigner:annotation>
          </celldesigner:species>
          <celldesigner:species id="s_id_path_0_i4a1" name="PLXNA1">
            <celldesigner:notes>
              <html xmlns="http://www.w3.org/1999/xhtml">
                <head>
                  <title/>
                </head>
                <body>Name: plexin A1
Synonyms: NOV
HGNC_ID: 9099
EntrezGene_ID: 5361
RefSeq_ID: NM_032242

<rdf:RDF xmlns:rdf="http://www.w3.org/1999/02/22-rdf-syntax-ns#" xmlns:dc="http://purl.org/dc/elements/1.1/" xmlns:dcterms="http://purl.org/dc/terms/" xmlns:vCard="http://www.w3.org/2001/vcard-rdf/3.0#" xmlns:bqbiol="http://biomodels.net/biology-qualifiers/" xmlns:bqmodel="http://biomodels.net/model-qualifiers/"><rdf:Description rdf:about="#s_id_path_0_i4a1"><bqbiol:isDescribedBy><rdf:Bag><rdf:li rdf:resource="urn:miriam:ensembl:ENSG00000114554"/></rdf:Bag></bqbiol:isDescribedBy><bqbiol:isDescribedBy><rdf:Bag><rdf:li rdf:resource="urn:miriam:ncbigene:5361"/></rdf:Bag></bqbiol:isDescribedBy><bqbiol:isDescribedBy><rdf:Bag><rdf:li rdf:resource="urn:miriam:hgnc:9099"/></rdf:Bag></bqbiol:isDescribedBy><bqbiol:isDescribedBy><rdf:Bag><rdf:li rdf:resource="urn:miriam:refseq:NM_032242"/></rdf:Bag></bqbiol:isDescribedBy><bqbiol:isDescribedBy><rdf:Bag><rdf:li rdf:resource="urn:miriam:hgnc.symbol:PLXNA1"/></rdf:Bag></bqbiol:isDescribedBy><bqbiol:isDescribedBy><rdf:Bag><rdf:li rdf:resource="urn:miriam:uniprot:Q9UIW2"/></rdf:Bag></bqbiol:isDescribedBy><dcterms:modified rdf:parseType="Resource"/></rdf:Description></rdf:RDF>
</body>
              </html>
            </celldesigner:notes>
            <celldesigner:annotation>
              <celldesigner:complexSpecies>s_id_path_0_i18a</celldesigner:complexSpecies>
              <celldesigner:speciesIdentity>
                <celldesigner:class>PROTEIN</celldesigner:class>
                <celldesigner:proteinReference>p_s_id_path_0_i4a1</celldesigner:proteinReference>
                <celldesigner:name>PLXNA1</celldesigner:name>
              </celldesigner:speciesIdentity>
            </celldesigner:annotation>
          </celldesigner:species>
          <celldesigner:species id="s_id_path_0_i1ce" name="TREM2">
            <celldesigner:notes>
              <html xmlns="http://www.w3.org/1999/xhtml">
                <head>
                  <title/>
                </head>
                <body>Name: triggering receptor expressed on myeloid cells 2
Synonyms: TREM-2, Trem2a, Trem2b, Trem2c
HGNC_ID: 17761
EntrezGene_ID: 54209
RefSeq_ID: NM_018965

<rdf:RDF xmlns:rdf="http://www.w3.org/1999/02/22-rdf-syntax-ns#" xmlns:dc="http://purl.org/dc/elements/1.1/" xmlns:dcterms="http://purl.org/dc/terms/" xmlns:vCard="http://www.w3.org/2001/vcard-rdf/3.0#" xmlns:bqbiol="http://biomodels.net/biology-qualifiers/" xmlns:bqmodel="http://biomodels.net/model-qualifiers/"><rdf:Description rdf:about="#s_id_path_0_i1ce"><bqbiol:isDescribedBy><rdf:Bag><rdf:li rdf:resource="urn:miriam:hgnc:17761"/></rdf:Bag></bqbiol:isDescribedBy><bqbiol:isDescribedBy><rdf:Bag><rdf:li rdf:resource="urn:miriam:ensembl:ENSG00000095970"/></rdf:Bag></bqbiol:isDescribedBy><bqbiol:isDescribedBy><rdf:Bag><rdf:li rdf:resource="urn:miriam:refseq:NM_018965"/></rdf:Bag></bqbiol:isDescribedBy><bqbiol:isDescribedBy><rdf:Bag><rdf:li rdf:resource="urn:miriam:hgnc.symbol:TREM2"/></rdf:Bag></bqbiol:isDescribedBy><bqbiol:isDescribedBy><rdf:Bag><rdf:li rdf:resource="urn:miriam:uniprot:Q9NZC2"/></rdf:Bag></bqbiol:isDescribedBy><bqbiol:isDescribedBy><rdf:Bag><rdf:li rdf:resource="urn:miriam:ncbigene:54209"/></rdf:Bag></bqbiol:isDescribedBy><dcterms:modified rdf:parseType="Resource"/></rdf:Description></rdf:RDF>
</body>
              </html>
            </celldesigner:notes>
            <celldesigner:annotation>
              <celldesigner:complexSpecies>s_id_path_0_i10f</celldesigner:complexSpecies>
              <celldesigner:speciesIdentity>
                <celldesigner:class>PROTEIN</celldesigner:class>
                <celldesigner:proteinReference>p_s_id_path_0_i1ce</celldesigner:proteinReference>
                <celldesigner:name>TREM2</celldesigner:name>
              </celldesigner:speciesIdentity>
            </celldesigner:annotation>
          </celldesigner:species>
          <celldesigner:species id="s_id_path_0_i4e2" name="SYK">
            <celldesigner:notes>
              <html xmlns="http://www.w3.org/1999/xhtml">
                <head>
                  <title/>
                </head>
                <body>Name: spleen associated tyrosine kinase
HGNC_ID: 11491
EntrezGene_ID: 6850
RefSeq_ID: NM_001135052

<rdf:RDF xmlns:rdf="http://www.w3.org/1999/02/22-rdf-syntax-ns#" xmlns:dc="http://purl.org/dc/elements/1.1/" xmlns:dcterms="http://purl.org/dc/terms/" xmlns:vCard="http://www.w3.org/2001/vcard-rdf/3.0#" xmlns:bqbiol="http://biomodels.net/biology-qualifiers/" xmlns:bqmodel="http://biomodels.net/model-qualifiers/"><rdf:Description rdf:about="#s_id_path_0_i4e2"><bqbiol:isDescribedBy><rdf:Bag><rdf:li rdf:resource="urn:miriam:ensembl:ENSG00000165025"/></rdf:Bag></bqbiol:isDescribedBy><bqbiol:isDescribedBy><rdf:Bag><rdf:li rdf:resource="urn:miriam:refseq:NM_001135052"/></rdf:Bag></bqbiol:isDescribedBy><bqbiol:isDescribedBy><rdf:Bag><rdf:li rdf:resource="urn:miriam:uniprot:P43405"/></rdf:Bag></bqbiol:isDescribedBy><bqbiol:isDescribedBy><rdf:Bag><rdf:li rdf:resource="urn:miriam:hgnc.symbol:SYK"/></rdf:Bag></bqbiol:isDescribedBy><bqbiol:isDescribedBy><rdf:Bag><rdf:li rdf:resource="urn:miriam:ncbigene:6850"/></rdf:Bag></bqbiol:isDescribedBy><bqbiol:isDescribedBy><rdf:Bag><rdf:li rdf:resource="urn:miriam:hgnc:11491"/></rdf:Bag></bqbiol:isDescribedBy><dcterms:modified rdf:parseType="Resource"/></rdf:Description></rdf:RDF>
</body>
              </html>
            </celldesigner:notes>
            <celldesigner:annotation>
              <celldesigner:complexSpecies>s_id_path_0_i10f</celldesigner:complexSpecies>
              <celldesigner:speciesIdentity>
                <celldesigner:class>PROTEIN</celldesigner:class>
                <celldesigner:proteinReference>p_s_id_path_0_i4e2</celldesigner:proteinReference>
                <celldesigner:name>SYK</celldesigner:name>
              </celldesigner:speciesIdentity>
            </celldesigner:annotation>
          </celldesigner:species>
          <celldesigner:species id="s_id_path_0_i515" name="TYROBP">
            <celldesigner:notes>
              <html xmlns="http://www.w3.org/1999/xhtml">
                <head>
                  <title/>
                </head>
                <body>Name: TYRO protein tyrosine kinase binding protein
Synonyms: DAP12, KARAP, PLO-SL
HGNC_ID: 12449
EntrezGene_ID: 7305
RefSeq_ID: NM_001173514

<rdf:RDF xmlns:rdf="http://www.w3.org/1999/02/22-rdf-syntax-ns#" xmlns:dc="http://purl.org/dc/elements/1.1/" xmlns:dcterms="http://purl.org/dc/terms/" xmlns:vCard="http://www.w3.org/2001/vcard-rdf/3.0#" xmlns:bqbiol="http://biomodels.net/biology-qualifiers/" xmlns:bqmodel="http://biomodels.net/model-qualifiers/"><rdf:Description rdf:about="#s_id_path_0_i515"><bqbiol:isDescribedBy><rdf:Bag><rdf:li rdf:resource="urn:miriam:ensembl:ENSG00000011600"/></rdf:Bag></bqbiol:isDescribedBy><bqbiol:isDescribedBy><rdf:Bag><rdf:li rdf:resource="urn:miriam:hgnc.symbol:TYROBP"/></rdf:Bag></bqbiol:isDescribedBy><bqbiol:isDescribedBy><rdf:Bag><rdf:li rdf:resource="urn:miriam:hgnc:12449"/></rdf:Bag></bqbiol:isDescribedBy><bqbiol:isDescribedBy><rdf:Bag><rdf:li rdf:resource="urn:miriam:refseq:NM_001173514"/></rdf:Bag></bqbiol:isDescribedBy><bqbiol:isDescribedBy><rdf:Bag><rdf:li rdf:resource="urn:miriam:uniprot:O43914"/></rdf:Bag></bqbiol:isDescribedBy><bqbiol:isDescribedBy><rdf:Bag><rdf:li rdf:resource="urn:miriam:ncbigene:7305"/></rdf:Bag></bqbiol:isDescribedBy><dcterms:modified rdf:parseType="Resource"/></rdf:Description></rdf:RDF>
</body>
              </html>
            </celldesigner:notes>
            <celldesigner:annotation>
              <celldesigner:complexSpecies>s_id_path_0_i10f</celldesigner:complexSpecies>
              <celldesigner:speciesIdentity>
                <celldesigner:class>PROTEIN</celldesigner:class>
                <celldesigner:proteinReference>p_s_id_path_0_i515</celldesigner:proteinReference>
                <celldesigner:name>TYROBP</celldesigner:name>
              </celldesigner:speciesIdentity>
            </celldesigner:annotation>
          </celldesigner:species>
          <celldesigner:species id="s_id_path_0_i1f3" name="NFATC1">
            <celldesigner:notes>
              <html xmlns="http://www.w3.org/1999/xhtml">
                <head>
                  <title/>
                </head>
                <body>Name: nuclear factor of activated T cells 1
Synonyms: NF-ATC, NFAT2, NFATc
HGNC_ID: 7775
EntrezGene_ID: 4772
RefSeq_ID: NM_172390

<rdf:RDF xmlns:rdf="http://www.w3.org/1999/02/22-rdf-syntax-ns#" xmlns:dc="http://purl.org/dc/elements/1.1/" xmlns:dcterms="http://purl.org/dc/terms/" xmlns:vCard="http://www.w3.org/2001/vcard-rdf/3.0#" xmlns:bqbiol="http://biomodels.net/biology-qualifiers/" xmlns:bqmodel="http://biomodels.net/model-qualifiers/"><rdf:Description rdf:about="#s_id_path_0_i1f3"><bqbiol:isDescribedBy><rdf:Bag><rdf:li rdf:resource="urn:miriam:hgnc:7775"/></rdf:Bag></bqbiol:isDescribedBy><bqbiol:isDescribedBy><rdf:Bag><rdf:li rdf:resource="urn:miriam:ncbigene:4772"/></rdf:Bag></bqbiol:isDescribedBy><bqbiol:isDescribedBy><rdf:Bag><rdf:li rdf:resource="urn:miriam:ensembl:ENSG00000131196"/></rdf:Bag></bqbiol:isDescribedBy><bqbiol:isDescribedBy><rdf:Bag><rdf:li rdf:resource="urn:miriam:uniprot:O95644"/></rdf:Bag></bqbiol:isDescribedBy><bqbiol:isDescribedBy><rdf:Bag><rdf:li rdf:resource="urn:miriam:hgnc.symbol:NFATC1"/></rdf:Bag></bqbiol:isDescribedBy><bqbiol:isDescribedBy><rdf:Bag><rdf:li rdf:resource="urn:miriam:refseq:NM_172390"/></rdf:Bag></bqbiol:isDescribedBy><dcterms:modified rdf:parseType="Resource"/></rdf:Description></rdf:RDF>
</body>
              </html>
            </celldesigner:notes>
            <celldesigner:annotation>
              <celldesigner:complexSpecies>s_id_path_0_if1</celldesigner:complexSpecies>
              <celldesigner:speciesIdentity>
                <celldesigner:class>PROTEIN</celldesigner:class>
                <celldesigner:proteinReference>p_s_id_path_0_i1f3</celldesigner:proteinReference>
                <celldesigner:state>
                  <celldesigner:listOfModifications>
</celldesigner:listOfModifications>
                </celldesigner:state>
                <celldesigner:name>NFATC1</celldesigner:name>
              </celldesigner:speciesIdentity>
            </celldesigner:annotation>
          </celldesigner:species>
          <celldesigner:species id="s_id_path_0_i3c4" name="NFATC3">
            <celldesigner:notes>
              <html xmlns="http://www.w3.org/1999/xhtml">
                <head>
                  <title/>
                </head>
                <body>Name: nuclear factor of activated T cells 3
Synonyms: NFAT4, NFATX
HGNC_ID: 7777
EntrezGene_ID: 4775
RefSeq_ID: NM_004555

<rdf:RDF xmlns:rdf="http://www.w3.org/1999/02/22-rdf-syntax-ns#" xmlns:dc="http://purl.org/dc/elements/1.1/" xmlns:dcterms="http://purl.org/dc/terms/" xmlns:vCard="http://www.w3.org/2001/vcard-rdf/3.0#" xmlns:bqbiol="http://biomodels.net/biology-qualifiers/" xmlns:bqmodel="http://biomodels.net/model-qualifiers/"><rdf:Description rdf:about="#s_id_path_0_i3c4"><bqbiol:isDescribedBy><rdf:Bag><rdf:li rdf:resource="urn:miriam:uniprot:Q12968"/></rdf:Bag></bqbiol:isDescribedBy><bqbiol:isDescribedBy><rdf:Bag><rdf:li rdf:resource="urn:miriam:refseq:NM_004555"/></rdf:Bag></bqbiol:isDescribedBy><bqbiol:isDescribedBy><rdf:Bag><rdf:li rdf:resource="urn:miriam:ensembl:ENSG00000072736"/></rdf:Bag></bqbiol:isDescribedBy><bqbiol:isDescribedBy><rdf:Bag><rdf:li rdf:resource="urn:miriam:hgnc:7777"/></rdf:Bag></bqbiol:isDescribedBy><bqbiol:isDescribedBy><rdf:Bag><rdf:li rdf:resource="urn:miriam:hgnc.symbol:NFATC3"/></rdf:Bag></bqbiol:isDescribedBy><bqbiol:isDescribedBy><rdf:Bag><rdf:li rdf:resource="urn:miriam:ncbigene:4775"/></rdf:Bag></bqbiol:isDescribedBy><dcterms:modified rdf:parseType="Resource"/></rdf:Description></rdf:RDF>
</body>
              </html>
            </celldesigner:notes>
            <celldesigner:annotation>
              <celldesigner:complexSpecies>s_id_path_0_if1</celldesigner:complexSpecies>
              <celldesigner:speciesIdentity>
                <celldesigner:class>PROTEIN</celldesigner:class>
                <celldesigner:proteinReference>p_s_id_path_0_i3c4</celldesigner:proteinReference>
                <celldesigner:state>
                  <celldesigner:listOfModifications>
</celldesigner:listOfModifications>
                </celldesigner:state>
                <celldesigner:name>NFATC3</celldesigner:name>
              </celldesigner:speciesIdentity>
            </celldesigner:annotation>
          </celldesigner:species>
          <celldesigner:species id="s_id_path_0_i325" name="MAPK10">
            <celldesigner:notes>
              <html xmlns="http://www.w3.org/1999/xhtml">
                <head>
                  <title/>
                </head>
                <body>Name: mitogen-activated protein kinase 10
Synonyms: JNK3, p493F12, p54bSAPK
HGNC_ID: 6872
EntrezGene_ID: 5602
RefSeq_ID: NM_001318067

<rdf:RDF xmlns:rdf="http://www.w3.org/1999/02/22-rdf-syntax-ns#" xmlns:dc="http://purl.org/dc/elements/1.1/" xmlns:dcterms="http://purl.org/dc/terms/" xmlns:vCard="http://www.w3.org/2001/vcard-rdf/3.0#" xmlns:bqbiol="http://biomodels.net/biology-qualifiers/" xmlns:bqmodel="http://biomodels.net/model-qualifiers/"><rdf:Description rdf:about="#s_id_path_0_i325"><bqbiol:isDescribedBy><rdf:Bag><rdf:li rdf:resource="urn:miriam:ensembl:ENSG00000109339"/></rdf:Bag></bqbiol:isDescribedBy><bqbiol:isDescribedBy><rdf:Bag><rdf:li rdf:resource="urn:miriam:hgnc:6872"/></rdf:Bag></bqbiol:isDescribedBy><bqbiol:isDescribedBy><rdf:Bag><rdf:li rdf:resource="urn:miriam:uniprot:P53779"/></rdf:Bag></bqbiol:isDescribedBy><bqbiol:isDescribedBy><rdf:Bag><rdf:li rdf:resource="urn:miriam:refseq:NM_001318067"/></rdf:Bag></bqbiol:isDescribedBy><bqbiol:isDescribedBy><rdf:Bag><rdf:li rdf:resource="urn:miriam:hgnc.symbol:MAPK10"/></rdf:Bag></bqbiol:isDescribedBy><bqbiol:isDescribedBy><rdf:Bag><rdf:li rdf:resource="urn:miriam:ncbigene:5602"/></rdf:Bag></bqbiol:isDescribedBy><dcterms:modified rdf:parseType="Resource"/></rdf:Description></rdf:RDF>
</body>
              </html>
            </celldesigner:notes>
            <celldesigner:annotation>
              <celldesigner:complexSpecies>s_id_path_0_i167</celldesigner:complexSpecies>
              <celldesigner:speciesIdentity>
                <celldesigner:class>PROTEIN</celldesigner:class>
                <celldesigner:proteinReference>p_s_id_path_0_i325</celldesigner:proteinReference>
                <celldesigner:state>
                  <celldesigner:listOfModifications>
</celldesigner:listOfModifications>
                </celldesigner:state>
                <celldesigner:name>MAPK10</celldesigner:name>
              </celldesigner:speciesIdentity>
            </celldesigner:annotation>
          </celldesigner:species>
          <celldesigner:species id="s_id_path_0_i4ce" name="MAPK9">
            <celldesigner:notes>
              <html xmlns="http://www.w3.org/1999/xhtml">
                <head>
                  <title/>
                </head>
                <body>Name: mitogen-activated protein kinase 9
Synonyms: JNK2, SAPK, p54a
HGNC_ID: 6886
EntrezGene_ID: 5601
RefSeq_ID: NM_001135044

<rdf:RDF xmlns:rdf="http://www.w3.org/1999/02/22-rdf-syntax-ns#" xmlns:dc="http://purl.org/dc/elements/1.1/" xmlns:dcterms="http://purl.org/dc/terms/" xmlns:vCard="http://www.w3.org/2001/vcard-rdf/3.0#" xmlns:bqbiol="http://biomodels.net/biology-qualifiers/" xmlns:bqmodel="http://biomodels.net/model-qualifiers/"><rdf:Description rdf:about="#s_id_path_0_i4ce"><bqbiol:isDescribedBy><rdf:Bag><rdf:li rdf:resource="urn:miriam:hgnc.symbol:MAPK9"/></rdf:Bag></bqbiol:isDescribedBy><bqbiol:isDescribedBy><rdf:Bag><rdf:li rdf:resource="urn:miriam:ensembl:ENSG00000050748"/></rdf:Bag></bqbiol:isDescribedBy><bqbiol:isDescribedBy><rdf:Bag><rdf:li rdf:resource="urn:miriam:uniprot:P45984"/></rdf:Bag></bqbiol:isDescribedBy><bqbiol:isDescribedBy><rdf:Bag><rdf:li rdf:resource="urn:miriam:hgnc:6886"/></rdf:Bag></bqbiol:isDescribedBy><bqbiol:isDescribedBy><rdf:Bag><rdf:li rdf:resource="urn:miriam:ncbigene:5601"/></rdf:Bag></bqbiol:isDescribedBy><bqbiol:isDescribedBy><rdf:Bag><rdf:li rdf:resource="urn:miriam:refseq:NM_001135044"/></rdf:Bag></bqbiol:isDescribedBy><dcterms:modified rdf:parseType="Resource"/></rdf:Description></rdf:RDF>
</body>
              </html>
            </celldesigner:notes>
            <celldesigner:annotation>
              <celldesigner:complexSpecies>s_id_path_0_i167</celldesigner:complexSpecies>
              <celldesigner:speciesIdentity>
                <celldesigner:class>PROTEIN</celldesigner:class>
                <celldesigner:proteinReference>p_s_id_path_0_i4ce</celldesigner:proteinReference>
                <celldesigner:state>
                  <celldesigner:listOfModifications>
</celldesigner:listOfModifications>
                </celldesigner:state>
                <celldesigner:name>MAPK9</celldesigner:name>
              </celldesigner:speciesIdentity>
            </celldesigner:annotation>
          </celldesigner:species>
          <celldesigner:species id="s_id_path_0_i4d6" name="MAPK8">
            <celldesigner:notes>
              <html xmlns="http://www.w3.org/1999/xhtml">
                <head>
                  <title/>
                </head>
                <body>Name: mitogen-activated protein kinase 8
Synonyms: JNK, JNK1, SAPK1
HGNC_ID: 6881
EntrezGene_ID: 5599
RefSeq_ID: NM_001278547

<rdf:RDF xmlns:rdf="http://www.w3.org/1999/02/22-rdf-syntax-ns#" xmlns:dc="http://purl.org/dc/elements/1.1/" xmlns:dcterms="http://purl.org/dc/terms/" xmlns:vCard="http://www.w3.org/2001/vcard-rdf/3.0#" xmlns:bqbiol="http://biomodels.net/biology-qualifiers/" xmlns:bqmodel="http://biomodels.net/model-qualifiers/"><rdf:Description rdf:about="#s_id_path_0_i4d6"><bqbiol:isDescribedBy><rdf:Bag><rdf:li rdf:resource="urn:miriam:refseq:NM_001278547"/></rdf:Bag></bqbiol:isDescribedBy><bqbiol:isDescribedBy><rdf:Bag><rdf:li rdf:resource="urn:miriam:ensembl:ENSG00000107643"/></rdf:Bag></bqbiol:isDescribedBy><bqbiol:isDescribedBy><rdf:Bag><rdf:li rdf:resource="urn:miriam:hgnc.symbol:MAPK8"/></rdf:Bag></bqbiol:isDescribedBy><bqbiol:isDescribedBy><rdf:Bag><rdf:li rdf:resource="urn:miriam:uniprot:P45983"/></rdf:Bag></bqbiol:isDescribedBy><bqbiol:isDescribedBy><rdf:Bag><rdf:li rdf:resource="urn:miriam:hgnc:6881"/></rdf:Bag></bqbiol:isDescribedBy><bqbiol:isDescribedBy><rdf:Bag><rdf:li rdf:resource="urn:miriam:ncbigene:5599"/></rdf:Bag></bqbiol:isDescribedBy><dcterms:modified rdf:parseType="Resource"/></rdf:Description></rdf:RDF>
</body>
              </html>
            </celldesigner:notes>
            <celldesigner:annotation>
              <celldesigner:complexSpecies>s_id_path_0_i167</celldesigner:complexSpecies>
              <celldesigner:speciesIdentity>
                <celldesigner:class>PROTEIN</celldesigner:class>
                <celldesigner:proteinReference>p_s_id_path_0_i4d6</celldesigner:proteinReference>
                <celldesigner:state>
                  <celldesigner:listOfModifications>
</celldesigner:listOfModifications>
                </celldesigner:state>
                <celldesigner:name>MAPK8</celldesigner:name>
              </celldesigner:speciesIdentity>
            </celldesigner:annotation>
          </celldesigner:species>
          <celldesigner:species id="s_id_path_0_i190" name="NCF1">
            <celldesigner:notes>
              <html xmlns="http://www.w3.org/1999/xhtml">
                <head>
                  <title/>
                </head>
                <body>Name: neutrophil cytosolic factor 1
Synonyms: NCF1A, NOXO2, SH3PXD1A, p47phox
HGNC_ID: 7660
EntrezGene_ID: 653361
RefSeq_ID: NM_000265

<rdf:RDF xmlns:rdf="http://www.w3.org/1999/02/22-rdf-syntax-ns#" xmlns:dc="http://purl.org/dc/elements/1.1/" xmlns:dcterms="http://purl.org/dc/terms/" xmlns:vCard="http://www.w3.org/2001/vcard-rdf/3.0#" xmlns:bqbiol="http://biomodels.net/biology-qualifiers/" xmlns:bqmodel="http://biomodels.net/model-qualifiers/"><rdf:Description rdf:about="#s_id_path_0_i190"><bqbiol:isDescribedBy><rdf:Bag><rdf:li rdf:resource="urn:miriam:hgnc.symbol:NCF1"/></rdf:Bag></bqbiol:isDescribedBy><bqbiol:isDescribedBy><rdf:Bag><rdf:li rdf:resource="urn:miriam:refseq:NM_000265"/></rdf:Bag></bqbiol:isDescribedBy><bqbiol:isDescribedBy><rdf:Bag><rdf:li rdf:resource="urn:miriam:ensembl:ENSG00000158517"/></rdf:Bag></bqbiol:isDescribedBy><bqbiol:isDescribedBy><rdf:Bag><rdf:li rdf:resource="urn:miriam:uniprot:P14598"/></rdf:Bag></bqbiol:isDescribedBy><bqbiol:isDescribedBy><rdf:Bag><rdf:li rdf:resource="urn:miriam:ncbigene:653361"/></rdf:Bag></bqbiol:isDescribedBy><bqbiol:isDescribedBy><rdf:Bag><rdf:li rdf:resource="urn:miriam:hgnc:7660"/></rdf:Bag></bqbiol:isDescribedBy><dcterms:modified rdf:parseType="Resource"/></rdf:Description></rdf:RDF>
</body>
              </html>
            </celldesigner:notes>
            <celldesigner:annotation>
              <celldesigner:complexSpecies>s_id_path_0_i105</celldesigner:complexSpecies>
              <celldesigner:speciesIdentity>
                <celldesigner:class>PROTEIN</celldesigner:class>
                <celldesigner:proteinReference>p_s_id_path_0_i190</celldesigner:proteinReference>
                <celldesigner:state>
                  <celldesigner:listOfModifications>
                    <celldesigner:modification residue="i597" state="phosphorylated"> </celldesigner:modification>
                  </celldesigner:listOfModifications>
                </celldesigner:state>
                <celldesigner:name>NCF1</celldesigner:name>
              </celldesigner:speciesIdentity>
            </celldesigner:annotation>
          </celldesigner:species>
          <celldesigner:species id="s_id_path_0_i259" name="CYBB">
            <celldesigner:notes>
              <html xmlns="http://www.w3.org/1999/xhtml">
                <head>
                  <title/>
                </head>
                <body>Name: cytochrome b-245 beta chain
Synonyms: GP91-PHOX, NOX2
HGNC_ID: 2578
EntrezGene_ID: 1536
RefSeq_ID: NM_000397

<rdf:RDF xmlns:rdf="http://www.w3.org/1999/02/22-rdf-syntax-ns#" xmlns:dc="http://purl.org/dc/elements/1.1/" xmlns:dcterms="http://purl.org/dc/terms/" xmlns:vCard="http://www.w3.org/2001/vcard-rdf/3.0#" xmlns:bqbiol="http://biomodels.net/biology-qualifiers/" xmlns:bqmodel="http://biomodels.net/model-qualifiers/"><rdf:Description rdf:about="#s_id_path_0_i259"><bqbiol:isDescribedBy><rdf:Bag><rdf:li rdf:resource="urn:miriam:ensembl:ENSG00000165168"/></rdf:Bag></bqbiol:isDescribedBy><bqbiol:isDescribedBy><rdf:Bag><rdf:li rdf:resource="urn:miriam:refseq:NM_000397"/></rdf:Bag></bqbiol:isDescribedBy><bqbiol:isDescribedBy><rdf:Bag><rdf:li rdf:resource="urn:miriam:uniprot:P04839"/></rdf:Bag></bqbiol:isDescribedBy><bqbiol:isDescribedBy><rdf:Bag><rdf:li rdf:resource="urn:miriam:ncbigene:1536"/></rdf:Bag></bqbiol:isDescribedBy><bqbiol:isDescribedBy><rdf:Bag><rdf:li rdf:resource="urn:miriam:hgnc.symbol:CYBB"/></rdf:Bag></bqbiol:isDescribedBy><bqbiol:isDescribedBy><rdf:Bag><rdf:li rdf:resource="urn:miriam:hgnc:2578"/></rdf:Bag></bqbiol:isDescribedBy><dcterms:modified rdf:parseType="Resource"/></rdf:Description></rdf:RDF>
</body>
              </html>
            </celldesigner:notes>
            <celldesigner:annotation>
              <celldesigner:complexSpecies>s_id_path_0_i105</celldesigner:complexSpecies>
              <celldesigner:speciesIdentity>
                <celldesigner:class>PROTEIN</celldesigner:class>
                <celldesigner:proteinReference>p_s_id_path_0_i259</celldesigner:proteinReference>
                <celldesigner:name>CYBB</celldesigner:name>
              </celldesigner:speciesIdentity>
            </celldesigner:annotation>
          </celldesigner:species>
          <celldesigner:species id="s_id_path_0_i282" name="CYBA">
            <celldesigner:notes>
              <html xmlns="http://www.w3.org/1999/xhtml">
                <head>
                  <title/>
                </head>
                <body>Name: cytochrome b-245 alpha chain
Synonyms: p22-PHOX
HGNC_ID: 2577
EntrezGene_ID: 1535
RefSeq_ID: NM_000101

<rdf:RDF xmlns:rdf="http://www.w3.org/1999/02/22-rdf-syntax-ns#" xmlns:dc="http://purl.org/dc/elements/1.1/" xmlns:dcterms="http://purl.org/dc/terms/" xmlns:vCard="http://www.w3.org/2001/vcard-rdf/3.0#" xmlns:bqbiol="http://biomodels.net/biology-qualifiers/" xmlns:bqmodel="http://biomodels.net/model-qualifiers/"><rdf:Description rdf:about="#s_id_path_0_i282"><bqbiol:isDescribedBy><rdf:Bag><rdf:li rdf:resource="urn:miriam:ncbigene:1535"/></rdf:Bag></bqbiol:isDescribedBy><bqbiol:isDescribedBy><rdf:Bag><rdf:li rdf:resource="urn:miriam:refseq:NM_000101"/></rdf:Bag></bqbiol:isDescribedBy><bqbiol:isDescribedBy><rdf:Bag><rdf:li rdf:resource="urn:miriam:ensembl:ENSG00000051523"/></rdf:Bag></bqbiol:isDescribedBy><bqbiol:isDescribedBy><rdf:Bag><rdf:li rdf:resource="urn:miriam:uniprot:P13498"/></rdf:Bag></bqbiol:isDescribedBy><bqbiol:isDescribedBy><rdf:Bag><rdf:li rdf:resource="urn:miriam:hgnc:2577"/></rdf:Bag></bqbiol:isDescribedBy><bqbiol:isDescribedBy><rdf:Bag><rdf:li rdf:resource="urn:miriam:hgnc.symbol:CYBA"/></rdf:Bag></bqbiol:isDescribedBy><dcterms:modified rdf:parseType="Resource"/></rdf:Description></rdf:RDF>
</body>
              </html>
            </celldesigner:notes>
            <celldesigner:annotation>
              <celldesigner:complexSpecies>s_id_path_0_i105</celldesigner:complexSpecies>
              <celldesigner:speciesIdentity>
                <celldesigner:class>PROTEIN</celldesigner:class>
                <celldesigner:proteinReference>p_s_id_path_0_i282</celldesigner:proteinReference>
                <celldesigner:name>CYBA</celldesigner:name>
              </celldesigner:speciesIdentity>
            </celldesigner:annotation>
          </celldesigner:species>
          <celldesigner:species id="s_id_path_0_i2bc" name="RAC2">
            <celldesigner:notes>
              <html xmlns="http://www.w3.org/1999/xhtml">
                <head>
                  <title/>
                </head>
                <body>Name: Rac family small GTPase 2
Synonyms: EN-7
HGNC_ID: 9802
EntrezGene_ID: 5880
RefSeq_ID: NM_002872

<rdf:RDF xmlns:rdf="http://www.w3.org/1999/02/22-rdf-syntax-ns#" xmlns:dc="http://purl.org/dc/elements/1.1/" xmlns:dcterms="http://purl.org/dc/terms/" xmlns:vCard="http://www.w3.org/2001/vcard-rdf/3.0#" xmlns:bqbiol="http://biomodels.net/biology-qualifiers/" xmlns:bqmodel="http://biomodels.net/model-qualifiers/"><rdf:Description rdf:about="#s_id_path_0_i2bc"><bqbiol:isDescribedBy><rdf:Bag><rdf:li rdf:resource="urn:miriam:refseq:NM_002872"/></rdf:Bag></bqbiol:isDescribedBy><bqbiol:isDescribedBy><rdf:Bag><rdf:li rdf:resource="urn:miriam:hgnc.symbol:RAC2"/></rdf:Bag></bqbiol:isDescribedBy><bqbiol:isDescribedBy><rdf:Bag><rdf:li rdf:resource="urn:miriam:ncbigene:5880"/></rdf:Bag></bqbiol:isDescribedBy><bqbiol:isDescribedBy><rdf:Bag><rdf:li rdf:resource="urn:miriam:hgnc:9802"/></rdf:Bag></bqbiol:isDescribedBy><bqbiol:isDescribedBy><rdf:Bag><rdf:li rdf:resource="urn:miriam:ensembl:ENSG00000128340"/></rdf:Bag></bqbiol:isDescribedBy><bqbiol:isDescribedBy><rdf:Bag><rdf:li rdf:resource="urn:miriam:uniprot:P15153"/></rdf:Bag></bqbiol:isDescribedBy><dcterms:modified rdf:parseType="Resource"/></rdf:Description></rdf:RDF>
</body>
              </html>
            </celldesigner:notes>
            <celldesigner:annotation>
              <celldesigner:complexSpecies>s_id_path_0_i105</celldesigner:complexSpecies>
              <celldesigner:speciesIdentity>
                <celldesigner:class>PROTEIN</celldesigner:class>
                <celldesigner:proteinReference>p_s_id_path_0_i2bc</celldesigner:proteinReference>
                <celldesigner:state>
                  <celldesigner:listOfStructuralStates>
                    <celldesigner:structuralState structuralState="GTP">GTP</celldesigner:structuralState>
                  </celldesigner:listOfStructuralStates>
                </celldesigner:state>
                <celldesigner:name>RAC2</celldesigner:name>
              </celldesigner:speciesIdentity>
            </celldesigner:annotation>
          </celldesigner:species>
          <celldesigner:species id="s_id_path_0_i303" name="NCF2">
            <celldesigner:notes>
              <html xmlns="http://www.w3.org/1999/xhtml">
                <head>
                  <title/>
                </head>
                <body>Name: neutrophil cytosolic factor 2
Synonyms: NOXA2, p67phox
HGNC_ID: 7661
EntrezGene_ID: 4688
RefSeq_ID: NM_000433

<rdf:RDF xmlns:rdf="http://www.w3.org/1999/02/22-rdf-syntax-ns#" xmlns:dc="http://purl.org/dc/elements/1.1/" xmlns:dcterms="http://purl.org/dc/terms/" xmlns:vCard="http://www.w3.org/2001/vcard-rdf/3.0#" xmlns:bqbiol="http://biomodels.net/biology-qualifiers/" xmlns:bqmodel="http://biomodels.net/model-qualifiers/"><rdf:Description rdf:about="#s_id_path_0_i303"><bqbiol:isDescribedBy><rdf:Bag><rdf:li rdf:resource="urn:miriam:hgnc.symbol:NCF2"/></rdf:Bag></bqbiol:isDescribedBy><bqbiol:isDescribedBy><rdf:Bag><rdf:li rdf:resource="urn:miriam:uniprot:P19878"/></rdf:Bag></bqbiol:isDescribedBy><bqbiol:isDescribedBy><rdf:Bag><rdf:li rdf:resource="urn:miriam:ncbigene:4688"/></rdf:Bag></bqbiol:isDescribedBy><bqbiol:isDescribedBy><rdf:Bag><rdf:li rdf:resource="urn:miriam:refseq:NM_000433"/></rdf:Bag></bqbiol:isDescribedBy><bqbiol:isDescribedBy><rdf:Bag><rdf:li rdf:resource="urn:miriam:hgnc:7661"/></rdf:Bag></bqbiol:isDescribedBy><bqbiol:isDescribedBy><rdf:Bag><rdf:li rdf:resource="urn:miriam:ensembl:ENSG00000116701"/></rdf:Bag></bqbiol:isDescribedBy><dcterms:modified rdf:parseType="Resource"/></rdf:Description></rdf:RDF>
</body>
              </html>
            </celldesigner:notes>
            <celldesigner:annotation>
              <celldesigner:complexSpecies>s_id_path_0_i105</celldesigner:complexSpecies>
              <celldesigner:speciesIdentity>
                <celldesigner:class>PROTEIN</celldesigner:class>
                <celldesigner:proteinReference>p_s_id_path_0_i303</celldesigner:proteinReference>
                <celldesigner:state>
                  <celldesigner:listOfModifications>
                    <celldesigner:modification residue="i597" state="phosphorylated"> </celldesigner:modification>
                  </celldesigner:listOfModifications>
                </celldesigner:state>
                <celldesigner:name>NCF2</celldesigner:name>
              </celldesigner:speciesIdentity>
            </celldesigner:annotation>
          </celldesigner:species>
          <celldesigner:species id="s_id_path_0_i379" name="RAC1">
            <celldesigner:notes>
              <html xmlns="http://www.w3.org/1999/xhtml">
                <head>
                  <title/>
                </head>
                <body>Name: Rac family small GTPase 1
Synonyms: Rac-1, TC-25, p21-Rac1
HGNC_ID: 9801
EntrezGene_ID: 5879
RefSeq_ID: NM_018890

<rdf:RDF xmlns:rdf="http://www.w3.org/1999/02/22-rdf-syntax-ns#" xmlns:dc="http://purl.org/dc/elements/1.1/" xmlns:dcterms="http://purl.org/dc/terms/" xmlns:vCard="http://www.w3.org/2001/vcard-rdf/3.0#" xmlns:bqbiol="http://biomodels.net/biology-qualifiers/" xmlns:bqmodel="http://biomodels.net/model-qualifiers/"><rdf:Description rdf:about="#s_id_path_0_i379"><bqbiol:isDescribedBy><rdf:Bag><rdf:li rdf:resource="urn:miriam:ncbigene:5879"/></rdf:Bag></bqbiol:isDescribedBy><bqbiol:isDescribedBy><rdf:Bag><rdf:li rdf:resource="urn:miriam:hgnc.symbol:RAC1"/></rdf:Bag></bqbiol:isDescribedBy><bqbiol:isDescribedBy><rdf:Bag><rdf:li rdf:resource="urn:miriam:hgnc:9801"/></rdf:Bag></bqbiol:isDescribedBy><bqbiol:isDescribedBy><rdf:Bag><rdf:li rdf:resource="urn:miriam:refseq:NM_018890"/></rdf:Bag></bqbiol:isDescribedBy><bqbiol:isDescribedBy><rdf:Bag><rdf:li rdf:resource="urn:miriam:ensembl:ENSG00000136238"/></rdf:Bag></bqbiol:isDescribedBy><bqbiol:isDescribedBy><rdf:Bag><rdf:li rdf:resource="urn:miriam:uniprot:P63000"/></rdf:Bag></bqbiol:isDescribedBy><dcterms:modified rdf:parseType="Resource"/></rdf:Description></rdf:RDF>
</body>
              </html>
            </celldesigner:notes>
            <celldesigner:annotation>
              <celldesigner:complexSpecies>s_id_path_0_i105</celldesigner:complexSpecies>
              <celldesigner:speciesIdentity>
                <celldesigner:class>PROTEIN</celldesigner:class>
                <celldesigner:proteinReference>p_s_id_path_0_i379</celldesigner:proteinReference>
                <celldesigner:state>
                  <celldesigner:listOfStructuralStates>
                    <celldesigner:structuralState structuralState="GTP">GTP</celldesigner:structuralState>
                  </celldesigner:listOfStructuralStates>
                </celldesigner:state>
                <celldesigner:name>RAC1</celldesigner:name>
              </celldesigner:speciesIdentity>
            </celldesigner:annotation>
          </celldesigner:species>
          <celldesigner:species id="s_id_path_0_i40c" name="NCF4">
            <celldesigner:notes>
              <html xmlns="http://www.w3.org/1999/xhtml">
                <head>
                  <title/>
                </head>
                <body>Name: neutrophil cytosolic factor 4
Synonyms: SH3PXD4, p40phox
HGNC_ID: 7662
EntrezGene_ID: 4689
RefSeq_ID: NM_000631

<rdf:RDF xmlns:rdf="http://www.w3.org/1999/02/22-rdf-syntax-ns#" xmlns:dc="http://purl.org/dc/elements/1.1/" xmlns:dcterms="http://purl.org/dc/terms/" xmlns:vCard="http://www.w3.org/2001/vcard-rdf/3.0#" xmlns:bqbiol="http://biomodels.net/biology-qualifiers/" xmlns:bqmodel="http://biomodels.net/model-qualifiers/"><rdf:Description rdf:about="#s_id_path_0_i40c"><bqbiol:isDescribedBy><rdf:Bag><rdf:li rdf:resource="urn:miriam:hgnc.symbol:NCF4"/></rdf:Bag></bqbiol:isDescribedBy><bqbiol:isDescribedBy><rdf:Bag><rdf:li rdf:resource="urn:miriam:uniprot:Q15080"/></rdf:Bag></bqbiol:isDescribedBy><bqbiol:isDescribedBy><rdf:Bag><rdf:li rdf:resource="urn:miriam:ensembl:ENSG00000100365"/></rdf:Bag></bqbiol:isDescribedBy><bqbiol:isDescribedBy><rdf:Bag><rdf:li rdf:resource="urn:miriam:hgnc:7662"/></rdf:Bag></bqbiol:isDescribedBy><bqbiol:isDescribedBy><rdf:Bag><rdf:li rdf:resource="urn:miriam:refseq:NM_000631"/></rdf:Bag></bqbiol:isDescribedBy><bqbiol:isDescribedBy><rdf:Bag><rdf:li rdf:resource="urn:miriam:ncbigene:4689"/></rdf:Bag></bqbiol:isDescribedBy><dcterms:modified rdf:parseType="Resource"/></rdf:Description></rdf:RDF>
</body>
              </html>
            </celldesigner:notes>
            <celldesigner:annotation>
              <celldesigner:complexSpecies>s_id_path_0_i105</celldesigner:complexSpecies>
              <celldesigner:speciesIdentity>
                <celldesigner:class>PROTEIN</celldesigner:class>
                <celldesigner:proteinReference>p_s_id_path_0_i40c</celldesigner:proteinReference>
                <celldesigner:name>NCF4</celldesigner:name>
              </celldesigner:speciesIdentity>
            </celldesigner:annotation>
          </celldesigner:species>
          <celldesigner:species id="s_id_path_0_i1cf" name="SNCA">
            <celldesigner:notes>
              <html xmlns="http://www.w3.org/1999/xhtml">
                <head>
                  <title/>
                </head>
                <body>Name: synuclein alpha
Synonyms: NACP, PD1
HGNC_ID: 11138
EntrezGene_ID: 6622
RefSeq_ID: NM_000345

<rdf:RDF xmlns:rdf="http://www.w3.org/1999/02/22-rdf-syntax-ns#" xmlns:dc="http://purl.org/dc/elements/1.1/" xmlns:dcterms="http://purl.org/dc/terms/" xmlns:vCard="http://www.w3.org/2001/vcard-rdf/3.0#" xmlns:bqbiol="http://biomodels.net/biology-qualifiers/" xmlns:bqmodel="http://biomodels.net/model-qualifiers/"><rdf:Description rdf:about="#s_id_path_0_i1cf"><bqbiol:isDescribedBy><rdf:Bag><rdf:li rdf:resource="urn:miriam:hgnc:11138"/></rdf:Bag></bqbiol:isDescribedBy><bqbiol:isDescribedBy><rdf:Bag><rdf:li rdf:resource="urn:miriam:ensembl:ENSG00000145335"/></rdf:Bag></bqbiol:isDescribedBy><bqbiol:isDescribedBy><rdf:Bag><rdf:li rdf:resource="urn:miriam:hgnc.symbol:SNCA"/></rdf:Bag></bqbiol:isDescribedBy><bqbiol:isDescribedBy><rdf:Bag><rdf:li rdf:resource="urn:miriam:refseq:NM_000345"/></rdf:Bag></bqbiol:isDescribedBy><bqbiol:isDescribedBy><rdf:Bag><rdf:li rdf:resource="urn:miriam:uniprot:P37840"/></rdf:Bag></bqbiol:isDescribedBy><bqbiol:isDescribedBy><rdf:Bag><rdf:li rdf:resource="urn:miriam:ncbigene:6622"/></rdf:Bag></bqbiol:isDescribedBy><dcterms:modified rdf:parseType="Resource"/></rdf:Description></rdf:RDF>
</body>
              </html>
            </celldesigner:notes>
            <celldesigner:annotation>
              <celldesigner:complexSpecies>s_id_path_0_i121</celldesigner:complexSpecies>
              <celldesigner:speciesIdentity>
                <celldesigner:class>PROTEIN</celldesigner:class>
                <celldesigner:proteinReference>p_s_id_path_0_i1cf</celldesigner:proteinReference>
                <celldesigner:state>
                  <celldesigner:listOfModifications>
</celldesigner:listOfModifications>
                </celldesigner:state>
                <celldesigner:name>SNCA</celldesigner:name>
              </celldesigner:speciesIdentity>
            </celldesigner:annotation>
          </celldesigner:species>
          <celldesigner:species id="s_id_path_0_i1fd" name="TNF">
            <celldesigner:notes>
              <html xmlns="http://www.w3.org/1999/xhtml">
                <head>
                  <title/>
                </head>
                <body>Name: tumor necrosis factor
Synonyms: DIF, TNF-alpha, TNFSF2
HGNC_ID: 11892
EntrezGene_ID: 7124
RefSeq_ID: NM_000594

<rdf:RDF xmlns:rdf="http://www.w3.org/1999/02/22-rdf-syntax-ns#" xmlns:dc="http://purl.org/dc/elements/1.1/" xmlns:dcterms="http://purl.org/dc/terms/" xmlns:vCard="http://www.w3.org/2001/vcard-rdf/3.0#" xmlns:bqbiol="http://biomodels.net/biology-qualifiers/" xmlns:bqmodel="http://biomodels.net/model-qualifiers/"><rdf:Description rdf:about="#s_id_path_0_i1fd"><bqbiol:isDescribedBy><rdf:Bag><rdf:li rdf:resource="urn:miriam:refseq:NM_000594"/></rdf:Bag></bqbiol:isDescribedBy><bqbiol:isDescribedBy><rdf:Bag><rdf:li rdf:resource="urn:miriam:hgnc.symbol:TNF"/></rdf:Bag></bqbiol:isDescribedBy><bqbiol:isDescribedBy><rdf:Bag><rdf:li rdf:resource="urn:miriam:uniprot:P01375"/></rdf:Bag></bqbiol:isDescribedBy><bqbiol:isDescribedBy><rdf:Bag><rdf:li rdf:resource="urn:miriam:hgnc:11892"/></rdf:Bag></bqbiol:isDescribedBy><bqbiol:isDescribedBy><rdf:Bag><rdf:li rdf:resource="urn:miriam:ncbigene:7124"/></rdf:Bag></bqbiol:isDescribedBy><bqbiol:isDescribedBy><rdf:Bag><rdf:li rdf:resource="urn:miriam:ensembl:ENSG00000232810"/></rdf:Bag></bqbiol:isDescribedBy><dcterms:modified rdf:parseType="Resource"/></rdf:Description></rdf:RDF>
</body>
              </html>
            </celldesigner:notes>
            <celldesigner:annotation>
              <celldesigner:complexSpecies>s_id_path_0_i166</celldesigner:complexSpecies>
              <celldesigner:speciesIdentity>
                <celldesigner:class>PROTEIN</celldesigner:class>
                <celldesigner:proteinReference>p_s_id_path_0_i1fd</celldesigner:proteinReference>
                <celldesigner:name>TNF</celldesigner:name>
              </celldesigner:speciesIdentity>
            </celldesigner:annotation>
          </celldesigner:species>
          <celldesigner:species id="s_id_path_0_i266" name="TNFRSF1A">
            <celldesigner:notes>
              <html xmlns="http://www.w3.org/1999/xhtml">
                <head>
                  <title/>
                </head>
                <body>Name: TNF receptor superfamily member 1A
Synonyms: CD120a, TNF-R, TNF-R-I, TNF-R55, TNFAR, TNFR60
HGNC_ID: 11916
EntrezGene_ID: 7132
RefSeq_ID: NM_001065

<rdf:RDF xmlns:rdf="http://www.w3.org/1999/02/22-rdf-syntax-ns#" xmlns:dc="http://purl.org/dc/elements/1.1/" xmlns:dcterms="http://purl.org/dc/terms/" xmlns:vCard="http://www.w3.org/2001/vcard-rdf/3.0#" xmlns:bqbiol="http://biomodels.net/biology-qualifiers/" xmlns:bqmodel="http://biomodels.net/model-qualifiers/"><rdf:Description rdf:about="#s_id_path_0_i266"><bqbiol:isDescribedBy><rdf:Bag><rdf:li rdf:resource="urn:miriam:ncbigene:7132"/></rdf:Bag></bqbiol:isDescribedBy><bqbiol:isDescribedBy><rdf:Bag><rdf:li rdf:resource="urn:miriam:refseq:NM_001065"/></rdf:Bag></bqbiol:isDescribedBy><bqbiol:isDescribedBy><rdf:Bag><rdf:li rdf:resource="urn:miriam:ensembl:ENSG00000067182"/></rdf:Bag></bqbiol:isDescribedBy><bqbiol:isDescribedBy><rdf:Bag><rdf:li rdf:resource="urn:miriam:uniprot:P19438"/></rdf:Bag></bqbiol:isDescribedBy><bqbiol:isDescribedBy><rdf:Bag><rdf:li rdf:resource="urn:miriam:hgnc.symbol:TNFRSF1A"/></rdf:Bag></bqbiol:isDescribedBy><bqbiol:isDescribedBy><rdf:Bag><rdf:li rdf:resource="urn:miriam:hgnc:11916"/></rdf:Bag></bqbiol:isDescribedBy><dcterms:modified rdf:parseType="Resource"/></rdf:Description></rdf:RDF>
</body>
              </html>
            </celldesigner:notes>
            <celldesigner:annotation>
              <celldesigner:complexSpecies>s_id_path_0_i166</celldesigner:complexSpecies>
              <celldesigner:speciesIdentity>
                <celldesigner:class>PROTEIN</celldesigner:class>
                <celldesigner:proteinReference>p_s_id_path_0_i266</celldesigner:proteinReference>
                <celldesigner:name>TNFRSF1A</celldesigner:name>
              </celldesigner:speciesIdentity>
            </celldesigner:annotation>
          </celldesigner:species>
          <celldesigner:species id="s_id_path_0_i267" name="RIPK1">
            <celldesigner:notes>
              <html xmlns="http://www.w3.org/1999/xhtml">
                <head>
                  <title/>
                </head>
                <body>Name: receptor interacting serine/threonine kinase 1
Synonyms: RIP
HGNC_ID: 10019
EntrezGene_ID: 8737
RefSeq_ID: NM_003804

<rdf:RDF xmlns:rdf="http://www.w3.org/1999/02/22-rdf-syntax-ns#" xmlns:dc="http://purl.org/dc/elements/1.1/" xmlns:dcterms="http://purl.org/dc/terms/" xmlns:vCard="http://www.w3.org/2001/vcard-rdf/3.0#" xmlns:bqbiol="http://biomodels.net/biology-qualifiers/" xmlns:bqmodel="http://biomodels.net/model-qualifiers/"><rdf:Description rdf:about="#s_id_path_0_i267"><bqbiol:isDescribedBy><rdf:Bag><rdf:li rdf:resource="urn:miriam:hgnc:10019"/></rdf:Bag></bqbiol:isDescribedBy><bqbiol:isDescribedBy><rdf:Bag><rdf:li rdf:resource="urn:miriam:hgnc.symbol:RIPK1"/></rdf:Bag></bqbiol:isDescribedBy><bqbiol:isDescribedBy><rdf:Bag><rdf:li rdf:resource="urn:miriam:ensembl:ENSG00000137275"/></rdf:Bag></bqbiol:isDescribedBy><bqbiol:isDescribedBy><rdf:Bag><rdf:li rdf:resource="urn:miriam:uniprot:Q13546"/></rdf:Bag></bqbiol:isDescribedBy><bqbiol:isDescribedBy><rdf:Bag><rdf:li rdf:resource="urn:miriam:refseq:NM_003804"/></rdf:Bag></bqbiol:isDescribedBy><bqbiol:isDescribedBy><rdf:Bag><rdf:li rdf:resource="urn:miriam:ncbigene:8737"/></rdf:Bag></bqbiol:isDescribedBy><dcterms:modified rdf:parseType="Resource"/></rdf:Description></rdf:RDF>
</body>
              </html>
            </celldesigner:notes>
            <celldesigner:annotation>
              <celldesigner:complexSpecies>s_id_path_0_i166</celldesigner:complexSpecies>
              <celldesigner:speciesIdentity>
                <celldesigner:class>PROTEIN</celldesigner:class>
                <celldesigner:proteinReference>p_s_id_path_0_i267</celldesigner:proteinReference>
                <celldesigner:name>RIPK1</celldesigner:name>
              </celldesigner:speciesIdentity>
            </celldesigner:annotation>
          </celldesigner:species>
          <celldesigner:species id="s_id_path_0_i2f4" name="TRAF2">
            <celldesigner:notes>
              <html xmlns="http://www.w3.org/1999/xhtml">
                <head>
                  <title/>
                </head>
                <body>Name: TNF receptor associated factor 2
Synonyms: RNF117, TRAP3
HGNC_ID: 12032
EntrezGene_ID: 7186
RefSeq_ID: NM_021138

<rdf:RDF xmlns:rdf="http://www.w3.org/1999/02/22-rdf-syntax-ns#" xmlns:dc="http://purl.org/dc/elements/1.1/" xmlns:dcterms="http://purl.org/dc/terms/" xmlns:vCard="http://www.w3.org/2001/vcard-rdf/3.0#" xmlns:bqbiol="http://biomodels.net/biology-qualifiers/" xmlns:bqmodel="http://biomodels.net/model-qualifiers/"><rdf:Description rdf:about="#s_id_path_0_i2f4"><bqbiol:isDescribedBy><rdf:Bag><rdf:li rdf:resource="urn:miriam:hgnc.symbol:TRAF2"/></rdf:Bag></bqbiol:isDescribedBy><bqbiol:isDescribedBy><rdf:Bag><rdf:li rdf:resource="urn:miriam:ncbigene:7186"/></rdf:Bag></bqbiol:isDescribedBy><bqbiol:isDescribedBy><rdf:Bag><rdf:li rdf:resource="urn:miriam:ensembl:ENSG00000127191"/></rdf:Bag></bqbiol:isDescribedBy><bqbiol:isDescribedBy><rdf:Bag><rdf:li rdf:resource="urn:miriam:refseq:NM_021138"/></rdf:Bag></bqbiol:isDescribedBy><bqbiol:isDescribedBy><rdf:Bag><rdf:li rdf:resource="urn:miriam:uniprot:Q12933"/></rdf:Bag></bqbiol:isDescribedBy><bqbiol:isDescribedBy><rdf:Bag><rdf:li rdf:resource="urn:miriam:hgnc:12032"/></rdf:Bag></bqbiol:isDescribedBy><dcterms:modified rdf:parseType="Resource"/></rdf:Description></rdf:RDF>
</body>
              </html>
            </celldesigner:notes>
            <celldesigner:annotation>
              <celldesigner:complexSpecies>s_id_path_0_i166</celldesigner:complexSpecies>
              <celldesigner:speciesIdentity>
                <celldesigner:class>PROTEIN</celldesigner:class>
                <celldesigner:proteinReference>p_s_id_path_0_i2f4</celldesigner:proteinReference>
                <celldesigner:name>TRAF2</celldesigner:name>
              </celldesigner:speciesIdentity>
            </celldesigner:annotation>
          </celldesigner:species>
          <celldesigner:species id="s_id_path_0_i50f" name="TRADD">
            <celldesigner:notes>
              <html xmlns="http://www.w3.org/1999/xhtml">
                <head>
                  <title/>
                </head>
                <body>Name: TNFRSF1A associated via death domain
Synonyms: Hs.89862
HGNC_ID: 12030
EntrezGene_ID: 8717
RefSeq_ID: NM_001323552

<rdf:RDF xmlns:rdf="http://www.w3.org/1999/02/22-rdf-syntax-ns#" xmlns:dc="http://purl.org/dc/elements/1.1/" xmlns:dcterms="http://purl.org/dc/terms/" xmlns:vCard="http://www.w3.org/2001/vcard-rdf/3.0#" xmlns:bqbiol="http://biomodels.net/biology-qualifiers/" xmlns:bqmodel="http://biomodels.net/model-qualifiers/"><rdf:Description rdf:about="#s_id_path_0_i50f"><bqbiol:isDescribedBy><rdf:Bag><rdf:li rdf:resource="urn:miriam:ncbigene:8717"/></rdf:Bag></bqbiol:isDescribedBy><bqbiol:isDescribedBy><rdf:Bag><rdf:li rdf:resource="urn:miriam:ensembl:ENSG00000102871"/></rdf:Bag></bqbiol:isDescribedBy><bqbiol:isDescribedBy><rdf:Bag><rdf:li rdf:resource="urn:miriam:refseq:NM_001323552"/></rdf:Bag></bqbiol:isDescribedBy><bqbiol:isDescribedBy><rdf:Bag><rdf:li rdf:resource="urn:miriam:uniprot:Q15628"/></rdf:Bag></bqbiol:isDescribedBy><bqbiol:isDescribedBy><rdf:Bag><rdf:li rdf:resource="urn:miriam:hgnc:12030"/></rdf:Bag></bqbiol:isDescribedBy><bqbiol:isDescribedBy><rdf:Bag><rdf:li rdf:resource="urn:miriam:hgnc.symbol:TRADD"/></rdf:Bag></bqbiol:isDescribedBy><dcterms:modified rdf:parseType="Resource"/></rdf:Description></rdf:RDF>
</body>
              </html>
            </celldesigner:notes>
            <celldesigner:annotation>
              <celldesigner:complexSpecies>s_id_path_0_i166</celldesigner:complexSpecies>
              <celldesigner:speciesIdentity>
                <celldesigner:class>PROTEIN</celldesigner:class>
                <celldesigner:proteinReference>p_s_id_path_0_i50f</celldesigner:proteinReference>
                <celldesigner:name>TRADD</celldesigner:name>
              </celldesigner:speciesIdentity>
            </celldesigner:annotation>
          </celldesigner:species>
          <celldesigner:species id="s_id_path_0_i3e4" name="RELA">
            <celldesigner:notes>
              <html xmlns="http://www.w3.org/1999/xhtml">
                <head>
                  <title/>
                </head>
                <body>Name: RELA proto-oncogene, NF-kB subunit
Synonyms: p65
HGNC_ID: 9955
EntrezGene_ID: 5970
RefSeq_ID: NM_021975

<rdf:RDF xmlns:rdf="http://www.w3.org/1999/02/22-rdf-syntax-ns#" xmlns:dc="http://purl.org/dc/elements/1.1/" xmlns:dcterms="http://purl.org/dc/terms/" xmlns:vCard="http://www.w3.org/2001/vcard-rdf/3.0#" xmlns:bqbiol="http://biomodels.net/biology-qualifiers/" xmlns:bqmodel="http://biomodels.net/model-qualifiers/"><rdf:Description rdf:about="#s_id_path_0_i3e4"><bqbiol:isDescribedBy><rdf:Bag><rdf:li rdf:resource="urn:miriam:hgnc:9955"/></rdf:Bag></bqbiol:isDescribedBy><bqbiol:isDescribedBy><rdf:Bag><rdf:li rdf:resource="urn:miriam:ensembl:ENSG00000173039"/></rdf:Bag></bqbiol:isDescribedBy><bqbiol:isDescribedBy><rdf:Bag><rdf:li rdf:resource="urn:miriam:ncbigene:5970"/></rdf:Bag></bqbiol:isDescribedBy><bqbiol:isDescribedBy><rdf:Bag><rdf:li rdf:resource="urn:miriam:refseq:NM_021975"/></rdf:Bag></bqbiol:isDescribedBy><bqbiol:isDescribedBy><rdf:Bag><rdf:li rdf:resource="urn:miriam:hgnc.symbol:RELA"/></rdf:Bag></bqbiol:isDescribedBy><bqbiol:isDescribedBy><rdf:Bag><rdf:li rdf:resource="urn:miriam:uniprot:Q04206"/></rdf:Bag></bqbiol:isDescribedBy><dcterms:modified rdf:parseType="Resource"/></rdf:Description></rdf:RDF>
</body>
              </html>
            </celldesigner:notes>
            <celldesigner:annotation>
              <celldesigner:complexSpecies>s_id_path_0_if8</celldesigner:complexSpecies>
              <celldesigner:speciesIdentity>
                <celldesigner:class>PROTEIN</celldesigner:class>
                <celldesigner:proteinReference>p_s_id_path_0_i3e4</celldesigner:proteinReference>
                <celldesigner:state>
                  <celldesigner:listOfModifications>
</celldesigner:listOfModifications>
                </celldesigner:state>
                <celldesigner:name>RELA</celldesigner:name>
              </celldesigner:speciesIdentity>
            </celldesigner:annotation>
          </celldesigner:species>
          <celldesigner:species id="s_id_path_0_i537" name="NFKB1">
            <celldesigner:notes>
              <html xmlns="http://www.w3.org/1999/xhtml">
                <head>
                  <title/>
                </head>
                <body>Name: nuclear factor kappa B subunit 1
Synonyms: KBF1, NF-kB1, NF-kappaB, NFKB-p50, NFkappaB, p105, p50
HGNC_ID: 7794
EntrezGene_ID: 4790
RefSeq_ID: NM_003998

<rdf:RDF xmlns:rdf="http://www.w3.org/1999/02/22-rdf-syntax-ns#" xmlns:dc="http://purl.org/dc/elements/1.1/" xmlns:dcterms="http://purl.org/dc/terms/" xmlns:vCard="http://www.w3.org/2001/vcard-rdf/3.0#" xmlns:bqbiol="http://biomodels.net/biology-qualifiers/" xmlns:bqmodel="http://biomodels.net/model-qualifiers/"><rdf:Description rdf:about="#s_id_path_0_i537"><bqbiol:isDescribedBy><rdf:Bag><rdf:li rdf:resource="urn:miriam:ncbigene:4790"/></rdf:Bag></bqbiol:isDescribedBy><bqbiol:isDescribedBy><rdf:Bag><rdf:li rdf:resource="urn:miriam:ensembl:ENSG00000109320"/></rdf:Bag></bqbiol:isDescribedBy><bqbiol:isDescribedBy><rdf:Bag><rdf:li rdf:resource="urn:miriam:hgnc.symbol:NFKB1"/></rdf:Bag></bqbiol:isDescribedBy><bqbiol:isDescribedBy><rdf:Bag><rdf:li rdf:resource="urn:miriam:hgnc:7794"/></rdf:Bag></bqbiol:isDescribedBy><bqbiol:isDescribedBy><rdf:Bag><rdf:li rdf:resource="urn:miriam:uniprot:P19838"/></rdf:Bag></bqbiol:isDescribedBy><bqbiol:isDescribedBy><rdf:Bag><rdf:li rdf:resource="urn:miriam:refseq:NM_003998"/></rdf:Bag></bqbiol:isDescribedBy><dcterms:modified rdf:parseType="Resource"/></rdf:Description></rdf:RDF>
</body>
              </html>
            </celldesigner:notes>
            <celldesigner:annotation>
              <celldesigner:complexSpecies>s_id_path_0_if8</celldesigner:complexSpecies>
              <celldesigner:speciesIdentity>
                <celldesigner:class>PROTEIN</celldesigner:class>
                <celldesigner:proteinReference>p_s_id_path_0_i537</celldesigner:proteinReference>
                <celldesigner:name>NFKB1</celldesigner:name>
              </celldesigner:speciesIdentity>
            </celldesigner:annotation>
          </celldesigner:species>
          <celldesigner:species id="s_id_path_0_i397" name="IL1R1">
            <celldesigner:notes>
              <html xmlns="http://www.w3.org/1999/xhtml">
                <head>
                  <title/>
                </head>
                <body>Name: interleukin 1 receptor type 1
Synonyms: CD121A, D2S1473
HGNC_ID: 5993
EntrezGene_ID: 3554
RefSeq_ID: NM_000877

<rdf:RDF xmlns:rdf="http://www.w3.org/1999/02/22-rdf-syntax-ns#" xmlns:dc="http://purl.org/dc/elements/1.1/" xmlns:dcterms="http://purl.org/dc/terms/" xmlns:vCard="http://www.w3.org/2001/vcard-rdf/3.0#" xmlns:bqbiol="http://biomodels.net/biology-qualifiers/" xmlns:bqmodel="http://biomodels.net/model-qualifiers/"><rdf:Description rdf:about="#s_id_path_0_i397"><bqbiol:isDescribedBy><rdf:Bag><rdf:li rdf:resource="urn:miriam:hgnc:5993"/></rdf:Bag></bqbiol:isDescribedBy><bqbiol:isDescribedBy><rdf:Bag><rdf:li rdf:resource="urn:miriam:uniprot:P14778"/></rdf:Bag></bqbiol:isDescribedBy><bqbiol:isDescribedBy><rdf:Bag><rdf:li rdf:resource="urn:miriam:ensembl:ENSG00000115594"/></rdf:Bag></bqbiol:isDescribedBy><bqbiol:isDescribedBy><rdf:Bag><rdf:li rdf:resource="urn:miriam:refseq:NM_000877"/></rdf:Bag></bqbiol:isDescribedBy><bqbiol:isDescribedBy><rdf:Bag><rdf:li rdf:resource="urn:miriam:hgnc.symbol:IL1R1"/></rdf:Bag></bqbiol:isDescribedBy><bqbiol:isDescribedBy><rdf:Bag><rdf:li rdf:resource="urn:miriam:ncbigene:3554"/></rdf:Bag></bqbiol:isDescribedBy><dcterms:modified rdf:parseType="Resource"/></rdf:Description></rdf:RDF>
</body>
              </html>
            </celldesigner:notes>
            <celldesigner:annotation>
              <celldesigner:complexSpecies>s_id_path_0_if7</celldesigner:complexSpecies>
              <celldesigner:speciesIdentity>
                <celldesigner:class>PROTEIN</celldesigner:class>
                <celldesigner:proteinReference>p_s_id_path_0_i397</celldesigner:proteinReference>
                <celldesigner:name>IL1R1</celldesigner:name>
              </celldesigner:speciesIdentity>
            </celldesigner:annotation>
          </celldesigner:species>
          <celldesigner:species id="s_id_path_0_i3bb" name="IL1B">
            <celldesigner:notes>
              <html xmlns="http://www.w3.org/1999/xhtml">
                <head>
                  <title/>
                </head>
                <body>Name: interleukin 1 beta
Synonyms: IL-1B, IL1-BETA, IL1F2
HGNC_ID: 5992
EntrezGene_ID: 3553
RefSeq_ID: NM_000576

<rdf:RDF xmlns:rdf="http://www.w3.org/1999/02/22-rdf-syntax-ns#" xmlns:dc="http://purl.org/dc/elements/1.1/" xmlns:dcterms="http://purl.org/dc/terms/" xmlns:vCard="http://www.w3.org/2001/vcard-rdf/3.0#" xmlns:bqbiol="http://biomodels.net/biology-qualifiers/" xmlns:bqmodel="http://biomodels.net/model-qualifiers/"><rdf:Description rdf:about="#s_id_path_0_i3bb"><bqbiol:isDescribedBy><rdf:Bag><rdf:li rdf:resource="urn:miriam:hgnc:5992"/></rdf:Bag></bqbiol:isDescribedBy><bqbiol:isDescribedBy><rdf:Bag><rdf:li rdf:resource="urn:miriam:hgnc.symbol:IL1B"/></rdf:Bag></bqbiol:isDescribedBy><bqbiol:isDescribedBy><rdf:Bag><rdf:li rdf:resource="urn:miriam:uniprot:P01584"/></rdf:Bag></bqbiol:isDescribedBy><bqbiol:isDescribedBy><rdf:Bag><rdf:li rdf:resource="urn:miriam:refseq:NM_000576"/></rdf:Bag></bqbiol:isDescribedBy><bqbiol:isDescribedBy><rdf:Bag><rdf:li rdf:resource="urn:miriam:ncbigene:3553"/></rdf:Bag></bqbiol:isDescribedBy><bqbiol:isDescribedBy><rdf:Bag><rdf:li rdf:resource="urn:miriam:ensembl:ENSG00000125538"/></rdf:Bag></bqbiol:isDescribedBy><dcterms:modified rdf:parseType="Resource"/></rdf:Description></rdf:RDF>
</body>
              </html>
            </celldesigner:notes>
            <celldesigner:annotation>
              <celldesigner:complexSpecies>s_id_path_0_if7</celldesigner:complexSpecies>
              <celldesigner:speciesIdentity>
                <celldesigner:class>PROTEIN</celldesigner:class>
                <celldesigner:proteinReference>p_s_id_path_0_i3bb</celldesigner:proteinReference>
                <celldesigner:name>IL1B</celldesigner:name>
              </celldesigner:speciesIdentity>
            </celldesigner:annotation>
          </celldesigner:species>
          <celldesigner:species id="s_id_path_0_i44f" name="TRAF6">
            <celldesigner:notes>
              <html xmlns="http://www.w3.org/1999/xhtml">
                <head>
                  <title/>
                </head>
                <body>Name: TNF receptor associated factor 6
Synonyms: RNF85
HGNC_ID: 12036
EntrezGene_ID: 7189
RefSeq_ID: NM_145803

<rdf:RDF xmlns:rdf="http://www.w3.org/1999/02/22-rdf-syntax-ns#" xmlns:dc="http://purl.org/dc/elements/1.1/" xmlns:dcterms="http://purl.org/dc/terms/" xmlns:vCard="http://www.w3.org/2001/vcard-rdf/3.0#" xmlns:bqbiol="http://biomodels.net/biology-qualifiers/" xmlns:bqmodel="http://biomodels.net/model-qualifiers/"><rdf:Description rdf:about="#s_id_path_0_i44f"><bqbiol:isDescribedBy><rdf:Bag><rdf:li rdf:resource="urn:miriam:ncbigene:7189"/></rdf:Bag></bqbiol:isDescribedBy><bqbiol:isDescribedBy><rdf:Bag><rdf:li rdf:resource="urn:miriam:ensembl:ENSG00000175104"/></rdf:Bag></bqbiol:isDescribedBy><bqbiol:isDescribedBy><rdf:Bag><rdf:li rdf:resource="urn:miriam:uniprot:Q9Y4K3"/></rdf:Bag></bqbiol:isDescribedBy><bqbiol:isDescribedBy><rdf:Bag><rdf:li rdf:resource="urn:miriam:hgnc:12036"/></rdf:Bag></bqbiol:isDescribedBy><bqbiol:isDescribedBy><rdf:Bag><rdf:li rdf:resource="urn:miriam:refseq:NM_145803"/></rdf:Bag></bqbiol:isDescribedBy><bqbiol:isDescribedBy><rdf:Bag><rdf:li rdf:resource="urn:miriam:hgnc.symbol:TRAF6"/></rdf:Bag></bqbiol:isDescribedBy><dcterms:modified rdf:parseType="Resource"/></rdf:Description></rdf:RDF>
</body>
              </html>
            </celldesigner:notes>
            <celldesigner:annotation>
              <celldesigner:complexSpecies>s_id_path_0_if7</celldesigner:complexSpecies>
              <celldesigner:speciesIdentity>
                <celldesigner:class>PROTEIN</celldesigner:class>
                <celldesigner:proteinReference>p_s_id_path_0_i44f</celldesigner:proteinReference>
                <celldesigner:name>TRAF6</celldesigner:name>
              </celldesigner:speciesIdentity>
            </celldesigner:annotation>
          </celldesigner:species>
          <celldesigner:species id="s_id_path_0_i516" name="MYD88">
            <celldesigner:notes>
              <html xmlns="http://www.w3.org/1999/xhtml">
                <head>
                  <title/>
                </head>
                <body>Name: MYD88 innate immune signal transduction adaptor
HGNC_ID: 7562
EntrezGene_ID: 4615
RefSeq_ID: NM_002468

<rdf:RDF xmlns:rdf="http://www.w3.org/1999/02/22-rdf-syntax-ns#" xmlns:dc="http://purl.org/dc/elements/1.1/" xmlns:dcterms="http://purl.org/dc/terms/" xmlns:vCard="http://www.w3.org/2001/vcard-rdf/3.0#" xmlns:bqbiol="http://biomodels.net/biology-qualifiers/" xmlns:bqmodel="http://biomodels.net/model-qualifiers/"><rdf:Description rdf:about="#s_id_path_0_i516"><bqbiol:isDescribedBy><rdf:Bag><rdf:li rdf:resource="urn:miriam:ncbigene:4615"/></rdf:Bag></bqbiol:isDescribedBy><bqbiol:isDescribedBy><rdf:Bag><rdf:li rdf:resource="urn:miriam:ensembl:ENSG00000172936"/></rdf:Bag></bqbiol:isDescribedBy><bqbiol:isDescribedBy><rdf:Bag><rdf:li rdf:resource="urn:miriam:uniprot:Q99836"/></rdf:Bag></bqbiol:isDescribedBy><bqbiol:isDescribedBy><rdf:Bag><rdf:li rdf:resource="urn:miriam:hgnc.symbol:MYD88"/></rdf:Bag></bqbiol:isDescribedBy><bqbiol:isDescribedBy><rdf:Bag><rdf:li rdf:resource="urn:miriam:hgnc:7562"/></rdf:Bag></bqbiol:isDescribedBy><bqbiol:isDescribedBy><rdf:Bag><rdf:li rdf:resource="urn:miriam:refseq:NM_002468"/></rdf:Bag></bqbiol:isDescribedBy><dcterms:modified rdf:parseType="Resource"/></rdf:Description></rdf:RDF>
</body>
              </html>
            </celldesigner:notes>
            <celldesigner:annotation>
              <celldesigner:complexSpecies>s_id_path_0_if7</celldesigner:complexSpecies>
              <celldesigner:speciesIdentity>
                <celldesigner:class>PROTEIN</celldesigner:class>
                <celldesigner:proteinReference>p_s_id_path_0_i516</celldesigner:proteinReference>
                <celldesigner:name>MYD88</celldesigner:name>
              </celldesigner:speciesIdentity>
            </celldesigner:annotation>
          </celldesigner:species>
          <celldesigner:species id="s_id_path_0_i541" name="IRAK4">
            <celldesigner:notes>
              <html xmlns="http://www.w3.org/1999/xhtml">
                <head>
                  <title/>
                </head>
                <body>Name: interleukin 1 receptor associated kinase 4
Synonyms: NY-REN-64
HGNC_ID: 17967
EntrezGene_ID: 51135
RefSeq_ID: NM_001114182

<rdf:RDF xmlns:rdf="http://www.w3.org/1999/02/22-rdf-syntax-ns#" xmlns:dc="http://purl.org/dc/elements/1.1/" xmlns:dcterms="http://purl.org/dc/terms/" xmlns:vCard="http://www.w3.org/2001/vcard-rdf/3.0#" xmlns:bqbiol="http://biomodels.net/biology-qualifiers/" xmlns:bqmodel="http://biomodels.net/model-qualifiers/"><rdf:Description rdf:about="#s_id_path_0_i541"><bqbiol:isDescribedBy><rdf:Bag><rdf:li rdf:resource="urn:miriam:uniprot:Q9NWZ3"/></rdf:Bag></bqbiol:isDescribedBy><bqbiol:isDescribedBy><rdf:Bag><rdf:li rdf:resource="urn:miriam:refseq:NM_001114182"/></rdf:Bag></bqbiol:isDescribedBy><bqbiol:isDescribedBy><rdf:Bag><rdf:li rdf:resource="urn:miriam:ncbigene:51135"/></rdf:Bag></bqbiol:isDescribedBy><bqbiol:isDescribedBy><rdf:Bag><rdf:li rdf:resource="urn:miriam:hgnc:17967"/></rdf:Bag></bqbiol:isDescribedBy><bqbiol:isDescribedBy><rdf:Bag><rdf:li rdf:resource="urn:miriam:hgnc.symbol:IRAK4"/></rdf:Bag></bqbiol:isDescribedBy><bqbiol:isDescribedBy><rdf:Bag><rdf:li rdf:resource="urn:miriam:ensembl:ENSG00000198001"/></rdf:Bag></bqbiol:isDescribedBy><dcterms:modified rdf:parseType="Resource"/></rdf:Description></rdf:RDF>
</body>
              </html>
            </celldesigner:notes>
            <celldesigner:annotation>
              <celldesigner:complexSpecies>s_id_path_0_if7</celldesigner:complexSpecies>
              <celldesigner:speciesIdentity>
                <celldesigner:class>PROTEIN</celldesigner:class>
                <celldesigner:proteinReference>p_s_id_path_0_i541</celldesigner:proteinReference>
                <celldesigner:name>IRAK4</celldesigner:name>
              </celldesigner:speciesIdentity>
            </celldesigner:annotation>
          </celldesigner:species>
          <celldesigner:species id="s_id_path_0_i204" name="NR4A2">
            <celldesigner:notes>
              <html xmlns="http://www.w3.org/1999/xhtml">
                <head>
                  <title/>
                </head>
                <body>Name: nuclear receptor subfamily 4 group A member 2
Synonyms: HZF-3, NOT, RNR1, TINUR
HGNC_ID: 7981
EntrezGene_ID: 4929
RefSeq_ID: NM_006186

<rdf:RDF xmlns:rdf="http://www.w3.org/1999/02/22-rdf-syntax-ns#" xmlns:dc="http://purl.org/dc/elements/1.1/" xmlns:dcterms="http://purl.org/dc/terms/" xmlns:vCard="http://www.w3.org/2001/vcard-rdf/3.0#" xmlns:bqbiol="http://biomodels.net/biology-qualifiers/" xmlns:bqmodel="http://biomodels.net/model-qualifiers/"><rdf:Description rdf:about="#s_id_path_0_i204"><bqbiol:isDescribedBy><rdf:Bag><rdf:li rdf:resource="urn:miriam:ensembl:ENSG00000153234"/></rdf:Bag></bqbiol:isDescribedBy><bqbiol:isDescribedBy><rdf:Bag><rdf:li rdf:resource="urn:miriam:uniprot:P43354"/></rdf:Bag></bqbiol:isDescribedBy><bqbiol:isDescribedBy><rdf:Bag><rdf:li rdf:resource="urn:miriam:hgnc.symbol:NR4A2"/></rdf:Bag></bqbiol:isDescribedBy><bqbiol:isDescribedBy><rdf:Bag><rdf:li rdf:resource="urn:miriam:ncbigene:4929"/></rdf:Bag></bqbiol:isDescribedBy><bqbiol:isDescribedBy><rdf:Bag><rdf:li rdf:resource="urn:miriam:refseq:NM_006186"/></rdf:Bag></bqbiol:isDescribedBy><bqbiol:isDescribedBy><rdf:Bag><rdf:li rdf:resource="urn:miriam:hgnc:7981"/></rdf:Bag></bqbiol:isDescribedBy><dcterms:modified rdf:parseType="Resource"/></rdf:Description></rdf:RDF>
</body>
              </html>
            </celldesigner:notes>
            <celldesigner:annotation>
              <celldesigner:complexSpecies>s_id_path_0_i130</celldesigner:complexSpecies>
              <celldesigner:speciesIdentity>
                <celldesigner:class>PROTEIN</celldesigner:class>
                <celldesigner:proteinReference>p_s_id_path_0_i204</celldesigner:proteinReference>
                <celldesigner:name>NR4A2</celldesigner:name>
              </celldesigner:speciesIdentity>
            </celldesigner:annotation>
          </celldesigner:species>
          <celldesigner:species id="s_id_path_0_i354" name="EHMT2">
            <celldesigner:notes>
              <html xmlns="http://www.w3.org/1999/xhtml">
                <head>
                  <title/>
                </head>
                <body>Name: euchromatic histone lysine methyltransferase 2
Synonyms: Em:AF134726.3, G9A, KMT1C, NG36/G9a
HGNC_ID: 14129
EntrezGene_ID: 10919
RefSeq_ID: NM_006709

<rdf:RDF xmlns:rdf="http://www.w3.org/1999/02/22-rdf-syntax-ns#" xmlns:dc="http://purl.org/dc/elements/1.1/" xmlns:dcterms="http://purl.org/dc/terms/" xmlns:vCard="http://www.w3.org/2001/vcard-rdf/3.0#" xmlns:bqbiol="http://biomodels.net/biology-qualifiers/" xmlns:bqmodel="http://biomodels.net/model-qualifiers/"><rdf:Description rdf:about="#s_id_path_0_i354"><bqbiol:isDescribedBy><rdf:Bag><rdf:li rdf:resource="urn:miriam:hgnc.symbol:EHMT2"/></rdf:Bag></bqbiol:isDescribedBy><bqbiol:isDescribedBy><rdf:Bag><rdf:li rdf:resource="urn:miriam:ncbigene:10919"/></rdf:Bag></bqbiol:isDescribedBy><bqbiol:isDescribedBy><rdf:Bag><rdf:li rdf:resource="urn:miriam:ensembl:ENSG00000204371"/></rdf:Bag></bqbiol:isDescribedBy><bqbiol:isDescribedBy><rdf:Bag><rdf:li rdf:resource="urn:miriam:hgnc:14129"/></rdf:Bag></bqbiol:isDescribedBy><bqbiol:isDescribedBy><rdf:Bag><rdf:li rdf:resource="urn:miriam:refseq:NM_006709"/></rdf:Bag></bqbiol:isDescribedBy><bqbiol:isDescribedBy><rdf:Bag><rdf:li rdf:resource="urn:miriam:uniprot:Q96KQ7"/></rdf:Bag></bqbiol:isDescribedBy><dcterms:modified rdf:parseType="Resource"/></rdf:Description></rdf:RDF>
</body>
              </html>
            </celldesigner:notes>
            <celldesigner:annotation>
              <celldesigner:complexSpecies>s_id_path_0_i130</celldesigner:complexSpecies>
              <celldesigner:speciesIdentity>
                <celldesigner:class>PROTEIN</celldesigner:class>
                <celldesigner:proteinReference>p_s_id_path_0_i354</celldesigner:proteinReference>
                <celldesigner:name>EHMT2</celldesigner:name>
              </celldesigner:speciesIdentity>
            </celldesigner:annotation>
          </celldesigner:species>
          <celldesigner:species id="s_id_path_0_i56a" name="RCOR1">
            <celldesigner:notes>
              <html xmlns="http://www.w3.org/1999/xhtml">
                <head>
                  <title/>
                </head>
                <body>Name: REST corepressor 1
Synonyms: COREST, KIAA0071
HGNC_ID: 17441
EntrezGene_ID: 23186
RefSeq_ID: NM_015156

<rdf:RDF xmlns:rdf="http://www.w3.org/1999/02/22-rdf-syntax-ns#" xmlns:dc="http://purl.org/dc/elements/1.1/" xmlns:dcterms="http://purl.org/dc/terms/" xmlns:vCard="http://www.w3.org/2001/vcard-rdf/3.0#" xmlns:bqbiol="http://biomodels.net/biology-qualifiers/" xmlns:bqmodel="http://biomodels.net/model-qualifiers/"><rdf:Description rdf:about="#s_id_path_0_i56a"><bqbiol:isDescribedBy><rdf:Bag><rdf:li rdf:resource="urn:miriam:ensembl:ENSG00000089902"/></rdf:Bag></bqbiol:isDescribedBy><bqbiol:isDescribedBy><rdf:Bag><rdf:li rdf:resource="urn:miriam:hgnc.symbol:RCOR1"/></rdf:Bag></bqbiol:isDescribedBy><bqbiol:isDescribedBy><rdf:Bag><rdf:li rdf:resource="urn:miriam:ncbigene:23186"/></rdf:Bag></bqbiol:isDescribedBy><bqbiol:isDescribedBy><rdf:Bag><rdf:li rdf:resource="urn:miriam:refseq:NM_015156"/></rdf:Bag></bqbiol:isDescribedBy><bqbiol:isDescribedBy><rdf:Bag><rdf:li rdf:resource="urn:miriam:uniprot:Q9UKL0"/></rdf:Bag></bqbiol:isDescribedBy><bqbiol:isDescribedBy><rdf:Bag><rdf:li rdf:resource="urn:miriam:hgnc:17441"/></rdf:Bag></bqbiol:isDescribedBy><dcterms:modified rdf:parseType="Resource"/></rdf:Description></rdf:RDF>
</body>
              </html>
            </celldesigner:notes>
            <celldesigner:annotation>
              <celldesigner:complexSpecies>s_id_path_0_i130</celldesigner:complexSpecies>
              <celldesigner:speciesIdentity>
                <celldesigner:class>PROTEIN</celldesigner:class>
                <celldesigner:proteinReference>p_s_id_path_0_i56a</celldesigner:proteinReference>
                <celldesigner:name>RCOR1</celldesigner:name>
              </celldesigner:speciesIdentity>
            </celldesigner:annotation>
          </celldesigner:species>
          <celldesigner:species id="s_id_path_2_i205" name="ARL3">
            <celldesigner:notes>
              <html xmlns="http://www.w3.org/1999/xhtml">
                <head>
                  <title/>
                </head>
                <body>
                  <rdf:RDF xmlns:rdf="http://www.w3.org/1999/02/22-rdf-syntax-ns#" xmlns:dc="http://purl.org/dc/elements/1.1/" xmlns:dcterms="http://purl.org/dc/terms/" xmlns:vCard="http://www.w3.org/2001/vcard-rdf/3.0#" xmlns:bqbiol="http://biomodels.net/biology-qualifiers/" xmlns:bqmodel="http://biomodels.net/model-qualifiers/">
                    <rdf:Description rdf:about="#s_id_path_2_i205">
                      <bqbiol:isDescribedBy>
                        <rdf:Bag>
                          <rdf:li rdf:resource="urn:miriam:ensembl:ENSG00000138175"/>
                        </rdf:Bag>
                      </bqbiol:isDescribedBy>
                      <dcterms:modified rdf:parseType="Resource"/>
                    </rdf:Description>
                  </rdf:RDF>
                </body>
              </html>
            </celldesigner:notes>
            <celldesigner:annotation>
              <celldesigner:complexSpecies>s_id_path_2_i1c8</celldesigner:complexSpecies>
              <celldesigner:speciesIdentity>
                <celldesigner:class>GENE</celldesigner:class>
                <celldesigner:geneReference>g_s_id_path_2_i205</celldesigner:geneReference>
                <celldesigner:name>ARL3</celldesigner:name>
              </celldesigner:speciesIdentity>
            </celldesigner:annotation>
          </celldesigner:species>
          <celldesigner:species id="s_id_path_2_i55d" name="GDP">
            <celldesigner:notes>
              <html xmlns="http://www.w3.org/1999/xhtml">
                <head>
                  <title/>
                </head>
                <body>
                  <rdf:RDF xmlns:rdf="http://www.w3.org/1999/02/22-rdf-syntax-ns#" xmlns:dc="http://purl.org/dc/elements/1.1/" xmlns:dcterms="http://purl.org/dc/terms/" xmlns:vCard="http://www.w3.org/2001/vcard-rdf/3.0#" xmlns:bqbiol="http://biomodels.net/biology-qualifiers/" xmlns:bqmodel="http://biomodels.net/model-qualifiers/">
                    <rdf:Description rdf:about="#s_id_path_2_i55d">
                      <bqbiol:isDescribedBy>
                        <rdf:Bag>
                          <rdf:li rdf:resource="urn:miriam:obo.chebi:CHEBI%3A17552"/>
                        </rdf:Bag>
                      </bqbiol:isDescribedBy>
                      <dcterms:modified rdf:parseType="Resource"/>
                    </rdf:Description>
                  </rdf:RDF>
                </body>
              </html>
            </celldesigner:notes>
            <celldesigner:annotation>
              <celldesigner:complexSpecies>s_id_path_2_i1c8</celldesigner:complexSpecies>
              <celldesigner:speciesIdentity>
                <celldesigner:class>SIMPLE_MOLECULE</celldesigner:class>
                <celldesigner:name>GDP</celldesigner:name>
              </celldesigner:speciesIdentity>
            </celldesigner:annotation>
          </celldesigner:species>
          <celldesigner:species id="s_id_path_0_i318" name="Zn2_plus_">
            <celldesigner:notes>
              <html xmlns="http://www.w3.org/1999/xhtml">
                <head>
                  <title/>
                </head>
                <body>Name: zinc(2+)
Synonyms: ZINC ION, Zn(2+), Zn(2+), Zn(II), Zn2+, dietary zinc, zinc cation, zinc, ion (Zn2+)

<rdf:RDF xmlns:rdf="http://www.w3.org/1999/02/22-rdf-syntax-ns#" xmlns:dc="http://purl.org/dc/elements/1.1/" xmlns:dcterms="http://purl.org/dc/terms/" xmlns:vCard="http://www.w3.org/2001/vcard-rdf/3.0#" xmlns:bqbiol="http://biomodels.net/biology-qualifiers/" xmlns:bqmodel="http://biomodels.net/model-qualifiers/"><rdf:Description rdf:about="#s_id_path_0_i318"><bqbiol:isDescribedBy><rdf:Bag><rdf:li rdf:resource="urn:miriam:obo.chebi:CHEBI%3A29105"/></rdf:Bag></bqbiol:isDescribedBy><dcterms:modified rdf:parseType="Resource"/></rdf:Description></rdf:RDF>
</body>
              </html>
            </celldesigner:notes>
            <celldesigner:annotation>
              <celldesigner:complexSpecies>s_id_path_0_i140</celldesigner:complexSpecies>
              <celldesigner:speciesIdentity>
                <celldesigner:class>ION</celldesigner:class>
                <celldesigner:name>Zn2_plus_</celldesigner:name>
              </celldesigner:speciesIdentity>
            </celldesigner:annotation>
          </celldesigner:species>
          <celldesigner:species id="s_id_path_0_i511" name="NADK">
            <celldesigner:notes>
              <html xmlns="http://www.w3.org/1999/xhtml">
                <head>
                  <title/>
                </head>
                <body>Symbol: NADK
HGNC_ID: 29831
EntrezGene_ID: 65220
RefSeq_ID: NM_023018

<rdf:RDF xmlns:rdf="http://www.w3.org/1999/02/22-rdf-syntax-ns#" xmlns:dc="http://purl.org/dc/elements/1.1/" xmlns:dcterms="http://purl.org/dc/terms/" xmlns:vCard="http://www.w3.org/2001/vcard-rdf/3.0#" xmlns:bqbiol="http://biomodels.net/biology-qualifiers/" xmlns:bqmodel="http://biomodels.net/model-qualifiers/"><rdf:Description rdf:about="#s_id_path_0_i511"><bqbiol:isDescribedBy><rdf:Bag><rdf:li rdf:resource="urn:miriam:hgnc:29831"/></rdf:Bag></bqbiol:isDescribedBy><bqbiol:isDescribedBy><rdf:Bag><rdf:li rdf:resource="urn:miriam:ncbigene:65220"/></rdf:Bag></bqbiol:isDescribedBy><bqbiol:isDescribedBy><rdf:Bag><rdf:li rdf:resource="urn:miriam:refseq:NM_023018"/></rdf:Bag></bqbiol:isDescribedBy><bqbiol:isDescribedBy><rdf:Bag><rdf:li rdf:resource="urn:miriam:ec-code:2.7.1.23"/></rdf:Bag></bqbiol:isDescribedBy><bqbiol:isDescribedBy><rdf:Bag><rdf:li rdf:resource="urn:miriam:uniprot:O95544"/></rdf:Bag></bqbiol:isDescribedBy><bqbiol:isDescribedBy><rdf:Bag><rdf:li rdf:resource="urn:miriam:hgnc.symbol:NADK"/></rdf:Bag></bqbiol:isDescribedBy><bqbiol:isDescribedBy><rdf:Bag><rdf:li rdf:resource="urn:miriam:ensembl:ENSG00000008130"/></rdf:Bag></bqbiol:isDescribedBy><dcterms:modified rdf:parseType="Resource"/></rdf:Description></rdf:RDF>
</body>
              </html>
            </celldesigner:notes>
            <celldesigner:annotation>
              <celldesigner:complexSpecies>s_id_path_0_i140</celldesigner:complexSpecies>
              <celldesigner:speciesIdentity>
                <celldesigner:class>PROTEIN</celldesigner:class>
                <celldesigner:proteinReference>p_s_id_path_0_i511</celldesigner:proteinReference>
                <celldesigner:name>NADK</celldesigner:name>
              </celldesigner:speciesIdentity>
            </celldesigner:annotation>
          </celldesigner:species>
          <celldesigner:species id="s_id_path_0_i322" name="CXCL1">
            <celldesigner:notes>
              <html xmlns="http://www.w3.org/1999/xhtml">
                <head>
                  <title/>
                </head>
                <body>Name: C-X-C motif chemokine ligand 1
Synonyms: GROa, MGSA-a, NAP-3, SCYB1
HGNC_ID: 4602
EntrezGene_ID: 2919
RefSeq_ID: NM_001511

<rdf:RDF xmlns:rdf="http://www.w3.org/1999/02/22-rdf-syntax-ns#" xmlns:dc="http://purl.org/dc/elements/1.1/" xmlns:dcterms="http://purl.org/dc/terms/" xmlns:vCard="http://www.w3.org/2001/vcard-rdf/3.0#" xmlns:bqbiol="http://biomodels.net/biology-qualifiers/" xmlns:bqmodel="http://biomodels.net/model-qualifiers/"><rdf:Description rdf:about="#s_id_path_0_i322"><bqbiol:isDescribedBy><rdf:Bag><rdf:li rdf:resource="urn:miriam:hgnc.symbol:CXCL1"/></rdf:Bag></bqbiol:isDescribedBy><bqbiol:isDescribedBy><rdf:Bag><rdf:li rdf:resource="urn:miriam:hgnc:4602"/></rdf:Bag></bqbiol:isDescribedBy><bqbiol:isDescribedBy><rdf:Bag><rdf:li rdf:resource="urn:miriam:ncbigene:2919"/></rdf:Bag></bqbiol:isDescribedBy><bqbiol:isDescribedBy><rdf:Bag><rdf:li rdf:resource="urn:miriam:uniprot:P09341"/></rdf:Bag></bqbiol:isDescribedBy><bqbiol:isDescribedBy><rdf:Bag><rdf:li rdf:resource="urn:miriam:refseq:NM_001511"/></rdf:Bag></bqbiol:isDescribedBy><bqbiol:isDescribedBy><rdf:Bag><rdf:li rdf:resource="urn:miriam:ensembl:ENSG00000163739"/></rdf:Bag></bqbiol:isDescribedBy><dcterms:modified rdf:parseType="Resource"/></rdf:Description></rdf:RDF>
</body>
              </html>
            </celldesigner:notes>
            <celldesigner:annotation>
              <celldesigner:complexSpecies>s_id_path_0_i177</celldesigner:complexSpecies>
              <celldesigner:speciesIdentity>
                <celldesigner:class>PROTEIN</celldesigner:class>
                <celldesigner:proteinReference>p_s_id_path_0_i322</celldesigner:proteinReference>
                <celldesigner:name>CXCL1</celldesigner:name>
              </celldesigner:speciesIdentity>
            </celldesigner:annotation>
          </celldesigner:species>
          <celldesigner:species id="s_id_path_0_i4b5" name="CCL2">
            <celldesigner:notes>
              <html xmlns="http://www.w3.org/1999/xhtml">
                <head>
                  <title/>
                </head>
                <body>Name: C-C motif chemokine ligand 2
Synonyms: GDCF-2, HC11, MCAF, MCP-1, MCP1, MGC9434, SMC-CF
HGNC_ID: 10618
EntrezGene_ID: 6347
RefSeq_ID: NM_002982

<rdf:RDF xmlns:rdf="http://www.w3.org/1999/02/22-rdf-syntax-ns#" xmlns:dc="http://purl.org/dc/elements/1.1/" xmlns:dcterms="http://purl.org/dc/terms/" xmlns:vCard="http://www.w3.org/2001/vcard-rdf/3.0#" xmlns:bqbiol="http://biomodels.net/biology-qualifiers/" xmlns:bqmodel="http://biomodels.net/model-qualifiers/"><rdf:Description rdf:about="#s_id_path_0_i4b5"><bqbiol:isDescribedBy><rdf:Bag><rdf:li rdf:resource="urn:miriam:refseq:NM_002982"/></rdf:Bag></bqbiol:isDescribedBy><bqbiol:isDescribedBy><rdf:Bag><rdf:li rdf:resource="urn:miriam:hgnc.symbol:CCL2"/></rdf:Bag></bqbiol:isDescribedBy><bqbiol:isDescribedBy><rdf:Bag><rdf:li rdf:resource="urn:miriam:uniprot:P13500"/></rdf:Bag></bqbiol:isDescribedBy><bqbiol:isDescribedBy><rdf:Bag><rdf:li rdf:resource="urn:miriam:ensembl:ENSG00000108691"/></rdf:Bag></bqbiol:isDescribedBy><bqbiol:isDescribedBy><rdf:Bag><rdf:li rdf:resource="urn:miriam:hgnc:10618"/></rdf:Bag></bqbiol:isDescribedBy><bqbiol:isDescribedBy><rdf:Bag><rdf:li rdf:resource="urn:miriam:ncbigene:6347"/></rdf:Bag></bqbiol:isDescribedBy><dcterms:modified rdf:parseType="Resource"/></rdf:Description></rdf:RDF>
</body>
              </html>
            </celldesigner:notes>
            <celldesigner:annotation>
              <celldesigner:complexSpecies>s_id_path_0_i177</celldesigner:complexSpecies>
              <celldesigner:speciesIdentity>
                <celldesigner:class>PROTEIN</celldesigner:class>
                <celldesigner:proteinReference>p_s_id_path_0_i4b5</celldesigner:proteinReference>
                <celldesigner:name>CCL2</celldesigner:name>
              </celldesigner:speciesIdentity>
            </celldesigner:annotation>
          </celldesigner:species>
          <celldesigner:species id="s_id_path_0_i4c6" name="CX3CL1">
            <celldesigner:notes>
              <html xmlns="http://www.w3.org/1999/xhtml">
                <head>
                  <title/>
                </head>
                <body>Name: C-X3-C motif chemokine ligand 1
Synonyms: ABCD-3, C3Xkine, CXC3, CXC3C, NTN, fractalkine, neurotactin
HGNC_ID: 10647
EntrezGene_ID: 6376
RefSeq_ID: NM_002996

<rdf:RDF xmlns:rdf="http://www.w3.org/1999/02/22-rdf-syntax-ns#" xmlns:dc="http://purl.org/dc/elements/1.1/" xmlns:dcterms="http://purl.org/dc/terms/" xmlns:vCard="http://www.w3.org/2001/vcard-rdf/3.0#" xmlns:bqbiol="http://biomodels.net/biology-qualifiers/" xmlns:bqmodel="http://biomodels.net/model-qualifiers/"><rdf:Description rdf:about="#s_id_path_0_i4c6"><bqbiol:isDescribedBy><rdf:Bag><rdf:li rdf:resource="urn:miriam:hgnc:10647"/></rdf:Bag></bqbiol:isDescribedBy><bqbiol:isDescribedBy><rdf:Bag><rdf:li rdf:resource="urn:miriam:ensembl:ENSG00000006210"/></rdf:Bag></bqbiol:isDescribedBy><bqbiol:isDescribedBy><rdf:Bag><rdf:li rdf:resource="urn:miriam:ncbigene:6376"/></rdf:Bag></bqbiol:isDescribedBy><bqbiol:isDescribedBy><rdf:Bag><rdf:li rdf:resource="urn:miriam:refseq:NM_002996"/></rdf:Bag></bqbiol:isDescribedBy><bqbiol:isDescribedBy><rdf:Bag><rdf:li rdf:resource="urn:miriam:hgnc.symbol:CX3CL1"/></rdf:Bag></bqbiol:isDescribedBy><bqbiol:isDescribedBy><rdf:Bag><rdf:li rdf:resource="urn:miriam:uniprot:P78423"/></rdf:Bag></bqbiol:isDescribedBy><dcterms:modified rdf:parseType="Resource"/></rdf:Description></rdf:RDF>
</body>
              </html>
            </celldesigner:notes>
            <celldesigner:annotation>
              <celldesigner:complexSpecies>s_id_path_0_i177</celldesigner:complexSpecies>
              <celldesigner:speciesIdentity>
                <celldesigner:class>PROTEIN</celldesigner:class>
                <celldesigner:proteinReference>p_s_id_path_0_i4c6</celldesigner:proteinReference>
                <celldesigner:name>CX3CL1</celldesigner:name>
              </celldesigner:speciesIdentity>
            </celldesigner:annotation>
          </celldesigner:species>
          <celldesigner:species id="s_id_path_0_i547" name="CCL20">
            <celldesigner:notes>
              <html xmlns="http://www.w3.org/1999/xhtml">
                <head>
                  <title/>
                </head>
                <body>Name: C-C motif chemokine ligand 20
Synonyms: CKb4, LARC, MIP-3a, ST38, exodus-1
HGNC_ID: 10619
EntrezGene_ID: 6364
RefSeq_ID: NM_004591

<rdf:RDF xmlns:rdf="http://www.w3.org/1999/02/22-rdf-syntax-ns#" xmlns:dc="http://purl.org/dc/elements/1.1/" xmlns:dcterms="http://purl.org/dc/terms/" xmlns:vCard="http://www.w3.org/2001/vcard-rdf/3.0#" xmlns:bqbiol="http://biomodels.net/biology-qualifiers/" xmlns:bqmodel="http://biomodels.net/model-qualifiers/"><rdf:Description rdf:about="#s_id_path_0_i547"><bqbiol:isDescribedBy><rdf:Bag><rdf:li rdf:resource="urn:miriam:ncbigene:6364"/></rdf:Bag></bqbiol:isDescribedBy><bqbiol:isDescribedBy><rdf:Bag><rdf:li rdf:resource="urn:miriam:ensembl:ENSG00000115009"/></rdf:Bag></bqbiol:isDescribedBy><bqbiol:isDescribedBy><rdf:Bag><rdf:li rdf:resource="urn:miriam:uniprot:P78556"/></rdf:Bag></bqbiol:isDescribedBy><bqbiol:isDescribedBy><rdf:Bag><rdf:li rdf:resource="urn:miriam:refseq:NM_004591"/></rdf:Bag></bqbiol:isDescribedBy><bqbiol:isDescribedBy><rdf:Bag><rdf:li rdf:resource="urn:miriam:hgnc:10619"/></rdf:Bag></bqbiol:isDescribedBy><bqbiol:isDescribedBy><rdf:Bag><rdf:li rdf:resource="urn:miriam:hgnc.symbol:CCL20"/></rdf:Bag></bqbiol:isDescribedBy><dcterms:modified rdf:parseType="Resource"/></rdf:Description></rdf:RDF>
</body>
              </html>
            </celldesigner:notes>
            <celldesigner:annotation>
              <celldesigner:complexSpecies>s_id_path_0_i177</celldesigner:complexSpecies>
              <celldesigner:speciesIdentity>
                <celldesigner:class>PROTEIN</celldesigner:class>
                <celldesigner:proteinReference>p_s_id_path_0_i547</celldesigner:proteinReference>
                <celldesigner:name>CCL20</celldesigner:name>
              </celldesigner:speciesIdentity>
            </celldesigner:annotation>
          </celldesigner:species>
          <celldesigner:species id="s_id_path_0_i1af" name="ITGAM">
            <celldesigner:notes>
              <html xmlns="http://www.w3.org/1999/xhtml">
                <head>
                  <title/>
                </head>
                <body>Name: integrin subunit alpha M
Synonyms: CD11b, MAC-1
HGNC_ID: 6149
EntrezGene_ID: 3684
RefSeq_ID: NM_000632

<rdf:RDF xmlns:rdf="http://www.w3.org/1999/02/22-rdf-syntax-ns#" xmlns:dc="http://purl.org/dc/elements/1.1/" xmlns:dcterms="http://purl.org/dc/terms/" xmlns:vCard="http://www.w3.org/2001/vcard-rdf/3.0#" xmlns:bqbiol="http://biomodels.net/biology-qualifiers/" xmlns:bqmodel="http://biomodels.net/model-qualifiers/"><rdf:Description rdf:about="#s_id_path_0_i1af"><bqbiol:isDescribedBy><rdf:Bag><rdf:li rdf:resource="urn:miriam:hgnc.symbol:ITGAM"/></rdf:Bag></bqbiol:isDescribedBy><bqbiol:isDescribedBy><rdf:Bag><rdf:li rdf:resource="urn:miriam:uniprot:P11215"/></rdf:Bag></bqbiol:isDescribedBy><bqbiol:isDescribedBy><rdf:Bag><rdf:li rdf:resource="urn:miriam:ensembl:ENSG00000169896"/></rdf:Bag></bqbiol:isDescribedBy><bqbiol:isDescribedBy><rdf:Bag><rdf:li rdf:resource="urn:miriam:hgnc:6149"/></rdf:Bag></bqbiol:isDescribedBy><bqbiol:isDescribedBy><rdf:Bag><rdf:li rdf:resource="urn:miriam:ncbigene:3684"/></rdf:Bag></bqbiol:isDescribedBy><bqbiol:isDescribedBy><rdf:Bag><rdf:li rdf:resource="urn:miriam:refseq:NM_000632"/></rdf:Bag></bqbiol:isDescribedBy><dcterms:modified rdf:parseType="Resource"/></rdf:Description></rdf:RDF>
</body>
              </html>
            </celldesigner:notes>
            <celldesigner:annotation>
              <celldesigner:complexSpecies>s_id_path_0_i136</celldesigner:complexSpecies>
              <celldesigner:speciesIdentity>
                <celldesigner:class>PROTEIN</celldesigner:class>
                <celldesigner:proteinReference>p_s_id_path_0_i1af</celldesigner:proteinReference>
                <celldesigner:name>ITGAM</celldesigner:name>
              </celldesigner:speciesIdentity>
            </celldesigner:annotation>
          </celldesigner:species>
          <celldesigner:species id="s_id_path_0_i534" name="ITGB2">
            <celldesigner:notes>
              <html xmlns="http://www.w3.org/1999/xhtml">
                <head>
                  <title/>
                </head>
                <body>Name: integrin subunit beta 2
Synonyms: LFA-1, MAC-1
HGNC_ID: 6155
EntrezGene_ID: 3689
RefSeq_ID: NM_000211

<rdf:RDF xmlns:rdf="http://www.w3.org/1999/02/22-rdf-syntax-ns#" xmlns:dc="http://purl.org/dc/elements/1.1/" xmlns:dcterms="http://purl.org/dc/terms/" xmlns:vCard="http://www.w3.org/2001/vcard-rdf/3.0#" xmlns:bqbiol="http://biomodels.net/biology-qualifiers/" xmlns:bqmodel="http://biomodels.net/model-qualifiers/"><rdf:Description rdf:about="#s_id_path_0_i534"><bqbiol:isDescribedBy><rdf:Bag><rdf:li rdf:resource="urn:miriam:ncbigene:3689"/></rdf:Bag></bqbiol:isDescribedBy><bqbiol:isDescribedBy><rdf:Bag><rdf:li rdf:resource="urn:miriam:refseq:NM_000211"/></rdf:Bag></bqbiol:isDescribedBy><bqbiol:isDescribedBy><rdf:Bag><rdf:li rdf:resource="urn:miriam:ensembl:ENSG00000160255"/></rdf:Bag></bqbiol:isDescribedBy><bqbiol:isDescribedBy><rdf:Bag><rdf:li rdf:resource="urn:miriam:uniprot:P05107"/></rdf:Bag></bqbiol:isDescribedBy><bqbiol:isDescribedBy><rdf:Bag><rdf:li rdf:resource="urn:miriam:hgnc.symbol:ITGB2"/></rdf:Bag></bqbiol:isDescribedBy><bqbiol:isDescribedBy><rdf:Bag><rdf:li rdf:resource="urn:miriam:hgnc:6155"/></rdf:Bag></bqbiol:isDescribedBy><dcterms:modified rdf:parseType="Resource"/></rdf:Description></rdf:RDF>
</body>
              </html>
            </celldesigner:notes>
            <celldesigner:annotation>
              <celldesigner:complexSpecies>s_id_path_0_i136</celldesigner:complexSpecies>
              <celldesigner:speciesIdentity>
                <celldesigner:class>PROTEIN</celldesigner:class>
                <celldesigner:proteinReference>p_s_id_path_0_i534</celldesigner:proteinReference>
                <celldesigner:name>ITGB2</celldesigner:name>
              </celldesigner:speciesIdentity>
            </celldesigner:annotation>
          </celldesigner:species>
          <celldesigner:species id="s_id_path_0_i236" name="FAD">
            <celldesigner:notes>
              <html xmlns="http://www.w3.org/1999/xhtml">
                <head>
                  <title/>
                </head>
                <body>Name: FAD
Synonyms: Adenosine 5'-(trihydrogen pyrophosphate), 5'-5'-ester with riboflavine, FAD, FLAVIN-ADENINE DINUCLEOTIDE, Flavin adenine dinucleotide, Riboflavin 5'-(trihydrogen diphosphate), 5'-5'-ester with adenosine, Riboflavin 5'-adenosine diphosphate, adenosine 5'-[3-(riboflavin-5'-yl) dihydrogen diphosphate]

<rdf:RDF xmlns:rdf="http://www.w3.org/1999/02/22-rdf-syntax-ns#" xmlns:dc="http://purl.org/dc/elements/1.1/" xmlns:dcterms="http://purl.org/dc/terms/" xmlns:vCard="http://www.w3.org/2001/vcard-rdf/3.0#" xmlns:bqbiol="http://biomodels.net/biology-qualifiers/" xmlns:bqmodel="http://biomodels.net/model-qualifiers/"><rdf:Description rdf:about="#s_id_path_0_i236"><bqbiol:isDescribedBy><rdf:Bag><rdf:li rdf:resource="urn:miriam:obo.chebi:CHEBI%3A16238"/></rdf:Bag></bqbiol:isDescribedBy><dcterms:modified rdf:parseType="Resource"/></rdf:Description></rdf:RDF>
</body>
              </html>
            </celldesigner:notes>
            <celldesigner:annotation>
              <celldesigner:complexSpecies>s_id_path_0_i148</celldesigner:complexSpecies>
              <celldesigner:speciesIdentity>
                <celldesigner:class>SIMPLE_MOLECULE</celldesigner:class>
                <celldesigner:name>FAD</celldesigner:name>
              </celldesigner:speciesIdentity>
            </celldesigner:annotation>
          </celldesigner:species>
          <celldesigner:species id="s_id_path_0_i311" name="RNLS">
            <celldesigner:notes>
              <html xmlns="http://www.w3.org/1999/xhtml">
                <head>
                  <title/>
                </head>
                <body>Symbol: RNLS
Previous Symbols: C10orf59
HGNC_ID: 25641
EntrezGene_ID: 55328
RefSeq_ID: NM_018363

<rdf:RDF xmlns:rdf="http://www.w3.org/1999/02/22-rdf-syntax-ns#" xmlns:dc="http://purl.org/dc/elements/1.1/" xmlns:dcterms="http://purl.org/dc/terms/" xmlns:vCard="http://www.w3.org/2001/vcard-rdf/3.0#" xmlns:bqbiol="http://biomodels.net/biology-qualifiers/" xmlns:bqmodel="http://biomodels.net/model-qualifiers/"><rdf:Description rdf:about="#s_id_path_0_i311"><bqbiol:isDescribedBy><rdf:Bag><rdf:li rdf:resource="urn:miriam:ncbigene:55328"/></rdf:Bag></bqbiol:isDescribedBy><bqbiol:isDescribedBy><rdf:Bag><rdf:li rdf:resource="urn:miriam:hgnc.symbol:RNLS"/></rdf:Bag></bqbiol:isDescribedBy><bqbiol:isDescribedBy><rdf:Bag><rdf:li rdf:resource="urn:miriam:ec-code:1.6.3.5"/></rdf:Bag></bqbiol:isDescribedBy><bqbiol:isDescribedBy><rdf:Bag><rdf:li rdf:resource="urn:miriam:hgnc:25641"/></rdf:Bag></bqbiol:isDescribedBy><bqbiol:isDescribedBy><rdf:Bag><rdf:li rdf:resource="urn:miriam:refseq:NM_018363"/></rdf:Bag></bqbiol:isDescribedBy><bqbiol:isDescribedBy><rdf:Bag><rdf:li rdf:resource="urn:miriam:uniprot:Q5VYX0"/></rdf:Bag></bqbiol:isDescribedBy><bqbiol:isDescribedBy><rdf:Bag><rdf:li rdf:resource="urn:miriam:ensembl:ENSG00000184719"/></rdf:Bag></bqbiol:isDescribedBy><dcterms:modified rdf:parseType="Resource"/></rdf:Description></rdf:RDF>
</body>
              </html>
            </celldesigner:notes>
            <celldesigner:annotation>
              <celldesigner:complexSpecies>s_id_path_0_i148</celldesigner:complexSpecies>
              <celldesigner:speciesIdentity>
                <celldesigner:class>PROTEIN</celldesigner:class>
                <celldesigner:proteinReference>p_s_id_path_0_i311</celldesigner:proteinReference>
                <celldesigner:name>RNLS</celldesigner:name>
              </celldesigner:speciesIdentity>
            </celldesigner:annotation>
          </celldesigner:species>
          <celldesigner:species id="s_id_path_0_i28a" name="CXCL2">
            <celldesigner:notes>
              <html xmlns="http://www.w3.org/1999/xhtml">
                <head>
                  <title/>
                </head>
                <body>Name: C-X-C motif chemokine ligand 2
Synonyms: CINC-2a, GROb, MGSA-b, MIP-2a, SCYB2
HGNC_ID: 4603
EntrezGene_ID: 2920
RefSeq_ID: NM_002089
Charge: 0

<rdf:RDF xmlns:rdf="http://www.w3.org/1999/02/22-rdf-syntax-ns#" xmlns:dc="http://purl.org/dc/elements/1.1/" xmlns:dcterms="http://purl.org/dc/terms/" xmlns:vCard="http://www.w3.org/2001/vcard-rdf/3.0#" xmlns:bqbiol="http://biomodels.net/biology-qualifiers/" xmlns:bqmodel="http://biomodels.net/model-qualifiers/"><rdf:Description rdf:about="#s_id_path_0_i28a"><bqbiol:isDescribedBy><rdf:Bag><rdf:li rdf:resource="urn:miriam:ncbigene:2920"/></rdf:Bag></bqbiol:isDescribedBy><bqbiol:isDescribedBy><rdf:Bag><rdf:li rdf:resource="urn:miriam:hgnc.symbol:CXCL2"/></rdf:Bag></bqbiol:isDescribedBy><bqbiol:isDescribedBy><rdf:Bag><rdf:li rdf:resource="urn:miriam:ensembl:ENSG00000081041"/></rdf:Bag></bqbiol:isDescribedBy><bqbiol:isDescribedBy><rdf:Bag><rdf:li rdf:resource="urn:miriam:uniprot:P19875"/></rdf:Bag></bqbiol:isDescribedBy><bqbiol:isDescribedBy><rdf:Bag><rdf:li rdf:resource="urn:miriam:refseq:NM_002089"/></rdf:Bag></bqbiol:isDescribedBy><bqbiol:isDescribedBy><rdf:Bag><rdf:li rdf:resource="urn:miriam:hgnc:4603"/></rdf:Bag></bqbiol:isDescribedBy><dcterms:modified rdf:parseType="Resource"/></rdf:Description></rdf:RDF>
</body>
              </html>
            </celldesigner:notes>
            <celldesigner:annotation>
              <celldesigner:complexSpecies>s_id_path_0_i122</celldesigner:complexSpecies>
              <celldesigner:speciesIdentity>
                <celldesigner:class>RNA</celldesigner:class>
                <celldesigner:rnaReference>r_s_id_path_0_i28a</celldesigner:rnaReference>
                <celldesigner:name>CXCL2</celldesigner:name>
              </celldesigner:speciesIdentity>
            </celldesigner:annotation>
          </celldesigner:species>
          <celldesigner:species id="s_id_path_0_i419" name="CCL2">
            <celldesigner:notes>
              <html xmlns="http://www.w3.org/1999/xhtml">
                <head>
                  <title/>
                </head>
                <body>Name: C-C motif chemokine ligand 2
Synonyms: GDCF-2, HC11, MCAF, MCP-1, MCP1, MGC9434, SMC-CF
HGNC_ID: 10618
EntrezGene_ID: 6347
RefSeq_ID: NM_002982
Charge: 0

<rdf:RDF xmlns:rdf="http://www.w3.org/1999/02/22-rdf-syntax-ns#" xmlns:dc="http://purl.org/dc/elements/1.1/" xmlns:dcterms="http://purl.org/dc/terms/" xmlns:vCard="http://www.w3.org/2001/vcard-rdf/3.0#" xmlns:bqbiol="http://biomodels.net/biology-qualifiers/" xmlns:bqmodel="http://biomodels.net/model-qualifiers/"><rdf:Description rdf:about="#s_id_path_0_i419"><bqbiol:isDescribedBy><rdf:Bag><rdf:li rdf:resource="urn:miriam:refseq:NM_002982"/></rdf:Bag></bqbiol:isDescribedBy><bqbiol:isDescribedBy><rdf:Bag><rdf:li rdf:resource="urn:miriam:hgnc.symbol:CCL2"/></rdf:Bag></bqbiol:isDescribedBy><bqbiol:isDescribedBy><rdf:Bag><rdf:li rdf:resource="urn:miriam:uniprot:P13500"/></rdf:Bag></bqbiol:isDescribedBy><bqbiol:isDescribedBy><rdf:Bag><rdf:li rdf:resource="urn:miriam:ensembl:ENSG00000108691"/></rdf:Bag></bqbiol:isDescribedBy><bqbiol:isDescribedBy><rdf:Bag><rdf:li rdf:resource="urn:miriam:hgnc:10618"/></rdf:Bag></bqbiol:isDescribedBy><bqbiol:isDescribedBy><rdf:Bag><rdf:li rdf:resource="urn:miriam:ncbigene:6347"/></rdf:Bag></bqbiol:isDescribedBy><dcterms:modified rdf:parseType="Resource"/></rdf:Description></rdf:RDF>
</body>
              </html>
            </celldesigner:notes>
            <celldesigner:annotation>
              <celldesigner:complexSpecies>s_id_path_0_i122</celldesigner:complexSpecies>
              <celldesigner:speciesIdentity>
                <celldesigner:class>RNA</celldesigner:class>
                <celldesigner:rnaReference>r_s_id_path_0_i419</celldesigner:rnaReference>
                <celldesigner:name>CCL2</celldesigner:name>
              </celldesigner:speciesIdentity>
            </celldesigner:annotation>
          </celldesigner:species>
          <celldesigner:species id="s_id_path_0_i53c" name="CCL3">
            <celldesigner:notes>
              <html xmlns="http://www.w3.org/1999/xhtml">
                <head>
                  <title/>
                </head>
                <body>Name: C-C motif chemokine ligand 3
Synonyms: G0S19-1, LD78ALPHA, MIP-1-alpha
HGNC_ID: 10627
EntrezGene_ID: 6348
RefSeq_ID: NM_002983
Charge: 0

<rdf:RDF xmlns:rdf="http://www.w3.org/1999/02/22-rdf-syntax-ns#" xmlns:dc="http://purl.org/dc/elements/1.1/" xmlns:dcterms="http://purl.org/dc/terms/" xmlns:vCard="http://www.w3.org/2001/vcard-rdf/3.0#" xmlns:bqbiol="http://biomodels.net/biology-qualifiers/" xmlns:bqmodel="http://biomodels.net/model-qualifiers/"><rdf:Description rdf:about="#s_id_path_0_i53c"><bqbiol:isDescribedBy><rdf:Bag><rdf:li rdf:resource="urn:miriam:uniprot:P10147"/></rdf:Bag></bqbiol:isDescribedBy><bqbiol:isDescribedBy><rdf:Bag><rdf:li rdf:resource="urn:miriam:refseq:NM_002983"/></rdf:Bag></bqbiol:isDescribedBy><bqbiol:isDescribedBy><rdf:Bag><rdf:li rdf:resource="urn:miriam:hgnc.symbol:CCL3"/></rdf:Bag></bqbiol:isDescribedBy><bqbiol:isDescribedBy><rdf:Bag><rdf:li rdf:resource="urn:miriam:ensembl:ENSG00000277632"/></rdf:Bag></bqbiol:isDescribedBy><bqbiol:isDescribedBy><rdf:Bag><rdf:li rdf:resource="urn:miriam:hgnc:10627"/></rdf:Bag></bqbiol:isDescribedBy><bqbiol:isDescribedBy><rdf:Bag><rdf:li rdf:resource="urn:miriam:ncbigene:6348"/></rdf:Bag></bqbiol:isDescribedBy><dcterms:modified rdf:parseType="Resource"/></rdf:Description></rdf:RDF>
</body>
              </html>
            </celldesigner:notes>
            <celldesigner:annotation>
              <celldesigner:complexSpecies>s_id_path_0_i122</celldesigner:complexSpecies>
              <celldesigner:speciesIdentity>
                <celldesigner:class>RNA</celldesigner:class>
                <celldesigner:rnaReference>r_s_id_path_0_i53c</celldesigner:rnaReference>
                <celldesigner:name>CCL3</celldesigner:name>
              </celldesigner:speciesIdentity>
            </celldesigner:annotation>
          </celldesigner:species>
          <celldesigner:species id="s_id_path_0_i34c" name="ITGAM">
            <celldesigner:notes>
              <html xmlns="http://www.w3.org/1999/xhtml">
                <head>
                  <title/>
                </head>
                <body>Name: integrin subunit alpha M
Synonyms: CD11b, MAC-1
HGNC_ID: 6149
EntrezGene_ID: 3684
RefSeq_ID: NM_000632

<rdf:RDF xmlns:rdf="http://www.w3.org/1999/02/22-rdf-syntax-ns#" xmlns:dc="http://purl.org/dc/elements/1.1/" xmlns:dcterms="http://purl.org/dc/terms/" xmlns:vCard="http://www.w3.org/2001/vcard-rdf/3.0#" xmlns:bqbiol="http://biomodels.net/biology-qualifiers/" xmlns:bqmodel="http://biomodels.net/model-qualifiers/"><rdf:Description rdf:about="#s_id_path_0_i34c"><bqbiol:isDescribedBy><rdf:Bag><rdf:li rdf:resource="urn:miriam:hgnc.symbol:ITGAM"/></rdf:Bag></bqbiol:isDescribedBy><bqbiol:isDescribedBy><rdf:Bag><rdf:li rdf:resource="urn:miriam:uniprot:P11215"/></rdf:Bag></bqbiol:isDescribedBy><bqbiol:isDescribedBy><rdf:Bag><rdf:li rdf:resource="urn:miriam:ensembl:ENSG00000169896"/></rdf:Bag></bqbiol:isDescribedBy><bqbiol:isDescribedBy><rdf:Bag><rdf:li rdf:resource="urn:miriam:hgnc:6149"/></rdf:Bag></bqbiol:isDescribedBy><bqbiol:isDescribedBy><rdf:Bag><rdf:li rdf:resource="urn:miriam:ncbigene:3684"/></rdf:Bag></bqbiol:isDescribedBy><bqbiol:isDescribedBy><rdf:Bag><rdf:li rdf:resource="urn:miriam:refseq:NM_000632"/></rdf:Bag></bqbiol:isDescribedBy><dcterms:modified rdf:parseType="Resource"/></rdf:Description></rdf:RDF>
</body>
              </html>
            </celldesigner:notes>
            <celldesigner:annotation>
              <celldesigner:complexSpecies>s_id_path_0_i11f</celldesigner:complexSpecies>
              <celldesigner:speciesIdentity>
                <celldesigner:class>PROTEIN</celldesigner:class>
                <celldesigner:proteinReference>p_s_id_path_0_i34c</celldesigner:proteinReference>
                <celldesigner:name>ITGAM</celldesigner:name>
              </celldesigner:speciesIdentity>
            </celldesigner:annotation>
          </celldesigner:species>
          <celldesigner:species id="s_id_path_0_i399" name="ITGB2">
            <celldesigner:notes>
              <html xmlns="http://www.w3.org/1999/xhtml">
                <head>
                  <title/>
                </head>
                <body>Name: integrin subunit beta 2
Synonyms: LFA-1, MAC-1
HGNC_ID: 6155
EntrezGene_ID: 3689
RefSeq_ID: NM_000211

<rdf:RDF xmlns:rdf="http://www.w3.org/1999/02/22-rdf-syntax-ns#" xmlns:dc="http://purl.org/dc/elements/1.1/" xmlns:dcterms="http://purl.org/dc/terms/" xmlns:vCard="http://www.w3.org/2001/vcard-rdf/3.0#" xmlns:bqbiol="http://biomodels.net/biology-qualifiers/" xmlns:bqmodel="http://biomodels.net/model-qualifiers/"><rdf:Description rdf:about="#s_id_path_0_i399"><bqbiol:isDescribedBy><rdf:Bag><rdf:li rdf:resource="urn:miriam:ncbigene:3689"/></rdf:Bag></bqbiol:isDescribedBy><bqbiol:isDescribedBy><rdf:Bag><rdf:li rdf:resource="urn:miriam:refseq:NM_000211"/></rdf:Bag></bqbiol:isDescribedBy><bqbiol:isDescribedBy><rdf:Bag><rdf:li rdf:resource="urn:miriam:ensembl:ENSG00000160255"/></rdf:Bag></bqbiol:isDescribedBy><bqbiol:isDescribedBy><rdf:Bag><rdf:li rdf:resource="urn:miriam:uniprot:P05107"/></rdf:Bag></bqbiol:isDescribedBy><bqbiol:isDescribedBy><rdf:Bag><rdf:li rdf:resource="urn:miriam:hgnc.symbol:ITGB2"/></rdf:Bag></bqbiol:isDescribedBy><bqbiol:isDescribedBy><rdf:Bag><rdf:li rdf:resource="urn:miriam:hgnc:6155"/></rdf:Bag></bqbiol:isDescribedBy><dcterms:modified rdf:parseType="Resource"/></rdf:Description></rdf:RDF>
</body>
              </html>
            </celldesigner:notes>
            <celldesigner:annotation>
              <celldesigner:complexSpecies>s_id_path_0_i11f</celldesigner:complexSpecies>
              <celldesigner:speciesIdentity>
                <celldesigner:class>PROTEIN</celldesigner:class>
                <celldesigner:proteinReference>p_s_id_path_0_i399</celldesigner:proteinReference>
                <celldesigner:name>ITGB2</celldesigner:name>
              </celldesigner:speciesIdentity>
            </celldesigner:annotation>
          </celldesigner:species>
          <celldesigner:species id="s_id_path_2_i1ff" name="C9">
            <celldesigner:notes>
              <html xmlns="http://www.w3.org/1999/xhtml">
                <head>
                  <title/>
                </head>
                <body>EntrezGene_ID: 735

<rdf:RDF xmlns:rdf="http://www.w3.org/1999/02/22-rdf-syntax-ns#" xmlns:dc="http://purl.org/dc/elements/1.1/" xmlns:dcterms="http://purl.org/dc/terms/" xmlns:vCard="http://www.w3.org/2001/vcard-rdf/3.0#" xmlns:bqbiol="http://biomodels.net/biology-qualifiers/" xmlns:bqmodel="http://biomodels.net/model-qualifiers/"><rdf:Description rdf:about="#s_id_path_2_i1ff"><bqbiol:isDescribedBy><rdf:Bag><rdf:li rdf:resource="urn:miriam:ncbigene:735"/></rdf:Bag></bqbiol:isDescribedBy><dcterms:modified rdf:parseType="Resource"/></rdf:Description></rdf:RDF>
</body>
              </html>
            </celldesigner:notes>
            <celldesigner:annotation>
              <celldesigner:complexSpecies>s_id_path_2_i164</celldesigner:complexSpecies>
              <celldesigner:speciesIdentity>
                <celldesigner:class>GENE</celldesigner:class>
                <celldesigner:geneReference>g_s_id_path_2_i1ff</celldesigner:geneReference>
                <celldesigner:name>C9</celldesigner:name>
              </celldesigner:speciesIdentity>
            </celldesigner:annotation>
          </celldesigner:species>
          <celldesigner:species id="s_id_path_2_i2a1" name="C6">
            <celldesigner:notes>
              <html xmlns="http://www.w3.org/1999/xhtml">
                <head>
                  <title/>
                </head>
                <body>EntrezGene_ID: 729

<rdf:RDF xmlns:rdf="http://www.w3.org/1999/02/22-rdf-syntax-ns#" xmlns:dc="http://purl.org/dc/elements/1.1/" xmlns:dcterms="http://purl.org/dc/terms/" xmlns:vCard="http://www.w3.org/2001/vcard-rdf/3.0#" xmlns:bqbiol="http://biomodels.net/biology-qualifiers/" xmlns:bqmodel="http://biomodels.net/model-qualifiers/"><rdf:Description rdf:about="#s_id_path_2_i2a1"><bqbiol:isDescribedBy><rdf:Bag><rdf:li rdf:resource="urn:miriam:ncbigene:729"/></rdf:Bag></bqbiol:isDescribedBy><dcterms:modified rdf:parseType="Resource"/></rdf:Description></rdf:RDF>
</body>
              </html>
            </celldesigner:notes>
            <celldesigner:annotation>
              <celldesigner:complexSpecies>s_id_path_2_i164</celldesigner:complexSpecies>
              <celldesigner:speciesIdentity>
                <celldesigner:class>GENE</celldesigner:class>
                <celldesigner:geneReference>g_s_id_path_2_i2a1</celldesigner:geneReference>
                <celldesigner:name>C6</celldesigner:name>
              </celldesigner:speciesIdentity>
            </celldesigner:annotation>
          </celldesigner:species>
          <celldesigner:species id="s_id_path_2_i2bb" name="C7">
            <celldesigner:notes>
              <html xmlns="http://www.w3.org/1999/xhtml">
                <head>
                  <title/>
                </head>
                <body>EntrezGene_ID: 730

MGI:88235  LL:109828<rdf:RDF xmlns:rdf="http://www.w3.org/1999/02/22-rdf-syntax-ns#" xmlns:dc="http://purl.org/dc/elements/1.1/" xmlns:dcterms="http://purl.org/dc/terms/" xmlns:vCard="http://www.w3.org/2001/vcard-rdf/3.0#" xmlns:bqbiol="http://biomodels.net/biology-qualifiers/" xmlns:bqmodel="http://biomodels.net/model-qualifiers/"><rdf:Description rdf:about="#s_id_path_2_i2bb"><bqbiol:isDescribedBy><rdf:Bag><rdf:li rdf:resource="urn:miriam:ncbigene:730"/></rdf:Bag></bqbiol:isDescribedBy><dcterms:modified rdf:parseType="Resource"/></rdf:Description></rdf:RDF>
</body>
              </html>
            </celldesigner:notes>
            <celldesigner:annotation>
              <celldesigner:complexSpecies>s_id_path_2_i164</celldesigner:complexSpecies>
              <celldesigner:speciesIdentity>
                <celldesigner:class>GENE</celldesigner:class>
                <celldesigner:geneReference>g_s_id_path_2_i2bb</celldesigner:geneReference>
                <celldesigner:name>C7</celldesigner:name>
              </celldesigner:speciesIdentity>
            </celldesigner:annotation>
          </celldesigner:species>
          <celldesigner:species id="s_id_path_2_i4e0" name="C8G">
            <celldesigner:notes>
              <html xmlns="http://www.w3.org/1999/xhtml">
                <head>
                  <title/>
                </head>
                <body>EntrezGene_ID: 733

<rdf:RDF xmlns:rdf="http://www.w3.org/1999/02/22-rdf-syntax-ns#" xmlns:dc="http://purl.org/dc/elements/1.1/" xmlns:dcterms="http://purl.org/dc/terms/" xmlns:vCard="http://www.w3.org/2001/vcard-rdf/3.0#" xmlns:bqbiol="http://biomodels.net/biology-qualifiers/" xmlns:bqmodel="http://biomodels.net/model-qualifiers/"><rdf:Description rdf:about="#s_id_path_2_i4e0"><bqbiol:isDescribedBy><rdf:Bag><rdf:li rdf:resource="urn:miriam:ncbigene:733"/></rdf:Bag></bqbiol:isDescribedBy><dcterms:modified rdf:parseType="Resource"/></rdf:Description></rdf:RDF>
</body>
              </html>
            </celldesigner:notes>
            <celldesigner:annotation>
              <celldesigner:complexSpecies>s_id_path_2_i164</celldesigner:complexSpecies>
              <celldesigner:speciesIdentity>
                <celldesigner:class>GENE</celldesigner:class>
                <celldesigner:geneReference>g_s_id_path_2_i4e0</celldesigner:geneReference>
                <celldesigner:name>C8G</celldesigner:name>
              </celldesigner:speciesIdentity>
            </celldesigner:annotation>
          </celldesigner:species>
          <celldesigner:species id="s_id_path_0_i464" name="SNCA">
            <celldesigner:notes>
              <html xmlns="http://www.w3.org/1999/xhtml">
                <head>
                  <title/>
                </head>
                <body>Name: synuclein alpha
Synonyms: NACP, PD1
HGNC_ID: 11138
EntrezGene_ID: 6622
RefSeq_ID: NM_000345

<rdf:RDF xmlns:rdf="http://www.w3.org/1999/02/22-rdf-syntax-ns#" xmlns:dc="http://purl.org/dc/elements/1.1/" xmlns:dcterms="http://purl.org/dc/terms/" xmlns:vCard="http://www.w3.org/2001/vcard-rdf/3.0#" xmlns:bqbiol="http://biomodels.net/biology-qualifiers/" xmlns:bqmodel="http://biomodels.net/model-qualifiers/"><rdf:Description rdf:about="#s_id_path_0_i464"><bqbiol:isDescribedBy><rdf:Bag><rdf:li rdf:resource="urn:miriam:hgnc:11138"/></rdf:Bag></bqbiol:isDescribedBy><bqbiol:isDescribedBy><rdf:Bag><rdf:li rdf:resource="urn:miriam:ensembl:ENSG00000145335"/></rdf:Bag></bqbiol:isDescribedBy><bqbiol:isDescribedBy><rdf:Bag><rdf:li rdf:resource="urn:miriam:hgnc.symbol:SNCA"/></rdf:Bag></bqbiol:isDescribedBy><bqbiol:isDescribedBy><rdf:Bag><rdf:li rdf:resource="urn:miriam:refseq:NM_000345"/></rdf:Bag></bqbiol:isDescribedBy><bqbiol:isDescribedBy><rdf:Bag><rdf:li rdf:resource="urn:miriam:uniprot:P37840"/></rdf:Bag></bqbiol:isDescribedBy><bqbiol:isDescribedBy><rdf:Bag><rdf:li rdf:resource="urn:miriam:ncbigene:6622"/></rdf:Bag></bqbiol:isDescribedBy><dcterms:modified rdf:parseType="Resource"/></rdf:Description></rdf:RDF>
</body>
              </html>
            </celldesigner:notes>
            <celldesigner:annotation>
              <celldesigner:complexSpecies>s_id_path_0_i172</celldesigner:complexSpecies>
              <celldesigner:speciesIdentity>
                <celldesigner:class>PROTEIN</celldesigner:class>
                <celldesigner:proteinReference>p_s_id_path_0_i464</celldesigner:proteinReference>
                <celldesigner:state>
                  <celldesigner:listOfModifications>
</celldesigner:listOfModifications>
                </celldesigner:state>
                <celldesigner:name>SNCA</celldesigner:name>
              </celldesigner:speciesIdentity>
            </celldesigner:annotation>
          </celldesigner:species>
          <celldesigner:species id="s_id_path_0_i1d1" name="TNF">
            <celldesigner:notes>
              <html xmlns="http://www.w3.org/1999/xhtml">
                <head>
                  <title/>
                </head>
                <body>Name: tumor necrosis factor
Synonyms: DIF, TNF-alpha, TNFSF2
HGNC_ID: 11892
EntrezGene_ID: 7124
RefSeq_ID: NM_000594

<rdf:RDF xmlns:rdf="http://www.w3.org/1999/02/22-rdf-syntax-ns#" xmlns:dc="http://purl.org/dc/elements/1.1/" xmlns:dcterms="http://purl.org/dc/terms/" xmlns:vCard="http://www.w3.org/2001/vcard-rdf/3.0#" xmlns:bqbiol="http://biomodels.net/biology-qualifiers/" xmlns:bqmodel="http://biomodels.net/model-qualifiers/"><rdf:Description rdf:about="#s_id_path_0_i1d1"><bqbiol:isDescribedBy><rdf:Bag><rdf:li rdf:resource="urn:miriam:refseq:NM_000594"/></rdf:Bag></bqbiol:isDescribedBy><bqbiol:isDescribedBy><rdf:Bag><rdf:li rdf:resource="urn:miriam:hgnc.symbol:TNF"/></rdf:Bag></bqbiol:isDescribedBy><bqbiol:isDescribedBy><rdf:Bag><rdf:li rdf:resource="urn:miriam:uniprot:P01375"/></rdf:Bag></bqbiol:isDescribedBy><bqbiol:isDescribedBy><rdf:Bag><rdf:li rdf:resource="urn:miriam:hgnc:11892"/></rdf:Bag></bqbiol:isDescribedBy><bqbiol:isDescribedBy><rdf:Bag><rdf:li rdf:resource="urn:miriam:ncbigene:7124"/></rdf:Bag></bqbiol:isDescribedBy><bqbiol:isDescribedBy><rdf:Bag><rdf:li rdf:resource="urn:miriam:ensembl:ENSG00000232810"/></rdf:Bag></bqbiol:isDescribedBy><dcterms:modified rdf:parseType="Resource"/></rdf:Description></rdf:RDF>
</body>
              </html>
            </celldesigner:notes>
            <celldesigner:annotation>
              <celldesigner:complexSpecies>s_id_path_0_i141</celldesigner:complexSpecies>
              <celldesigner:speciesIdentity>
                <celldesigner:class>PROTEIN</celldesigner:class>
                <celldesigner:proteinReference>p_s_id_path_0_i1d1</celldesigner:proteinReference>
                <celldesigner:name>TNF</celldesigner:name>
              </celldesigner:speciesIdentity>
            </celldesigner:annotation>
          </celldesigner:species>
          <celldesigner:species id="s_id_path_0_i2ba" name="TNFRSF1A">
            <celldesigner:notes>
              <html xmlns="http://www.w3.org/1999/xhtml">
                <head>
                  <title/>
                </head>
                <body>Name: TNF receptor superfamily member 1A
Synonyms: CD120a, TNF-R, TNF-R-I, TNF-R55, TNFAR, TNFR60
HGNC_ID: 11916
EntrezGene_ID: 7132
RefSeq_ID: NM_001065

<rdf:RDF xmlns:rdf="http://www.w3.org/1999/02/22-rdf-syntax-ns#" xmlns:dc="http://purl.org/dc/elements/1.1/" xmlns:dcterms="http://purl.org/dc/terms/" xmlns:vCard="http://www.w3.org/2001/vcard-rdf/3.0#" xmlns:bqbiol="http://biomodels.net/biology-qualifiers/" xmlns:bqmodel="http://biomodels.net/model-qualifiers/"><rdf:Description rdf:about="#s_id_path_0_i2ba"><bqbiol:isDescribedBy><rdf:Bag><rdf:li rdf:resource="urn:miriam:ncbigene:7132"/></rdf:Bag></bqbiol:isDescribedBy><bqbiol:isDescribedBy><rdf:Bag><rdf:li rdf:resource="urn:miriam:refseq:NM_001065"/></rdf:Bag></bqbiol:isDescribedBy><bqbiol:isDescribedBy><rdf:Bag><rdf:li rdf:resource="urn:miriam:ensembl:ENSG00000067182"/></rdf:Bag></bqbiol:isDescribedBy><bqbiol:isDescribedBy><rdf:Bag><rdf:li rdf:resource="urn:miriam:uniprot:P19438"/></rdf:Bag></bqbiol:isDescribedBy><bqbiol:isDescribedBy><rdf:Bag><rdf:li rdf:resource="urn:miriam:hgnc.symbol:TNFRSF1A"/></rdf:Bag></bqbiol:isDescribedBy><bqbiol:isDescribedBy><rdf:Bag><rdf:li rdf:resource="urn:miriam:hgnc:11916"/></rdf:Bag></bqbiol:isDescribedBy><dcterms:modified rdf:parseType="Resource"/></rdf:Description></rdf:RDF>
</body>
              </html>
            </celldesigner:notes>
            <celldesigner:annotation>
              <celldesigner:complexSpecies>s_id_path_0_i141</celldesigner:complexSpecies>
              <celldesigner:speciesIdentity>
                <celldesigner:class>PROTEIN</celldesigner:class>
                <celldesigner:proteinReference>p_s_id_path_0_i2ba</celldesigner:proteinReference>
                <celldesigner:name>TNFRSF1A</celldesigner:name>
              </celldesigner:speciesIdentity>
            </celldesigner:annotation>
          </celldesigner:species>
          <celldesigner:species id="s_id_path_0_i3ae" name="TRADD">
            <celldesigner:notes>
              <html xmlns="http://www.w3.org/1999/xhtml">
                <head>
                  <title/>
                </head>
                <body>Name: TNFRSF1A associated via death domain
Synonyms: Hs.89862
HGNC_ID: 12030
EntrezGene_ID: 8717
RefSeq_ID: NM_001323552

<rdf:RDF xmlns:rdf="http://www.w3.org/1999/02/22-rdf-syntax-ns#" xmlns:dc="http://purl.org/dc/elements/1.1/" xmlns:dcterms="http://purl.org/dc/terms/" xmlns:vCard="http://www.w3.org/2001/vcard-rdf/3.0#" xmlns:bqbiol="http://biomodels.net/biology-qualifiers/" xmlns:bqmodel="http://biomodels.net/model-qualifiers/"><rdf:Description rdf:about="#s_id_path_0_i3ae"><bqbiol:isDescribedBy><rdf:Bag><rdf:li rdf:resource="urn:miriam:ncbigene:8717"/></rdf:Bag></bqbiol:isDescribedBy><bqbiol:isDescribedBy><rdf:Bag><rdf:li rdf:resource="urn:miriam:ensembl:ENSG00000102871"/></rdf:Bag></bqbiol:isDescribedBy><bqbiol:isDescribedBy><rdf:Bag><rdf:li rdf:resource="urn:miriam:refseq:NM_001323552"/></rdf:Bag></bqbiol:isDescribedBy><bqbiol:isDescribedBy><rdf:Bag><rdf:li rdf:resource="urn:miriam:uniprot:Q15628"/></rdf:Bag></bqbiol:isDescribedBy><bqbiol:isDescribedBy><rdf:Bag><rdf:li rdf:resource="urn:miriam:hgnc:12030"/></rdf:Bag></bqbiol:isDescribedBy><bqbiol:isDescribedBy><rdf:Bag><rdf:li rdf:resource="urn:miriam:hgnc.symbol:TRADD"/></rdf:Bag></bqbiol:isDescribedBy><dcterms:modified rdf:parseType="Resource"/></rdf:Description></rdf:RDF>
</body>
              </html>
            </celldesigner:notes>
            <celldesigner:annotation>
              <celldesigner:complexSpecies>s_id_path_0_i141</celldesigner:complexSpecies>
              <celldesigner:speciesIdentity>
                <celldesigner:class>PROTEIN</celldesigner:class>
                <celldesigner:proteinReference>p_s_id_path_0_i3ae</celldesigner:proteinReference>
                <celldesigner:name>TRADD</celldesigner:name>
              </celldesigner:speciesIdentity>
            </celldesigner:annotation>
          </celldesigner:species>
          <celldesigner:species id="s_id_path_0_i499" name="FADD">
            <celldesigner:notes>
              <html xmlns="http://www.w3.org/1999/xhtml">
                <head>
                  <title/>
                </head>
                <body>Name: Fas associated via death domain
Synonyms: GIG3, MORT1
HGNC_ID: 3573
EntrezGene_ID: 8772
RefSeq_ID: NM_003824

<rdf:RDF xmlns:rdf="http://www.w3.org/1999/02/22-rdf-syntax-ns#" xmlns:dc="http://purl.org/dc/elements/1.1/" xmlns:dcterms="http://purl.org/dc/terms/" xmlns:vCard="http://www.w3.org/2001/vcard-rdf/3.0#" xmlns:bqbiol="http://biomodels.net/biology-qualifiers/" xmlns:bqmodel="http://biomodels.net/model-qualifiers/"><rdf:Description rdf:about="#s_id_path_0_i499"><bqbiol:isDescribedBy><rdf:Bag><rdf:li rdf:resource="urn:miriam:hgnc:3573"/></rdf:Bag></bqbiol:isDescribedBy><bqbiol:isDescribedBy><rdf:Bag><rdf:li rdf:resource="urn:miriam:ncbigene:8772"/></rdf:Bag></bqbiol:isDescribedBy><bqbiol:isDescribedBy><rdf:Bag><rdf:li rdf:resource="urn:miriam:uniprot:Q13158"/></rdf:Bag></bqbiol:isDescribedBy><bqbiol:isDescribedBy><rdf:Bag><rdf:li rdf:resource="urn:miriam:ensembl:ENSG00000168040"/></rdf:Bag></bqbiol:isDescribedBy><bqbiol:isDescribedBy><rdf:Bag><rdf:li rdf:resource="urn:miriam:refseq:NM_003824"/></rdf:Bag></bqbiol:isDescribedBy><bqbiol:isDescribedBy><rdf:Bag><rdf:li rdf:resource="urn:miriam:hgnc.symbol:FADD"/></rdf:Bag></bqbiol:isDescribedBy><dcterms:modified rdf:parseType="Resource"/></rdf:Description></rdf:RDF>
</body>
              </html>
            </celldesigner:notes>
            <celldesigner:annotation>
              <celldesigner:complexSpecies>s_id_path_0_i141</celldesigner:complexSpecies>
              <celldesigner:speciesIdentity>
                <celldesigner:class>PROTEIN</celldesigner:class>
                <celldesigner:proteinReference>p_s_id_path_0_i499</celldesigner:proteinReference>
                <celldesigner:name>FADD</celldesigner:name>
              </celldesigner:speciesIdentity>
            </celldesigner:annotation>
          </celldesigner:species>
          <celldesigner:species id="s_id_path_2_i219" name="PROC">
            <celldesigner:notes>
              <html xmlns="http://www.w3.org/1999/xhtml">
                <head>
                  <title/>
                </head>
                <body>EntrezGene_ID: 5624

<rdf:RDF xmlns:rdf="http://www.w3.org/1999/02/22-rdf-syntax-ns#" xmlns:dc="http://purl.org/dc/elements/1.1/" xmlns:dcterms="http://purl.org/dc/terms/" xmlns:vCard="http://www.w3.org/2001/vcard-rdf/3.0#" xmlns:bqbiol="http://biomodels.net/biology-qualifiers/" xmlns:bqmodel="http://biomodels.net/model-qualifiers/"><rdf:Description rdf:about="#s_id_path_2_i219"><bqbiol:isDescribedBy><rdf:Bag><rdf:li rdf:resource="urn:miriam:ncbigene:5624"/></rdf:Bag></bqbiol:isDescribedBy><dcterms:modified rdf:parseType="Resource"/></rdf:Description></rdf:RDF>
</body>
              </html>
            </celldesigner:notes>
            <celldesigner:annotation>
              <celldesigner:complexSpecies>s_id_path_2_i112</celldesigner:complexSpecies>
              <celldesigner:speciesIdentity>
                <celldesigner:class>GENE</celldesigner:class>
                <celldesigner:geneReference>g_s_id_path_2_i219</celldesigner:geneReference>
                <celldesigner:name>PROC</celldesigner:name>
              </celldesigner:speciesIdentity>
            </celldesigner:annotation>
          </celldesigner:species>
          <celldesigner:species id="s_id_path_2_i245" name="PROS1">
            <celldesigner:notes>
              <html xmlns="http://www.w3.org/1999/xhtml">
                <head>
                  <title/>
                </head>
                <body>EntrezGene_ID: 5627

<rdf:RDF xmlns:rdf="http://www.w3.org/1999/02/22-rdf-syntax-ns#" xmlns:dc="http://purl.org/dc/elements/1.1/" xmlns:dcterms="http://purl.org/dc/terms/" xmlns:vCard="http://www.w3.org/2001/vcard-rdf/3.0#" xmlns:bqbiol="http://biomodels.net/biology-qualifiers/" xmlns:bqmodel="http://biomodels.net/model-qualifiers/"><rdf:Description rdf:about="#s_id_path_2_i245"><bqbiol:isDescribedBy><rdf:Bag><rdf:li rdf:resource="urn:miriam:ncbigene:5627"/></rdf:Bag></bqbiol:isDescribedBy><dcterms:modified rdf:parseType="Resource"/></rdf:Description></rdf:RDF>
</body>
              </html>
            </celldesigner:notes>
            <celldesigner:annotation>
              <celldesigner:complexSpecies>s_id_path_2_i112</celldesigner:complexSpecies>
              <celldesigner:speciesIdentity>
                <celldesigner:class>GENE</celldesigner:class>
                <celldesigner:geneReference>g_s_id_path_2_i245</celldesigner:geneReference>
                <celldesigner:name>PROS1</celldesigner:name>
              </celldesigner:speciesIdentity>
            </celldesigner:annotation>
          </celldesigner:species>
          <celldesigner:species id="s_id_path_0_i1a8" name="APOE">
            <celldesigner:notes>
              <html xmlns="http://www.w3.org/1999/xhtml">
                <head>
                  <title/>
                </head>
                <body>Name: apolipoprotein E
HGNC_ID: 613
EntrezGene_ID: 348
RefSeq_ID: NM_000041

<rdf:RDF xmlns:rdf="http://www.w3.org/1999/02/22-rdf-syntax-ns#" xmlns:dc="http://purl.org/dc/elements/1.1/" xmlns:dcterms="http://purl.org/dc/terms/" xmlns:vCard="http://www.w3.org/2001/vcard-rdf/3.0#" xmlns:bqbiol="http://biomodels.net/biology-qualifiers/" xmlns:bqmodel="http://biomodels.net/model-qualifiers/"><rdf:Description rdf:about="#s_id_path_0_i1a8"><bqbiol:isDescribedBy><rdf:Bag><rdf:li rdf:resource="urn:miriam:ensembl:ENSG00000130203"/></rdf:Bag></bqbiol:isDescribedBy><bqbiol:isDescribedBy><rdf:Bag><rdf:li rdf:resource="urn:miriam:refseq:NM_000041"/></rdf:Bag></bqbiol:isDescribedBy><bqbiol:isDescribedBy><rdf:Bag><rdf:li rdf:resource="urn:miriam:hgnc.symbol:APOE"/></rdf:Bag></bqbiol:isDescribedBy><bqbiol:isDescribedBy><rdf:Bag><rdf:li rdf:resource="urn:miriam:hgnc:613"/></rdf:Bag></bqbiol:isDescribedBy><bqbiol:isDescribedBy><rdf:Bag><rdf:li rdf:resource="urn:miriam:ncbigene:348"/></rdf:Bag></bqbiol:isDescribedBy><bqbiol:isDescribedBy><rdf:Bag><rdf:li rdf:resource="urn:miriam:uniprot:P02649"/></rdf:Bag></bqbiol:isDescribedBy><dcterms:modified rdf:parseType="Resource"/></rdf:Description></rdf:RDF>
</body>
              </html>
            </celldesigner:notes>
            <celldesigner:annotation>
              <celldesigner:complexSpecies>s_id_path_0_i164</celldesigner:complexSpecies>
              <celldesigner:speciesIdentity>
                <celldesigner:class>PROTEIN</celldesigner:class>
                <celldesigner:proteinReference>p_s_id_path_0_i1a8</celldesigner:proteinReference>
                <celldesigner:name>APOE</celldesigner:name>
              </celldesigner:speciesIdentity>
            </celldesigner:annotation>
          </celldesigner:species>
          <celldesigner:species id="s_id_path_0_i589" name="HSPD1">
            <celldesigner:notes>
              <html xmlns="http://www.w3.org/1999/xhtml">
                <head>
                  <title/>
                </head>
                <body>Name: heat shock protein family D (Hsp60) member 1
Synonyms: GroEL, HSP60
HGNC_ID: 5261
EntrezGene_ID: 3329
RefSeq_ID: NM_002156
[truncated: 12,128,207 more chars]
