# Supplementary material for: Visualization of automatically combined disease maps and pathway diagrams for rare diseases
Source: Front Bioinform. 2023 Jul 12;3:1101505. doi: 10.3389/fbinf.2023.1101505 (PMC10369067; doi:10.3389/fbinf.2023.1101505)
Supplement: Supplementary file 1 [file DataSheet1.ZIP › Adhoc_map_for_OrphaNet_791/01-opentargets-n_50-s_0_3.json]

{
  "name": "opentargets",
  "genes": {
    "USH2A": {
      "variants": [
        "rs1064797132",
        "rs41302239",
        "rs1553313810",
        "rs749889050",
        "rs1553299065",
        "rs570277510",
        "rs111033263",
        "rs1553277866",
        "rs1553259182",
        "rs139647897",
        "rs752992414",
        "rs988693758",
        "rs756203141",
        "rs752377040",
        "rs1553261387",
        "rs397517983",
        "rs534534437",
        "rs3767698",
        "rs397518026",
        "rs746331566",
        "rs401269",
        "rs750077857",
        "rs1294733964",
        "rs1162305984",
        "rs727503714",
        "rs1003869920",
        "rs1553299014",
        "rs1571805164",
        "rs1461319754",
        "rs750396156",
        "rs397517964",
        "rs1553316429",
        "rs1572060087",
        "rs1667316070",
        "rs181961185",
        "rs1553248234",
        "rs2034899344",
        "rs397518028",
        "rs770756678",
        "rs727505343",
        "rs869312180",
        "rs760225886",
        "rs1553265829",
        "rs747492773",
        "rs1571941589",
        "rs1553250774",
        "rs1553261464",
        "rs769348449",
        "rs747063294",
        "rs147930567",
        "rs1553256587",
        "rs534656527",
        "rs727505274",
        "rs878853412",
        "rs770383273",
        "rs886039450",
        "rs1553248216",
        "rs1553250150",
        "rs111033272",
        "rs886045950",
        "rs727505166",
        "rs727505116",
        "rs1553320519",
        "rs754768875",
        "rs1414935620",
        "rs111033378",
        "rs142381713",
        "rs1662226257",
        "rs146153666",
        "rs397518043",
        "rs200871041",
        "rs483353054",
        "rs769264662",
        "rs1388040238",
        "rs753719500",
        "rs550772689",
        "rs147509797",
        "rs570544314",
        "rs781625683",
        "rs948087886",
        "rs201332729",
        "rs766759858",
        "rs1553258037",
        "rs772624410",
        "rs759545289",
        "rs143696882",
        "rs1553252475",
        "rs372081834",
        "rs772808534",
        "rs397517992",
        "rs772732997",
        "rs1553250786",
        "rs755765979",
        "rs2034940102",
        "rs56038610",
        "rs758095361",
        "rs148594393",
        "rs1553249303",
        "rs527236120",
        "rs760725818",
        "rs1177198729",
        "rs775094277",
        "rs146670690",
        "rs1553252388",
        "rs41315579",
        "rs727505155",
        "rs1553249294",
        "rs1386612395",
        "rs876657733",
        "rs761359720",
        "rs370597096",
        "rs1064797133",
        "rs1553248832",
        "rs977631162",
        "rs41277222",
        "rs746098518",
        "rs1553313793",
        "rs727505322",
        "rs748393788",
        "rs1571941465",
        "rs1553258076",
        "rs1064793745",
        "rs375668376",
        "rs1484339054",
        "rs727505117",
        "rs768532694",
        "rs139847770",
        "rs1365989569",
        "rs1057517533",
        "rs1553252052",
        "rs886043096",
        "rs1661659605",
        "rs397518031",
        "rs201709513",
        "rs41303255",
        "rs1295968274",
        "rs201513512",
        "rs150282853",
        "rs146824138",
        "rs149304901",
        "rs139311927",
        "rs1553282707",
        "rs34596189",
        "rs1553252489",
        "rs527236122",
        "rs1553258122",
        "rs760100733",
        "rs111033524",
        "rs397518035",
        "rs1553272176",
        "rs2034329165",
        "rs199840367",
        "rs750228923",
        "rs200790812",
        "rs397518038",
        "rs886045953",
        "rs367674026",
        "rs727503726",
        "rs111033439",
        "rs759937489",
        "rs59704861",
        "rs773190850",
        "rs369357349",
        "rs754834155",
        "rs201238640",
        "rs1553300340",
        "rs143352618",
        "rs200038092",
        "rs397518039",
        "rs1553273421",
        "rs878853407",
        "rs1553313505",
        "rs199851839",
        "rs1553297684",
        "rs148660051",
        "rs1453306308",
        "rs113107803",
        "rs1660298900",
        "rs111033280",
        "rs778158900",
        "rs1553248836",
        "rs397518022",
        "rs397517995",
        "rs1057519382",
        "rs766715882",
        "rs4253963",
        "rs1553261898",
        "rs397518046",
        "rs397517975",
        "rs1571715796",
        "rs1285853856",
        "rs1553287118",
        "rs201281141",
        "rs375978706",
        "rs200276882",
        "rs646094",
        "rs1284826852",
        "rs1558251710",
        "rs766970587",
        "rs1553261461",
        "rs1553257497",
        "rs746071929",
        "rs199982344",
        "rs527236123",
        "rs1553250638",
        "rs1057518826",
        "rs527236118",
        "rs201529124",
        "rs1421761057",
        "rs1553253747",
        "rs148033154",
        "rs199605265",
        "rs527236126",
        "rs1664490756",
        "rs1289393326",
        "rs1553261118",
        "rs2037760472",
        "rs773595155",
        "rs886045952",
        "rs147374057",
        "rs111033333",
        "rs753908845",
        "rs2032462132",
        "rs143344549",
        "rs1553313844",
        "rs1043013730",
        "rs1553250416",
        "rs1485173724",
        "rs760977747",
        "rs483353056",
        "rs758303489",
        "rs771051185",
        "rs886045954",
        "rs111033248",
        "rs1553300016",
        "rs727505337",
        "rs139156019",
        "rs748961218",
        "rs1553265812",
        "rs1369414978",
        "rs199672621",
        "rs375083165",
        "rs1037400670",
        "rs577393945",
        "rs397518013",
        "rs398124618",
        "rs397517977",
        "rs397518002",
        "rs202247801",
        "rs1553299079",
        "rs1396847135",
        "rs886045948",
        "rs2037663922",
        "rs397517969",
        "rs1553250192",
        "rs1553314999",
        "rs1333608275",
        "rs1366496013",
        "rs397518033",
        "rs2036149054",
        "rs1553273330",
        "rs111033518",
        "rs1553273280",
        "rs559922535",
        "rs1553257705",
        "rs2034687815",
        "rs751176116",
        "rs2036063280",
        "rs767078782",
        "rs1553268434",
        "rs1553271001",
        "rs34447581",
        "rs1553258097",
        "rs727504714",
        "rs397518034",
        "rs1553320451",
        "rs1553252389",
        "rs140487302",
        "rs1553320498",
        "rs771693146",
        "rs1558146243",
        "rs1553271002",
        "rs1553252469",
        "rs775075026",
        "rs2030621345",
        "rs397518003",
        "rs267598373",
        "rs1172628170",
        "rs1431048303",
        "rs1423536179",
        "rs1553249452",
        "rs397518027",
        "rs138694314",
        "rs765252898",
        "rs774473277",
        "rs1553268568",
        "rs772294505",
        "rs1661681799",
        "rs111033273",
        "rs1394737087",
        "rs776095235",
        "rs750687826",
        "rs111033514",
        "rs754374132",
        "rs116367260",
        "rs111632670",
        "rs192524347",
        "rs397518044",
        "rs876658114",
        "rs765189933",
        "rs898430789",
        "rs1380261595",
        "rs727505170",
        "rs1350039852",
        "rs886045956",
        "rs144560419",
        "rs111033479",
        "rs1241034250",
        "rs746447649",
        "rs143240767",
        "rs200124505",
        "rs759589036",
        "rs766590491",
        "rs764797292",
        "rs527236119",
        "rs1571703801",
        "rs576236830",
        "rs779716464",
        "rs1558099166",
        "rs760741238",
        "rs749452910",
        "rs1553250409",
        "rs1553268435",
        "rs199825458",
        "rs752238803",
        "rs727503722",
        "rs1558311789",
        "rs1553250077",
        "rs80338902",
        "rs753886165",
        "rs1553300558",
        "rs397517971",
        "rs1553263639",
        "rs766515318",
        "rs755849364",
        "rs1657997491",
        "rs199853422",
        "rs754634823",
        "rs727503721",
        "rs146372677",
        "rs755099565",
        "rs777043718",
        "rs727505165",
        "rs727504582",
        "rs746837034",
        "rs944675223",
        "rs397517998",
        "rs587776538",
        "rs372966682",
        "rs869312182",
        "rs759494205",
        "rs199939890",
        "rs1553252041",
        "rs773436260",
        "rs779885066",
        "rs397518021",
        "rs910086490",
        "rs1205473124",
        "rs111033367",
        "rs727503715",
        "rs201657446",
        "rs111033334",
        "rs151148854",
        "rs768813865",
        "rs1553257704",
        "rs35818432",
        "rs1036513961",
        "rs886045955",
        "rs749121941",
        "rs201730567",
        "rs147947402",
        "rs1171264735",
        "rs781223647",
        "rs764113446",
        "rs727503734",
        "rs756163056",
        "rs199679165",
        "rs775490668",
        "rs1553257685",
        "rs941646674",
        "rs1064797137",
        "rs1553256576",
        "rs1553274435",
        "rs368798834",
        "rs876658115",
        "rs970237364",
        "rs1571681377",
        "rs1553287070",
        "rs74329863",
        "rs140895792",
        "rs772100045",
        "rs1805050",
        "rs754310768",
        "rs527236137",
        "rs1553315049",
        "rs886045949",
        "rs768158580",
        "rs148000219",
        "rs41277220",
        "rs141134147",
        "rs1553270960",
        "rs142095945",
        "rs111033418",
        "rs771000800",
        "rs760543320",
        "rs150143291",
        "rs1571805235",
        "rs369513607",
        "rs553202000",
        "rs1202573136",
        "rs759474177",
        "rs764124390",
        "rs727503731",
        "rs866904288",
        "rs111033409",
        "rs764917754",
        "rs370327669",
        "rs527236124",
        "rs753505333",
        "rs1035024403",
        "rs1553282698",
        "rs368986242",
        "rs1553252363",
        "rs780893919",
        "rs757439664",
        "rs1553250627",
        "rs1553313551",
        "rs373190681",
        "rs439940",
        "rs1665448415",
        "rs886045945",
        "rs111033385",
        "rs1558251712",
        "rs886045947",
        "rs111033533",
        "rs139474806",
        "rs201386640",
        "rs376314751",
        "rs397517968",
        "rs111033364",
        "rs397518014",
        "rs80338903",
        "rs587783023",
        "rs769838859",
        "rs201394390",
        "rs779331611",
        "rs1553257707",
        "rs377254440",
        "rs201026468",
        "rs1037325220",
        "rs483353055",
        "rs772124060",
        "rs772415448",
        "rs1553299046",
        "rs1553250805",
        "rs146805130",
        "rs776262139",
        "rs1163061829",
        "rs1334903455",
        "rs527236139",
        "rs1553250184",
        "rs201526850",
        "rs201808654",
        "rs187380128",
        "rs45549044",
        "rs745371873",
        "rs2039613657",
        "rs1553268594",
        "rs397517970",
        "rs748983904",
        "rs397518036",
        "rs111033456",
        "rs1553252347",
        "rs762608746",
        "rs374409616",
        "rs761306493",
        "rs138398671",
        "rs1657932443",
        "rs146916397",
        "rs397518019",
        "rs1553252409",
        "rs397517967",
        "rs397518008",
        "rs149807281",
        "rs142870255",
        "rs397517973",
        "rs762159022",
        "rs111033481",
        "rs1656646424",
        "rs1553313340",
        "rs1553327470",
        "rs1553249311",
        "rs397518041",
        "rs1360258103",
        "rs771088957",
        "rs777682016",
        "rs45555435",
        "rs1342455785",
        "rs876658116",
        "rs397517980",
        "rs55761862",
        "rs1040917329",
        "rs397518023",
        "rs727505167",
        "rs207461108",
        "rs368049814",
        "rs149553844",
        "rs138139294",
        "rs727503735",
        "rs201190539",
        "rs748810737",
        "rs754970095",
        "rs111033394",
        "rs112459877",
        "rs1553285970",
        "rs200712760",
        "rs397518032",
        "rs886045951",
        "rs551424240",
        "rs1393503590",
        "rs764182950",
        "rs1234273599",
        "rs750418422",
        "rs758571672",
        "rs1553274535",
        "rs537863698",
        "rs267598376",
        "rs1259758261",
        "rs749228276",
        "rs372993160",
        "rs10779261",
        "rs1553274448",
        "rs786200928",
        "rs924627806",
        "rs886039867",
        "rs919142559",
        "rs1571945537",
        "rs111033268",
        "rs762384558",
        "rs397517966",
        "rs1553257674",
        "rs41303257",
        "rs868562952",
        "rs1657992030",
        "rs776972526",
        "rs1177455978",
        "rs727504805",
        "rs121912600",
        "rs1553250595",
        "rs397517978",
        "rs727504721",
        "rs201527662",
        "rs771583281",
        "rs1553259179",
        "rs55958016",
        "rs1553262411",
        "rs1553252931",
        "rs397517989",
        "rs1553252937",
        "rs756041909",
        "rs45500891",
        "rs753305011",
        "rs749621457",
        "rs111033282",
        "rs1064797134",
        "rs111033264",
        "rs1064793289",
        "rs1188025733",
        "rs1553281890",
        "rs763463859",
        "rs878853410",
        "rs1553268562",
        "rs397517990",
        "rs397517979",
        "rs764038940",
        "rs1553294144",
        "rs748369458",
        "rs192047831",
        "rs1162064882",
        "rs747160949",
        "rs199782530",
        "rs1553270954",
        "rs1553272035",
        "rs397517976",
        "rs866877329",
        "rs1553313073",
        "rs727504654",
        "rs41313732",
        "rs1553271011",
        "rs2039619957",
        "rs148657311",
        "rs773379163",
        "rs398124619",
        "rs397517963",
        "rs745350407",
        "rs1430551833",
        "rs111033532",
        "rs151057466",
        "rs531822235",
        "rs876657731",
        "rs1553287116",
        "rs527598451",
        "rs727504652",
        "rs1212608410",
        "rs1057519193",
        "rs536593247",
        "rs547581739",
        "rs757082108",
        "rs369522997",
        "rs868097748",
        "rs1553313909",
        "rs876657730",
        "rs727504551",
        "rs201863550",
        "rs1553310736",
        "rs111033529",
        "rs1553272201",
        "rs1553250952",
        "rs760448755",
        "rs80338904",
        "rs74874838",
        "rs993185407",
        "rs753330544",
        "rs1553252499",
        "rs1553285944",
        "rs1553257761",
        "rs747578300",
        "rs1461275915",
        "rs1553268582",
        "rs767648070",
        "rs1427845684",
        "rs207461105",
        "rs1553273412",
        "rs192119790",
        "rs1230923403",
        "rs1171672823",
        "rs138959688",
        "rs368687374",
        "rs549796389",
        "rs1553313308",
        "rs41308425",
        "rs148135241",
        "rs137853923",
        "rs886041502",
        "rs539192853",
        "rs372927796",
        "rs144892841",
        "rs397518025",
        "rs1188281491",
        "rs200728788",
        "rs2039692173",
        "rs111033382",
        "rs775293551",
        "rs876657629",
        "rs570446209",
        "rs1558341842",
        "rs397517984",
        "rs754932972",
        "rs73102592",
        "rs727503724",
        "rs768233523",
        "rs200940197",
        "rs1177257719",
        "rs187897763",
        "rs727503727",
        "rs371777049",
        "rs1269642027",
        "rs542406401",
        "rs397518030",
        "rs73090721",
        "rs527236121",
        "rs140260219",
        "rs1553261372",
        "rs752996514",
        "rs146733615",
        "rs878853406",
        "rs1571744237",
        "rs1571948108",
        "rs1553261478",
        "rs1571623023",
        "rs1805048",
        "rs1553274424",
        "rs75662936",
        "rs397518011",
        "rs779791079",
        "rs1553250050",
        "rs138543813",
        "rs541918040",
        "rs730254",
        "rs758733024",
        "rs200934092",
        "rs1388648004",
        "rs754979740",
        "rs59139861",
        "rs111033269",
        "rs150900847",
        "rs1288381992",
        "rs1553285919",
        "rs779572631",
        "rs139065588",
        "rs760302201",
        "rs869312179",
        "rs1553261479",
        "rs566131886",
        "rs56013136",
        "rs114402911",
        "rs1558251708",
        "rs1359713084",
        "rs2034344204",
        "rs762610249",
        "rs780779563",
        "rs780308389",
        "rs774573692",
        "rs111033379",
        "rs771903291",
        "rs1571953381",
        "rs146462407",
        "rs1558366840",
        "rs398124620",
        "rs201847741",
        "rs2034341678",
        "rs200981928",
        "rs1553248238",
        "rs1553249310",
        "rs757676723",
        "rs146264950",
        "rs748455430",
        "rs368675850",
        "rs144467375",
        "rs1553274531",
        "rs111033419",
        "rs775803174",
        "rs373599651",
        "rs2034688425",
        "rs906951959",
        "rs775241651",
        "rs751111524",
        "rs1553272199",
        "rs696723",
        "rs200638562",
        "rs1659891151",
        "rs111033281",
        "rs1553257498",
        "rs577938494",
        "rs150230450",
        "rs201857884",
        "rs752811693",
        "rs1553316430",
        "rs146240320",
        "rs746551311",
        "rs397517994",
        "rs766038321",
        "rs749726310",
        "rs148447919",
        "rs766809837",
        "rs1553270997",
        "rs1553263572",
        "rs529355834",
        "rs773539640",
        "rs1419157426",
        "rs150822759",
        "rs200792578",
        "rs202175091",
        "rs143521854",
        "rs1553249290",
        "rs527236127",
        "rs749333215",
        "rs567937233",
        "rs745693690",
        "rs397518017",
        "rs114194722",
        "rs41303287",
        "rs765476745",
        "rs1553259060",
        "rs762388072",
        "rs727503725",
        "rs201709470",
        "rs148674752",
        "rs35730265",
        "rs1558048384",
        "rs769001387",
        "rs746007103",
        "rs770553471",
        "rs527236125",
        "rs756623509",
        "rs1553298240",
        "rs1362058696",
        "rs768161313",
        "rs374536346",
        "rs372347027",
        "rs397518048"
      ],
      "genetic_association_score": 0.9505767228977439
    },
    "PANK2": {
      "variants": [
        "rs863223343",
        "rs137852959"
      ],
      "genetic_association_score": 0.9471200585088757
    },
    "PHF3": {
      "variants": [
        "rs184722374",
        "rs553600976",
        "rs1017192510",
        "rs772888249",
        "rs761809527",
        "rs1554163929",
        "rs137853190",
        "rs1250317776",
        "rs1768361133",
        "rs1582146096",
        "rs752557263",
        "rs374714909",
        "rs527236066",
        "rs1335320588",
        "rs767955491",
        "rs913465684",
        "rs764362221",
        "rs1409480033",
        "rs1326370032",
        "rs763028732",
        "rs971882330",
        "rs774179534",
        "rs983603381",
        "rs1768623493",
        "rs953147842",
        "rs1195516155",
        "rs527236070",
        "rs770748359",
        "rs768837125",
        "rs559824825",
        "rs780180886",
        "rs780632755",
        "rs886061666",
        "rs369121423",
        "rs191846522",
        "rs1050742628",
        "rs919157306",
        "rs1561993477",
        "rs1768627778",
        "rs982064061",
        "rs1554163919",
        "rs867410198",
        "rs948998853",
        "rs985211023",
        "rs374200609",
        "rs1168129071",
        "rs1011193191",
        "rs201690244",
        "rs751128329",
        "rs569561277",
        "rs193035948",
        "rs557892188",
        "rs1582139308",
        "rs1427770112",
        "rs1190932109",
        "rs751629543",
        "rs1554163993",
        "rs1481779086",
        "rs183589498",
        "rs771640639",
        "rs74636274",
        "rs898622662",
        "rs1197940044",
        "rs1768370055",
        "rs748838955",
        "rs750011709",
        "rs764229134",
        "rs886044149",
        "rs1193588140",
        "rs770840726",
        "rs1769668162",
        "rs398123576",
        "rs937362206",
        "rs1165454778",
        "rs1768312466",
        "rs528919874",
        "rs144282503",
        "rs779269543",
        "rs869312188",
        "rs527236064",
        "rs940065327",
        "rs111991705",
        "rs1225304963",
        "rs1404137865",
        "rs886061664",
        "rs139944387",
        "rs564020009",
        "rs373203896",
        "rs572403267",
        "rs557020239",
        "rs1161453292",
        "rs527236076",
        "rs769824975",
        "rs144513453",
        "rs61754905",
        "rs1168101857",
        "rs1582140331",
        "rs1216993077",
        "rs886061665",
        "rs1768622052",
        "rs1186427936",
        "rs1241787129",
        "rs1554163965",
        "rs779983752",
        "rs527236067",
        "rs1409801782",
        "rs976010036",
        "rs1326635278",
        "rs1477705832",
        "rs755879622",
        "rs374161234",
        "rs1554163939",
        "rs1203358626",
        "rs1166245419",
        "rs778077385",
        "rs1064797324",
        "rs1296130120",
        "rs536788112",
        "rs1582139965",
        "rs776526721",
        "rs1012336027",
        "rs1582139184",
        "rs79036642",
        "rs368798160"
      ],
      "genetic_association_score": 0.9407382620671157
    },
    "MYO7A": {
      "variants": [
        "rs78509218",
        "rs199810429",
        "rs1591277785",
        "rs527236085",
        "rs35689081",
        "rs781586223"
      ],
      "genetic_association_score": 0.9399541217127476
    },
    "VPS13B": {
      "variants": [
        "rs777019428",
        "rs111751379",
        "rs1830219226",
        "rs1205613982"
      ],
      "genetic_association_score": 0.9373454863111871
    },
    "AHI1": {
      "variants": [
        "rs1554338016",
        "rs797045224",
        "rs777215595",
        "rs1562758269",
        "rs372659908",
        "rs773278338",
        "rs751303913",
        "rs755246809",
        "rs587783013"
      ],
      "genetic_association_score": 0.9079084503114829
    },
    "TMEM231": {
      "variants": [],
      "genetic_association_score": 0.9027722816528617
    },
    "IFT172": {
      "variants": [
        "rs749884570",
        "rs202216329",
        "rs1666273532",
        "rs571220836",
        "rs746340772",
        "rs76076247",
        "rs186020523",
        "rs762521619",
        "rs202111577",
        "rs755990223",
        "rs1668096577",
        "rs753075654",
        "rs75809198",
        "rs377211687",
        "rs764463970",
        "rs144868723",
        "rs199907803",
        "rs1042644207",
        "rs137868356",
        "rs61742074",
        "rs766853711",
        "rs1038040281",
        "rs1666329493",
        "rs61747073",
        "rs371847154",
        "rs781257867",
        "rs141098495",
        "rs774534899",
        "rs1666641444",
        "rs777173046",
        "rs753504432",
        "rs1666295604",
        "rs1387032631",
        "rs149065251",
        "rs749474609",
        "rs148710037",
        "rs1406584809",
        "rs1665880862",
        "rs552861632",
        "rs201862538",
        "rs984586780",
        "rs746827700",
        "rs375847990",
        "rs757728167",
        "rs1665487115",
        "rs374065796",
        "rs139229844",
        "rs868020223",
        "rs1647276",
        "rs747729113",
        "rs763923637",
        "rs779195226",
        "rs202024173",
        "rs1667974652",
        "rs201991482",
        "rs763826196",
        "rs1400020833",
        "rs61747068",
        "rs146047876",
        "rs201231401",
        "rs751965696",
        "rs368343162",
        "rs745938799",
        "rs76787560",
        "rs772012378",
        "rs561676433",
        "rs749114212",
        "rs774401568",
        "rs56076827",
        "rs917873749",
        "rs369169776",
        "rs587777087",
        "rs138511988",
        "rs184565714",
        "rs371011000",
        "rs757464563",
        "rs147394910",
        "rs773661262",
        "rs775476765",
        "rs147885790",
        "rs367930028",
        "rs149748534",
        "rs777398021",
        "rs748358110",
        "rs747883999",
        "rs1666451473",
        "rs61740250",
        "rs143060452",
        "rs755263642",
        "rs1454157190",
        "rs143491198",
        "rs199667794",
        "rs374062028",
        "rs972056548",
        "rs139021548",
        "rs777980611",
        "rs786205857",
        "rs142409945",
        "rs200884031",
        "rs150938554",
        "rs376824384",
        "rs1158499870",
        "rs764604255",
        "rs761267426",
        "rs138730915",
        "rs750783565",
        "rs544892086",
        "rs148997142",
        "rs61743977",
        "rs140506322",
        "rs745644146",
        "rs202089120",
        "rs78631901",
        "rs370108416",
        "rs749612277",
        "rs746597294",
        "rs147303046",
        "rs143671920",
        "rs1356192791",
        "rs368967337",
        "rs758357901",
        "rs866980509",
        "rs141043554",
        "rs138003766",
        "rs145541911",
        "rs150739354",
        "rs143922405",
        "rs770918577",
        "rs187728607",
        "rs1664978966",
        "rs786205858",
        "rs767999703",
        "rs1235295289",
        "rs1357445568",
        "rs781225823",
        "rs370504937",
        "rs532669006",
        "rs750991615",
        "rs774487712",
        "rs139560074",
        "rs1251466028",
        "rs375261962",
        "rs1667524518",
        "rs763238244",
        "rs115716101",
        "rs777862424",
        "rs145507269",
        "rs755256585",
        "rs147744868",
        "rs202236985",
        "rs1401986067",
        "rs762431558",
        "rs114235369",
        "rs148305851",
        "rs151097967",
        "rs141440865",
        "rs147850047",
        "rs752069515",
        "rs1666775725",
        "rs906297666",
        "rs142227350",
        "rs764302265",
        "rs199842476",
        "rs79529534",
        "rs773691500",
        "rs770759155",
        "rs761248577",
        "rs374979653",
        "rs765731241",
        "rs150011917",
        "rs758268726",
        "rs199502476",
        "rs771104054",
        "rs371208266",
        "rs765641043",
        "rs560379580",
        "rs770486522",
        "rs1007588478",
        "rs180855666",
        "rs377521375",
        "rs146332658",
        "rs142857050",
        "rs749207320",
        "rs370540673",
        "rs370531520",
        "rs370874046",
        "rs149614625",
        "rs765202929",
        "rs1366937730",
        "rs1665443434",
        "rs746868013",
        "rs147668131",
        "rs144890293",
        "rs1036729851",
        "rs1666267219",
        "rs1666279699",
        "rs1279126964",
        "rs1012597627",
        "rs751486617",
        "rs1403737174",
        "rs201840472",
        "rs1002834084",
        "rs149435148",
        "rs766061673",
        "rs184506506",
        "rs561927411",
        "rs1443634104",
        "rs144620711",
        "rs139348179",
        "rs766918099",
        "rs143142494",
        "rs75805075",
        "rs763117647",
        "rs369780709",
        "rs146290725",
        "rs745382278",
        "rs368782783",
        "rs704793",
        "rs1665288911",
        "rs1665446592",
        "rs750338419",
        "rs150882197",
        "rs137906877",
        "rs537341371",
        "rs756299134",
        "rs148624326",
        "rs779801761",
        "rs587777086",
        "rs1176061294",
        "rs144645349",
        "rs1250676888",
        "rs1282056614",
        "rs1668091920",
        "rs7580439",
        "rs773569919",
        "rs1666272023",
        "rs771817287",
        "rs757212554",
        "rs1664849569",
        "rs1553335843",
        "rs751712354",
        "rs61743327",
        "rs751230602",
        "rs762645007",
        "rs371658303",
        "rs148360112",
        "rs199631887",
        "rs755816980",
        "rs1665443007",
        "rs1664926036",
        "rs146309780",
        "rs1350745027",
        "rs202055593",
        "rs768705269",
        "rs780205001",
        "rs367806691",
        "rs773726175",
        "rs762958757",
        "rs753783467",
        "rs1668686361",
        "rs145847794",
        "rs1665983486",
        "rs372659702",
        "rs372047259",
        "rs755477787",
        "rs779572697",
        "rs959481954",
        "rs774328767",
        "rs149117098",
        "rs529850410",
        "rs963343817",
        "rs760316903",
        "rs1013134780",
        "rs529914770",
        "rs1665885295",
        "rs542662514",
        "rs367874978",
        "rs146140583",
        "rs752494593",
        "rs1665910456",
        "rs759282959",
        "rs935403723",
        "rs139223261",
        "rs369466577",
        "rs373098915",
        "rs777573615",
        "rs200049734",
        "rs768543764",
        "rs368373262",
        "rs543062539",
        "rs773174861",
        "rs1011923461",
        "rs933347695",
        "rs1477777983",
        "rs994624984",
        "rs371919234",
        "rs141970363",
        "rs201476743",
        "rs149969430",
        "rs758387302",
        "rs780413940",
        "rs786205856",
        "rs369191459",
        "rs549415233",
        "rs1668091082"
      ],
      "genetic_association_score": 0.8982204333806307
    },
    "ERCC5": {
      "variants": [],
      "genetic_association_score": 0.8977468990144334
    },
    "TMEM138": {
      "variants": [],
      "genetic_association_score": 0.89538809463284
    },
    "RDH12": {
      "variants": [
        "rs1003356344",
        "rs17852293",
        "rs386834261",
        "rs76635633",
        "rs28940315",
        "rs780725917",
        "rs886050644",
        "rs1239043055",
        "rs104894474",
        "rs2038324671",
        "rs1163040913",
        "rs200387832",
        "rs1594865719",
        "rs771614823",
        "rs1453421086",
        "rs116649873",
        "rs387906272",
        "rs886050645",
        "rs541626452",
        "rs77686476",
        "rs535737403",
        "rs1594867476",
        "rs79869437",
        "rs527236099",
        "rs746513362",
        "rs552516182",
        "rs750636662",
        "rs1594867516",
        "rs104894472",
        "rs1594867597",
        "rs28940313",
        "rs104894476",
        "rs886050641",
        "rs368489658",
        "rs553955355",
        "rs886050639",
        "rs73276636",
        "rs28940314",
        "rs28407185",
        "rs104894473",
        "rs140257538",
        "rs777424197",
        "rs1594866237",
        "rs886050642",
        "rs202126574",
        "rs104894475",
        "rs769317754",
        "rs886050643"
      ],
      "genetic_association_score": 0.895062347164303
    },
    "C10orf105": {
      "variants": [],
      "genetic_association_score": 0.8930800155866582
    },
    "FAM161A": {
      "variants": [
        "rs200160715",
        "rs7563900",
        "rs569307291",
        "rs374779101",
        "rs760376720",
        "rs765002648",
        "rs777678039",
        "rs531265943",
        "rs576715893",
        "rs1672373216",
        "rs886056218",
        "rs76112350",
        "rs897022105",
        "rs397704718",
        "rs544107644",
        "rs780565318",
        "rs187695569",
        "rs528451151",
        "rs1178184685",
        "rs369115510",
        "rs1572875669",
        "rs374748539",
        "rs1672974919",
        "rs77562614",
        "rs1015093278",
        "rs267606794",
        "rs201052209",
        "rs770515598",
        "rs188862164",
        "rs746372822",
        "rs1672343350",
        "rs558087162",
        "rs1881616",
        "rs200691042",
        "rs560037933",
        "rs17513666",
        "rs377016856",
        "rs139266382",
        "rs529941143",
        "rs4672457",
        "rs776173729",
        "rs202193201",
        "rs367777806",
        "rs149314387",
        "rs769306395",
        "rs368402244",
        "rs933044250",
        "rs76144251",
        "rs373374401",
        "rs11125895",
        "rs550422472",
        "rs558710194",
        "rs375048963",
        "rs17513722",
        "rs1316281505",
        "rs267606793",
        "rs727503924",
        "rs762087385",
        "rs201998260",
        "rs759263986",
        "rs6733774",
        "rs188276373",
        "rs752470299",
        "rs1184952883",
        "rs1553354861",
        "rs201362403",
        "rs745524377",
        "rs138464813",
        "rs775782170",
        "rs372371486",
        "rs201467049",
        "rs372038495",
        "rs750644248",
        "rs886056214",
        "rs763794474",
        "rs755697413",
        "rs868226745",
        "rs4270331",
        "rs541819550",
        "rs558080743",
        "rs191936453",
        "rs886056217",
        "rs372597586",
        "rs1382874045",
        "rs202022070",
        "rs201088869",
        "rs767300885",
        "rs545909945",
        "rs148352743",
        "rs765343041",
        "rs183615774",
        "rs777678022",
        "rs767414973",
        "rs189711603",
        "rs750749446",
        "rs1386308138",
        "rs773989386",
        "rs61743113",
        "rs140622968",
        "rs192864749",
        "rs78512710",
        "rs748847284",
        "rs757443871",
        "rs752639878",
        "rs76110744",
        "rs369633003",
        "rs184556352",
        "rs191862300",
        "rs530372842",
        "rs532671656",
        "rs554664966",
        "rs549784796",
        "rs758751186",
        "rs192680593",
        "rs1673585446",
        "rs769359884",
        "rs886056213",
        "rs372121322",
        "rs553732379",
        "rs200813667",
        "rs886056215",
        "rs535265888",
        "rs370603613",
        "rs6748320",
        "rs145199539",
        "rs748095219",
        "rs368458156",
        "rs768632779",
        "rs1017182965",
        "rs1673593434",
        "rs867264184",
        "rs561697683",
        "rs1166920376",
        "rs763593903",
        "rs777319845",
        "rs1672859918",
        "rs773858764",
        "rs144455077",
        "rs761440783",
        "rs768878474",
        "rs1572879569",
        "rs3736598",
        "rs758153602",
        "rs1553354522",
        "rs1234376053",
        "rs1236579870",
        "rs767214705",
        "rs752075492",
        "rs1558483269",
        "rs531709417",
        "rs62148138",
        "rs756780634",
        "rs201315315",
        "rs199759978",
        "rs377666612",
        "rs973178862",
        "rs143622468",
        "rs1290409340",
        "rs181814580",
        "rs866844878"
      ],
      "genetic_association_score": 0.8917053169574924
    },
    "ABCA4": {
      "variants": [
        "rs148460146",
        "rs61752407",
        "rs1553188588",
        "rs367839100",
        "rs1659902823",
        "rs1571253050",
        "rs61751407",
        "rs61749409",
        "rs61750130",
        "rs62645944",
        "rs61750200",
        "rs1659900155",
        "rs61748558",
        "rs1800739",
        "rs1188515677",
        "rs546606452",
        "rs61751408",
        "rs61753038",
        "rs1762114",
        "rs61751383",
        "rs2297634",
        "rs61753046",
        "rs886044758",
        "rs62642574",
        "rs537831",
        "rs4147856",
        "rs281865377",
        "rs1800553",
        "rs61750641",
        "rs62646863",
        "rs61750571",
        "rs1057517700",
        "rs1801269",
        "rs61751386",
        "rs61752401",
        "rs61749451",
        "rs749526785",
        "rs138682163",
        "rs779466403",
        "rs76157638",
        "rs55860151",
        "rs4847281",
        "rs61750638",
        "rs61753023",
        "rs55732384",
        "rs752786160",
        "rs62645946",
        "rs61749420",
        "rs61751263",
        "rs4147830",
        "rs863223338",
        "rs779743222",
        "rs1661098509",
        "rs61751388",
        "rs1064797113",
        "rs58331765",
        "rs1801466",
        "rs201471607",
        "rs61751392",
        "rs41292677",
        "rs4147841",
        "rs2275029",
        "rs2275031",
        "rs138359497",
        "rs472908",
        "rs1570382663",
        "rs4147863",
        "rs1553192726",
        "rs61753017",
        "rs4147857",
        "rs61750639",
        "rs1800728",
        "rs61751399",
        "rs61751374",
        "rs778234759",
        "rs61749427",
        "rs61753030",
        "rs61750146",
        "rs1800552",
        "rs61748549",
        "rs61750152",
        "rs61750155",
        "rs1660937747",
        "rs1085307968",
        "rs61751389",
        "rs61751398",
        "rs1211325812",
        "rs61751402",
        "rs865990202",
        "rs1801574",
        "rs1064793013"
      ],
      "genetic_association_score": 0.8889533667341292
    },
    "RPGR": {
      "variants": [
        "rs2067159265",
        "rs2067987832",
        "rs62638627",
        "rs2067127718",
        "rs2067182990",
        "rs4084271",
        "rs2067184362",
        "rs1233849070",
        "rs2067164096",
        "rs1569235565",
        "rs1364555173",
        "rs2067974263",
        "rs2067188111",
        "rs1601943462",
        "rs1601920423",
        "rs2067157388",
        "rs2067136586",
        "rs1555961787",
        "rs2067185063",
        "rs527236108",
        "rs2067976284",
        "rs1569236971",
        "rs2067191154",
        "rs2067157510",
        "rs62638633",
        "rs2067198376",
        "rs730882261",
        "rs2067199347",
        "rs62653030",
        "rs1555961509",
        "rs2067844549",
        "rs2067985937",
        "rs794727019",
        "rs2067187127",
        "rs1601978991",
        "rs1555968526",
        "rs2067975228",
        "rs2067159456",
        "rs1601943268",
        "rs1854473658",
        "rs1555964122",
        "rs1601943325",
        "rs2067177281",
        "rs2067170858",
        "rs2067117666",
        "rs1601978823",
        "rs2067182354",
        "rs866524368",
        "rs2067179538",
        "rs1601920532",
        "rs907856232",
        "rs2067194747",
        "rs606231180",
        "rs1601890980",
        "rs527236111",
        "rs2067136009",
        "rs2067149319",
        "rs1218824822",
        "rs2067191541",
        "rs1601917999",
        "rs1569257917",
        "rs2067562201",
        "rs2067183162",
        "rs1601947074",
        "rs606231181",
        "rs2067183876",
        "rs2067202860",
        "rs2067187618",
        "rs757402645",
        "rs1555965712",
        "rs2067193671",
        "rs2067985165",
        "rs2067185564",
        "rs2067276668",
        "rs1555962965",
        "rs2067196800",
        "rs281865302",
        "rs2067135227",
        "rs2067115815",
        "rs1186795749",
        "rs1601926845",
        "rs886041376",
        "rs2067185505",
        "rs1064797364",
        "rs2067404808",
        "rs2067187550",
        "rs1601924184",
        "rs1601926125",
        "rs2067182636",
        "rs1555961677",
        "rs1373833359",
        "rs1601924111",
        "rs771214648",
        "rs2067191635",
        "rs2067190364",
        "rs41312110",
        "rs1475590979",
        "rs2067194648",
        "rs2067180233",
        "rs1555961964",
        "rs2067169934",
        "rs2067134254",
        "rs763102799",
        "rs1601978925",
        "rs2067179881",
        "rs2067111489",
        "rs2067146202",
        "rs2067192032",
        "rs2067146007",
        "rs2067164990",
        "rs2067875526",
        "rs2067179633",
        "rs1168146969",
        "rs62638634",
        "rs137852549",
        "rs1601943227",
        "rs1601961064",
        "rs1601982532",
        "rs2067845149",
        "rs62638648",
        "rs1601922510",
        "rs1555965653",
        "rs1601892395",
        "rs1601920599",
        "rs1555961832",
        "rs1555962831",
        "rs1569237670",
        "rs2067844613",
        "rs2067196699",
        "rs2067203546",
        "rs1601917052",
        "rs2067176160",
        "rs2067114709",
        "rs2067148119",
        "rs1569235999",
        "rs2067175855",
        "rs2067878524",
        "rs2067180395",
        "rs62635002",
        "rs1601972449",
        "rs2067193155",
        "rs1555961624",
        "rs2067186762",
        "rs62638637",
        "rs1410177435",
        "rs2067140471",
        "rs1555965107",
        "rs1569237077",
        "rs1555968524",
        "rs1601922202",
        "rs1601978817",
        "rs2067562961",
        "rs1569260656",
        "rs1801686",
        "rs2067193857",
        "rs2067875112",
        "rs1601891936",
        "rs1555968248",
        "rs2067138439",
        "rs281865304",
        "rs1601922877",
        "rs1601923813",
        "rs2067174697",
        "rs2067161139",
        "rs771039023",
        "rs1555961440",
        "rs62638651",
        "rs1555964133",
        "rs2067118339",
        "rs2067126569",
        "rs1064797365",
        "rs2067176379",
        "rs2067216516",
        "rs1601891967",
        "rs1601982516",
        "rs1569237206",
        "rs2067144007",
        "rs1601951595",
        "rs1305342570",
        "rs527236109",
        "rs62640587",
        "rs1601974881",
        "rs62640589",
        "rs2067172824",
        "rs1555961849",
        "rs1569238659",
        "rs1569258901",
        "rs2067184831",
        "rs2067163605",
        "rs2067188031",
        "rs2067498051",
        "rs2067200470",
        "rs1601923388",
        "rs2067124487",
        "rs1601940608",
        "rs2067193056",
        "rs1555961852",
        "rs2068070979",
        "rs62638646",
        "rs1601951704",
        "rs1601920131",
        "rs1064797366",
        "rs398122960",
        "rs1601972255",
        "rs1601923578",
        "rs2067127275",
        "rs1356107537",
        "rs527236112",
        "rs2067190922",
        "rs1060501181",
        "rs2067160273",
        "rs1601931052",
        "rs1346308311",
        "rs2067140574",
        "rs2067448565",
        "rs2067186632",
        "rs62642057",
        "rs62638644",
        "rs2067134850",
        "rs2067178120",
        "rs1569235677",
        "rs2067184023",
        "rs1234506102",
        "rs2067191335"
      ],
      "genetic_association_score": 0.8833510160568158
    },
    "ERCC4": {
      "variants": [],
      "genetic_association_score": 0.882107002185449
    },
    "RPE65": {
      "variants": [
        "rs61752896",
        "rs768445391",
        "rs61751281",
        "rs577193739",
        "rs1925955",
        "rs1343005273",
        "rs74084042",
        "rs764221382",
        "rs201116540",
        "rs34627040",
        "rs144673747",
        "rs281865288",
        "rs142626873",
        "rs1571170561",
        "rs61752908",
        "rs1045301005",
        "rs536073181",
        "rs1325815513",
        "rs1645824226",
        "rs199529021",
        "rs1057518922",
        "rs749242996",
        "rs187198628",
        "rs139640666",
        "rs185049543",
        "rs59257923",
        "rs74084043",
        "rs113329701",
        "rs1645824066",
        "rs369772824",
        "rs766848627",
        "rs886046510",
        "rs150832066",
        "rs1645882447",
        "rs1385513974",
        "rs574708413",
        "rs1571172233",
        "rs190761343",
        "rs767931252",
        "rs149916178",
        "rs746665921",
        "rs774211361",
        "rs150260489",
        "rs1645826475",
        "rs763317722",
        "rs61752888",
        "rs371586530",
        "rs761284021",
        "rs3118416",
        "rs1260914084",
        "rs143929144",
        "rs1645800007",
        "rs755545288",
        "rs777879312",
        "rs121918844",
        "rs1645885900",
        "rs1169420841",
        "rs1645802843",
        "rs62636300",
        "rs61751282",
        "rs61751276",
        "rs1553152989",
        "rs61752902",
        "rs758264644",
        "rs1276965909",
        "rs1010958875",
        "rs1645823028",
        "rs1645807408",
        "rs769440649",
        "rs750724065",
        "rs61752895",
        "rs62636295",
        "rs761227832",
        "rs992113946",
        "rs778768116",
        "rs1201299067",
        "rs144612129",
        "rs56113622",
        "rs138146176",
        "rs1645824187",
        "rs62653011",
        "rs1395763356",
        "rs62642584",
        "rs62642583",
        "rs1399365841",
        "rs61752880",
        "rs62636299",
        "rs121917745",
        "rs61752878",
        "rs2182315",
        "rs886046509",
        "rs62653014",
        "rs774896870",
        "rs767528365",
        "rs1462746486",
        "rs1557595745",
        "rs878853372",
        "rs61752901",
        "rs1479443954",
        "rs1645898265",
        "rs1645959875",
        "rs56021047",
        "rs61751279",
        "rs570518981",
        "rs121917744",
        "rs1261473838",
        "rs762186209",
        "rs370076628",
        "rs750099371",
        "rs764923358",
        "rs1645875407",
        "rs774130993",
        "rs373882259",
        "rs1645927491",
        "rs62636298",
        "rs1553153135",
        "rs200950327",
        "rs149449684",
        "rs1645896934",
        "rs1571158279",
        "rs577335767",
        "rs1170839612",
        "rs61752893",
        "rs571111378",
        "rs61751277",
        "rs62637007",
        "rs747393487",
        "rs61752894",
        "rs1571170264",
        "rs886046508",
        "rs1170746947",
        "rs62637006",
        "rs61752909",
        "rs1557600322",
        "rs12145904",
        "rs61752877",
        "rs142768806",
        "rs61752899",
        "rs202185816",
        "rs746032112",
        "rs1645802157",
        "rs1645959906",
        "rs752875512",
        "rs1645945978",
        "rs199683808",
        "rs373652862",
        "rs377762154",
        "rs114379164",
        "rs62636297",
        "rs281865291",
        "rs752990312",
        "rs371095928",
        "rs2274321",
        "rs1645930635",
        "rs61752873",
        "rs1645931073",
        "rs281865285",
        "rs1571158755",
        "rs548537552",
        "rs111811751",
        "rs3118418",
        "rs1553153597",
        "rs1645898290",
        "rs1444997062",
        "rs62636301",
        "rs764476046",
        "rs61752907",
        "rs1645930710",
        "rs61752871",
        "rs201062742",
        "rs12564647",
        "rs777461552",
        "rs188493184",
        "rs201075875",
        "rs62642581",
        "rs62637004",
        "rs61752883",
        "rs192907397",
        "rs764589805",
        "rs281865286",
        "rs1171545533",
        "rs62653015",
        "rs1420672586",
        "rs1191496583",
        "rs368088025",
        "rs774309607",
        "rs777211540",
        "rs1429137932",
        "rs147206805",
        "rs146357166",
        "rs1645874179",
        "rs1645930469",
        "rs201379753",
        "rs61752905",
        "rs988133284",
        "rs61752906",
        "rs1571165140",
        "rs372620785",
        "rs541546843",
        "rs747122876",
        "rs61752884",
        "rs1645898563",
        "rs369142161",
        "rs368533067",
        "rs62646883",
        "rs281865520",
        "rs143056561",
        "rs547374432",
        "rs1469460289",
        "rs1645803830",
        "rs1571158917",
        "rs771863086",
        "rs752058510"
      ],
      "genetic_association_score": 0.8819458436507224
    },
    "CLRN1": {
      "variants": [
        "rs374390376",
        "rs121908140",
        "rs775098953",
        "rs111033267",
        "rs111033258",
        "rs1576623563",
        "rs567709615"
      ],
      "genetic_association_score": 0.877828801456098
    },
    "KRTCAP3": {
      "variants": [
        "rs755477787",
        "rs749884570",
        "rs143671920",
        "rs149117098",
        "rs757464563",
        "rs529850410",
        "rs149614625",
        "rs186020523",
        "rs542662514",
        "rs753075654",
        "rs773569919",
        "rs1042644207",
        "rs757212554",
        "rs1664849569",
        "rs199667794",
        "rs972056548",
        "rs1664978966",
        "rs61742074",
        "rs373098915",
        "rs777980611",
        "rs200049734",
        "rs773691500",
        "rs770759155",
        "rs201840472",
        "rs141098495",
        "rs917873749",
        "rs1357445568",
        "rs370504937",
        "rs766918099",
        "rs139348179",
        "rs1664926036",
        "rs146309780",
        "rs750991615",
        "rs762958757",
        "rs375261962",
        "rs115716101",
        "rs786205856",
        "rs755256585",
        "rs549415233",
        "rs370108416"
      ],
      "genetic_association_score": 0.8751746442829593
    },
    "BBS1": {
      "variants": [
        "rs762276925",
        "rs1555049194",
        "rs1160669210",
        "rs113624356",
        "rs761760689",
        "rs1555048487",
        "rs1856758582",
        "rs376894444",
        "rs774110999",
        "rs184614863",
        "rs121917777",
        "rs1555050487"
      ],
      "genetic_association_score": 0.8744017291550233
    },
    "PDE6B": {
      "variants": [
        "rs772057239",
        "rs771338607",
        "rs148190219",
        "rs199521106",
        "rs114100439",
        "rs781251175",
        "rs140224236",
        "rs145124626",
        "rs369466418",
        "rs775321796",
        "rs1577301137",
        "rs1268705787",
        "rs61734864",
        "rs539768252",
        "rs1560122302",
        "rs144664551",
        "rs113246945",
        "rs1736347354",
        "rs750147338",
        "rs149293844",
        "rs727504075",
        "rs539992414",
        "rs1737442897",
        "rs886059542",
        "rs1577296602",
        "rs1194338211",
        "rs111504036",
        "rs61739716",
        "rs149186081",
        "rs577140751",
        "rs374527841",
        "rs370758397",
        "rs138423108",
        "rs758052437",
        "rs752846577",
        "rs527236088",
        "rs28414606",
        "rs1560121685",
        "rs769147926",
        "rs1064797304",
        "rs1577288305",
        "rs1325957874",
        "rs754298498",
        "rs115775983",
        "rs369980987",
        "rs121918580",
        "rs559243245",
        "rs1577311264",
        "rs370169775",
        "rs781658083",
        "rs768939011",
        "rs1014159767",
        "rs61733857",
        "rs111404897",
        "rs142802752",
        "rs886059544",
        "rs121918581",
        "rs139369984",
        "rs1263635426",
        "rs1374125665",
        "rs1040628827",
        "rs1736021671",
        "rs150639487",
        "rs574098823",
        "rs781003757",
        "rs751413984",
        "rs371005251",
        "rs79826315",
        "rs144562730",
        "rs886059550",
        "rs111449765",
        "rs970990957",
        "rs1737229618",
        "rs753277194",
        "rs144590560",
        "rs121918583",
        "rs201584824",
        "rs143908642",
        "rs746141070",
        "rs189172362",
        "rs200079698",
        "rs886059549",
        "rs138682290",
        "rs730880317",
        "rs752852029",
        "rs1360937549",
        "rs1553801591",
        "rs370313003",
        "rs527236090",
        "rs760766981",
        "rs746783836",
        "rs1241323917",
        "rs766049601",
        "rs140538420",
        "rs1736426982",
        "rs759382635",
        "rs749657417",
        "rs886059545",
        "rs886059553",
        "rs145605739",
        "rs869312177",
        "rs537263212",
        "rs555600300",
        "rs141647790",
        "rs768652560",
        "rs754298712",
        "rs1737323722",
        "rs146646008",
        "rs755577875",
        "rs373037737",
        "rs10902758",
        "rs1734066308",
        "rs774268095",
        "rs62295357",
        "rs80344633",
        "rs886059546",
        "rs28675771",
        "rs527236091",
        "rs886059552",
        "rs368094720",
        "rs1560134806",
        "rs142597807",
        "rs752738349",
        "rs527236089",
        "rs201100689",
        "rs576895229",
        "rs1736425011",
        "rs1577301589",
        "rs752968664",
        "rs746211772",
        "rs199974771",
        "rs138789637",
        "rs201676629",
        "rs753943492",
        "rs61760239",
        "rs552530901",
        "rs761281062",
        "rs371911345",
        "rs138615156",
        "rs886059543",
        "rs886059527",
        "rs398123299",
        "rs886059520",
        "rs1023673457",
        "rs201623488",
        "rs752429712",
        "rs1737315492",
        "rs886059551",
        "rs752303143",
        "rs1212998897",
        "rs1208473466",
        "rs121918579",
        "rs149880099",
        "rs530695084",
        "rs1734061767",
        "rs201870319",
        "rs376908835",
        "rs398123298",
        "rs147482093",
        "rs863223339",
        "rs141813304",
        "rs370898371",
        "rs779474710",
        "rs886059548",
        "rs1553812554",
        "rs1736402440",
        "rs35792756",
        "rs201541131",
        "rs28510278",
        "rs886059526",
        "rs75695239",
        "rs143711050",
        "rs149359860",
        "rs113459274",
        "rs750323428",
        "rs148264146",
        "rs200970775",
        "rs876657718",
        "rs1737974000",
        "rs141563823",
        "rs202244041",
        "rs145756948",
        "rs113842820",
        "rs780521818"
      ],
      "genetic_association_score": 0.8731835231461269
    },
    "EYS": {
      "variants": [
        "rs184722374",
        "rs1305702728",
        "rs761809527",
        "rs200318120",
        "rs1037212478",
        "rs756068592",
        "rs137853190",
        "rs1250317776",
        "rs1372426303",
        "rs1389794536",
        "rs764362221",
        "rs541973291",
        "rs373441420",
        "rs1349089552",
        "rs777735735",
        "rs878853350",
        "rs971882330",
        "rs983603381",
        "rs1248199893",
        "rs1490023696",
        "rs373742788",
        "rs559824825",
        "rs1050742628",
        "rs1039415909",
        "rs1253820214",
        "rs985211023",
        "rs772339340",
        "rs140506043",
        "rs748977292",
        "rs114512007",
        "rs1455826633",
        "rs776564041",
        "rs886061667",
        "rs201333192",
        "rs1768370055",
        "rs1582376609",
        "rs747921119",
        "rs577000027",
        "rs1312195779",
        "rs1562154478",
        "rs17403955",
        "rs9453148",
        "rs937362206",
        "rs1477495174",
        "rs201059400",
        "rs750840208",
        "rs867380219",
        "rs572836860",
        "rs373203896",
        "rs150951106",
        "rs886061674",
        "rs1168101857",
        "rs200935518",
        "rs1554217626",
        "rs1186427936",
        "rs201819948",
        "rs1769934918",
        "rs755023434",
        "rs753945993",
        "rs527236067",
        "rs1326635278",
        "rs372512515",
        "rs184448644",
        "rs1582929801",
        "rs1002095739",
        "rs376807770",
        "rs1768658375",
        "rs1772614934",
        "rs143994166",
        "rs527236078",
        "rs1582139965",
        "rs776526721",
        "rs1012336027",
        "rs1554220492",
        "rs1562109990",
        "rs373197894",
        "rs368097230",
        "rs200374024",
        "rs575406480",
        "rs374204063",
        "rs969468917",
        "rs62415828",
        "rs144371265",
        "rs1582930118",
        "rs778752557",
        "rs974110",
        "rs112495229",
        "rs763028732",
        "rs774179534",
        "rs1490127",
        "rs75831552",
        "rs747666847",
        "rs542339299",
        "rs1278246029",
        "rs751705317",
        "rs1562140604",
        "rs116561042",
        "rs538242132",
        "rs367977860",
        "rs935618633",
        "rs145623359",
        "rs1766677062",
        "rs561830314",
        "rs367857088",
        "rs45628235",
        "rs1554163919",
        "rs771768413",
        "rs45541238",
        "rs374200609",
        "rs1168129071",
        "rs1011193191",
        "rs1347071957",
        "rs761760327",
        "rs528824271",
        "rs1481056736",
        "rs1427770112",
        "rs1770414327",
        "rs1562220891",
        "rs1481779086",
        "rs780566602",
        "rs771640639",
        "rs898622662",
        "rs878853253",
        "rs748838955",
        "rs140594243",
        "rs1471994744",
        "rs1379087184",
        "rs183144150",
        "rs886044149",
        "rs1010982936",
        "rs770840726",
        "rs1768312466",
        "rs566843175",
        "rs144282503",
        "rs1766684069",
        "rs201304559",
        "rs1377722024",
        "rs1766226162",
        "rs529055258",
        "rs758109813",
        "rs369437226",
        "rs888286822",
        "rs374941270",
        "rs139056492",
        "rs886061675",
        "rs1471424153",
        "rs752930400",
        "rs1224551754",
        "rs1346842287",
        "rs368159852",
        "rs1582140331",
        "rs1768622052",
        "rs1318739667",
        "rs143327210",
        "rs1767966521",
        "rs1064796020",
        "rs1554171033",
        "rs142450703",
        "rs112464110",
        "rs148019592",
        "rs886042613",
        "rs928803207",
        "rs74848648",
        "rs1258171232",
        "rs1064797324",
        "rs946318214",
        "rs367546131",
        "rs535282640",
        "rs1017192510",
        "rs115066356",
        "rs398123574",
        "rs1554204963",
        "rs1267480820",
        "rs1300237940",
        "rs752557263",
        "rs1036723042",
        "rs374714909",
        "rs201580493",
        "rs1208734040",
        "rs539577250",
        "rs77020971",
        "rs921629471",
        "rs1432152673",
        "rs749103801",
        "rs545408886",
        "rs533075374",
        "rs61753610",
        "rs532797776",
        "rs766153322",
        "rs749410700",
        "rs1195516155",
        "rs9294631",
        "rs1562263385",
        "rs770748359",
        "rs760798455",
        "rs1300490966",
        "rs565864295",
        "rs199740930",
        "rs1407301072",
        "rs919157306",
        "rs17411795",
        "rs1583442540",
        "rs150140204",
        "rs765829827",
        "rs201690244",
        "rs201916371",
        "rs188011013",
        "rs1051101987",
        "rs1562094391",
        "rs145102275",
        "rs1766425037",
        "rs527236074",
        "rs527236065",
        "rs749101387",
        "rs1051421896",
        "rs886061685",
        "rs74636274",
        "rs76754818",
        "rs375850148",
        "rs1459583624",
        "rs750011709",
        "rs1769469813",
        "rs780433094",
        "rs1769668162",
        "rs1201593554",
        "rs1165454778",
        "rs1238692406",
        "rs1774852599",
        "rs62415825",
        "rs137853189",
        "rs148411571",
        "rs527236075",
        "rs111991705",
        "rs527812465",
        "rs913116063",
        "rs758899480",
        "rs761797334",
        "rs1161453292",
        "rs1554194404",
        "rs962496239",
        "rs556989074",
        "rs940468386",
        "rs1554163965",
        "rs892657143",
        "rs199944222",
        "rs371032798",
        "rs1269786039",
        "rs749909863",
        "rs769923713",
        "rs778077385",
        "rs1064796021",
        "rs773046364",
        "rs368698537",
        "rs1311193836",
        "rs564315274",
        "rs1060499783",
        "rs763331925",
        "rs794727631",
        "rs1582139184",
        "rs768964978",
        "rs12663622",
        "rs1326644818",
        "rs531588707",
        "rs138255012",
        "rs886061670",
        "rs1554163929",
        "rs759027016",
        "rs1768361133",
        "rs1582146096",
        "rs1768037499",
        "rs17404123",
        "rs1335320588",
        "rs767955491",
        "rs797045089",
        "rs913465684",
        "rs927928681",
        "rs886061676",
        "rs1326370032",
        "rs1768029318",
        "rs776055954",
        "rs1768623493",
        "rs1771988273",
        "rs530118054",
        "rs767517924",
        "rs16895517",
        "rs369121423",
        "rs752736741",
        "rs139822086",
        "rs191846522",
        "rs886061686",
        "rs776204925",
        "rs141603172",
        "rs1190932109",
        "rs147641443",
        "rs781359405",
        "rs74419361",
        "rs1554163993",
        "rs1772621012",
        "rs199689193",
        "rs1767253468",
        "rs368458853",
        "rs527236077",
        "rs137924872",
        "rs1345091519",
        "rs909730457",
        "rs182322608",
        "rs145581501",
        "rs66462731",
        "rs530200433",
        "rs371505812",
        "rs1583277585",
        "rs1285964857",
        "rs184368442",
        "rs9345601",
        "rs114282214",
        "rs57312007",
        "rs144513453",
        "rs370988507",
        "rs1038300996",
        "rs995707027",
        "rs773906269",
        "rs377090818",
        "rs893275648",
        "rs886061672",
        "rs1258209665",
        "rs62415826",
        "rs1554220416",
        "rs1390616909",
        "rs745859722",
        "rs1768038999",
        "rs886061669",
        "rs754069174",
        "rs548565748",
        "rs930421180",
        "rs1372494388",
        "rs1582079626",
        "rs1417899816",
        "rs934395477",
        "rs1315175190",
        "rs775080539",
        "rs968087660",
        "rs1402137490",
        "rs201823777",
        "rs1196390028",
        "rs983691310",
        "rs777482895",
        "rs527236066",
        "rs144694451",
        "rs768229148",
        "rs886061684",
        "rs527236073",
        "rs775270768",
        "rs1766217655",
        "rs138123230",
        "rs762212630",
        "rs886061666",
        "rs527236072",
        "rs773926989",
        "rs142187896",
        "rs1582929649",
        "rs1768627778",
        "rs527236071",
        "rs1030671986",
        "rs188093810",
        "rs1055095941",
        "rs750904267",
        "rs773704807",
        "rs765911767",
        "rs947209456",
        "rs761238771",
        "rs398123575",
        "rs992864714",
        "rs746039939",
        "rs1767600988",
        "rs1009558644",
        "rs528919874",
        "rs766087392",
        "rs988163418",
        "rs886061681",
        "rs1766367970",
        "rs1768037062",
        "rs1223693086",
        "rs527236076",
        "rs35045551",
        "rs1418033120",
        "rs751096016",
        "rs996239133",
        "rs1216993077",
        "rs147210136",
        "rs12663916",
        "rs770111708",
        "rs1248778370",
        "rs886061678",
        "rs886061668",
        "rs374161234",
        "rs1193854376",
        "rs181169439",
        "rs745961740",
        "rs368932132",
        "rs1764939836",
        "rs1296130120",
        "rs776743787",
        "rs539437238",
        "rs886061682",
        "rs1468020897",
        "rs111746102",
        "rs752953889",
        "rs75634595",
        "rs1554202833",
        "rs1766380689",
        "rs763158109",
        "rs772888249",
        "rs1204307982",
        "rs868706829",
        "rs565046666",
        "rs16895519",
        "rs756110037",
        "rs1423659317",
        "rs779372264",
        "rs1275377315",
        "rs1554207076",
        "rs1769936722",
        "rs373343831",
        "rs551500915",
        "rs540611114",
        "rs528387472",
        "rs368856942",
        "rs1561993477",
        "rs199517256",
        "rs1167742176",
        "rs948998853",
        "rs751128329",
        "rs1766395456",
        "rs527236069",
        "rs569561277",
        "rs624851",
        "rs751629543",
        "rs181146743",
        "rs1185867411",
        "rs1291867456",
        "rs531860176",
        "rs990350691",
        "rs767752603",
        "rs1306301546",
        "rs1197940044",
        "rs774918307",
        "rs955372590",
        "rs764229134",
        "rs370950723",
        "rs557152369",
        "rs769167992",
        "rs779269543",
        "rs149823162",
        "rs1582932583",
        "rs1225304963",
        "rs886061687",
        "rs557020239",
        "rs1582249186",
        "rs1582176424",
        "rs886061665",
        "rs886061671",
        "rs886061679",
        "rs1297093544",
        "rs9445051",
        "rs935531910",
        "rs144430026",
        "rs1554183432",
        "rs192059823",
        "rs1766405253",
        "rs1203358626",
        "rs570020451",
        "rs1582376398",
        "rs1768652347",
        "rs776654329",
        "rs902462590",
        "rs1562140876",
        "rs747914953",
        "rs182780299",
        "rs1769478067",
        "rs1163522025",
        "rs953147842",
        "rs1554183440",
        "rs1175129177",
        "rs1766186895",
        "rs553772732",
        "rs1582221424",
        "rs982064061",
        "rs1562079314",
        "rs370140172",
        "rs193035948",
        "rs371607669",
        "rs886061673",
        "rs112822256",
        "rs1769471082",
        "rs144074328",
        "rs151229098",
        "rs1768034633",
        "rs747911999",
        "rs893294562",
        "rs146413074",
        "rs111947397",
        "rs1582928662",
        "rs369966951",
        "rs200387978",
        "rs1011260787",
        "rs748931820",
        "rs112609906",
        "rs527236064",
        "rs940065327",
        "rs750613634",
        "rs201004766",
        "rs772145998",
        "rs371491059",
        "rs555692190",
        "rs572403267",
        "rs190009374",
        "rs1488052513",
        "rs758943572",
        "rs765763663",
        "rs1234060098",
        "rs1241787129",
        "rs1936439",
        "rs747069281",
        "rs1409801782",
        "rs755010017",
        "rs182151153",
        "rs1477705832",
        "rs755879622",
        "rs1391928253",
        "rs778030177",
        "rs9342464",
        "rs1766003671",
        "rs202130794",
        "rs878853349",
        "rs80095433",
        "rs1260633321",
        "rs536788112",
        "rs566440637",
        "rs1769479599",
        "rs553600976",
        "rs572189652",
        "rs759642068",
        "rs772523953",
        "rs761721655",
        "rs1308471912",
        "rs915505702",
        "rs886044304",
        "rs886061680",
        "rs115058877",
        "rs776193099",
        "rs746509889",
        "rs794727412",
        "rs1465801209",
        "rs4710457",
        "rs1583260302",
        "rs527236068",
        "rs886061688",
        "rs886061677",
        "rs142178909",
        "rs1409480033",
        "rs145184183",
        "rs979156982",
        "rs1329809440",
        "rs1274107268",
        "rs527236070",
        "rs765407986",
        "rs768837125",
        "rs780180886",
        "rs780632755",
        "rs186499459",
        "rs761342525",
        "rs1376017497",
        "rs867410198",
        "rs559078881",
        "rs62415827",
        "rs566917467",
        "rs557892188",
        "rs986462667",
        "rs1582139308",
        "rs201652272",
        "rs999213534",
        "rs1562079278",
        "rs374409854",
        "rs78079047",
        "rs1767268298",
        "rs183589498",
        "rs1412311460",
        "rs775400880",
        "rs373183802",
        "rs759172997",
        "rs1245121527",
        "rs201331309",
        "rs539477235",
        "rs1489559245",
        "rs183814213",
        "rs187604073",
        "rs1288767318",
        "rs369266984",
        "rs368790430",
        "rs794727120",
        "rs778646190",
        "rs1767685290",
        "rs1248002900",
        "rs372354156",
        "rs1193588140",
        "rs1197105310",
        "rs528733427",
        "rs398123576",
        "rs369191457",
        "rs193261187",
        "rs909973943",
        "rs150502410",
        "rs1459655912",
        "rs139517572",
        "rs1774743807",
        "rs869312188",
        "rs1764663420",
        "rs781222768",
        "rs569134881",
        "rs9353806",
        "rs12662610",
        "rs1404137865",
        "rs139944387",
        "rs886061664",
        "rs564020009",
        "rs1353073807",
        "rs549456693",
        "rs772707303",
        "rs769824975",
        "rs12663619",
        "rs61754905",
        "rs1554152094",
        "rs574948016",
        "rs78511049",
        "rs12193967",
        "rs779983752",
        "rs144935927",
        "rs1771368413",
        "rs976010036",
        "rs1554163939",
        "rs1287889008",
        "rs766515998",
        "rs1166245419",
        "rs752683070",
        "rs886061683",
        "rs35395170",
        "rs764163418",
        "rs61753611",
        "rs145321084",
        "rs1766196909",
        "rs79036642",
        "rs368798160",
        "rs989589885"
      ],
      "genetic_association_score": 0.8729166084164873
    },
    "CRB1": {
      "variants": [
        "rs1300735825",
        "rs938864433",
        "rs1231765331",
        "rs115352681",
        "rs760840456",
        "rs768488282",
        "rs763011436",
        "rs1571556837",
        "rs779253997",
        "rs753107217",
        "rs1457623741",
        "rs372844443",
        "rs759022743",
        "rs1664649489",
        "rs1571848688",
        "rs762613347",
        "rs1654721399",
        "rs773815247",
        "rs62636287",
        "rs750573216",
        "rs1160778866",
        "rs139040133",
        "rs1665063400",
        "rs886045787",
        "rs1558138741",
        "rs62635048",
        "rs751018219",
        "rs1451348539",
        "rs1658699227",
        "rs62636290",
        "rs369775002",
        "rs116246250",
        "rs1664329175",
        "rs780576185",
        "rs1449307743",
        "rs1665282478",
        "rs1553262957",
        "rs886045784",
        "rs281865175",
        "rs62636266",
        "rs1452661857",
        "rs863223342",
        "rs753898127",
        "rs192819758",
        "rs1664779239",
        "rs773386179",
        "rs866822473",
        "rs145525029",
        "rs1658661930",
        "rs767648174",
        "rs765676754",
        "rs1660503192",
        "rs746307301",
        "rs755611610",
        "rs1664650245",
        "rs886045786",
        "rs766850702",
        "rs749112809",
        "rs1665105838",
        "rs1658689096",
        "rs1558132026",
        "rs1426861310",
        "rs1659652337",
        "rs776591659",
        "rs760287363",
        "rs140428156",
        "rs1654723466",
        "rs1450290360",
        "rs190166697",
        "rs147244321",
        "rs1665487563",
        "rs62645749",
        "rs149685264",
        "rs1558132353",
        "rs1664325377",
        "rs781176401",
        "rs116254396",
        "rs1664303657",
        "rs878853371",
        "rs1664651920",
        "rs544047392",
        "rs1281817527",
        "rs1664341626",
        "rs1571524102",
        "rs62636283",
        "rs534108312",
        "rs62636271",
        "rs62636273",
        "rs137853138",
        "rs28939720",
        "rs1167867158",
        "rs1571645424",
        "rs115400822",
        "rs768713412",
        "rs992770731",
        "rs3902057",
        "rs1571523807",
        "rs911156007",
        "rs201700675",
        "rs752329622",
        "rs73071678",
        "rs767723282",
        "rs62636282",
        "rs144029476",
        "rs1208641510",
        "rs34813822",
        "rs59691602",
        "rs751691851",
        "rs1240273159",
        "rs200573274",
        "rs1665279435",
        "rs145141811",
        "rs776788104",
        "rs1571540258",
        "rs576678571",
        "rs143046320",
        "rs763841981",
        "rs1571848981",
        "rs1064797126",
        "rs965921500",
        "rs1658648856",
        "rs761872993",
        "rs754054234",
        "rs1664317534",
        "rs1659650891",
        "rs771264436",
        "rs1665102302",
        "rs62636260",
        "rs1571645532",
        "rs1022182632",
        "rs767706271",
        "rs564341986",
        "rs1665046846",
        "rs781705903",
        "rs1204363918",
        "rs1664292210",
        "rs201609001",
        "rs886043587",
        "rs140648074",
        "rs1658671611",
        "rs114846212",
        "rs1571525390",
        "rs1452822430",
        "rs765228022",
        "rs62645745",
        "rs111761880",
        "rs1664680830",
        "rs771549675",
        "rs1031415706",
        "rs1571564812",
        "rs763111500",
        "rs1665279918",
        "rs564754426",
        "rs757974429",
        "rs1571523755",
        "rs62645747",
        "rs1571572235",
        "rs1064797127",
        "rs550852869",
        "rs151104285",
        "rs372778560",
        "rs1433518605",
        "rs1036503792",
        "rs146175509",
        "rs375590765",
        "rs1667270315",
        "rs752212470",
        "rs62636291",
        "rs1571524269",
        "rs142090517",
        "rs750442312",
        "rs143511261",
        "rs147966959",
        "rs1664299898",
        "rs754575460",
        "rs1665481687",
        "rs62636276",
        "rs1667269806",
        "rs62645748",
        "rs557930078",
        "rs778684885",
        "rs1553260321",
        "rs753097155",
        "rs369184026",
        "rs530046423",
        "rs1571540037",
        "rs1658660906",
        "rs780682072",
        "rs1558138977",
        "rs930465675",
        "rs142224492",
        "rs1413108078",
        "rs1664289410",
        "rs1429931885",
        "rs1667264651",
        "rs878853364",
        "rs62645757",
        "rs187937543",
        "rs760100325",
        "rs1571540576",
        "rs201893755",
        "rs150314336",
        "rs1571556490",
        "rs1659642763",
        "rs142857810",
        "rs137853136",
        "rs562386611",
        "rs747349828",
        "rs886045782",
        "rs62636267",
        "rs1009552469",
        "rs763908215",
        "rs1366609497",
        "rs1660516364",
        "rs1553260314",
        "rs77713666",
        "rs114342808",
        "rs1658688864",
        "rs886043311",
        "rs375040930",
        "rs62636281",
        "rs1665066272",
        "rs144436610",
        "rs200217112",
        "rs1664642051",
        "rs754862028",
        "rs137853137",
        "rs1226422852",
        "rs1659642467",
        "rs778731851",
        "rs62636286",
        "rs1664679702",
        "rs557653092",
        "rs1085307972",
        "rs62635649",
        "rs1571897069",
        "rs201949837",
        "rs1664306632",
        "rs1658673791",
        "rs368816923",
        "rs780654592",
        "rs1007094417",
        "rs374786358",
        "rs116347915",
        "rs1571523693",
        "rs1413323140",
        "rs770919155",
        "rs985484481",
        "rs768905244",
        "rs772386967",
        "rs190037839",
        "rs62636284",
        "rs863223341",
        "rs978649523",
        "rs62636285",
        "rs575882211",
        "rs1457627160",
        "rs760544654",
        "rs1571544334",
        "rs1664678030",
        "rs62635654",
        "rs199808176",
        "rs779451259",
        "rs41302107",
        "rs62635653",
        "rs62645750",
        "rs1571557864",
        "rs886045785",
        "rs773914330",
        "rs1659651471",
        "rs62645752",
        "rs1659656136",
        "rs1337167",
        "rs1654712316",
        "rs1658660736",
        "rs771257822",
        "rs794727317",
        "rs910489135",
        "rs777528044",
        "rs1553260517",
        "rs764256655",
        "rs1238001290",
        "rs778627080",
        "rs749366098",
        "rs1665062132",
        "rs1334956674",
        "rs568010290",
        "rs75691013",
        "rs765740058",
        "rs1271816211",
        "rs1664351600",
        "rs745422941",
        "rs1571555801",
        "rs1665086143",
        "rs748175297",
        "rs773844151",
        "rs1665116355",
        "rs148551147",
        "rs200469148",
        "rs12042179",
        "rs139463596",
        "rs373229699",
        "rs144011428",
        "rs150412614",
        "rs886045789",
        "rs773457531",
        "rs745464770",
        "rs910299744",
        "rs200379694",
        "rs752559648",
        "rs1658691162",
        "rs1452416023",
        "rs746774206",
        "rs763324776",
        "rs533227950",
        "rs878853368",
        "rs1485086776",
        "rs1343680080",
        "rs863224862",
        "rs727503889",
        "rs148865280",
        "rs557111131",
        "rs1660512789",
        "rs145282040",
        "rs1324766724",
        "rs896160584",
        "rs1412048468",
        "rs115649214",
        "rs398124615",
        "rs1254393801",
        "rs1371610654",
        "rs1664301074",
        "rs281865174",
        "rs574162883",
        "rs62636262",
        "rs62636263",
        "rs1266363944",
        "rs1294237377",
        "rs1283508348",
        "rs1571848744",
        "rs764581378",
        "rs140494140",
        "rs1665482895",
        "rs749411741",
        "rs35193230",
        "rs767920858",
        "rs62635656",
        "rs764990895",
        "rs1658661237",
        "rs1006177908",
        "rs886045783",
        "rs62636275",
        "rs1664775504",
        "rs62635659",
        "rs774597710",
        "rs772386716",
        "rs1660519681",
        "rs770973303",
        "rs745348555",
        "rs1571878277",
        "rs116471343",
        "rs147924782",
        "rs756400739",
        "rs151092557",
        "rs1571878231",
        "rs776191501",
        "rs201349525",
        "rs376105354",
        "rs62645754",
        "rs374426440",
        "rs370907719",
        "rs138936375",
        "rs267598278",
        "rs780580887",
        "rs114052315",
        "rs1654722914",
        "rs1009098995",
        "rs1427090221",
        "rs1658684590",
        "rs757740068",
        "rs1222907981",
        "rs762835866",
        "rs1665074618",
        "rs905306614",
        "rs1553263218",
        "rs371089348",
        "rs62635655",
        "rs62636264",
        "rs375141011",
        "rs114630940",
        "rs1057520152",
        "rs1571848659",
        "rs1659645978",
        "rs763122264",
        "rs937310739",
        "rs535494663",
        "rs1450635782",
        "rs1660517678"
      ],
      "genetic_association_score": 0.8707612616067124
    },
    "ERCC2": {
      "variants": [],
      "genetic_association_score": 0.8701675488021701
    },
    "CNGA1": {
      "variants": [
        "rs186362115",
        "rs1715125888",
        "rs533594644",
        "rs368137821",
        "rs577505007",
        "rs886059423",
        "rs749012133",
        "rs1738719686",
        "rs121909600",
        "rs748126956",
        "rs373448145",
        "rs886059422",
        "rs750954043",
        "rs1715232781",
        "rs77428659",
        "rs73145999",
        "rs1037963003",
        "rs527236057",
        "rs749990018",
        "rs201341924",
        "rs1315891464",
        "rs981071919",
        "rs1257715115",
        "rs762935052",
        "rs886059424",
        "rs201031527",
        "rs17573673",
        "rs149504668",
        "rs140419673",
        "rs527236058",
        "rs752798829",
        "rs1023154953",
        "rs553735132",
        "rs1269991697",
        "rs921230822",
        "rs749947364",
        "rs768694789",
        "rs76537883",
        "rs752003888",
        "rs192912733",
        "rs752257711",
        "rs539600817",
        "rs759079269",
        "rs566127226",
        "rs375412499",
        "rs776929323",
        "rs527236059",
        "rs759781200",
        "rs1490804242",
        "rs183197573",
        "rs757494572",
        "rs374880057",
        "rs199636364",
        "rs1578059695",
        "rs201553765",
        "rs76061451",
        "rs147591591",
        "rs187802155",
        "rs200148364",
        "rs1738627987",
        "rs567961453",
        "rs765792753",
        "rs199584830",
        "rs374697239",
        "rs767994904",
        "rs121909599",
        "rs373946784",
        "rs224801",
        "rs141978020",
        "rs62625014",
        "rs867483436",
        "rs1560621807",
        "rs28642966",
        "rs777903781"
      ],
      "genetic_association_score": 0.8693414292510915
    }
  }
}
