# Supplementary material for: Visualization of automatically combined disease maps and pathway diagrams for rare diseases
Source: Front Bioinform. 2023 Jul 12;3:1101505. doi: 10.3389/fbinf.2023.1101505 (PMC10369067; doi:10.3389/fbinf.2023.1101505)
Supplement: Supplementary file 1 [file DataSheet1.ZIP › Adhoc_map_for_OrphaNet_791/03-genes.log]

A2M
A4GALT
ABCA4
ABCC3
ABCG2
ACSM3
ACTN3
ADA2
ADAMTS16
ADAMTS19
ADGRG2
ADGRG6
ADTRP
AHI1
AIPL1
AKR1C3
ALDH1A1
ALOX15
ANGPT2
ANKRD30BL
ANKRD35
ANXA1
ANXA3
APELA
APOA1
APOBEC3G
APOE
AQP4-AS1
AQP5
ARL6
ARSI
ASMT
ATP8B1
AURKC
BBS1
BCO1
BFSP1
BFSP2
BHMT
C10orf105
C13orf42
C1GALT1C1L
C1orf105
C3
C5orf46
C5orf63
C6orf141
C8orf37
CA4
CALB1
CAPG
CAPN13
CASP8
CCDC172
CCDC69
CCK
CCL28
CDCP1
CDH1
CEACAM1
CERKL
CFAP95
CHM
CIDEB
CLDN4
CLDN7
CLIC5
CLRN1
CMKLR1
CNGA1
CNGB1
CNMD
COL15A1
COL21A1
COL3A1
COL6A3
CPVL
CRB1
CRISPLD2
CRX
CRYAA
CRYAB
CRYBA1
CRYBA2
CRYBA4
CRYBB1
CRYBB2
CRYBB3
CRYBG1
CRYGA
CRYGB
CRYGC
CRYGD
CRYGEP
CRYGS
CYP24A1
CYP2S1
CYP2T3P
CYP2W1
DCN
DEFB119
DENND2D
DES
DHX38
DNAH11
EFHB
EHHADH
EIF2S3B
ELF3
EPCAM
EPHA1
ERBB3
ERCC2
ERCC4
ERCC5
ERP27
ESRP1
ESRP2
EYS
F2RL1
F5
FAM153CP
FAM161A
FAM166C
FAM20A
FAM66B
FCGR2A
FGD5
FGL2
FIBIN
FN1
FOXD2
FOXH1
FOXQ1
FRMD7
GALNT3
GALNT6
GATD3
GBP2
GCNT1
GDF15
GJA1
GJA3
GJA8
GJC3
GLIPR1
GOLGA8Q
GPC3
GPNMB
GPR143
GRB7
GRHL3
GRIN3A
GSTT2B
GUCA1B
GUCY2D
H19
HAS2
HCAR3
HERC2P3
HGF
HLA-DMA
HMGA2-AS1
HMOX1
HNF4A
HNMT
HNRNPA1P6
HOXA1
HPD
HPGD
HPSE
HSPA2
HTATIP2
HTR1A
ICAM1
ICOSLG
IDH3A
IDH3B
IFT172
IGFBP3
IGFBP7
IL1R1
IL23A
IMPDH1
IRF6
IRF8
IRS4
ITGAX
ITGB6
KCNE3
KCNE4
KCNG3
KCNN4
KDF1
KIF25-AS1
KLK10
KLK11
KLK12
KLK13
KLK6
KLKB1
KMO
KRT15
KRT18
KRT19
KRT23
KRTCAP3
L1TD1
LAD1
LAMB3
LAMC2
LCN9
LCP1
LCTL
LGALS1
LGSN
LIM2
LIN28A
LINC00491
LINC00654
LINC00865
LINC00871
LINC00923
LINC01091
LINC01203
LINC01270
LINC01289
LINC01535
LINC01979
LINC02154
LINC02301
LINC02537
LINC02693
LINC02864
LINC03025
LNCOC1
LOC102724652
LOC102724788
LOC105369306
LOC105370259
LOC105370802
LOC105377177
LOC107984450
LOC157273
LOC359819
LOC440910
LOC93429
LRAT
LRG1
LUM
LYNX1
LYPD2
LYPD5
LYPD6B
MAK
MAL
MALRD1
MARVELD3
MEIOB
MERTK
MIMT1
MIP
MIR924HG
MLPH
MME
MMP1
MPO
MRAP2
MT1G
MT1H
MTTP
MUC4
MYO7A
MYPN
NAP1L6P
NLRP1
NMRK2
NPFFR2
NPIPB15
NPIPB2
NR0B1
NR2E3
NRL
NT5E
NUPR1
OFD1
OLFML3
P2RY6
PANK2
PARD6G-AS1
PCARE
PCDHB18P
PCDHB5
PCDHB7
PCDHGA1
PCDHGA2
PCDHGA3
PCDHGA4
PCDHGA5
PCDHGA6
PCDHGA7
PCDHGA8
PCDHGB3
PCDHGB5
PDE6A
PDE6B
PDE6G
PEG3
PHF3
PIM2
PKD1L2
PKP1
PLAU
POSTN
POTEE
POU5F1
PRCD
PROCR
PRODH
PRPF3
PRPF31
PRPF8
PRSS16
PRSS8
PTGER2
PTPN20
PTPRQ
PWP2
RAB25
RASAL1
RASEF
RASSF6
RBM47
RBP3
RDH12
REEP6
RGN
RGR
RHO
RNA5SP174
RNF125
RNU6-880P
ROM1
RP1
RP2
RPE65
RPGR
RPGRIP1
RPL18P4
RPS14P1
S100A10
S100A11
S100A14
S100B
SAG
SALL4
SCARA5
SCIN
SCN11A
SCN4A
SCNN1A
SERHL
SERPINA1
SERPINA5
SH2D3A
SLC17A9
SLC26A7
SLC28A1
SLC2A14
SLC39A4
SLC44A4
SLC7A7
SLCO2B1
SLCO4C1
SLCO6A1
SLITRK2
SMCO3
SNRNP200
SP140L
SPATA7
SPINK5
SPPL2C
SPX
SRD5A2
SRPX
SULT1C2
TCIM
TDO2
TENT5B
TEX41
TF
TFPI
TGFBI
THEM6
TIE1
TIMP4
TINAGL1
TLK2P2
TM4SF1
TMC4
TMEM114
TMEM125
TMEM138
TMEM231
TMEM45B
TMEM92
TMIE
TNFRSF14
TRABD2B
TRDN
TRIM38
TRIM50
TRIM55
TRPM8
TSPYL5
TULP1
UBBP4
UPK3A
USH1C
USH2A
VAC14-AS1
VIL1
VIT
VPS13B
VTCN1
VWDE
ZIM2
ZNF132
ZNF229
ZNF248
ZNF578
ZNF662
ZSCAN10
