# Supplementary material for: Visualization of automatically combined disease maps and pathway diagrams for rare diseases
Source: Front Bioinform. 2023 Jul 12;3:1101505. doi: 10.3389/fbinf.2023.1101505 (PMC10369067; doi:10.3389/fbinf.2023.1101505)
Supplement: Supplementary file 1 [file DataSheet1.ZIP › Adhoc_map_for_OrphaNet_791/04-minerva-genes.txt]

#NAME=DISEASE_ASSOCIATED_GENES
Name	Color
LINC03025	#009E73
MT1G	#009E73
LYPD6B	#009E73
PRODH	#009E73
LINC00871	#009E73
EPHA1	#009E73
KRTCAP3	#009E73
GOLGA8Q	#009E73
TMEM231	#009E73
FN1	#009E73
CCK	#009E73
MLPH	#009E73
NR2E3	#009E73
ZNF578	#009E73
ERCC5	#009E73
KLK11	#009E73
TSPYL5	#009E73
LINC00865	#009E73
PDE6G	#009E73
KRT15	#009E73
ERCC2	#009E73
SCN4A	#009E73
ADA2	#009E73
LOC105377177	#009E73
SLC7A7	#009E73
MUC4	#009E73
TRIM38	#009E73
ESRP2	#009E73
ANKRD30BL	#009E73
IDH3B	#009E73
SRD5A2	#009E73
LOC157273	#009E73
GPNMB	#009E73
PHF3	#009E73
AQP4-AS1	#009E73
PROCR	#009E73
BFSP2	#009E73
LCP1	#009E73
CA4	#009E73
CLDN4	#009E73
GPR143	#009E73
CAPG	#009E73
RGN	#009E73
C5orf46	#009E73
GALNT3	#009E73
SLC17A9	#009E73
AQP5	#009E73
IRF8	#009E73
HCAR3	#009E73
SCIN	#009E73
LOC107984450	#009E73
PIM2	#009E73
CNMD	#009E73
PEG3	#009E73
TRIM55	#009E73
TIE1	#009E73
FAM161A	#009E73
MT1H	#009E73
CERKL	#009E73
CRYGEP	#009E73
VTCN1	#009E73
FCGR2A	#009E73
MERTK	#009E73
MEIOB	#009E73
NPIPB2	#009E73
LOC102724652	#009E73
COL6A3	#009E73
SLC28A1	#009E73
RP2	#009E73
S100A14	#009E73
HOXA1	#009E73
LINC00491	#009E73
NPIPB15	#009E73
ACTN3	#009E73
C3	#009E73
F2RL1	#009E73
L1TD1	#009E73
HPD	#009E73
CCL28	#009E73
ALOX15	#009E73
H19	#009E73
ALDH1A1	#009E73
ERCC4	#009E73
IRF6	#009E73
CRYBB2	#009E73
SPX	#009E73
DENND2D	#009E73
SERPINA1	#009E73
HMOX1	#009E73
CCDC69	#009E73
LUM	#009E73
VPS13B	#009E73
IMPDH1	#009E73
ADGRG2	#009E73
GJA1	#009E73
IRS4	#009E73
GUCY2D	#009E73
AURKC	#009E73
NUPR1	#009E73
APOA1	#009E73
DEFB119	#009E73
SLC39A4	#009E73
ADAMTS16	#009E73
HTR1A	#009E73
KLK12	#009E73
KLK6	#009E73
CHM	#009E73
OFD1	#009E73
EFHB	#009E73
HTATIP2	#009E73
RDH12	#009E73
TF	#009E73
TMIE	#009E73
TM4SF1	#009E73
OLFML3	#009E73
USH1C	#009E73
IDH3A	#009E73
PCDHGA1	#009E73
BBS1	#009E73
TRIM50	#009E73
C5orf63	#009E73
LINC01979	#009E73
PRSS16	#009E73
DCN	#009E73
S100B	#009E73
PRPF3	#009E73
CRYBA1	#009E73
CDH1	#009E73
PARD6G-AS1	#009E73
KLKB1	#009E73
CRYBB3	#009E73
ESRP1	#009E73
CRYBG1	#009E73
KCNE4	#009E73
HPGD	#009E73
FAM20A	#009E73
RBP3	#009E73
MAL	#009E73
CEACAM1	#009E73
TIMP4	#009E73
CLIC5	#009E73
ZIM2	#009E73
ATP8B1	#009E73
ANKRD35	#009E73
TMEM92	#009E73
HLA-DMA	#009E73
KCNE3	#009E73
KRT23	#009E73
PTPN20	#009E73
MPO	#009E73
USH2A	#009E73
CRYGB	#009E73
MYO7A	#009E73
HMGA2-AS1	#009E73
FGD5	#009E73
TULP1	#009E73
CRYAB	#009E73
CYP2S1	#009E73
GCNT1	#009E73
TCIM	#009E73
RBM47	#009E73
PLAU	#009E73
LINC00654	#009E73
LOC93429	#009E73
CDCP1	#009E73
PRPF31	#009E73
GRB7	#009E73
RAB25	#009E73
LINC02154	#009E73
MIP	#009E73
SPINK5	#009E73
HERC2P3	#009E73
CYP24A1	#009E73
TGFBI	#009E73
GPC3	#009E73
PTGER2	#009E73
ANGPT2	#009E73
REEP6	#009E73
MIMT1	#009E73
SPPL2C	#009E73
PCDHGA4	#009E73
TFPI	#009E73
TMEM114	#009E73
ADGRG6	#009E73
FGL2	#009E73
PCDHGA5	#009E73
CMKLR1	#009E73
DHX38	#009E73
ADAMTS19	#009E73
EPCAM	#009E73
LINC01203	#009E73
RASSF6	#009E73
FAM153CP	#009E73
SRPX	#009E73
AHI1	#009E73
LNCOC1	#009E73
TLK2P2	#009E73
KDF1	#009E73
SP140L	#009E73
CRYAA	#009E73
RPGRIP1	#009E73
APELA	#009E73
KIF25-AS1	#009E73
ZNF132	#009E73
KLK13	#009E73
PCDHGB3	#009E73
FAM66B	#009E73
NAP1L6P	#009E73
FOXH1	#009E73
KRT19	#009E73
RPL18P4	#009E73
LGALS1	#009E73
TMC4	#009E73
ERP27	#009E73
LOC105369306	#009E73
BHMT	#009E73
PCDHGA8	#009E73
POU5F1	#009E73
CRX	#009E73
ICOSLG	#009E73
RPS14P1	#009E73
CYP2W1	#009E73
TDO2	#009E73
KRT18	#009E73
PKD1L2	#009E73
ZNF662	#009E73
HNMT	#009E73
PCDHGB5	#009E73
COL3A1	#009E73
LAD1	#009E73
FAM166C	#009E73
IGFBP7	#009E73
LINC02537	#009E73
LYPD5	#009E73
SMCO3	#009E73
IFT172	#009E73
SERHL	#009E73
APOBEC3G	#009E73
CNGA1	#009E73
LAMC2	#009E73
PDE6A	#009E73
HSPA2	#009E73
CCDC172	#009E73
GLIPR1	#009E73
GRIN3A	#009E73
KCNN4	#009E73
RNU6-880P	#009E73
LINC01535	#009E73
TENT5B	#009E73
TRABD2B	#009E73
LYPD2	#009E73
SULT1C2	#009E73
LIM2	#009E73
P2RY6	#009E73
TRDN	#009E73
LOC102724788	#009E73
GDF15	#009E73
ABCC3	#009E73
C8orf37	#009E73
LIN28A	#009E73
SERPINA5	#009E73
SLC44A4	#009E73
ELF3	#009E73
SPATA7	#009E73
GJC3	#009E73
C1orf105	#009E73
ZNF248	#009E73
SAG	#009E73
ACSM3	#009E73
LINC00923	#009E73
IL1R1	#009E73
PCDHB5	#009E73
TINAGL1	#009E73
ARSI	#009E73
ASMT	#009E73
PCDHGA3	#009E73
SLCO6A1	#009E73
PDE6B	#009E73
PKP1	#009E73
CPVL	#009E73
GSTT2B	#009E73
DNAH11	#009E73
SH2D3A	#009E73
LOC440910	#009E73
ZSCAN10	#009E73
GJA3	#009E73
TMEM45B	#009E73
CIDEB	#009E73
LINC02301	#009E73
CLDN7	#009E73
EYS	#009E73
ZNF229	#009E73
ARL6	#009E73
LINC01091	#009E73
C13orf42	#009E73
FIBIN	#009E73
UPK3A	#009E73
KCNG3	#009E73
PANK2	#009E73
SLCO2B1	#009E73
PRCD	#009E73
EHHADH	#009E73
A2M	#009E73
ABCA4	#009E73
PCDHB18P	#009E73
RNA5SP174	#009E73
C6orf141	#009E73
SLC2A14	#009E73
LCN9	#009E73
RPE65	#009E73
ADTRP	#009E73
RNF125	#009E73
MME	#009E73
HNRNPA1P6	#009E73
DES	#009E73
LGSN	#009E73
PRSS8	#009E73
RPGR	#009E73
ITGB6	#009E73
LOC105370259	#009E73
FRMD7	#009E73
POTEE	#009E73
ANXA1	#009E73
LAMB3	#009E73
TMEM125	#009E73
LRAT	#009E73
PCDHB7	#009E73
GATD3	#009E73
BFSP1	#009E73
GJA8	#009E73
ICAM1	#009E73
CRISPLD2	#009E73
APOE	#009E73
NR0B1	#009E73
KMO	#009E73
PTPRQ	#009E73
RASEF	#009E73
ROM1	#009E73
CRYGD	#009E73
MRAP2	#009E73
UBBP4	#009E73
LYNX1	#009E73
FOXD2	#009E73
SLITRK2	#009E73
LINC02864	#009E73
MTTP	#009E73
HNF4A	#009E73
CLRN1	#009E73
RHO	#009E73
GUCA1B	#009E73
S100A11	#009E73
NT5E	#009E73
VAC14-AS1	#009E73
CALB1	#009E73
MAK	#009E73
NPFFR2	#009E73
HAS2	#009E73
SCARA5	#009E73
GRHL3	#009E73
CRYGA	#009E73
CRYBA4	#009E73
HPSE	#009E73
RASAL1	#009E73
CAPN13	#009E73
SCN11A	#009E73
EIF2S3B	#009E73
TRPM8	#009E73
S100A10	#009E73
NMRK2	#009E73
NRL	#009E73
RP1	#009E73
TEX41	#009E73
LINC01289	#009E73
MMP1	#009E73
GALNT6	#009E73
C1GALT1C1L	#009E73
HGF	#009E73
PCDHGA6	#009E73
FOXQ1	#009E73
CYP2T3P	#009E73
MYPN	#009E73
LINC02693	#009E73
CNGB1	#009E73
CRYGC	#009E73
CASP8	#009E73
F5	#009E73
AKR1C3	#009E73
MALRD1	#009E73
COL15A1	#009E73
VIL1	#009E73
THEM6	#009E73
LOC359819	#009E73
MARVELD3	#009E73
AIPL1	#009E73
CRYBA2	#009E73
IL23A	#009E73
SCNN1A	#009E73
TMEM138	#009E73
ANXA3	#009E73
NLRP1	#009E73
CRYGS	#009E73
CRB1	#009E73
CRYBB1	#009E73
ABCG2	#009E73
MIR924HG	#009E73
A4GALT	#009E73
GBP2	#009E73
IGFBP3	#009E73
PRPF8	#009E73
LCTL	#009E73
PWP2	#009E73
BCO1	#009E73
SLC26A7	#009E73
LINC01270	#009E73
PCDHGA2	#009E73
ITGAX	#009E73
LOC105370802	#009E73
C10orf105	#009E73
KLK10	#009E73
CFAP95	#009E73
PCARE	#009E73
POSTN	#009E73
SALL4	#009E73
TNFRSF14	#009E73
PCDHGA7	#009E73
LRG1	#009E73
VIT	#009E73
ERBB3	#009E73
VWDE	#009E73
SLCO4C1	#009E73
RGR	#009E73
COL21A1	#009E73
SNRNP200	#009E73
