# Supplementary material for: Visualization of automatically combined disease maps and pathway diagrams for rare diseases
Source: Front Bioinform. 2023 Jul 12;3:1101505. doi: 10.3389/fbinf.2023.1101505 (PMC10369067; doi:10.3389/fbinf.2023.1101505)
Supplement: Supplementary file 1 [file DataSheet1.ZIP › Adhoc_map_for_OrphaNet_791/03-text-mining.log]

source_genesymbol	target_genesymbol	is_directed	consensus_direction	references
KRT18	TRADD	1	1	HPRD:11684708;IntAct:11684708;Lit-BM-17:11684708;SPIKE:11684708
IL1A	IL1R1	1	1	Baccin2019:29469592946959;CellTalkDB:2946959;HPRD:2946959;InnateDB:8142597;LRdb:2946959;NetPath:17507369;NetPath:2946959;NetPath:7775431;SIGNOR:7964161;SIGNOR:9565970;SPIKE:19479203;SignaLink3:23331499;SignaLink3:2946959;SignaLink3:9565970;connectomeDB2020:2946959
HGF	MET	1	1	Baccin2019:15167892;Baccin2019:1655405;Baccin2019:1846706;Baccin2019:18495663;BioGRID:1655405;CellChatDB:28475121;CellTalkDB:1846706;Cellinker:15167892;Cellinker:1655405;Cellinker:1846706;Cellinker:18495663;Cellinker:28475121;DIP:16537482;DIP:17804794;DIP:20624990;HPRD:15167892;HPRD:1655405;HPRD:18495663;ICELLNET:15218027;IntAct:15167892;IntAct:16537482;IntAct:17804794;IntAct:17981115;IntAct:1846…
CASP8	RIPK1	1	1	ACSN:10521396;ACSN:19935698;ACSN:20125124;CancerCellMap:11002422;CancerCellMap:12887920;HPRD-phos:10521396;HPRD-phos:12215447;HPRD:10521396;HPRD:11002417;HPRD:12215447;InnateDB:11002417;InnateDB:17047155;InnateDB:18570872;InnateDB:21419663;InnateDB:22421964;IntAct:12884866;IntAct:12887920;IntAct:21458669;IntAct:21525013;NetPath:12887920;NetPath:19524512;NetPath:20203691;NetPath:21525013;NetPath:2…
FADD	CASP8	1	1	ACSN:10521396;ACSN:11788820;ACSN:19935698;ACSN:20125124;BioGRID:14612908;BioGRID:21525013;BioGRID:8681376;CA1:8681377;CancerCellMap:12887920;HPRD:11717445;HPRD:12107169;HPRD:17159907;HPRD:17290218;HPRD:8681376;InnateDB:12220669;InnateDB:16410793;InnateDB:17047155;InnateDB:22421964;InnateDB:9774341;IntAct:11717445;IntAct:14612908;IntAct:17159907;IntAct:18485876;IntAct:19060883;IntAct:21785459;IntA…
CDH1	CTNNB1	1	1	BioGRID:11254878;BioGRID:11348595;BioGRID:15023525;BioGRID:18593907;CancerCellMap:10085258;DIP:16983094;DIP:22056988;DIP:25344754;DIP:7954478;HPRD:11226248;HPRD:11245482;HPRD:17057644;HPRD:17220478;HPRD:7542250;HPRD:7954478;HPRD:9512503;InnateDB:10652321;InnateDB:11113628;InnateDB:11245482;InnateDB:11801604;InnateDB:12169098;InnateDB:12875984;InnateDB:14706341;InnateDB:16126725;InnateDB:16219695;…
EGFR	ERBB3	1	1	BioGRID:10527633;BioGRID:27756321;HPRD:10527633;IntAct:10572067;IntAct:17148612;IntAct:21278786;IntAct:23436906;IntAct:23866081;Lit-BM-17:10527633;Lit-BM-17:10572067;Lit-BM-17:18803307;Lit-BM-17:22439932;Lit-BM-17:23436906;Lit-BM-17:24189400;ProtMapper:7929151;SIGNOR:7929151;SPIKE:10572067;SPIKE:12648464;SPIKE:17145710;iPTMnet:7929151
IL1B	IL1R1	1	1	Baccin2019:62193;Baccin2019:9062193;Baccin2019:9820540;CellTalkDB:9062193;HPRD:9062193;InnateDB:8142597;LRdb:62193;LRdb:9062193;LRdb:9820540;Lit-BM-17:7878046;Lit-BM-17:9062193;Macrophage:9062193;NetPath:2946959;NetPath:7775431;SIGNOR:24166242;SIGNOR:9625767;SPIKE:17145710;SPIKE:9062193;SignaLink3:23331499;SignaLink3:9062193;connectomeDB2020:62193;connectomeDB2020:9062193;connectomeDB2020:9820540
ERBB2	ERBB3	1	1	BioGRID:15504738;Cellinker:30898150;HPRD:10799311;HPRD:11173924;HPRD:7538656;IntAct:10572067;IntAct:17148612;IntAct:17426253;IntAct:19411071;IntAct:20227043;IntAct:21203579;IntAct:21278786;IntAct:22733765;IntAct:22806884;IntAct:23436906;IntAct:23680147;IntAct:23688700;IntAct:24557338;IntAct:25241761;KEA:17570479;Lit-BM-17:10572067;Lit-BM-17:15504738;Lit-BM-17:16843263;Lit-BM-17:17426253;Lit-BM-17…
FOXH1	SMAD2	1	1	CancerCellMap:9702198;CancerCellMap:9858566;HPRD:11371641;HPRD:9288972;HPRD:9389648;IntAct:32296183;IntAct:9702198;Lit-BM-17:10199400;Lit-BM-17:10938097;Lit-BM-17:12732634;Lit-BM-17:15750622;Lit-BM-17:16916642;Lit-BM-17:21828274;Lit-BM-17:9288972;Lit-BM-17:9389648;Lit-BM-17:9858566;NetPath:10199400;NetPath:12374795;NetPath:9702198;SIGNOR:9858566;SignaLink3:10938097;SignaLink3:11371641;SignaLink3:…
CCK	CCKBR	1	1	Baccin2019:10368033;Baccin2019:10438490;Baccin2019:12695525;Baccin2019:15001692;Baccin2019:15068617;Baccin2019:15520004;Baccin2019:7681836;Baccin2019:8349705;BioGRID:12695525;BioGRID:15001692;BioGRID:15520004;CellTalkDB:10368033;Cellinker:10368033;Cellinker:10438490;Cellinker:12695525;Cellinker:15001692;Cellinker:15068617;Cellinker:15520004;Cellinker:7681836;Cellinker:8349705;Guide2Pharma:7681836…
GUCA1B	GUCY2D	1	1	HPRD:9931003
IL1RN	IL1R1	1	1	Baccin2019:11641511;Baccin2019:9062194;BioGRID:9062194;CellTalkDB:11641511;Cellinker:11641511;Cellinker:9062194;HPRD:11641511;HPRD:9062194;ICELLNET:20959797;ICELLNET:24332029;InnateDB:8142597;LRdb:11641511;LRdb:91;NetPath:7589429;SIGNOR:2876877;connectomeDB2020:9062194
TNFRSF1A	CASP8	1	1	InnateDB:15357952;Macrophage:12887920;Macrophage:15725726;Macrophage:8875942;NetPath:21741934
RPGRIP1	RPGR	1	1	HPRD:10958647;HPRD:10958648;HPRD:11104772;IntAct:25416956;IntAct:31515488;Lit-BM-17:10958648;Lit-BM-17:26638075;Lit-BM-17:27173435;SIGNOR:20631154
CASP8	RIPK1	1	1	SIGNOR:10521396
ICAM1	ITGAX	1	1	LRdb:4062888;SIGNOR:7679388;connectomeDB2020:4062888
PDE6G	PDE6A	1	1	SIGNOR:20940301
SERPINA1	LRP1	1	1	Baccin2019:862645615131125;CellTalkDB:8626456;Cellinker:15131125;Cellinker:8626456;HPRD:15131125;LRdb:151;LRdb:8626456;SIGNOR:8626456;connectomeDB2020:15131125;connectomeDB2020:8626456
CFHR1	C3	1	1	SIGNOR:27814381
EGFR	ANXA1	1	1	HPRD:15581623;IntAct:15581623;IntAct:20029029;IntAct:31980649;KEA:2457390;KEA:3020049;Lit-BM-17:15581623;Lit-BM-17:20029029;Lit-BM-17:24189400;PhosphoSite:16052208;PhosphoSite:2457390;PhosphoSite:24782913;ProtMapper:22792315;ProtMapper:24103589;ProtMapper:9223619;SIGNOR:24103589;dbPTM:17081983;dbPTM:2457390;iPTMnet:24103589;iPTMnet:2457390;phosphoELM:2457390
PLAU	PLAUR	1	1	Baccin2019:11501527;Baccin2019:16456079;Baccin2019:3023326;Baccin2019:3031025;BioGRID:11501527;BioGRID:16879932;BioGRID:19017363;CellTalkDB:16456079;Cellinker:11501527;Cellinker:16456079;Cellinker:3023326;Cellinker:3031025;DIP:18376415;HPMR:16456079;HPRD:11501527;HPRD:3023326;HPRD:3031025;ICELLNET:11501527;LRdb:11501527;LRdb:16456079;LRdb:3023326;LRdb:3031025;SIGNOR:16456079;connectomeDB2020:1150…
CRYAB	CRYGC	1	1	HPRD:11700327;IntAct:11700327;IntAct:12601044;Lit-BM-17:11700327;Lit-BM-17:12601044;SIGNOR:20621668
CRYAB	CRYGD	1	1	BioGRID:21173272;Lit-BM-17:12601044;Lit-BM-17:16274233;Lit-BM-17:21173272;Lit-BM-17:22655036;SIGNOR:20621668
CRYAB	CRYGS	1	1	DIP:24183572;SIGNOR:20621668
APOA1	APOE	1	1	SIGNOR:20642861
APOA1	LCAT	1	1	BioGRID:10026251;BioGRID:10222237;BioGRID:15654758;BioGRID:1587806;BioGRID:1644835;BioGRID:4335615;DIP:17676061;HPRD:1587806;HPRD:1644835;IntAct:1587806;IntAct:17676061;SIGNOR:19860440
KLKB1	KNG1	1	1	BioGRID:10464316;BioGRID:291905;BioGRID:7686159;BioGRID:7944388;ELM:27006387;ELM:3650269;HPRD:10464316;HPRD:291905;HPRD:500690;HPRD:7686159;HPRD:7944388;SIGNOR:28966616
SERPINA5	FN1	1	1	SIGNOR:24388360
MPO	APOA1	1	1	SIGNOR:20043647
CDH1	CTNNA1	1	1	HPRD:11226248;HPRD:7542250;InnateDB:11801604;InnateDB:16219695;InnateDB:9700170;IntAct:22750944;Lit-BM-17:10381631;Lit-BM-17:11960376;Lit-BM-17:16212417;Lit-BM-17:19016843;Lit-BM-17:25468996;Lit-BM-17:7542250;Lit-BM-17:8227214;Lit-BM-17:9233779;MPPI:9326449;SIGNOR:24336504
SPI1	IRF8	1	1	BioGRID:17200120;HPRD:10734131;InnateDB:10570299;InnateDB:11483597;InnateDB:9593745;SIGNOR:11483597
ERCC2	ERCC3	1	1	DIP:16669699;DIP:8652557;HPRD:8652557;IntAct:16669699;NetPath:10734072;SIGNOR:10024882
ICAM1	ITGAL	1	1	BioGRID:11786177;BioGRID:12526797;CellChatDB:23602662;CellPhoneDB:23602662;CellTalkDB:23602662;DIP:16595626;HPMR:14507735;HPMR:16354667;IntAct:12526797;IntAct:16595626;LRdb:14507735;Lit-BM-17:11279101;Lit-BM-17:11786177;Lit-BM-17:12526797;connectomeDB2020:14507735
ERCC5	ERCC2	1	1	DIP:8652557;HPRD:8652557;SIGNOR:20840796
CTNNB1	POU5F1	1	1	BioGRID:32803659;SIGNOR:21295277
CRYBB2	CRYBB3	1	1	SIGNOR:16319073
TRADD	CASP8	1	1	ACSN:10521396;ACSN:11788820;ACSN:19935698;ACSN:20125124;CancerCellMap:12887920;InnateDB:15173123;InnateDB:17047155;InnateDB:22421964;NetPath:12887920;NetPath:20203691;NetPath:21741934;SIGNOR:14585074
GRK1	RHO	1	1	HPRD-phos:11498053;HPRD-phos:11910029;HPRD-phos:8617805;HPRD-phos:9099669;HPRD:11498053;HPRD:11910029;HPRD:8617805;HPRD:9099669;KEA:11498053;KEA:11910029;KEA:8617805;KEA:9099669;KEA:9169442;ProtMapper:3014340;ProtMapper:8617805;SIGNOR:8617805;iPTMnet:11498053;iPTMnet:11910029;iPTMnet:8617805;iPTMnet:9099669;phosphoELM:8617805
FN1	ITGAV	1	1	CellTalkDB:23154389;ELM:1532572;ELM:1694173;ELM:17015452;ELM:18480047;ICELLNET:8314844;LRdb:23154389;Lit-BM-17:1694173;Lit-BM-17:19738201;Ramilowski2015:23154389;connectomeDB2020:23154389;talklr:23154389
DCN	EGFR	1	1	Baccin2019:12105206;Baccin2019:9988678;BioGRID:9988678;CellTalkDB:12105207;Cellinker:12105206;Cellinker:23350913;Cellinker:9988678;HPRD:12105206;HPRD:9988678;LRdb:12105207;Lit-BM-17:12105206;Lit-BM-17:9988678;connectomeDB2020:12105206;connectomeDB2020:9988678
VTN	ITGB6	1	1	CellTalkDB:8120056;Cellinker:8120056;HPRD:8120056;LRdb:8120056;connectomeDB2020:8120056
C3	ITGAX	1	1	CellTalkDB:16857732;HPMR:4062888;HPMR:7679388;HPRD:7512600;InnateDB:12554829;LRdb:4062888;LRdb:751;connectomeDB2020:4062888;connectomeDB2020:7512600
APOE	LRP8	1	1	AlzPathway:16504486;Baccin2019:12167620;Baccin2019:12950167;BioGRID:12950167;BioGRID:8626535;CellTalkDB:12950167;Cellinker:12167620;Cellinker:12950167;HPRD:12167620;HPRD:12950167;LRdb:12167620;LRdb:12950167;connectomeDB2020:12167620;connectomeDB2020:12950167
CDH1	EGFR	1	1	Baccin2019:10969083;BioGRID:10969083;CellTalkDB:10969083;Cellinker:10969083;HPRD:10969083;InnateDB:17548604;IntAct:24658140;IntAct:25241761;IntAct:31980649;LRdb:10969083;Lit-BM-17:24189400;Lit-BM-17:24658140;Lit-BM-17:25241761;Lit-BM-17:25402006;Lit-BM-17:25468996;connectomeDB2020:10969083
CDH1	ITGAE	1	1	CellTalkDB:7969453;HPMR:7969453;HPRD:12434297;LRdb:124;LRdb:7969453;connectomeDB2020:12434297;connectomeDB2020:7969453
ICAM1	EGFR	1	1	CellTalkDB:16799092;Cellinker:16799092;HPRD:16799092;InnateDB:16799092;LRdb:16799092
A2M	LRP1	1	1	AlzPathway:19026743;Baccin2019:10652313;Baccin2019:12194978;Baccin2019:1702392;CellTalkDB:10652313;HPRD:10652313;HPRD:12194978;LRdb:10652313;connectomeDB2020:10652313;connectomeDB2020:12194978;connectomeDB2020:1702392
PLAU	LRP1	1	1	CellTalkDB:11560943;Cellinker:11560943;LRdb:11560943;connectomeDB2020:11560943
FN1	ITGB6	1	1	CellTalkDB:1532572;ELM:1532572;ELM:1694173;ELM:17015452;ELM:18480047;HPMR:1532572;HPRD:1532572;LMPID:1532572;LRdb:1532572;connectomeDB2020:1532572
FN1	ITGA5	1	1	BioGRID:1532572;CellTalkDB:23154389;ELM:1532572;ELM:1694173;ELM:17015452;ELM:18480047;ELM:19738201;ELM:22451694;ELM:6325925;HPMR:10772816;HPMR:1532572;HPRD:11801679;HPRD:1694173;HPRD:9211865;IntAct:16457822;LMPID:22451694;LRdb:10772816;LRdb:11423542;LRdb:11801679;LRdb:1532572;LRdb:1694173;LRdb:9211865;Lit-BM-17:1532572;Lit-BM-17:19738201;Lit-BM-17:20643357;Lit-BM-17:25237190;Lit-BM-17:26456826;co…
PLG	F2RL1	1	1	Baccin2019:10978167;Baccin2019:12604689;Baccin2019:9020112;CellTalkDB:12604689;Cellinker:10978167;Cellinker:12604689;Cellinker:9020112;HPRD-phos:10978167;HPRD-phos:12604689;HPRD-phos:9020112;HPRD:10978167;HPRD:12604689;HPRD:9020112;LRdb:10978167;LRdb:12604689;LRdb:9020112;connectomeDB2020:10978167;connectomeDB2020:12604689;connectomeDB2020:9020112
MET	CDH1	1	1	ACSN:12040186;ACSN:14585353;ACSN:17496910;ACSN:19568798;ACSN:22558232;Cellinker:17336101;InnateDB:16909210
MET	ERBB3	1	1	Cellinker:28536399
IGFBP3	IGF1	1	1	BioGRID:10823924;BioGRID:1383255;DIP:22578544;HPRD:11600567
ERCC2	GTF2H2	1	1	BioGRID:12820975;DIP:8652557;HPRD:9771713;IntAct:19934020;NetPath:10734072
ERCC5	GTF2H1	1	1	BioGRID:15195146;DIP:8652557;HPRD:11259578;HPRD:8652557
GTF2H1	ERCC2	1	1	DIP:8652557;HPRD:8652557;HPRD:9130708;NetPath:10734072
ERCC5	ERCC3	1	1	DIP:8652557;InnateDB:8652557
ERCC5	GTF2H2	1	1	DIP:8652557
TIMP1	MMP1	1	1	DIP:9063449;HPRD:9063449;Lit-BM-17:12475252;Lit-BM-17:9063449;MatrixDB:12475252
CASP8	RIPK3	1	1	NetPath:19524512
GTF2H4	ERCC2	1	1	NetPath:10734072
TNFRSF10A	CASP8	1	1	HPRD:12218097;InnateDB:10894161;InnateDB:17047155;InnateDB:17898872;InnateDB:22421964;IntAct:19427028;IntAct:21785459
TNFRSF10B	CASP8	1	1	HPRD:12218097;InnateDB:12721308;InnateDB:17047155;InnateDB:22421964
S100B	IQGAP1	1	1	HPRD:12377780;InnateDB:12377780
HGF	FN1	1	1	HPRD:15717924;Lit-BM-17:25241761;Lit-BM-17:8780385;MatrixDB:8780385
SERPINE1	PLAU	1	1	HPRD:2161846;HPRD:2544876;HPRD:3090045;Lit-BM-17:21199867;Lit-BM-17:22449964;Lit-BM-17:9184208
IGFBP3	EGFR	1	1	Lit-BM-17:23178489
PLAU	PLG	1	1	HPRD:2829380;HPRD:3920216;HPRD:4226004
SAG	RHO	1	1	HPRD:1917988
ERCC5	GTF2H4	1	1	HPRD:16246722
PLAU	HGF	1	1	HPRD:1334458
HGF	PLAU	1	1	HPRD:1334458
GTF2H1	ERCC4	1	1	HPRD:11259578
TF	IGFBP3	1	1	HPRD:11297622;HPRD:11749962
HGF	EGFR	1	1	ProtMapper:23438512
HGF	ERBB2	1	1	NA
KLKB1	PLG	1	1	NA
IL1B	IL23A	1	1	NA
IL23A	IL1B	1	1	NA
COL6A3	ITGA5	1	1	NA
PDE6G	CNGA1	1	1	NA
XAB2	ERCC5	1	1	NA
ERCC2	ERCC1	1	1	NA
ERCC2	ERCC4	1	1	NA
PDE6B	CNGB1	1	1	NA
LAMB3	ITGAV	1	1	NA
P4HB	APOA1	1	1	NA
CCK	CALB1	1	1	NA
HNF4A	APOA1	1	1	NA
TFPI	F5	1	1	NA
MTTP	APOA1	1	1	NA
COL6A3	ITGAV	1	1	NA
ITGA5	ICAM1	1	1	NA
EGF	CDH1	1	1	NA
CDH1	EGF	1	1	NA
PLAUR	HGF	1	1	NA
SERPINA1	TF	1	1	NA
LAMB3	ITGA5	1	1	NA
TF	C3	1	1	NA
LAMB3	ITGB6	1	1	NA
COL6A3	ITGB6	1	1	NA
MPO	TIMP1	1	1	NA
EGFR	LAMC2	1	1	NA
LAMC2	ITGAV	1	1	NA
PLAU	MMP1	1	1	NA
PDE6B	CNGA1	1	1	NA
COL3A1	ITGAV	1	1	NA
LAMC2	ITGB6	1	1	NA
PLAU	FN1	1	1	NA
ERCC3	ERCC4	1	1	NA
CTNNB1	GJA1	1	1	NA
FN1	ICAM1	1	1	NA
CDH1	HGF	1	1	NA
PDE6A	CNGB1	1	1	NA
IL1B	MMP1	1	1	NA
CTNNB1	SALL4	1	1	NA
CTNNA1	HGF	1	1	NA
PDE6G	CNGB1	1	1	NA
EGF	LAMC2	1	1	NA
GJA1	CDH1	1	1	NA
GTF2H4	ERCC4	1	1	NA
LAMC2	ITGA5	1	1	NA
GTF2H2	ERCC4	1	1	NA
IL1B	ICAM1	1	1	NA
PLAU	EGFR	1	1	NA
SERPINA1	PLG	1	1	NA
C3	IL1B	1	1	NA
PDE6A	CNGA1	1	1	NA
FN1	IGF1	1	1	NA
A2M	PLG	1	1	NA
ERCC5	ERCC1	1	1	NA
CDH1	IGF1	1	1	NA
ERCC5	ERCC4	1	1	NA
VTN	PLAU	1	1	NA
HNF4A	APOA1	1	1	ORegAnno:8626539;PAZAR:8464705
HNF4A	APOB	1	1	ORegAnno:15933209;PAZAR:10859308;PAZAR:8344962
HNF4A	APOC3	1	1	ORegAnno:7984419;PAZAR:2279702;PAZAR:9012660;PAZAR:9366246
NANOG	L1TD1	1	1	NA
NANOG	POU5F1	1	1	NA
SALL4	NANOG	1	1	SIGNOR:16840789
NRL	RHO	1	1	NA
POU5F1	SOX2	1	1	NA
SPI1	ITGAX	1	1	NA
