# Supplementary material for: Visualization of automatically combined disease maps and pathway diagrams for rare diseases
Source: Front Bioinform. 2023 Jul 12;3:1101505. doi: 10.3389/fbinf.2023.1101505 (PMC10369067; doi:10.3389/fbinf.2023.1101505)
Supplement: Supplementary file 1 [file DataSheet1.ZIP › Adhoc_map_for_OrphaNet_791/04-minerva-variants.txt]

#NAME=DISEASE_ASSOCIATED_VARIANTS
#TYPE=GENETIC_VARIANT
#GENOME_TYPE=UCSC
#GENOME_VERSION=hg19
position	original_dna	alternative_dna	gene_name	description	color	contig	allele_frequency	amino_acid_change	identifier_uniprot
215972444	G	A	USH2A	snv	#ff0000	1	0.8	USH2A:XXX:g.215972444G>A:p.Q3255X	O75445
215956140	T	A	USH2A	snv	#ff0000	1	0.8	USH2A:XXX:g.215956140T>A:p.K3509X	O75445
215901623	C	T	USH2A	snv	#ff0000	1	0.8	USH2A:XXX:g.215901623C>T:p.E3939K	O75445
651272	C	T	PDE6B	snv	#ff0000	4	0.8	PDE6B:XXX:g.651272C>T:p.Q464X	P35913
651272	C	T	PDE6B-AS1	snv	#ff0000	4	0.8	PDE6B-AS1:XXX:g.651272C>T:p.Q464X	P35913
38180291	A	G	RPGR	snv	#ff0000	X	0.8	RPGR:XXX:g.38180291A>G:p.L100P	Q92834-2
66283057	G	A	BBS1	snv	#ff0000	11	0.8	BBS1:XXX:g.66283057G>A:p.R197Q	Q8NFJ9
129247728	G	T	RHO	snv	#ff0000	3	0.8	RHO:XXX:g.129247728G>T:p.G51V	P08100
129247728	G	C	RHO	snv	#ff0000	3	0.8	RHO:XXX:g.129247728G>C:p.G51A	P08100
66044964	C	T	EYS	snv	#ff0000	6	0.8	EYS:XXX:g.66044964C>T:p.A559T	Q5T1H1-2
65596618	G	C	EYS	snv	#ff0000	6	0.8	EYS:XXX:g.65596618G>C:p.Y988X	Q5T1H1
64791835	T	C	EYS	snv	#ff0000	6	0.8	EYS:XXX:g.64791835T>C:p.K2162R	Q5T1H1
64791835	T	G	EYS	snv	#ff0000	6	0.8	EYS:XXX:g.64791835T>G:p.K2162T	Q5T1H1
64791835	T	A	EYS	snv	#ff0000	6	0.8	EYS:XXX:g.64791835T>A:p.K2162M	Q5T1H1
197446951	G	T	CRB1	snv	#ff0000	1	0.8	CRB1:XXX:g.197446951G>T:p.G852V	P82279-3
197446951	G	A	CRB1	snv	#ff0000	1	0.8	CRB1:XXX:g.197446951G>A:p.G852D	P82279-3
64791859	G	C	EYS	snv	#ff0000	6	0.8	EYS:XXX:g.64791859G>C:p.S2154C	Q5T1H1
197396686	G	A	CRB1	snv	#ff0000	1	0.8	CRB1:XXX:g.197396686G>A:p.R675Q	P82279-2
216498841	G	A	USH2A	snv	#ff0000	1	0.8	USH2A:XXX:g.216498841G>A:p.R317W	O75445
197404096	C	T	CRB1	snv	#ff0000	1	0.8	CRB1:XXX:g.197404096C>T:p.H1011Y	P82279-2
27682262	A	C	IFT172	snv	#ff0000	2	0.8	IFT172:XXX:g.27682262A>C:p.S924A	Q9UG01
216062307	C	G	USH2A	snv	#ff0000	1	0.8	USH2A:XXX:g.216062307C>G:p.V2562L	O75445
216062307	C	A	USH2A	snv	#ff0000	1	0.8	USH2A:XXX:g.216062307C>A:p.V2562F	O75445
27668241	G	A	IFT172	snv	#ff0000	2	0.8	IFT172:XXX:g.27668241G>A:p.R1664W	Q9UG01
27668241	G	A	KRTCAP3	snv	#ff0000	2	0.8	KRTCAP3:XXX:g.27668241G>A:p.R1664W	Q9UG01
197446849	C	T	CRB1	snv	#ff0000	1	0.8	CRB1:XXX:g.197446849C>T:p.A818V	P82279-3
197446849	C	A	CRB1	snv	#ff0000	1	0.8	CRB1:XXX:g.197446849C>A:p.A818D	P82279-3
215847812	T	C	USH2A	snv	#ff0000	1	0.8	USH2A:XXX:g.215847812T>C:p.R4481G	O75445
27672928	T	A	IFT172	snv	#ff0000	2	0.8	IFT172:XXX:g.27672928T>A:p.Q1329H	Q9UG01
197407805	G	A	CRB1	snv	#ff0000	1	0.8	CRB1:XXX:g.197407805G>A:p.W757X	P82279-2
66204970	C	T	EYS	snv	#ff0000	6	0.8	EYS:XXX:g.66204970C>T:p.V112I	Q5T1H1-2
66204970	C	G	EYS	snv	#ff0000	6	0.8	EYS:XXX:g.66204970C>G:p.V112L	Q5T1H1-2
27700930	G	T	IFT172	snv	#ff0000	2	0.8	IFT172:XXX:g.27700930G>T:p.R367S	Q9UG01-3
27700930	G	A	IFT172	snv	#ff0000	2	0.8	IFT172:XXX:g.27700930G>A:p.R367C	Q9UG01-3
64694364	C	T	EYS	snv	#ff0000	6	0.8	EYS:XXX:g.64694364C>T:p.D2323N	Q5T1H1
64694364	C	T	LOC107986608	snv	#ff0000	6	0.8	LOC107986608:XXX:g.64694364C>T:p.D2323N	Q5T1H1
47953415	C	T	CNGA1	snv	#ff0000	4	0.8	CNGA1:XXX:g.47953415C>T:p.G133D	D6R978
47953415	C	T	LOC101927157	snv	#ff0000	4	0.8	LOC101927157:XXX:g.47953415C>T:p.G133D	D6R978
47953415	C	A	CNGA1	snv	#ff0000	4	0.8	CNGA1:XXX:g.47953415C>A:p.G133V	D6R978
47953415	C	A	LOC101927157	snv	#ff0000	4	0.8	LOC101927157:XXX:g.47953415C>A:p.G133V	D6R978
216017823	A	T	USH2A	snv	#ff0000	1	0.8	USH2A:XXX:g.216017823A>T:p.L3024H	O75445
215822033	C	T	USH2A	snv	#ff0000	1	0.8	USH2A:XXX:g.215822033C>T:p.A4807T	O75445
35473549	G	A	TULP1	snv	#ff0000	6	0.8	TULP1:XXX:g.35473549G>A:p.R308X	O00294-2
1554176	T	C	PRPF8	snv	#ff0000	17	0.8	PRPF8:XXX:g.1554176T>C:p.R2310G	Q6P2Q9
1554176	T	C	RILP	snv	#ff0000	17	0.8	RILP:XXX:g.1554176T>C:p.R2310G	Q6P2Q9
27693902	T	C	IFT172	snv	#ff0000	2	0.8	IFT172:XXX:g.27693902T>C:p.M529V	Q9UG01
65300312	A	C	EYS	snv	#ff0000	6	0.8	EYS:XXX:g.65300312A>C:p.D1816E	Q5T1H1
65300312	A	T	EYS	snv	#ff0000	6	0.8	EYS:XXX:g.65300312A>T:p.D1816E	Q5T1H1
38163900	C	G	RPGR	snv	#ff0000	X	0.8	RPGR:XXX:g.38163900C>G:p.A308P	Q92834-2
65303156	G	A	EYS	snv	#ff0000	6	0.8	EYS:XXX:g.65303156G>A:p.T1244I	Q5T1H1
64940640	C	T	EYS	snv	#ff0000	6	0.8	EYS:XXX:g.64940640C>T:p.W2090X	Q5T1H1
216498790	G	C	USH2A	snv	#ff0000	1	0.8	USH2A:XXX:g.216498790G>C:p.R334G	O75445
216498790	G	A	USH2A	snv	#ff0000	1	0.8	USH2A:XXX:g.216498790G>A:p.R334W	O75445
215956104	A	G	USH2A	snv	#ff0000	1	0.8	USH2A:XXX:g.215956104A>G:p.W3521R	O75445
27682352	G	A	IFT172	snv	#ff0000	2	0.8	IFT172:XXX:g.27682352G>A:p.R894C	Q9UG01
197404115	T	C	CRB1	snv	#ff0000	1	0.8	CRB1:XXX:g.197404115T>C:p.M1017T	P82279-2
54627944	A	T	PRPF31	snv	#ff0000	19	0.8	PRPF31:XXX:g.54627944A>T:p.Q255L	E7EU94
66063461	T	G	EYS	snv	#ff0000	6	0.8	EYS:XXX:g.66063461T>G:p.N450T	Q5T1H1-2
197297936	G	A	CRB1	snv	#ff0000	1	0.8	CRB1:XXX:g.197297936G>A:p.C152Y	P82279-2
94480243	C	T	ABCA4	snv	#ff0000	1	0.8	ABCA4:XXX:g.94480243C>T:p.W564X	F6TT59
628556	G	C	PDE6B	snv	#ff0000	4	0.8	PDE6B:XXX:g.628556G>C:p.V187L	P35913
628556	G	A	PDE6B	snv	#ff0000	4	0.8	PDE6B:XXX:g.628556G>A:p.V187M	P35913
197446848	G	T	CRB1	snv	#ff0000	1	0.8	CRB1:XXX:g.197446848G>T:p.A818S	P82279-3
197446848	G	A	CRB1	snv	#ff0000	1	0.8	CRB1:XXX:g.197446848G>A:p.A818T	P82279-3
27670419	T	C	IFT172	snv	#ff0000	2	0.8	IFT172:XXX:g.27670419T>C:p.Y1541C	Q9UG01
62066934	G	C	FAM161A	snv	#ff0000	2	0.8	FAM161A:XXX:g.62066934G>C:p.S402X	Q3B820
27699588	C	G	IFT172	snv	#ff0000	2	0.8	IFT172:XXX:g.27699588C>G:p.R444P	Q9UG01-3
27699588	C	T	IFT172	snv	#ff0000	2	0.8	IFT172:XXX:g.27699588C>T:p.R444H	Q9UG01-3
27699589	G	C	IFT172	snv	#ff0000	2	0.8	IFT172:XXX:g.27699589G>C:p.R444G	Q9UG01-3
27699589	G	A	IFT172	snv	#ff0000	2	0.8	IFT172:XXX:g.27699589G>A:p.R444C	Q9UG01-3
216166445	G	T	USH2A	snv	#ff0000	1	0.8	USH2A:XXX:g.216166445G>T:p.P2241H	O75445
216166445	G	A	USH2A	snv	#ff0000	1	0.8	USH2A:XXX:g.216166445G>A:p.P2241L	O75445
619714	G	A	PDE6B	snv	#ff0000	4	0.8	PDE6B:XXX:g.619714G>A:p.R100H	P35913
619714	G	T	PDE6B	snv	#ff0000	4	0.8	PDE6B:XXX:g.619714G>T:p.R100L	P35913
64472506	C	T	EYS	snv	#ff0000	6	0.8	EYS:XXX:g.64472506C>T:p.W2640X	Q5T1H1
216498754	T	G	USH2A	snv	#ff0000	1	0.8	USH2A:XXX:g.216498754T>G:p.N346H	O75445
65612015	A	G	EYS	snv	#ff0000	6	0.8	EYS:XXX:g.65612015A>G:p.L946P	Q5T1H1
47939471	C	A	CNGA1	snv	#ff0000	4	0.8	CNGA1:XXX:g.47939471C>A:p.R416I	P29973
47939471	C	A	LOC101927157	snv	#ff0000	4	0.8	LOC101927157:XXX:g.47939471C>A:p.R416I	P29973
47939471	C	T	CNGA1	snv	#ff0000	4	0.8	CNGA1:XXX:g.47939471C>T:p.R416K	P29973
47939471	C	T	LOC101927157	snv	#ff0000	4	0.8	LOC101927157:XXX:g.47939471C>T:p.R416K	P29973
47939471	C	G	CNGA1	snv	#ff0000	4	0.8	CNGA1:XXX:g.47939471C>G:p.R416T	P29973
47939471	C	G	LOC101927157	snv	#ff0000	4	0.8	LOC101927157:XXX:g.47939471C>G:p.R416T	P29973
27706794	G	A	IFT172	snv	#ff0000	2	0.8	IFT172:XXX:g.27706794G>A:p.T116I	Q9UG01-3
62081001	C	T	FAM161A	snv	#ff0000	2	0.8	FAM161A:XXX:g.62081001C>T:p.G59E	Q3B820
657592	C	T	PDE6B	snv	#ff0000	4	0.8	PDE6B:XXX:g.657592C>T:p.Q652X	P35913
68895479	C	T	RPE65	snv	#ff0000	1	0.8	RPE65:XXX:g.68895479C>T:p.G528R	Q16518
216420322	C	G	USH2A	snv	#ff0000	1	0.8	USH2A:XXX:g.216420322C>G:p.G805A	O75445
27668818	T	C	IFT172	snv	#ff0000	2	0.8	IFT172:XXX:g.27668818T>C:p.N1598S	Q9UG01
27668818	T	C	KRTCAP3	snv	#ff0000	2	0.8	KRTCAP3:XXX:g.27668818T>C:p.N1598S	Q9UG01
216465628	A	G	USH2A	snv	#ff0000	1	0.8	USH2A:XXX:g.216465628A>G:p.C577R	O75445
64694354	C	T	EYS	snv	#ff0000	6	0.8	EYS:XXX:g.64694354C>T:p.R2326Q	Q5T1H1
64694354	C	T	LOC107986608	snv	#ff0000	6	0.8	LOC107986608:XXX:g.64694354C>T:p.R2326Q	Q5T1H1
66112410	T	C	EYS	snv	#ff0000	6	0.8	EYS:XXX:g.66112410T>C:p.N382S	Q5T1H1-2
66112410	T	A	EYS	snv	#ff0000	6	0.8	EYS:XXX:g.66112410T>A:p.N382I	Q5T1H1-2
216017775	C	T	USH2A	snv	#ff0000	1	0.8	USH2A:XXX:g.216017775C>T:p.W3040X	O75445
65303078	A	T	EYS	snv	#ff0000	6	0.8	EYS:XXX:g.65303078A>T:p.V1270D	Q5T1H1
65303078	A	C	EYS	snv	#ff0000	6	0.8	EYS:XXX:g.65303078A>C:p.V1270G	Q5T1H1
38156617	G	C	RPGR	snv	#ff0000	X	0.8	RPGR:XXX:g.38156617G>C:p.S445X	Q92834-2
62065769	A	G	FAM161A	snv	#ff0000	2	0.8	FAM161A:XXX:g.62065769A>G:p.M552T	Q3B820-3
62065769	A	C	FAM161A	snv	#ff0000	2	0.8	FAM161A:XXX:g.62065769A>C:p.M552R	Q3B820-3
197404292	T	G	CRB1	snv	#ff0000	1	0.8	CRB1:XXX:g.197404292T>G:p.I1076R	P82279-2
197404292	T	C	CRB1	snv	#ff0000	1	0.8	CRB1:XXX:g.197404292T>C:p.I1076T	P82279-2
38145602	C	A	RPGR	snv	#ff0000	X	0.8	RPGR:XXX:g.38145602C>A:p.E884X	Q92834-6
27684141	C	A	IFT172	snv	#ff0000	2	0.8	IFT172:XXX:g.27684141C>A:p.E813X	Q9UG01
27684141	C	T	IFT172	snv	#ff0000	2	0.8	IFT172:XXX:g.27684141C>T:p.E813K	Q9UG01
94512499	T	C	ABCA4	snv	#ff0000	1	0.8	ABCA4:XXX:g.94512499T>C:p.N965S	P78363
68195950	G	A	ZFYVE26	snv	#ff0000	14	0.8	ZFYVE26:XXX:g.68195950G>A:p.R234H	Q96NR8
68195950	G	A	RDH12	snv	#ff0000	14	0.8	RDH12:XXX:g.68195950G>A:p.R234H	Q96NR8
197326108	C	G	CRB1	snv	#ff0000	1	0.8	CRB1:XXX:g.197326108C>G:p.S379X	P82279-2
215822002	C	T	USH2A	snv	#ff0000	1	0.8	USH2A:XXX:g.215822002C>T:p.G4817E	O75445
66005968	T	C	EYS	snv	#ff0000	6	0.8	EYS:XXX:g.66005968T>C:p.N604S	Q5T1H1
74536225	T	C	CYGB	snv	#ff0000	17	0.8	CYGB:XXX:g.74536225T>C:p.M1T	Q00LT1
74536225	T	C	PRCD	snv	#ff0000	17	0.8	PRCD:XXX:g.74536225T>C:p.M1T	Q00LT1
68896780	A	T	RPE65	snv	#ff0000	1	0.8	RPE65:XXX:g.68896780A>T:p.V473D	Q16518
65300160	G	T	EYS	snv	#ff0000	6	0.8	EYS:XXX:g.65300160G>T:p.S1867Y	Q5T1H1
65300160	G	A	EYS	snv	#ff0000	6	0.8	EYS:XXX:g.65300160G>A:p.S1867F	Q5T1H1
68910498	G	A	RPE65	snv	#ff0000	1	0.8	RPE65:XXX:g.68910498G>A:p.T105I	Q16518
68910498	G	T	RPE65	snv	#ff0000	1	0.8	RPE65:XXX:g.68910498G>T:p.T105N	Q16518
62054338	C	T	FAM161A	snv	#ff0000	2	0.8	FAM161A:XXX:g.62054338C>T:p.G636E	Q3B820
655993	G	A	PDE6B	snv	#ff0000	4	0.8	PDE6B:XXX:g.655993G>A:p.G562D	P35913
65149185	T	G	EYS	snv	#ff0000	6	0.8	EYS:XXX:g.65149185T>G:p.N1902T	Q5T1H1
65149185	T	C	EYS	snv	#ff0000	6	0.8	EYS:XXX:g.65149185T>C:p.N1902S	Q5T1H1
65149185	T	A	EYS	snv	#ff0000	6	0.8	EYS:XXX:g.65149185T>A:p.N1902I	Q5T1H1
216143995	G	C	USH2A	snv	#ff0000	1	0.8	USH2A:XXX:g.216143995G>C:p.T2310R	O75445
216143995	G	A	USH2A	snv	#ff0000	1	0.8	USH2A:XXX:g.216143995G>A:p.T2310M	O75445
68896763	A	C	RPE65	snv	#ff0000	1	0.8	RPE65:XXX:g.68896763A>C:p.L479V	Q16518
215953265	A	G	USH2A	snv	#ff0000	1	0.8	USH2A:XXX:g.215953265A>G:p.I3620T	O75445
216424389	G	A	USH2A	snv	#ff0000	1	0.8	USH2A:XXX:g.216424389G>A:p.Q675X	O75445
68191267	C	A	RDH12	snv	#ff0000	14	0.8	RDH12:XXX:g.68191267C>A:p.T49K	Q96NR8
68191267	C	T	RDH12	snv	#ff0000	14	0.8	RDH12:XXX:g.68191267C>T:p.T49M	Q96NR8
27688748	C	T	IFT172	snv	#ff0000	2	0.8	IFT172:XXX:g.27688748C>T:p.G565D	Q9UG01
656319	T	A	PDE6B	snv	#ff0000	4	0.8	PDE6B:XXX:g.656319T>A:p.Y582N	P35913
656319	T	C	PDE6B	snv	#ff0000	4	0.8	PDE6B:XXX:g.656319T>C:p.Y582H	P35913
62066748	T	C	FAM161A	snv	#ff0000	2	0.8	FAM161A:XXX:g.62066748T>C:p.H464R	Q3B820
27693950	C	T	IFT172	snv	#ff0000	2	0.8	IFT172:XXX:g.27693950C>T:p.D513N	Q9UG01
197390850	A	G	CRB1	snv	#ff0000	1	0.8	CRB1:XXX:g.197390850A>G:p.Y631C	P82279-2
47939552	G	C	CNGA1	snv	#ff0000	4	0.8	CNGA1:XXX:g.47939552G>C:p.S389C	P29973
47939552	G	C	LOC101927157	snv	#ff0000	4	0.8	LOC101927157:XXX:g.47939552G>C:p.S389C	P29973
47939552	G	A	CNGA1	snv	#ff0000	4	0.8	CNGA1:XXX:g.47939552G>A:p.S389F	P29973
47939552	G	A	LOC101927157	snv	#ff0000	4	0.8	LOC101927157:XXX:g.47939552G>A:p.S389F	P29973
68914336	A	G	RPE65	snv	#ff0000	1	0.8	RPE65:XXX:g.68914336A>G:p.L22P	Q16518
65301408	A	G	EYS	snv	#ff0000	6	0.8	EYS:XXX:g.65301408A>G:p.I1451T	Q5T1H1
216465544	A	G	USH2A	snv	#ff0000	1	0.8	USH2A:XXX:g.216465544A>G:p.C605R	O75445
38145743	C	A	RPGR	snv	#ff0000	X	0.8	RPGR:XXX:g.38145743C>A:p.E837X	Q92834-6
68904989	T	C	RPE65	snv	#ff0000	1	0.8	RPE65:XXX:g.68904989T>C:p.N248S	Q16518
27681666	G	C	IFT172	snv	#ff0000	2	0.8	IFT172:XXX:g.27681666G>C:p.R953G	Q9UG01
27681666	G	A	IFT172	snv	#ff0000	2	0.8	IFT172:XXX:g.27681666G>A:p.R953C	Q9UG01
216061912	C	T	USH2A	snv	#ff0000	1	0.8	USH2A:XXX:g.216061912C>T:p.W2693X	O75445
216495246	C	G	USH2A	snv	#ff0000	1	0.8	USH2A:XXX:g.216495246C>G:p.E541D	O75445
47954624	C	T	CNGA1	snv	#ff0000	4	0.8	CNGA1:XXX:g.47954624C>T:p.R101Q	D6R978
47954624	C	T	LOC101927157	snv	#ff0000	4	0.8	LOC101927157:XXX:g.47954624C>T:p.R101Q	D6R978
197407780	T	C	CRB1	snv	#ff0000	1	0.8	CRB1:XXX:g.197407780T>C:p.C749R	P82279-2
29296527	T	C	PCARE	snv	#ff0000	2	0.8	PCARE:XXX:g.29296527T>C:p.I201V	A6NGG8
29296527	T	A	PCARE	snv	#ff0000	2	0.8	PCARE:XXX:g.29296527T>A:p.I201F	A6NGG8
216270451	G	A	USH2A	snv	#ff0000	1	0.8	USH2A:XXX:g.216270451G>A:p.R1578C	O75445
216138740	C	T	USH2A	snv	#ff0000	1	0.8	USH2A:XXX:g.216138740C>T:p.V2347M	O75445
94497334	C	G	ABCA4	snv	#ff0000	1	0.8	ABCA4:XXX:g.94497334C>G:p.Q168H	F6TT59
38182159	C	T	RPGR	snv	#ff0000	X	0.8	RPGR:XXX:g.38182159C>T:p.G65D	Q92834-2
129252554	C	A	RHO	snv	#ff0000	3	0.8	RHO:XXX:g.129252554C>A:p.P347Q	P08100
129252554	C	G	RHO	snv	#ff0000	3	0.8	RHO:XXX:g.129252554C>G:p.P347R	P08100
129252554	C	T	RHO	snv	#ff0000	3	0.8	RHO:XXX:g.129252554C>T:p.P347L	P08100
65767535	G	C	EYS	snv	#ff0000	6	0.8	EYS:XXX:g.65767535G>C:p.Y703X	Q5T1H1
94544234	T	G	ABCA4	snv	#ff0000	1	0.8	ABCA4:XXX:g.94544234T>G:p.H423P	P78363
94544234	T	C	ABCA4	snv	#ff0000	1	0.8	ABCA4:XXX:g.94544234T>C:p.H423R	P78363
216144109	G	T	USH2A	snv	#ff0000	1	0.8	USH2A:XXX:g.216144109G>T:p.T2272K	O75445
216144109	G	A	USH2A	snv	#ff0000	1	0.8	USH2A:XXX:g.216144109G>A:p.T2272M	O75445
68914345	A	T	RPE65	snv	#ff0000	1	0.8	RPE65:XXX:g.68914345A>T:p.V19E	Q16518
197390868	C	T	CRB1	snv	#ff0000	1	0.8	CRB1:XXX:g.197390868C>T:p.P637L	P82279-2
215844339	A	G	USH2A	snv	#ff0000	1	0.8	USH2A:XXX:g.215844339A>G:p.L4703S	O75445
27688613	C	T	IFT172	snv	#ff0000	2	0.8	IFT172:XXX:g.27688613C>T:p.R610Q	Q9UG01
197390799	G	T	CRB1	snv	#ff0000	1	0.8	CRB1:XXX:g.197390799G>T:p.G614V	P82279-2
64516138	G	T	EYS	snv	#ff0000	6	0.8	EYS:XXX:g.64516138G>T:p.N2452K	Q5T1H1
64516138	G	T	SCAT8	snv	#ff0000	6	0.8	SCAT8:XXX:g.64516138G>T:p.N2452K	Q5T1H1
27684285	C	T	IFT172	snv	#ff0000	2	0.8	IFT172:XXX:g.27684285C>T:p.D765N	Q9UG01
197297744	C	A	CRB1	snv	#ff0000	1	0.8	CRB1:XXX:g.197297744C>A:p.T88N	P82279-2
197297744	C	T	CRB1	snv	#ff0000	1	0.8	CRB1:XXX:g.197297744C>T:p.T88I	P82279-2
129247756	C	A	RHO	snv	#ff0000	3	0.8	RHO:XXX:g.129247756C>A:p.Y60X	P08100
64498130	T	G	EYS	snv	#ff0000	6	0.8	EYS:XXX:g.64498130T>G:p.K2531Q	Q5T1H1
64498130	T	C	EYS	snv	#ff0000	6	0.8	EYS:XXX:g.64498130T>C:p.K2531E	Q5T1H1
68896768	T	C	RPE65	snv	#ff0000	1	0.8	RPE65:XXX:g.68896768T>C:p.D477G	Q16518
38145773	C	G	RPGR	snv	#ff0000	X	0.8	RPGR:XXX:g.38145773C>G:p.E827Q	Q92834-6
38145773	C	A	RPGR	snv	#ff0000	X	0.8	RPGR:XXX:g.38145773C>A:p.E827X	Q92834-6
66115258	G	T	EYS	snv	#ff0000	6	0.8	EYS:XXX:g.66115258G>T:p.P289T	Q5T1H1-2
66115258	G	C	EYS	snv	#ff0000	6	0.8	EYS:XXX:g.66115258G>C:p.P289A	Q5T1H1-2
27684213	G	C	IFT172	snv	#ff0000	2	0.8	IFT172:XXX:g.27684213G>C:p.R789G	Q9UG01
27684213	G	A	IFT172	snv	#ff0000	2	0.8	IFT172:XXX:g.27684213G>A:p.R789X	Q9UG01
216348809	C	G	USH2A	snv	#ff0000	1	0.8	USH2A:XXX:g.216348809C>G:p.R1471T	O75445
216363583	C	T	USH2A	snv	#ff0000	1	0.8	USH2A:XXX:g.216363583C>T:p.G1460R	O75445
197390785	G	T	CRB1	snv	#ff0000	1	0.8	CRB1:XXX:g.197390785G>T:p.Q609H	P82279-2
197404322	T	G	CRB1	snv	#ff0000	1	0.8	CRB1:XXX:g.197404322T>G:p.F1086C	P82279-2
216595636	G	A	USH2A	snv	#ff0000	1	0.8	USH2A:XXX:g.216595636G>A:p.Q15X	O75445
197390631	T	C	CRB1	snv	#ff0000	1	0.8	CRB1:XXX:g.197390631T>C:p.I558T	P82279-2
197297962	G	A	CRB1	snv	#ff0000	1	0.8	CRB1:XXX:g.197297962G>A:p.A161T	P82279-2
197326066	G	C	CRB1	snv	#ff0000	1	0.8	CRB1:XXX:g.197326066G>C:p.R365P	P82279-2
197326066	G	A	CRB1	snv	#ff0000	1	0.8	CRB1:XXX:g.197326066G>A:p.R365H	P82279-2
215963432	G	A	USH2A	snv	#ff0000	1	0.8	USH2A:XXX:g.215963432G>A:p.S3384F	O75445
215963432	G	T	USH2A	snv	#ff0000	1	0.8	USH2A:XXX:g.215963432G>T:p.S3384Y	O75445
65301757	C	A	EYS	snv	#ff0000	6	0.8	EYS:XXX:g.65301757C>A:p.A1335S	Q5T1H1
65016917	C	T	EYS	snv	#ff0000	6	0.8	EYS:XXX:g.65016917C>T:p.W2046X	Q5T1H1
47938878	C	T	CNGA1	snv	#ff0000	4	0.8	CNGA1:XXX:g.47938878C>T:p.G614S	P29973
47938878	C	T	LOC101927157	snv	#ff0000	4	0.8	LOC101927157:XXX:g.47938878C>T:p.G614S	P29973
216363595	C	T	USH2A	snv	#ff0000	1	0.8	USH2A:XXX:g.216363595C>T:p.A1456T	O75445
197326058	A	T	CRB1	snv	#ff0000	1	0.8	CRB1:XXX:g.197326058A>T:p.Q362H	P82279-2
27672571	C	T	IFT172	snv	#ff0000	2	0.8	IFT172:XXX:g.27672571C>T:p.E1383K	Q9UG01
65300359	C	T	EYS	snv	#ff0000	6	0.8	EYS:XXX:g.65300359C>T:p.A1801T	Q5T1H1
65098711	C	T	EYS	snv	#ff0000	6	0.8	EYS:XXX:g.65098711C>T:p.A1984T	Q5T1H1
46713161	G	T	RP2	snv	#ff0000	X	0.8	RP2:XXX:g.46713161G>T:p.R118L	O75695
46713161	G	A	RP2	snv	#ff0000	X	0.8	RP2:XXX:g.46713161G>A:p.R118H	O75695
46713161	G	C	RP2	snv	#ff0000	X	0.8	RP2:XXX:g.46713161G>C:p.R118P	O75695
215821936	G	A	USH2A	snv	#ff0000	1	0.8	USH2A:XXX:g.215821936G>A:p.T4839M	O75445
216243449	G	A	USH2A	snv	#ff0000	1	0.8	USH2A:XXX:g.216243449G>A:p.L2015F	O75445
216251604	C	T	USH2A	snv	#ff0000	1	0.8	USH2A:XXX:g.216251604C>T:p.W1800X	O75445
216251604	C	T	USH2A-AS2	snv	#ff0000	1	0.8	USH2A-AS2:XXX:g.216251604C>T:p.W1800X	O75445
129247644	C	A	RHO	snv	#ff0000	3	0.8	RHO:XXX:g.129247644C>A:p.P23H	P08100
24551859	G	A	NRL	snv	#ff0000	14	0.8	NRL:XXX:g.24551859G>A:p.P67S	P54845
216371668	G	C	USH2A	snv	#ff0000	1	0.8	USH2A:XXX:g.216371668G>C:p.T1357R	O75445
216371668	G	C	USH2A-AS1	snv	#ff0000	1	0.8	USH2A-AS1:XXX:g.216371668G>C:p.T1357R	O75445
216371668	G	A	USH2A	snv	#ff0000	1	0.8	USH2A:XXX:g.216371668G>A:p.T1357M	O75445
216371668	G	A	USH2A-AS1	snv	#ff0000	1	0.8	USH2A-AS1:XXX:g.216371668G>A:p.T1357M	O75445
35471593	A	G	TULP1	snv	#ff0000	6	0.8	TULP1:XXX:g.35471593A>G:p.F329S	O00294-2
216496825	A	G	USH2A	snv	#ff0000	1	0.8	USH2A:XXX:g.216496825A>G:p.I514T	O75445
38144879	G	A	RPGR	snv	#ff0000	X	0.8	RPGR:XXX:g.38144879G>A:p.Q1125X	Q92834-6
216062120	G	A	USH2A	snv	#ff0000	1	0.8	USH2A:XXX:g.216062120G>A:p.P2624L	O75445
216348677	G	A	USH2A	snv	#ff0000	1	0.8	USH2A:XXX:g.216348677G>A:p.T1515M	O75445
38163957	T	G	RPGR	snv	#ff0000	X	0.8	RPGR:XXX:g.38163957T>G:p.I289L	Q92834-2
38163957	T	C	RPGR	snv	#ff0000	X	0.8	RPGR:XXX:g.38163957T>C:p.I289V	Q92834-2
65300896	C	T	EYS	snv	#ff0000	6	0.8	EYS:XXX:g.65300896C>T:p.A1622T	Q5T1H1
215848921	G	A	USH2A	snv	#ff0000	1	0.8	USH2A:XXX:g.215848921G>A:p.S4111F	O75445
197390465	A	G	CRB1	snv	#ff0000	1	0.8	CRB1:XXX:g.197390465A>G:p.T503A	P82279-2
215901484	C	T	USH2A	snv	#ff0000	1	0.8	USH2A:XXX:g.215901484C>T:p.W3985X	O75445
27684347	T	C	IFT172	snv	#ff0000	2	0.8	IFT172:XXX:g.27684347T>C:p.Y744C	Q9UG01
150645961	A	C	CLRN1	snv	#ff0000	3	0.8	CLRN1:XXX:g.150645961A>C:p.L78W	P58418-1
197297836	T	G	CRB1	snv	#ff0000	1	0.8	CRB1:XXX:g.197297836T>G:p.C119G	P82279-2
66204572	A	T	EYS	snv	#ff0000	6	0.8	EYS:XXX:g.66204572A>T:p.C244X	Q5T1H1-2
65149108	T	C	EYS	snv	#ff0000	6	0.8	EYS:XXX:g.65149108T>C:p.N1928D	Q5T1H1
65303032	C	A	EYS	snv	#ff0000	6	0.8	EYS:XXX:g.65303032C>A:p.M1285I	Q5T1H1
215822026	G	A	USH2A	snv	#ff0000	1	0.8	USH2A:XXX:g.215822026G>A:p.T4809I	O75445
215821999	G	A	USH2A	snv	#ff0000	1	0.8	USH2A:XXX:g.215821999G>A:p.P4818L	O75445
76893643	G	A	MYO7A	snv	#ff0000	11	0.8	MYO7A:XXX:g.76893643G>A:p.E1095K	Q13402
96959219	C	T	SNRNP200	snv	#ff0000	2	0.8	SNRNP200:XXX:g.96959219C>T:p.R624K	O75643
68897160	G	T	RPE65	snv	#ff0000	1	0.8	RPE65:XXX:g.68897160G>T:p.R413S	Q16518
68897160	G	A	RPE65	snv	#ff0000	1	0.8	RPE65:XXX:g.68897160G>A:p.R413C	Q16518
27677285	C	G	IFT172	snv	#ff0000	2	0.8	IFT172:XXX:g.27677285C>G:p.G1156R	Q9UG01
216496969	C	A	USH2A	snv	#ff0000	1	0.8	USH2A:XXX:g.216496969C>A:p.G466V	O75445
68905293	C	A	RPE65	snv	#ff0000	1	0.8	RPE65:XXX:g.68905293C>A:p.V226F	Q16518
68905293	C	T	RPE65	snv	#ff0000	1	0.8	RPE65:XXX:g.68905293C>T:p.V226I	Q16518
27708264	C	T	IFT172	snv	#ff0000	2	0.8	IFT172:XXX:g.27708264C>T:p.R49Q	Q9UG01-3
215802295	G	T	USH2A	snv	#ff0000	1	0.8	USH2A:XXX:g.215802295G>T:p.P5127Q	O75445
215802295	G	C	USH2A	snv	#ff0000	1	0.8	USH2A:XXX:g.215802295G>C:p.P5127R	O75445
215802295	G	A	USH2A	snv	#ff0000	1	0.8	USH2A:XXX:g.215802295G>A:p.P5127L	O75445
62066901	T	C	FAM161A	snv	#ff0000	2	0.8	FAM161A:XXX:g.62066901T>C:p.E413G	Q3B820
62066901	T	G	FAM161A	snv	#ff0000	2	0.8	FAM161A:XXX:g.62066901T>G:p.E413A	Q3B820
197404114	A	G	CRB1	snv	#ff0000	1	0.8	CRB1:XXX:g.197404114A>G:p.M1017V	P82279-2
27676566	T	C	IFT172	snv	#ff0000	2	0.8	IFT172:XXX:g.27676566T>C:p.D1251G	Q9UG01
27676566	T	A	IFT172	snv	#ff0000	2	0.8	IFT172:XXX:g.27676566T>A:p.D1251V	Q9UG01
27712516	T	G	IFT172	snv	#ff0000	2	0.8	IFT172:XXX:g.27712516T>G:p.H2P	Q9UG01-3
27700872	C	T	IFT172	snv	#ff0000	2	0.8	IFT172:XXX:g.27700872C>T:p.R386Q	Q9UG01-3
216424384	G	T	USH2A	snv	#ff0000	1	0.8	USH2A:XXX:g.216424384G>T:p.C676X	O75445
215956244	T	C	USH2A	snv	#ff0000	1	0.8	USH2A:XXX:g.215956244T>C:p.Y3474C	O75445
216258040	C	G	USH2A	snv	#ff0000	1	0.8	USH2A:XXX:g.216258040C>G:p.G1723R	O75445
216258040	C	G	USH2A-AS2	snv	#ff0000	1	0.8	USH2A-AS2:XXX:g.216258040C>G:p.G1723R	O75445
216258040	C	T	USH2A	snv	#ff0000	1	0.8	USH2A:XXX:g.216258040C>T:p.G1723R	O75445
216258040	C	T	USH2A-AS2	snv	#ff0000	1	0.8	USH2A-AS2:XXX:g.216258040C>T:p.G1723R	O75445
27672190	C	T	IFT172	snv	#ff0000	2	0.8	IFT172:XXX:g.27672190C>T:p.D1428N	Q9UG01
64694420	C	T	EYS	snv	#ff0000	6	0.8	EYS:XXX:g.64694420C>T:p.G2304E	Q5T1H1
64694420	C	T	LOC107986608	snv	#ff0000	6	0.8	LOC107986608:XXX:g.64694420C>T:p.G2304E	Q5T1H1
216370040	G	A	USH2A	snv	#ff0000	1	0.8	USH2A:XXX:g.216370040G>A:p.S1369L	O75445
216370040	G	A	USH2A-AS1	snv	#ff0000	1	0.8	USH2A-AS1:XXX:g.216370040G>A:p.S1369L	O75445
27707102	T	C	IFT172	snv	#ff0000	2	0.8	IFT172:XXX:g.27707102T>C:p.I110V	Q9UG01-3
27707102	T	A	IFT172	snv	#ff0000	2	0.8	IFT172:XXX:g.27707102T>A:p.I110F	Q9UG01-3
65301600	C	T	EYS	snv	#ff0000	6	0.8	EYS:XXX:g.65301600C>T:p.R1387K	Q5T1H1
76874011	G	T	MYO7A	snv	#ff0000	11	0.8	MYO7A:XXX:g.76874011G>T:p.G556V	Q13402
47939036	A	G	CNGA1	snv	#ff0000	4	0.8	CNGA1:XXX:g.47939036A>G:p.V561A	P29973
47939036	A	G	LOC101927157	snv	#ff0000	4	0.8	LOC101927157:XXX:g.47939036A>G:p.V561A	P29973
216390841	G	C	USH2A	snv	#ff0000	1	0.8	USH2A:XXX:g.216390841G>C:p.H1015Q	O75445
216390841	G	C	USH2A-AS1	snv	#ff0000	1	0.8	USH2A-AS1:XXX:g.216390841G>C:p.H1015Q	O75445
54631494	G	A	PRPF31	snv	#ff0000	19	0.8	PRPF31:XXX:g.54631494G>A:p.W331X	Q8WWY3
65596611	G	A	EYS	snv	#ff0000	6	0.8	EYS:XXX:g.65596611G>A:p.L991F	Q5T1H1
197390396	T	C	CRB1	snv	#ff0000	1	0.8	CRB1:XXX:g.197390396T>C:p.C480R	P82279-2
27676295	G	A	IFT172	snv	#ff0000	2	0.8	IFT172:XXX:g.27676295G>A:p.R1303X	Q9UG01
27708243	T	C	IFT172	snv	#ff0000	2	0.8	IFT172:XXX:g.27708243T>C:p.K56R	Q9UG01-3
27708243	T	G	IFT172	snv	#ff0000	2	0.8	IFT172:XXX:g.27708243T>G:p.K56T	Q9UG01-3
64574105	C	T	EYS	snv	#ff0000	6	0.8	EYS:XXX:g.64574105C>T:p.G2401E	Q5T1H1
64574105	C	G	EYS	snv	#ff0000	6	0.8	EYS:XXX:g.64574105C>G:p.G2401A	Q5T1H1
65301328	T	C	EYS	snv	#ff0000	6	0.8	EYS:XXX:g.65301328T>C:p.I1478V	Q5T1H1
197313455	T	C	CRB1	snv	#ff0000	1	0.8	CRB1:XXX:g.197313455T>C:p.C233R	F5H0L2
216073443	C	T	USH2A	snv	#ff0000	1	0.8	USH2A:XXX:g.216073443C>T:p.W2523X	O75445
65300919	G	C	EYS	snv	#ff0000	6	0.8	EYS:XXX:g.65300919G>C:p.A1614G	Q5T1H1
47938584	G	A	CNGA1	snv	#ff0000	4	0.8	CNGA1:XXX:g.47938584G>A:p.R712X	P29973
47938584	G	A	LOC101927157	snv	#ff0000	4	0.8	LOC101927157:XXX:g.47938584G>A:p.R712X	P29973
94564484	G	T	ABCA4	snv	#ff0000	1	0.8	ABCA4:XXX:g.94564484G>T:p.R212S	P78363
94564484	G	A	ABCA4	snv	#ff0000	1	0.8	ABCA4:XXX:g.94564484G>A:p.R212C	P78363
197404093	T	C	CRB1	snv	#ff0000	1	0.8	CRB1:XXX:g.197404093T>C:p.W1010R	P82279-2
64776333	C	T	EYS	snv	#ff0000	6	0.8	EYS:XXX:g.64776333C>T:p.G2208E	Q5T1H1
68191273	T	A	RDH12	snv	#ff0000	14	0.8	RDH12:XXX:g.68191273T>A:p.I51N	Q96NR8
68191273	T	C	RDH12	snv	#ff0000	14	0.8	RDH12:XXX:g.68191273T>C:p.I51T	Q96NR8
129247620	A	T	RHO	snv	#ff0000	3	0.8	RHO:XXX:g.129247620A>T:p.N15I	P08100
129247620	A	G	RHO	snv	#ff0000	3	0.8	RHO:XXX:g.129247620A>G:p.N15S	P08100
216424303	A	C	USH2A	snv	#ff0000	1	0.8	USH2A:XXX:g.216424303A>C:p.D703E	O75445
216061803	G	A	USH2A	snv	#ff0000	1	0.8	USH2A:XXX:g.216061803G>A:p.P2730S	O75445
216061803	G	T	USH2A	snv	#ff0000	1	0.8	USH2A:XXX:g.216061803G>T:p.P2730T	O75445
27669216	C	T	IFT172	snv	#ff0000	2	0.8	IFT172:XXX:g.27669216C>T:p.V1556M	Q9UG01
27669216	C	T	KRTCAP3	snv	#ff0000	2	0.8	KRTCAP3:XXX:g.27669216C>T:p.V1556M	Q9UG01
62081175	A	G	FAM161A	snv	#ff0000	2	0.8	FAM161A:XXX:g.62081175A>G:p.M1T	Q3B820
64776324	G	A	EYS	snv	#ff0000	6	0.8	EYS:XXX:g.64776324G>A:p.S2211L	Q5T1H1
64776231	C	T	EYS	snv	#ff0000	6	0.8	EYS:XXX:g.64776231C>T:p.R2242H	Q5T1H1
27676886	C	T	IFT172	snv	#ff0000	2	0.8	IFT172:XXX:g.27676886C>T:p.R1225Q	Q9UG01
619525	A	G	PDE6B	snv	#ff0000	4	0.8	PDE6B:XXX:g.619525A>G:p.E37G	P35913
68903928	G	T	RPE65	snv	#ff0000	1	0.8	RPE65:XXX:g.68903928G>T:p.A357D	Q16518
66278171	C	A	BBS1	snv	#ff0000	11	0.8	BBS1:XXX:g.66278171C>A:p.A14D	Q8NFJ9-3
66278171	C	T	BBS1	snv	#ff0000	11	0.8	BBS1:XXX:g.66278171C>T:p.A14V	Q8NFJ9-3
66278171	C	G	BBS1	snv	#ff0000	11	0.8	BBS1:XXX:g.66278171C>G:p.A14G	Q8NFJ9-3
197313567	C	G	CRB1	snv	#ff0000	1	0.8	CRB1:XXX:g.197313567C>G:p.P270R	F5H0L2
656380	G	A	PDE6B	snv	#ff0000	4	0.8	PDE6B:XXX:g.656380G>A:p.R602H	P35913
215844625	G	C	USH2A	snv	#ff0000	1	0.8	USH2A:XXX:g.215844625G>C:p.R4608G	O75445
215844625	G	A	USH2A	snv	#ff0000	1	0.8	USH2A:XXX:g.215844625G>A:p.R4608X	O75445
62381091	G	T	ROM1	snv	#ff0000	11	0.8	ROM1:XXX:g.62381091G>T:p.G113V	Q03395
62381091	G	T	EML3	snv	#ff0000	11	0.8	EML3:XXX:g.62381091G>T:p.G113V	Q03395
62381091	G	A	ROM1	snv	#ff0000	11	0.8	ROM1:XXX:g.62381091G>A:p.G113E	Q03395
62381091	G	A	EML3	snv	#ff0000	11	0.8	EML3:XXX:g.62381091G>A:p.G113E	Q03395
62381091	G	C	ROM1	snv	#ff0000	11	0.8	ROM1:XXX:g.62381091G>C:p.G113A	Q03395
62381091	G	C	EML3	snv	#ff0000	11	0.8	EML3:XXX:g.62381091G>C:p.G113A	Q03395
656915	A	G	PDE6B	snv	#ff0000	4	0.8	PDE6B:XXX:g.656915A>G:p.H620R	P35913
29296416	T	A	PCARE	snv	#ff0000	2	0.8	PCARE:XXX:g.29296416T>A:p.K238X	A6NGG8
94512565	C	A	ABCA4	snv	#ff0000	1	0.8	ABCA4:XXX:g.94512565C>A:p.R943L	P78363
94512565	C	T	ABCA4	snv	#ff0000	1	0.8	ABCA4:XXX:g.94512565C>T:p.R943Q	P78363
629745	C	T	PDE6B	snv	#ff0000	4	0.8	PDE6B:XXX:g.629745C>T:p.T233M	P35913
94486888	G	T	ABCA4	snv	#ff0000	1	0.8	ABCA4:XXX:g.94486888G>T:p.S434R	F6TT59
94486888	G	C	ABCA4	snv	#ff0000	1	0.8	ABCA4:XXX:g.94486888G>C:p.S434R	F6TT59
216246300	G	A	USH2A	snv	#ff0000	1	0.8	USH2A:XXX:g.216246300G>A:p.R1930X	O75445
216246300	G	A	USH2A-AS2	snv	#ff0000	1	0.8	USH2A-AS2:XXX:g.216246300G>A:p.R1930X	O75445
64431136	G	C	PHF3	snv	#ff0000	6	0.8	PHF3:XXX:g.64431136G>C:p.Q2931E	Q5T1H1
64431136	G	C	EYS	snv	#ff0000	6	0.8	EYS:XXX:g.64431136G>C:p.Q2931E	Q5T1H1
65301211	T	C	EYS	snv	#ff0000	6	0.8	EYS:XXX:g.65301211T>C:p.S1517G	Q5T1H1
215956106	T	A	USH2A	snv	#ff0000	1	0.8	USH2A:XXX:g.215956106T>A:p.N3520I	O75445
215956106	T	C	USH2A	snv	#ff0000	1	0.8	USH2A:XXX:g.215956106T>C:p.N3520S	O75445
38146106	C	A	RPGR	snv	#ff0000	X	0.8	RPGR:XXX:g.38146106C>A:p.E716X	Q92834-6
64776330	C	T	EYS	snv	#ff0000	6	0.8	EYS:XXX:g.64776330C>T:p.R2209K	Q5T1H1
197411298	G	T	CRB1	snv	#ff0000	1	0.8	CRB1:XXX:g.197411298G>T:p.C758F	P82279-2
197411298	G	A	CRB1	snv	#ff0000	1	0.8	CRB1:XXX:g.197411298G>A:p.C758Y	P82279-2
72133641	G	T	DHX38	snv	#ff0000	16	0.8	DHX38:XXX:g.72133641G>T:p.R324L	Q92620
72133641	G	A	DHX38	snv	#ff0000	16	0.8	DHX38:XXX:g.72133641G>A:p.R324Q	Q92620
197390595	T	C	CRB1	snv	#ff0000	1	0.8	CRB1:XXX:g.197390595T>C:p.I546T	P82279-2
68193772	T	C	RDH12	snv	#ff0000	14	0.8	RDH12:XXX:g.68193772T>C:p.S175P	Q96NR8
197404556	A	G	CRB1	snv	#ff0000	1	0.8	CRB1:XXX:g.197404556A>G:p.H1164R	P82279-2
197398615	C	T	CRB1	snv	#ff0000	1	0.8	CRB1:XXX:g.197398615C>T:p.R881W	P82279-2
42156424	C	A	GUCA1B	snv	#ff0000	6	0.8	GUCA1B:XXX:g.42156424C>A:p.V85L	Q9UMX6
42156424	C	T	GUCA1B	snv	#ff0000	6	0.8	GUCA1B:XXX:g.42156424C>T:p.V85M	Q9UMX6
27700971	T	C	IFT172	snv	#ff0000	2	0.8	IFT172:XXX:g.27700971T>C:p.Y353C	Q9UG01-3
62054286	C	A	FAM161A	snv	#ff0000	2	0.8	FAM161A:XXX:g.62054286C>A:p.E653D	Q3B820
216495287	C	T	USH2A	snv	#ff0000	1	0.8	USH2A:XXX:g.216495287C>T:p.D528N	O75445
65149162	C	T	EYS	snv	#ff0000	6	0.8	EYS:XXX:g.65149162C>T:p.E1910K	Q5T1H1
65300145	A	G	EYS	snv	#ff0000	6	0.8	EYS:XXX:g.65300145A>G:p.I1872T	Q5T1H1
65303100	T	C	EYS	snv	#ff0000	6	0.8	EYS:XXX:g.65303100T>C:p.I1263V	Q5T1H1
216243539	C	T	USH2A	snv	#ff0000	1	0.8	USH2A:XXX:g.216243539C>T:p.E1985K	O75445
216243539	C	G	USH2A	snv	#ff0000	1	0.8	USH2A:XXX:g.216243539C>G:p.E1985Q	O75445
27684147	G	C	IFT172	snv	#ff0000	2	0.8	IFT172:XXX:g.27684147G>C:p.L811V	Q9UG01
27684147	G	T	IFT172	snv	#ff0000	2	0.8	IFT172:XXX:g.27684147G>T:p.L811I	Q9UG01
149323933	G	A	PDE6A	snv	#ff0000	5	0.8	PDE6A:XXX:g.149323933G>A:p.R102C	F1T0K3
149323933	G	T	PDE6A	snv	#ff0000	5	0.8	PDE6A:XXX:g.149323933G>T:p.R102S	F1T0K3
197403910	C	G	CRB1	snv	#ff0000	1	0.8	CRB1:XXX:g.197403910C>G:p.L949V	P82279-2
65622535	G	C	EYS	snv	#ff0000	6	0.8	EYS:XXX:g.65622535G>C:p.T828S	Q5T1H1
65300143	G	C	EYS	snv	#ff0000	6	0.8	EYS:XXX:g.65300143G>C:p.L1873V	Q5T1H1
215848234	C	T	USH2A	snv	#ff0000	1	0.8	USH2A:XXX:g.215848234C>T:p.G4340E	O75445
215848234	C	A	USH2A	snv	#ff0000	1	0.8	USH2A:XXX:g.215848234C>A:p.G4340V	O75445
216595201	C	T	USH2A	snv	#ff0000	1	0.8	USH2A:XXX:g.216595201C>T:p.G160S	O75445
197397010	T	C	CRB1	snv	#ff0000	1	0.8	CRB1:XXX:g.197397010T>C:p.I783T	P82279-2
215821882	C	G	USH2A	snv	#ff0000	1	0.8	USH2A:XXX:g.215821882C>G:p.G4857A	O75445
197403862	C	T	CRB1	snv	#ff0000	1	0.8	CRB1:XXX:g.197403862C>T:p.Q933X	P82279-2
215848159	C	A	USH2A	snv	#ff0000	1	0.8	USH2A:XXX:g.215848159C>A:p.W4365L	O75445
215848159	C	T	USH2A	snv	#ff0000	1	0.8	USH2A:XXX:g.215848159C>T:p.W4365X	O75445
65301496	T	C	EYS	snv	#ff0000	6	0.8	EYS:XXX:g.65301496T>C:p.T1422A	Q5T1H1
65301496	T	A	EYS	snv	#ff0000	6	0.8	EYS:XXX:g.65301496T>A:p.T1422S	Q5T1H1
129251096	A	G	RHO	snv	#ff0000	3	0.8	RHO:XXX:g.129251096A>G:p.Y178C	P08100
62053676	C	A	FAM161A	snv	#ff0000	2	0.8	FAM161A:XXX:g.62053676C>A:p.D689Y	Q3B820
216498789	C	T	USH2A	snv	#ff0000	1	0.8	USH2A:XXX:g.216498789C>T:p.R334Q	O75445
215953220	G	A	USH2A	snv	#ff0000	1	0.8	USH2A:XXX:g.215953220G>A:p.T3635I	O75445
215953220	G	C	USH2A	snv	#ff0000	1	0.8	USH2A:XXX:g.215953220G>C:p.T3635S	O75445
215953220	G	T	USH2A	snv	#ff0000	1	0.8	USH2A:XXX:g.215953220G>T:p.T3635N	O75445
65301679	T	C	EYS	snv	#ff0000	6	0.8	EYS:XXX:g.65301679T>C:p.I1361V	Q5T1H1
24551907	G	A	NRL	snv	#ff0000	14	0.8	NRL:XXX:g.24551907G>A:p.P51S	H0YNW2
24551907	G	T	NRL	snv	#ff0000	14	0.8	NRL:XXX:g.24551907G>T:p.P51T	H0YNW2
66005927	C	T	EYS	snv	#ff0000	6	0.8	EYS:XXX:g.66005927C>T:p.G618S	Q5T1H1
197298116	G	T	CRB1	snv	#ff0000	1	0.8	CRB1:XXX:g.197298116G>T:p.C212F	P82279-2
197298116	G	A	CRB1	snv	#ff0000	1	0.8	CRB1:XXX:g.197298116G>A:p.C212Y	P82279-2
215972392	G	A	USH2A	snv	#ff0000	1	0.8	USH2A:XXX:g.215972392G>A:p.P3272L	O75445
197390768	T	G	CRB1	snv	#ff0000	1	0.8	CRB1:XXX:g.197390768T>G:p.S604A	P82279-2
27681704	C	A	IFT172	snv	#ff0000	2	0.8	IFT172:XXX:g.27681704C>A:p.R940L	Q9UG01
27681704	C	T	IFT172	snv	#ff0000	2	0.8	IFT172:XXX:g.27681704C>T:p.R940Q	Q9UG01
38146229	C	A	RPGR	snv	#ff0000	X	0.8	RPGR:XXX:g.38146229C>A:p.E675X	Q92834-6
65612024	C	T	EYS	snv	#ff0000	6	0.8	EYS:XXX:g.65612024C>T:p.C943Y	Q5T1H1
27676898	C	T	IFT172	snv	#ff0000	2	0.8	IFT172:XXX:g.27676898C>T:p.G1221E	Q9UG01
27676898	C	G	IFT172	snv	#ff0000	2	0.8	IFT172:XXX:g.27676898C>G:p.G1221A	Q9UG01
29296370	C	T	PCARE	snv	#ff0000	2	0.8	PCARE:XXX:g.29296370C>T:p.W253X	A6NGG8
64694370	T	C	EYS	snv	#ff0000	6	0.8	EYS:XXX:g.64694370T>C:p.I2321V	Q5T1H1
64694370	T	C	LOC107986608	snv	#ff0000	6	0.8	LOC107986608:XXX:g.64694370T>C:p.I2321V	Q5T1H1
64694370	T	G	EYS	snv	#ff0000	6	0.8	EYS:XXX:g.64694370T>G:p.I2321L	Q5T1H1
64694370	T	G	LOC107986608	snv	#ff0000	6	0.8	LOC107986608:XXX:g.64694370T>G:p.I2321L	Q5T1H1
64694481	T	C	EYS	snv	#ff0000	6	0.8	EYS:XXX:g.64694481T>C:p.M2284V	Q5T1H1
64694481	T	C	LOC107986608	snv	#ff0000	6	0.8	LOC107986608:XXX:g.64694481T>C:p.M2284V	Q5T1H1
48342668	G	C	CRX	snv	#ff0000	19	0.8	CRX:XXX:g.48342668G>C:p.R115P	O43186
48342668	G	A	CRX	snv	#ff0000	19	0.8	CRX:XXX:g.48342668G>A:p.R115Q	O43186
197403923	C	A	CRB1	snv	#ff0000	1	0.8	CRB1:XXX:g.197403923C>A:p.T953K	P82279-2
65300707	A	C	EYS	snv	#ff0000	6	0.8	EYS:XXX:g.65300707A>C:p.S1685A	Q5T1H1
216258198	A	G	USH2A	snv	#ff0000	1	0.8	USH2A:XXX:g.216258198A>G:p.V1670A	O75445
216258198	A	G	USH2A-AS2	snv	#ff0000	1	0.8	USH2A-AS2:XXX:g.216258198A>G:p.V1670A	O75445
68903911	G	A	RPE65	snv	#ff0000	1	0.8	RPE65:XXX:g.68903911G>A:p.P363S	Q16518
68903911	G	T	RPE65	snv	#ff0000	1	0.8	RPE65:XXX:g.68903911G>T:p.P363T	Q16518
47939201	C	T	CNGA1	snv	#ff0000	4	0.8	CNGA1:XXX:g.47939201C>T:p.W506X	P29973
47939201	C	T	LOC101927157	snv	#ff0000	4	0.8	LOC101927157:XXX:g.47939201C>T:p.W506X	P29973
47939201	C	A	CNGA1	snv	#ff0000	4	0.8	CNGA1:XXX:g.47939201C>A:p.W506L	P29973
47939201	C	A	LOC101927157	snv	#ff0000	4	0.8	LOC101927157:XXX:g.47939201C>A:p.W506L	P29973
657583	A	G	PDE6B	snv	#ff0000	4	0.8	PDE6B:XXX:g.657583A>G:p.N649D	P35913
27685599	T	C	IFT172	snv	#ff0000	2	0.8	IFT172:XXX:g.27685599T>C:p.Y695C	Q9UG01
65336128	C	T	EYS	snv	#ff0000	6	0.8	EYS:XXX:g.65336128C>T:p.G1152R	Q5T1H1
65098673	G	C	EYS	snv	#ff0000	6	0.8	EYS:XXX:g.65098673G>C:p.C1996W	Q5T1H1
65767617	G	A	EYS	snv	#ff0000	6	0.8	EYS:XXX:g.65767617G>A:p.T676M	Q5T1H1
65300276	T	G	EYS	snv	#ff0000	6	0.8	EYS:XXX:g.65300276T>G:p.K1828N	Q5T1H1
64940591	A	T	EYS	snv	#ff0000	6	0.8	EYS:XXX:g.64940591A>T:p.D2106E	Q5T1H1
216500961	G	A	USH2A	snv	#ff0000	1	0.8	USH2A:XXX:g.216500961G>A:p.R274X	O75445
216500961	G	C	USH2A	snv	#ff0000	1	0.8	USH2A:XXX:g.216500961G>C:p.R274G	O75445
38145092	C	A	RPGR	snv	#ff0000	X	0.8	RPGR:XXX:g.38145092C>A:p.E1054X	Q92834-6
27676994	C	T	IFT172	snv	#ff0000	2	0.8	IFT172:XXX:g.27676994C>T:p.R1189H	Q9UG01
66005780	G	A	EYS	snv	#ff0000	6	0.8	EYS:XXX:g.66005780G>A:p.R667C	Q5T1H1
27676358	G	T	IFT172	snv	#ff0000	2	0.8	IFT172:XXX:g.27676358G>T:p.Q1282K	Q9UG01
27676985	T	C	IFT172	snv	#ff0000	2	0.8	IFT172:XXX:g.27676985T>C:p.E1192G	Q9UG01
215799155	C	A	USH2A	snv	#ff0000	1	0.8	USH2A:XXX:g.215799155C>A:p.E5193X	O75445
68904988	G	T	RPE65	snv	#ff0000	1	0.8	RPE65:XXX:g.68904988G>T:p.N248K	Q16518
65300310	C	T	EYS	snv	#ff0000	6	0.8	EYS:XXX:g.65300310C>T:p.W1817X	Q5T1H1
197396878	A	T	CRB1	snv	#ff0000	1	0.8	CRB1:XXX:g.197396878A>T:p.Y739F	P82279-2
197396878	A	G	CRB1	snv	#ff0000	1	0.8	CRB1:XXX:g.197396878A>G:p.Y739C	P82279-2
38145557	C	A	RPGR	snv	#ff0000	X	0.8	RPGR:XXX:g.38145557C>A:p.E899X	Q92834-6
65327409	A	G	EYS	snv	#ff0000	6	0.8	EYS:XXX:g.65327409A>G:p.C1196R	Q5T1H1
55538661	C	G	RP1	snv	#ff0000	8	0.8	RP1:XXX:g.55538661C>G:p.S740X	P56715
55538661	C	A	RP1	snv	#ff0000	8	0.8	RP1:XXX:g.55538661C>A:p.S740X	P56715
10804063	C	T	MAK	snv	#ff0000	6	0.8	MAK:XXX:g.10804063C>T:p.A185T	Q8IXN4
65300430	A	T	EYS	snv	#ff0000	6	0.8	EYS:XXX:g.65300430A>T:p.L1777X	Q5T1H1
65300430	A	G	EYS	snv	#ff0000	6	0.8	EYS:XXX:g.65300430A>G:p.L1777S	Q5T1H1
216420460	C	A	USH2A	snv	#ff0000	1	0.8	USH2A:XXX:g.216420460C>A:p.C759F	O75445
68897154	C	T	RPE65	snv	#ff0000	1	0.8	RPE65:XXX:g.68897154C>T:p.A415T	Q16518
27668836	A	G	IFT172	snv	#ff0000	2	0.8	IFT172:XXX:g.27668836A>G:p.M1592T	Q9UG01
27668836	A	G	KRTCAP3	snv	#ff0000	2	0.8	KRTCAP3:XXX:g.27668836A>G:p.M1592T	Q9UG01
66115146	C	T	EYS	snv	#ff0000	6	0.8	EYS:XXX:g.66115146C>T:p.S326N	Q5T1H1-2
197398598	G	A	CRB1	snv	#ff0000	1	0.8	CRB1:XXX:g.197398598G>A:p.G875E	P82279-2
197398598	G	T	CRB1	snv	#ff0000	1	0.8	CRB1:XXX:g.197398598G>T:p.G875V	P82279-2
27693796	C	G	IFT172	snv	#ff0000	2	0.8	IFT172:XXX:g.27693796C>G:p.R564T	Q9UG01
27693796	C	T	IFT172	snv	#ff0000	2	0.8	IFT172:XXX:g.27693796C>T:p.R564K	Q9UG01
66094285	T	A	EYS	snv	#ff0000	6	0.8	EYS:XXX:g.66094285T>A:p.R431S	Q5T1H1-2
216219773	C	T	USH2A	snv	#ff0000	1	0.8	USH2A:XXX:g.216219773C>T:p.D2109N	O75445
27677434	C	G	IFT172	snv	#ff0000	2	0.8	IFT172:XXX:g.27677434C>G:p.E1155D	Q9UG01
216138812	G	A	USH2A	snv	#ff0000	1	0.8	USH2A:XXX:g.216138812G>A:p.R2323X	O75445
47951911	C	A	CNGA1	snv	#ff0000	4	0.8	CNGA1:XXX:g.47951911C>A:p.E149X	D6R978
47951911	C	A	LOC101927157	snv	#ff0000	4	0.8	LOC101927157:XXX:g.47951911C>A:p.E149X	D6R978
47951911	C	T	CNGA1	snv	#ff0000	4	0.8	CNGA1:XXX:g.47951911C>T:p.E149K	D6R978
47951911	C	T	LOC101927157	snv	#ff0000	4	0.8	LOC101927157:XXX:g.47951911C>T:p.E149K	D6R978
64791773	T	C	EYS	snv	#ff0000	6	0.8	EYS:XXX:g.64791773T>C:p.S2183G	Q5T1H1
129247659	A	G	RHO	snv	#ff0000	3	0.8	RHO:XXX:g.129247659A>G:p.Q28R	P08100
216390892	T	A	USH2A	snv	#ff0000	1	0.8	USH2A:XXX:g.216390892T>A:p.R998S	O75445
216390892	T	A	USH2A-AS1	snv	#ff0000	1	0.8	USH2A-AS1:XXX:g.216390892T>A:p.R998S	O75445
62067078	C	A	FAM161A	snv	#ff0000	2	0.8	FAM161A:XXX:g.62067078C>A:p.R354L	Q3B820
62067078	C	T	FAM161A	snv	#ff0000	2	0.8	FAM161A:XXX:g.62067078C>T:p.R354Q	Q3B820
27706522	C	T	IFT172	snv	#ff0000	2	0.8	IFT172:XXX:g.27706522C>T:p.R136H	Q9UG01-3
27684356	C	T	IFT172	snv	#ff0000	2	0.8	IFT172:XXX:g.27684356C>T:p.R741H	Q9UG01
55538474	C	T	RP1	snv	#ff0000	8	0.8	RP1:XXX:g.55538474C>T:p.Q678X	P56715
215847979	G	T	USH2A	snv	#ff0000	1	0.8	USH2A:XXX:g.215847979G>T:p.T4425K	O75445
215847979	G	A	USH2A	snv	#ff0000	1	0.8	USH2A:XXX:g.215847979G>A:p.T4425M	O75445
216498721	T	G	USH2A	snv	#ff0000	1	0.8	USH2A:XXX:g.216498721T>G:p.N357H	O75445
216498721	T	C	USH2A	snv	#ff0000	1	0.8	USH2A:XXX:g.216498721T>C:p.N357D	O75445
68195926	A	G	ZFYVE26	snv	#ff0000	14	0.8	ZFYVE26:XXX:g.68195926A>G:p.Y226C	Q96NR8
68195926	A	G	RDH12	snv	#ff0000	14	0.8	RDH12:XXX:g.68195926A>G:p.Y226C	Q96NR8
215847649	A	C	USH2A	snv	#ff0000	1	0.8	USH2A:XXX:g.215847649A>C:p.M4535R	O75445
65707512	G	T	EYS	snv	#ff0000	6	0.8	EYS:XXX:g.65707512G>T:p.A741D	Q5T1H1
65707512	G	A	EYS	snv	#ff0000	6	0.8	EYS:XXX:g.65707512G>A:p.A741V	Q5T1H1
27704025	C	G	IFT172	snv	#ff0000	2	0.8	IFT172:XXX:g.27704025C>G:p.E225Q	Q9UG01-3
62066572	G	C	FAM161A	snv	#ff0000	2	0.8	FAM161A:XXX:g.62066572G>C:p.R523G	Q3B820
62066572	G	A	FAM161A	snv	#ff0000	2	0.8	FAM161A:XXX:g.62066572G>A:p.R523X	Q3B820
65531596	T	A	EYS	snv	#ff0000	6	0.8	EYS:XXX:g.65531596T>A:p.E1062V	Q5T1H1
216019228	G	C	USH2A	snv	#ff0000	1	0.8	USH2A:XXX:g.216019228G>C:p.S2998C	O75445
65301397	T	C	EYS	snv	#ff0000	6	0.8	EYS:XXX:g.65301397T>C:p.I1455V	Q5T1H1
197404669	G	A	CRB1	snv	#ff0000	1	0.8	CRB1:XXX:g.197404669G>A:p.G1202R	P82279-2
197404669	G	T	CRB1	snv	#ff0000	1	0.8	CRB1:XXX:g.197404669G>T:p.G1202X	P82279-2
197398685	G	A	CRB1	snv	#ff0000	1	0.8	CRB1:XXX:g.197398685G>A:p.C904Y	P82279-2
27708275	T	A	IFT172	snv	#ff0000	2	0.8	IFT172:XXX:g.27708275T>A:p.E45D	Q9UG01-3
94510239	T	C	ABCA4	snv	#ff0000	1	0.8	ABCA4:XXX:g.94510239T>C:p.I994V	P78363
47945295	C	A	CNGA1	snv	#ff0000	4	0.8	CNGA1:XXX:g.47945295C>A:p.D187Y	P29973
47945295	C	A	LOC101927157	snv	#ff0000	4	0.8	LOC101927157:XXX:g.47945295C>A:p.D187Y	P29973
47945295	C	T	CNGA1	snv	#ff0000	4	0.8	CNGA1:XXX:g.47945295C>T:p.D187N	P29973
47945295	C	T	LOC101927157	snv	#ff0000	4	0.8	LOC101927157:XXX:g.47945295C>T:p.D187N	P29973
112777074	C	G	MERTK	snv	#ff0000	2	0.8	MERTK:XXX:g.112777074C>G:p.R722G	H7C3L9
112777074	C	T	MERTK	snv	#ff0000	2	0.8	MERTK:XXX:g.112777074C>T:p.R722X	H7C3L9
64940493	C	T	EYS	snv	#ff0000	6	0.8	EYS:XXX:g.64940493C>T:p.C2139Y	Q5T1H1
216498870	C	A	USH2A	snv	#ff0000	1	0.8	USH2A:XXX:g.216498870C>A:p.S307I	O75445
215847632	G	A	USH2A	snv	#ff0000	1	0.8	USH2A:XXX:g.215847632G>A:p.Q4541X	O75445
129249877	G	A	RHO	snv	#ff0000	3	0.8	RHO:XXX:g.129249877G>A:p.G174S	P08100
197313597	G	A	CRB1	snv	#ff0000	1	0.8	CRB1:XXX:g.197313597G>A:p.G280E	F5H0L2
54631562	C	T	PRPF31	snv	#ff0000	19	0.8	PRPF31:XXX:g.54631562C>T:p.R354X	Q8WWY3
197397094	A	G	CRB1	snv	#ff0000	1	0.8	CRB1:XXX:g.197397094A>G:p.N811S	P82279-2
62067126	C	T	FAM161A	snv	#ff0000	2	0.8	FAM161A:XXX:g.62067126C>T:p.R338Q	Q3B820
65596607	C	A	EYS	snv	#ff0000	6	0.8	EYS:XXX:g.65596607C>A:p.C992F	Q5T1H1
215847994	G	A	USH2A	snv	#ff0000	1	0.8	USH2A:XXX:g.215847994G>A:p.S4420F	O75445
66115204	C	T	EYS	snv	#ff0000	6	0.8	EYS:XXX:g.66115204C>T:p.G307R	Q5T1H1-2
216270504	G	T	USH2A	snv	#ff0000	1	0.8	USH2A:XXX:g.216270504G>T:p.A1560E	O75445
47954672	A	G	CNGA1	snv	#ff0000	4	0.8	CNGA1:XXX:g.47954672A>G:p.F85S	D6R978
47954672	A	G	LOC101927157	snv	#ff0000	4	0.8	LOC101927157:XXX:g.47954672A>G:p.F85S	D6R978
215972365	C	A	USH2A	snv	#ff0000	1	0.8	USH2A:XXX:g.215972365C>A:p.C3281F	O75445
66204918	C	A	EYS	snv	#ff0000	6	0.8	EYS:XXX:g.66204918C>A:p.R129I	Q5T1H1-2
66204918	C	G	EYS	snv	#ff0000	6	0.8	EYS:XXX:g.66204918C>G:p.R129T	Q5T1H1-2
65612104	G	T	EYS	snv	#ff0000	6	0.8	EYS:XXX:g.65612104G>T:p.C916X	Q5T1H1
66005827	G	A	EYS	snv	#ff0000	6	0.8	EYS:XXX:g.66005827G>A:p.S651F	Q5T1H1
10804119	C	G	MAK	snv	#ff0000	6	0.8	MAK:XXX:g.10804119C>G:p.R166P	Q8IXN4
10804119	C	T	MAK	snv	#ff0000	6	0.8	MAK:XXX:g.10804119C>T:p.R166H	Q8IXN4
197390387	G	A	CRB1	snv	#ff0000	1	0.8	CRB1:XXX:g.197390387G>A:p.G477R	P82279-2
197396917	C	T	CRB1	snv	#ff0000	1	0.8	CRB1:XXX:g.197396917C>T:p.T752M	P82279-2
129247734	C	G	RHO	snv	#ff0000	3	0.8	RHO:XXX:g.129247734C>G:p.P53R	P08100
215848036	A	G	USH2A	snv	#ff0000	1	0.8	USH2A:XXX:g.215848036A>G:p.L4406P	O75445
38145335	C	A	RPGR	snv	#ff0000	X	0.8	RPGR:XXX:g.38145335C>A:p.E973X	Q92834-6
216017654	G	T	USH2A	snv	#ff0000	1	0.8	USH2A:XXX:g.216017654G>T:p.F3080L	O75445
94471056	G	A	ABCA4	snv	#ff0000	1	0.8	ABCA4:XXX:g.94471056G>A:p.R822X	F6TT59
216219858	C	A	USH2A	snv	#ff0000	1	0.8	USH2A:XXX:g.216219858C>A:p.K2080N	O75445
66005779	C	A	EYS	snv	#ff0000	6	0.8	EYS:XXX:g.66005779C>A:p.R667L	Q5T1H1
66005779	C	T	EYS	snv	#ff0000	6	0.8	EYS:XXX:g.66005779C>T:p.R667H	Q5T1H1
66005779	C	G	EYS	snv	#ff0000	6	0.8	EYS:XXX:g.66005779C>G:p.R667P	Q5T1H1
216166456	G	T	USH2A	snv	#ff0000	1	0.8	USH2A:XXX:g.216166456G>T:p.D2237E	O75445
216166456	G	C	USH2A	snv	#ff0000	1	0.8	USH2A:XXX:g.216166456G>C:p.D2237E	O75445
628543	T	G	PDE6B	snv	#ff0000	4	0.8	PDE6B:XXX:g.628543T>G:p.N182K	P35913
628543	T	A	PDE6B	snv	#ff0000	4	0.8	PDE6B:XXX:g.628543T>A:p.N182K	P35913
216465709	C	G	USH2A	snv	#ff0000	1	0.8	USH2A:XXX:g.216465709C>G:p.D550H	O75445
38169943	G	A	RPGR	snv	#ff0000	X	0.8	RPGR:XXX:g.38169943G>A:p.P235S	Q92834-2
64430669	A	T	PHF3	snv	#ff0000	6	0.8	PHF3:XXX:g.64430669A>T:p.Y3086X	Q5T1H1
64430669	A	T	EYS	snv	#ff0000	6	0.8	EYS:XXX:g.64430669A>T:p.Y3086X	Q5T1H1
64430583	A	G	PHF3	snv	#ff0000	6	0.8	PHF3:XXX:g.64430583A>G:p.V3115A	Q5T1H1
64430583	A	G	EYS	snv	#ff0000	6	0.8	EYS:XXX:g.64430583A>G:p.V3115A	Q5T1H1
64430583	A	T	PHF3	snv	#ff0000	6	0.8	PHF3:XXX:g.64430583A>T:p.V3115D	Q5T1H1
64430583	A	T	EYS	snv	#ff0000	6	0.8	EYS:XXX:g.64430583A>T:p.V3115D	Q5T1H1
54622005	C	G	PRPF31	snv	#ff0000	19	0.8	PRPF31:XXX:g.54622005C>G:p.A77G	E7EU94
64488004	C	T	EYS	snv	#ff0000	6	0.8	EYS:XXX:g.64488004C>T:p.G2598D	Q5T1H1
38158217	T	C	RPGR	snv	#ff0000	X	0.8	RPGR:XXX:g.38158217T>C:p.R413G	Q92834-2
38158217	T	A	RPGR	snv	#ff0000	X	0.8	RPGR:XXX:g.38158217T>A:p.R413X	Q92834-2
65596684	A	C	EYS	snv	#ff0000	6	0.8	EYS:XXX:g.65596684A>C:p.D966E	Q5T1H1
216419934	A	C	USH2A	snv	#ff0000	1	0.8	USH2A:XXX:g.216419934A>C:p.C934W	O75445
215933077	C	A	USH2A	snv	#ff0000	1	0.8	USH2A:XXX:g.215933077C>A:p.R3719L	O75445
215933077	C	T	USH2A	snv	#ff0000	1	0.8	USH2A:XXX:g.215933077C>T:p.R3719H	O75445
27672881	A	G	IFT172	snv	#ff0000	2	0.8	IFT172:XXX:g.27672881A>G:p.I1345T	Q9UG01
64431066	A	T	PHF3	snv	#ff0000	6	0.8	PHF3:XXX:g.64431066A>T:p.F2954Y	Q5T1H1
64431066	A	T	EYS	snv	#ff0000	6	0.8	EYS:XXX:g.64431066A>T:p.F2954Y	Q5T1H1
68905251	C	T	RPE65	snv	#ff0000	1	0.8	RPE65:XXX:g.68905251C>T:p.V240I	Q16518
68905251	C	A	RPE65	snv	#ff0000	1	0.8	RPE65:XXX:g.68905251C>A:p.V240F	Q16518
216500953	G	T	USH2A	snv	#ff0000	1	0.8	USH2A:XXX:g.216500953G>T:p.Y276X	O75445
216500953	G	C	USH2A	snv	#ff0000	1	0.8	USH2A:XXX:g.216500953G>C:p.Y276X	O75445
64694432	C	A	EYS	snv	#ff0000	6	0.8	EYS:XXX:g.64694432C>A:p.G2300V	Q5T1H1
64694432	C	A	LOC107986608	snv	#ff0000	6	0.8	LOC107986608:XXX:g.64694432C>A:p.G2300V	Q5T1H1
68195937	C	G	ZFYVE26	snv	#ff0000	14	0.8	ZFYVE26:XXX:g.68195937C>G:p.P230A	Q96NR8
68195937	C	G	RDH12	snv	#ff0000	14	0.8	RDH12:XXX:g.68195937C>G:p.P230A	Q96NR8
215956170	G	T	USH2A	snv	#ff0000	1	0.8	USH2A:XXX:g.215956170G>T:p.P3499T	O75445
46713146	C	A	RP2	snv	#ff0000	X	0.8	RP2:XXX:g.46713146C>A:p.A113D	O75695
197391000	G	A	CRB1	snv	#ff0000	1	0.8	CRB1:XXX:g.197391000G>A:p.C681Y	P82279-2
62053730	T	G	FAM161A	snv	#ff0000	2	0.8	FAM161A:XXX:g.62053730T>G:p.N671H	Q3B820
62053730	T	C	FAM161A	snv	#ff0000	2	0.8	FAM161A:XXX:g.62053730T>C:p.N671D	Q3B820
150316692	C	T	PRPF3	snv	#ff0000	1	0.8	PRPF3:XXX:g.150316692C>T:p.T494M	O43395
216138711	A	C	USH2A	snv	#ff0000	1	0.8	USH2A:XXX:g.216138711A>C:p.N2356K	O75445
216420103	C	A	USH2A	snv	#ff0000	1	0.8	USH2A:XXX:g.216420103C>A:p.R878L	O75445
216420103	C	G	USH2A	snv	#ff0000	1	0.8	USH2A:XXX:g.216420103C>G:p.R878P	O75445
216420103	C	T	USH2A	snv	#ff0000	1	0.8	USH2A:XXX:g.216420103C>T:p.R878H	O75445
216061902	C	A	USH2A	snv	#ff0000	1	0.8	USH2A:XXX:g.216061902C>A:p.E2697X	O75445
197404165	G	A	CRB1	snv	#ff0000	1	0.8	CRB1:XXX:g.197404165G>A:p.E1034K	P82279-2
197404165	G	T	CRB1	snv	#ff0000	1	0.8	CRB1:XXX:g.197404165G>T:p.E1034X	P82279-2
215808007	G	A	USH2A	snv	#ff0000	1	0.8	USH2A:XXX:g.215808007G>A:p.R5031W	O75445
38178094	C	T	RPGR	snv	#ff0000	X	0.8	RPGR:XXX:g.38178094C>T:p.A153T	Q92834-2
62066927	A	C	FAM161A	snv	#ff0000	2	0.8	FAM161A:XXX:g.62066927A>C:p.C404W	Q3B820
62066927	A	T	FAM161A	snv	#ff0000	2	0.8	FAM161A:XXX:g.62066927A>T:p.C404X	Q3B820
27688722	C	G	IFT172	snv	#ff0000	2	0.8	IFT172:XXX:g.27688722C>G:p.G574R	Q9UG01
27688722	C	T	IFT172	snv	#ff0000	2	0.8	IFT172:XXX:g.27688722C>T:p.G574R	Q9UG01
27685995	T	C	IFT172	snv	#ff0000	2	0.8	IFT172:XXX:g.27685995T>C:p.N664S	Q9UG01
27672228	A	G	IFT172	snv	#ff0000	2	0.8	IFT172:XXX:g.27672228A>G:p.I1415T	Q9UG01
27672228	A	C	IFT172	snv	#ff0000	2	0.8	IFT172:XXX:g.27672228A>C:p.I1415R	Q9UG01
38176696	C	T	RPGR	snv	#ff0000	X	0.8	RPGR:XXX:g.38176696C>T:p.W164X	Q92834-2
38176696	C	A	RPGR	snv	#ff0000	X	0.8	RPGR:XXX:g.38176696C>A:p.W164C	Q92834-2
65300194	G	A	EYS	snv	#ff0000	6	0.8	EYS:XXX:g.65300194G>A:p.R1856W	Q5T1H1
66204814	G	A	EYS	snv	#ff0000	6	0.8	EYS:XXX:g.66204814G>A:p.R164X	Q5T1H1-2
216258195	C	A	USH2A	snv	#ff0000	1	0.8	USH2A:XXX:g.216258195C>A:p.G1671V	O75445
216258195	C	A	USH2A-AS2	snv	#ff0000	1	0.8	USH2A-AS2:XXX:g.216258195C>A:p.G1671V	O75445
216258195	C	T	USH2A	snv	#ff0000	1	0.8	USH2A:XXX:g.216258195C>T:p.G1671D	O75445
216258195	C	T	USH2A-AS2	snv	#ff0000	1	0.8	USH2A-AS2:XXX:g.216258195C>T:p.G1671D	O75445
66045026	C	T	EYS	snv	#ff0000	6	0.8	EYS:XXX:g.66045026C>T:p.G538E	Q5T1H1-2
66045026	C	A	EYS	snv	#ff0000	6	0.8	EYS:XXX:g.66045026C>A:p.G538V	Q5T1H1-2
215972336	C	G	USH2A	snv	#ff0000	1	0.8	USH2A:XXX:g.215972336C>G:p.G3291R	O75445
215972336	C	T	USH2A	snv	#ff0000	1	0.8	USH2A:XXX:g.215972336C>T:p.G3291S	O75445
38146079	G	C	RPGR	snv	#ff0000	X	0.8	RPGR:XXX:g.38146079G>C:p.Q725E	Q92834-6
38146079	G	A	RPGR	snv	#ff0000	X	0.8	RPGR:XXX:g.38146079G>A:p.Q725X	Q92834-6
657979	T	A	PDE6B	snv	#ff0000	4	0.8	PDE6B:XXX:g.657979T>A:p.S700T	P35913
197391015	G	C	CRB1	snv	#ff0000	1	0.8	CRB1:XXX:g.197391015G>C:p.R686P	P82279-2
197391015	G	A	CRB1	snv	#ff0000	1	0.8	CRB1:XXX:g.197391015G>A:p.R686H	P82279-2
215914768	C	A	USH2A	snv	#ff0000	1	0.8	USH2A:XXX:g.215914768C>A:p.W3887L	O75445
68914327	G	C	RPE65	snv	#ff0000	1	0.8	RPE65:XXX:g.68914327G>C:p.P25R	Q16518
68914327	G	T	RPE65	snv	#ff0000	1	0.8	RPE65:XXX:g.68914327G>T:p.P25Q	Q16518
68914327	G	A	RPE65	snv	#ff0000	1	0.8	RPE65:XXX:g.68914327G>A:p.P25L	Q16518
38145764	C	T	RPGR	snv	#ff0000	X	0.8	RPGR:XXX:g.38145764C>T:p.E830K	Q92834-6
38145764	C	A	RPGR	snv	#ff0000	X	0.8	RPGR:XXX:g.38145764C>A:p.E830X	Q92834-6
66044979	A	T	EYS	snv	#ff0000	6	0.8	EYS:XXX:g.66044979A>T:p.C554S	Q5T1H1-2
65300716	C	A	EYS	snv	#ff0000	6	0.8	EYS:XXX:g.65300716C>A:p.D1682Y	Q5T1H1
215901511	G	A	USH2A	snv	#ff0000	1	0.8	USH2A:XXX:g.215901511G>A:p.T3976M	O75445
197396685	C	G	CRB1	snv	#ff0000	1	0.8	CRB1:XXX:g.197396685C>G:p.R675G	P82279-2
197396685	C	T	CRB1	snv	#ff0000	1	0.8	CRB1:XXX:g.197396685C>T:p.R675X	P82279-2
215824058	G	T	USH2A	snv	#ff0000	1	0.8	USH2A:XXX:g.215824058G>T:p.A4740D	O75445
65301667	T	C	EYS	snv	#ff0000	6	0.8	EYS:XXX:g.65301667T>C:p.K1365E	Q5T1H1
27703928	A	G	IFT172	snv	#ff0000	2	0.8	IFT172:XXX:g.27703928A>G:p.L257P	Q9UG01-3
654380	G	T	PDE6B	snv	#ff0000	4	0.8	PDE6B:XXX:g.654380G>T:p.R531L	P35913
654380	G	A	PDE6B	snv	#ff0000	4	0.8	PDE6B:XXX:g.654380G>A:p.R531Q	P35913
654380	G	C	PDE6B	snv	#ff0000	4	0.8	PDE6B:XXX:g.654380G>C:p.R531P	P35913
64431138	T	C	PHF3	snv	#ff0000	6	0.8	PHF3:XXX:g.64431138T>C:p.D2930G	Q5T1H1
64431138	T	C	EYS	snv	#ff0000	6	0.8	EYS:XXX:g.64431138T>C:p.D2930G	Q5T1H1
197390741	G	A	CRB1	snv	#ff0000	1	0.8	CRB1:XXX:g.197390741G>A:p.A595T	P82279-2
197390741	G	T	CRB1	snv	#ff0000	1	0.8	CRB1:XXX:g.197390741G>T:p.A595S	P82279-2
68910339	G	A	RPE65	snv	#ff0000	1	0.8	RPE65:XXX:g.68910339G>A:p.R124X	Q16518
197390871	C	T	CRB1	snv	#ff0000	1	0.8	CRB1:XXX:g.197390871C>T:p.S638L	P82279-2
215963573	C	A	USH2A	snv	#ff0000	1	0.8	USH2A:XXX:g.215963573C>A:p.C3337F	O75445
94526296	G	A	ABCA4	snv	#ff0000	1	0.8	ABCA4:XXX:g.94526296G>A:p.R653C	P78363
65622490	C	T	EYS	snv	#ff0000	6	0.8	EYS:XXX:g.65622490C>T:p.G843E	Q5T1H1
216246634	C	T	USH2A	snv	#ff0000	1	0.8	USH2A:XXX:g.216246634C>T:p.G1861S	O75445
216246634	C	T	USH2A-AS2	snv	#ff0000	1	0.8	USH2A-AS2:XXX:g.216246634C>T:p.G1861S	O75445
27671847	G	A	IFT172	snv	#ff0000	2	0.8	IFT172:XXX:g.27671847G>A:p.R1455W	Q9UG01
27676336	G	C	IFT172	snv	#ff0000	2	0.8	IFT172:XXX:g.27676336G>C:p.A1289G	Q9UG01
27676336	G	T	IFT172	snv	#ff0000	2	0.8	IFT172:XXX:g.27676336G>T:p.A1289D	Q9UG01
216420083	G	A	USH2A	snv	#ff0000	1	0.8	USH2A:XXX:g.216420083G>A:p.H885Y	O75445
27676546	C	T	IFT172	snv	#ff0000	2	0.8	IFT172:XXX:g.27676546C>T:p.E1258K	Q9UG01
68897177	A	G	RPE65	snv	#ff0000	1	0.8	RPE65:XXX:g.68897177A>G:p.V407A	Q16518
216061791	C	T	USH2A	snv	#ff0000	1	0.8	USH2A:XXX:g.216061791C>T:p.V2734M	O75445
27702916	G	A	IFT172	snv	#ff0000	2	0.8	IFT172:XXX:g.27702916G>A:p.R296W	Q9UG01-3
197403836	G	T	CRB1	snv	#ff0000	1	0.8	CRB1:XXX:g.197403836G>T:p.C924F	P82279-2
197403836	G	A	CRB1	snv	#ff0000	1	0.8	CRB1:XXX:g.197403836G>A:p.C924Y	P82279-2
96259940	G	A	C8orf37	snv	#ff0000	8	0.8	C8orf37:XXX:g.96259940G>A:p.R177W	Q96NL8
65149111	A	G	EYS	snv	#ff0000	6	0.8	EYS:XXX:g.65149111A>G:p.S1927P	Q5T1H1
27695208	T	A	IFT172	snv	#ff0000	2	0.8	IFT172:XXX:g.27695208T>A:p.N478I	Q9UG01-3
68912411	T	G	RPE65	snv	#ff0000	1	0.8	RPE65:XXX:g.68912411T>G:p.H76P	Q16518
68912411	T	C	RPE65	snv	#ff0000	1	0.8	RPE65:XXX:g.68912411T>C:p.H76R	Q16518
64709030	T	C	EYS	snv	#ff0000	6	0.8	EYS:XXX:g.64709030T>C:p.M2258V	Q5T1H1
64709030	T	C	LOC107986608	snv	#ff0000	6	0.8	LOC107986608:XXX:g.64709030T>C:p.M2258V	Q5T1H1
197316535	G	C	CRB1	snv	#ff0000	1	0.8	CRB1:XXX:g.197316535G>C:p.C305S	F5H0L2
27676331	C	T	IFT172	snv	#ff0000	2	0.8	IFT172:XXX:g.27676331C>T:p.E1291K	Q9UG01
215972422	C	A	USH2A	snv	#ff0000	1	0.8	USH2A:XXX:g.215972422C>A:p.G3262V	O75445
94512478	G	A	ABCA4	snv	#ff0000	1	0.8	ABCA4:XXX:g.94512478G>A:p.T972I	P78363
94512478	G	T	ABCA4	snv	#ff0000	1	0.8	ABCA4:XXX:g.94512478G>T:p.T972N	P78363
216270538	G	A	USH2A	snv	#ff0000	1	0.8	USH2A:XXX:g.216270538G>A:p.R1549X	O75445
65523362	T	G	EYS	snv	#ff0000	6	0.8	EYS:XXX:g.65523362T>G:p.I1118L	Q5T1H1
65523362	T	C	EYS	snv	#ff0000	6	0.8	EYS:XXX:g.65523362T>C:p.I1118V	Q5T1H1
27680581	G	C	IFT172	snv	#ff0000	2	0.8	IFT172:XXX:g.27680581G>C:p.H1051Q	Q9UG01
47939262	T	C	CNGA1	snv	#ff0000	4	0.8	CNGA1:XXX:g.47939262T>C:p.I486V	P29973
47939262	T	C	LOC101927157	snv	#ff0000	4	0.8	LOC101927157:XXX:g.47939262T>C:p.I486V	P29973
216138718	C	G	USH2A	snv	#ff0000	1	0.8	USH2A:XXX:g.216138718C>G:p.R2354P	O75445
216138718	C	T	USH2A	snv	#ff0000	1	0.8	USH2A:XXX:g.216138718C>T:p.R2354H	O75445
215802263	G	A	USH2A	snv	#ff0000	1	0.8	USH2A:XXX:g.215802263G>A:p.Q5138X	O75445
658714	C	T	PDE6B	snv	#ff0000	4	0.8	PDE6B:XXX:g.658714C>T:p.P725L	P35913
149274769	G	T	PDE6A	snv	#ff0000	5	0.8	PDE6A:XXX:g.149274769G>T:p.Q488K	F1T0K3
651179	G	T	PDE6B	snv	#ff0000	4	0.8	PDE6B:XXX:g.651179G>T:p.D433Y	P35913
651179	G	T	PDE6B-AS1	snv	#ff0000	4	0.8	PDE6B-AS1:XXX:g.651179G>T:p.D433Y	P35913
651179	G	A	PDE6B	snv	#ff0000	4	0.8	PDE6B:XXX:g.651179G>A:p.D433N	P35913
651179	G	A	PDE6B-AS1	snv	#ff0000	4	0.8	PDE6B-AS1:XXX:g.651179G>A:p.D433N	P35913
215955391	C	T	USH2A	snv	#ff0000	1	0.8	USH2A:XXX:g.215955391C>T:p.S3578N	O75445
74536287	C	G	CYGB	snv	#ff0000	17	0.8	CYGB:XXX:g.74536287C>G:p.R22G	Q00LT1
74536287	C	G	PRCD	snv	#ff0000	17	0.8	PRCD:XXX:g.74536287C>G:p.R22G	Q00LT1
74536287	C	T	CYGB	snv	#ff0000	17	0.8	CYGB:XXX:g.74536287C>T:p.R22X	Q00LT1
74536287	C	T	PRCD	snv	#ff0000	17	0.8	PRCD:XXX:g.74536287C>T:p.R22X	Q00LT1
72103870	G	T	NR2E3	snv	#ff0000	15	0.8	NR2E3:XXX:g.72103870G>T:p.G56W	Q9Y5X4-2
72103870	G	A	NR2E3	snv	#ff0000	15	0.8	NR2E3:XXX:g.72103870G>A:p.G56R	Q9Y5X4-2
216363685	C	T	USH2A	snv	#ff0000	1	0.8	USH2A:XXX:g.216363685C>T:p.E1426K	O75445
38145791	C	A	RPGR	snv	#ff0000	X	0.8	RPGR:XXX:g.38145791C>A:p.E821X	Q92834-6
68904977	A	G	RPE65	snv	#ff0000	1	0.8	RPE65:XXX:g.68904977A>G:p.F252S	Q16518
64436439	C	G	EYS	snv	#ff0000	6	0.8	EYS:XXX:g.64436439C>G:p.A2736P	Q5T1H1
216595678	T	G	USH2A	snv	#ff0000	1	0.8	USH2A:XXX:g.216595678T>G:p.M1L	O75445
216595678	T	C	USH2A	snv	#ff0000	1	0.8	USH2A:XXX:g.216595678T>C:p.M1V	O75445
216373460	A	C	USH2A	snv	#ff0000	1	0.8	USH2A:XXX:g.216373460A>C:p.I1107S	O75445
216373460	A	C	USH2A-AS1	snv	#ff0000	1	0.8	USH2A-AS1:XXX:g.216373460A>C:p.I1107S	O75445
64487936	T	C	EYS	snv	#ff0000	6	0.8	EYS:XXX:g.64487936T>C:p.N2621D	Q5T1H1
27681705	G	C	IFT172	snv	#ff0000	2	0.8	IFT172:XXX:g.27681705G>C:p.R940G	Q9UG01
27681705	G	A	IFT172	snv	#ff0000	2	0.8	IFT172:XXX:g.27681705G>A:p.R940W	Q9UG01
619706	C	A	PDE6B	snv	#ff0000	4	0.8	PDE6B:XXX:g.619706C>A:p.Y97X	P35913
68896812	C	A	RPE65	snv	#ff0000	1	0.8	RPE65:XXX:g.68896812C>A:p.E462D	Q16518
129251222	T	G	RHO	snv	#ff0000	3	0.8	RHO:XXX:g.129251222T>G:p.F220C	P08100
62067435	G	A	FAM161A	snv	#ff0000	2	0.8	FAM161A:XXX:g.62067435G>A:p.T235I	Q3B820
62067435	G	T	FAM161A	snv	#ff0000	2	0.8	FAM161A:XXX:g.62067435G>T:p.T235K	Q3B820
216591921	G	A	USH2A	snv	#ff0000	1	0.8	USH2A:XXX:g.216591921G>A:p.P196S	O75445
197446945	A	G	CRB1	snv	#ff0000	1	0.8	CRB1:XXX:g.197446945A>G:p.K850R	P82279-3
64436438	G	A	EYS	snv	#ff0000	6	0.8	EYS:XXX:g.64436438G>A:p.A2736V	Q5T1H1
62081028	T	C	FAM161A	snv	#ff0000	2	0.8	FAM161A:XXX:g.62081028T>C:p.E50G	Q3B820
62067549	T	C	FAM161A	snv	#ff0000	2	0.8	FAM161A:XXX:g.62067549T>C:p.E197G	Q3B820
38145143	C	T	RPGR	snv	#ff0000	X	0.8	RPGR:XXX:g.38145143C>T:p.E1037K	Q92834-6
38145143	C	A	RPGR	snv	#ff0000	X	0.8	RPGR:XXX:g.38145143C>A:p.E1037X	Q92834-6
660382	C	A	PDE6B	snv	#ff0000	4	0.8	PDE6B:XXX:g.660382C>A:p.F777L	P35913
27672381	C	G	IFT172	snv	#ff0000	2	0.8	IFT172:XXX:g.27672381C>G:p.Q1403H	Q9UG01
216592020	A	G	USH2A	snv	#ff0000	1	0.8	USH2A:XXX:g.216592020A>G:p.C163R	O75445
65767589	A	T	EYS	snv	#ff0000	6	0.8	EYS:XXX:g.65767589A>T:p.C685X	Q5T1H1
68193700	C	A	RDH12	snv	#ff0000	14	0.8	RDH12:XXX:g.68193700C>A:p.H151N	Q96NR8
68193700	C	G	RDH12	snv	#ff0000	14	0.8	RDH12:XXX:g.68193700C>G:p.H151D	Q96NR8
27700932	T	G	IFT172	snv	#ff0000	2	0.8	IFT172:XXX:g.27700932T>G:p.E366A	Q9UG01-3
62065673	C	T	FAM161A	snv	#ff0000	2	0.8	FAM161A:XXX:g.62065673C>T:p.R584K	Q3B820-3
27684688	C	T	IFT172	snv	#ff0000	2	0.8	IFT172:XXX:g.27684688C>T:p.A711T	Q9UG01
62067121	T	C	FAM161A	snv	#ff0000	2	0.8	FAM161A:XXX:g.62067121T>C:p.K340E	Q3B820
27679481	C	T	IFT172	snv	#ff0000	2	0.8	IFT172:XXX:g.27679481C>T:p.V1090M	Q9UG01
197297905	G	A	CRB1	snv	#ff0000	1	0.8	CRB1:XXX:g.197297905G>A:p.G142R	P82279-2
197297905	G	T	CRB1	snv	#ff0000	1	0.8	CRB1:XXX:g.197297905G>T:p.G142X	P82279-2
197396761	G	C	CRB1	snv	#ff0000	1	0.8	CRB1:XXX:g.197396761G>C:p.R700P	P82279-2
197396761	G	A	CRB1	snv	#ff0000	1	0.8	CRB1:XXX:g.197396761G>A:p.R700H	P82279-2
27681690	T	C	IFT172	snv	#ff0000	2	0.8	IFT172:XXX:g.27681690T>C:p.I945V	Q9UG01
62063210	G	C	FAM161A	snv	#ff0000	2	0.8	FAM161A:XXX:g.62063210G>C:p.R596G	Q3B820
62063210	G	A	FAM161A	snv	#ff0000	2	0.8	FAM161A:XXX:g.62063210G>A:p.R596X	Q3B820
68904706	G	A	RPE65	snv	#ff0000	1	0.8	RPE65:XXX:g.68904706G>A:p.T306I	Q16518
68910508	C	T	RPE65	snv	#ff0000	1	0.8	RPE65:XXX:g.68910508C>T:p.E102K	Q16518
68910508	C	A	RPE65	snv	#ff0000	1	0.8	RPE65:XXX:g.68910508C>A:p.E102X	Q16518
197297989	T	C	CRB1	snv	#ff0000	1	0.8	CRB1:XXX:g.197297989T>C:p.Y170H	P82279-2
27669209	G	A	IFT172	snv	#ff0000	2	0.8	IFT172:XXX:g.27669209G>A:p.A1558V	Q9UG01
27669209	G	A	KRTCAP3	snv	#ff0000	2	0.8	KRTCAP3:XXX:g.27669209G>A:p.A1558V	Q9UG01
68904981	C	T	RPE65	snv	#ff0000	1	0.8	RPE65:XXX:g.68904981C>T:p.V251I	Q16518
216172323	G	T	USH2A	snv	#ff0000	1	0.8	USH2A:XXX:g.216172323G>T:p.T2188K	O75445
647723	G	A	PDE6B	snv	#ff0000	4	0.8	PDE6B:XXX:g.647723G>A:p.R265Q	P35913
647723	G	A	PDE6B-AS1	snv	#ff0000	4	0.8	PDE6B-AS1:XXX:g.647723G>A:p.R265Q	P35913
216371854	C	A	USH2A	snv	#ff0000	1	0.8	USH2A:XXX:g.216371854C>A:p.R1295L	O75445
216371854	C	A	USH2A-AS1	snv	#ff0000	1	0.8	USH2A-AS1:XXX:g.216371854C>A:p.R1295L	O75445
216371854	C	T	USH2A	snv	#ff0000	1	0.8	USH2A:XXX:g.216371854C>T:p.R1295Q	O75445
216371854	C	T	USH2A-AS1	snv	#ff0000	1	0.8	USH2A-AS1:XXX:g.216371854C>T:p.R1295Q	O75445
216538426	A	C	USH2A	snv	#ff0000	1	0.8	USH2A:XXX:g.216538426A>C:p.V218G	O75445
216538426	A	T	USH2A	snv	#ff0000	1	0.8	USH2A:XXX:g.216538426A>T:p.V218E	O75445
197313554	T	G	CRB1	snv	#ff0000	1	0.8	CRB1:XXX:g.197313554T>G:p.C266G	F5H0L2
197313554	T	A	CRB1	snv	#ff0000	1	0.8	CRB1:XXX:g.197313554T>A:p.C266S	F5H0L2
65149147	T	C	EYS	snv	#ff0000	6	0.8	EYS:XXX:g.65149147T>C:p.S1915G	Q5T1H1
135715991	G	A	AHI1	snv	#ff0000	6	0.8	AHI1:XXX:g.135715991G>A:p.S1011L	Q8N157-2
135715991	G	C	AHI1	snv	#ff0000	6	0.8	AHI1:XXX:g.135715991G>C:p.S1011X	Q8N157-2
216246549	T	G	USH2A	snv	#ff0000	1	0.8	USH2A:XXX:g.216246549T>G:p.D1889A	O75445
216246549	T	G	USH2A-AS2	snv	#ff0000	1	0.8	USH2A-AS2:XXX:g.216246549T>G:p.D1889A	O75445
216246549	T	C	USH2A	snv	#ff0000	1	0.8	USH2A:XXX:g.216246549T>C:p.D1889G	O75445
216246549	T	C	USH2A-AS2	snv	#ff0000	1	0.8	USH2A-AS2:XXX:g.216246549T>C:p.D1889G	O75445
197398741	G	A	CRB1	snv	#ff0000	1	0.8	CRB1:XXX:g.197398741G>A:p.E923K	P82279-2
216173831	C	G	USH2A	snv	#ff0000	1	0.8	USH2A:XXX:g.216173831C>G:p.W2133C	O75445
216173831	C	A	USH2A	snv	#ff0000	1	0.8	USH2A:XXX:g.216173831C>A:p.W2133C	O75445
216173831	C	T	USH2A	snv	#ff0000	1	0.8	USH2A:XXX:g.216173831C>T:p.W2133X	O75445
216373196	C	T	USH2A	snv	#ff0000	1	0.8	USH2A:XXX:g.216373196C>T:p.C1195Y	O75445
216373196	C	T	USH2A-AS1	snv	#ff0000	1	0.8	USH2A-AS1:XXX:g.216373196C>T:p.C1195Y	O75445
216373196	C	G	USH2A	snv	#ff0000	1	0.8	USH2A:XXX:g.216373196C>G:p.C1195S	O75445
216373196	C	G	USH2A-AS1	snv	#ff0000	1	0.8	USH2A-AS1:XXX:g.216373196C>G:p.C1195S	O75445
216373196	C	A	USH2A	snv	#ff0000	1	0.8	USH2A:XXX:g.216373196C>A:p.C1195F	O75445
216373196	C	A	USH2A-AS1	snv	#ff0000	1	0.8	USH2A-AS1:XXX:g.216373196C>A:p.C1195F	O75445
27668618	A	C	IFT172	snv	#ff0000	2	0.8	IFT172:XXX:g.27668618A>C:p.H1636Q	Q9UG01
27668618	A	C	KRTCAP3	snv	#ff0000	2	0.8	KRTCAP3:XXX:g.27668618A>C:p.H1636Q	Q9UG01
62063192	C	T	FAM161A	snv	#ff0000	2	0.8	FAM161A:XXX:g.62063192C>T:p.E602K	Q3B820
197297888	G	A	CRB1	snv	#ff0000	1	0.8	CRB1:XXX:g.197297888G>A:p.C136Y	P82279-2
197297888	G	T	CRB1	snv	#ff0000	1	0.8	CRB1:XXX:g.197297888G>T:p.C136F	P82279-2
68906619	C	T	RPE65	snv	#ff0000	1	0.8	RPE65:XXX:g.68906619C>T:p.G187E	Q16518
216420190	C	T	USH2A	snv	#ff0000	1	0.8	USH2A:XXX:g.216420190C>T:p.C849Y	O75445
94487251	G	T	ABCA4	snv	#ff0000	1	0.8	ABCA4:XXX:g.94487251G>T:p.A390D	F6TT59
197390975	A	G	CRB1	snv	#ff0000	1	0.8	CRB1:XXX:g.197390975A>G:p.K673E	P82279-2
68192801	C	A	RDH12	snv	#ff0000	14	0.8	RDH12:XXX:g.68192801C>A:p.A126E	Q96NR8
68192801	C	T	RDH12	snv	#ff0000	14	0.8	RDH12:XXX:g.68192801C>T:p.A126V	Q96NR8
27672926	C	T	IFT172	snv	#ff0000	2	0.8	IFT172:XXX:g.27672926C>T:p.R1330H	Q9UG01
38145842	T	C	RPGR	snv	#ff0000	X	0.8	RPGR:XXX:g.38145842T>C:p.R804G	Q92834-6
38145842	T	A	RPGR	snv	#ff0000	X	0.8	RPGR:XXX:g.38145842T>A:p.R804X	Q92834-6
68904634	C	T	RPE65	snv	#ff0000	1	0.8	RPE65:XXX:g.68904634C>T:p.C330Y	Q16518
66044872	C	A	EYS	snv	#ff0000	6	0.8	EYS:XXX:g.66044872C>A:p.R589S	Q5T1H1-4
62067541	T	C	FAM161A	snv	#ff0000	2	0.8	FAM161A:XXX:g.62067541T>C:p.N200D	Q3B820
27707979	T	C	IFT172	snv	#ff0000	2	0.8	IFT172:XXX:g.27707979T>C:p.M68V	Q9UG01-3
215932063	C	G	USH2A	snv	#ff0000	1	0.8	USH2A:XXX:g.215932063C>G:p.G3755R	O75445
197411417	G	C	CRB1	snv	#ff0000	1	0.8	CRB1:XXX:g.197411417G>C:p.V798L	P82279-2
197411417	G	A	CRB1	snv	#ff0000	1	0.8	CRB1:XXX:g.197411417G>A:p.V798M	P82279-2
65300796	A	G	EYS	snv	#ff0000	6	0.8	EYS:XXX:g.65300796A>G:p.L1655S	Q5T1H1
62067223	G	A	FAM161A	snv	#ff0000	2	0.8	FAM161A:XXX:g.62067223G>A:p.R306W	Q3B820
197404195	A	G	CRB1	snv	#ff0000	1	0.8	CRB1:XXX:g.197404195A>G:p.T1044A	P82279-2
27676860	T	C	IFT172	snv	#ff0000	2	0.8	IFT172:XXX:g.27676860T>C:p.N1234D	Q9UG01
27676860	T	A	IFT172	snv	#ff0000	2	0.8	IFT172:XXX:g.27676860T>A:p.N1234Y	Q9UG01
27676860	T	G	IFT172	snv	#ff0000	2	0.8	IFT172:XXX:g.27676860T>G:p.N1234H	Q9UG01
27667337	A	C	IFT172	snv	#ff0000	2	0.8	IFT172:XXX:g.27667337A>C:p.C1738G	Q9UG01
27667337	A	C	KRTCAP3	snv	#ff0000	2	0.8	KRTCAP3:XXX:g.27667337A>C:p.C1738G	Q9UG01
652798	G	A	PDE6B	snv	#ff0000	4	0.8	PDE6B:XXX:g.652798G>A:p.E487K	P35913
216496976	G	T	USH2A	snv	#ff0000	1	0.8	USH2A:XXX:g.216496976G>T:p.R464S	O75445
216496976	G	A	USH2A	snv	#ff0000	1	0.8	USH2A:XXX:g.216496976G>A:p.R464C	O75445
197297852	T	C	CRB1	snv	#ff0000	1	0.8	CRB1:XXX:g.197297852T>C:p.I124T	P82279-2
197297852	T	A	CRB1	snv	#ff0000	1	0.8	CRB1:XXX:g.197297852T>A:p.I124N	P82279-2
197297719	C	G	CRB1	snv	#ff0000	1	0.8	CRB1:XXX:g.197297719C>G:p.Q80E	P82279-2
215847544	C	G	USH2A	snv	#ff0000	1	0.8	USH2A:XXX:g.215847544C>G:p.R4570P	O75445
215847544	C	T	USH2A	snv	#ff0000	1	0.8	USH2A:XXX:g.215847544C>T:p.R4570H	O75445
215990490	A	T	USH2A	snv	#ff0000	1	0.8	USH2A:XXX:g.215990490A>T:p.I3140N	O75445
68193731	G	C	RDH12	snv	#ff0000	14	0.8	RDH12:XXX:g.68193731G>C:p.R161P	Q96NR8
68193731	G	T	RDH12	snv	#ff0000	14	0.8	RDH12:XXX:g.68193731G>T:p.R161L	Q96NR8
68193731	G	A	RDH12	snv	#ff0000	14	0.8	RDH12:XXX:g.68193731G>A:p.R161Q	Q96NR8
38145491	C	G	RPGR	snv	#ff0000	X	0.8	RPGR:XXX:g.38145491C>G:p.G921R	Q92834-6
216595495	C	A	USH2A	snv	#ff0000	1	0.8	USH2A:XXX:g.216595495C>A:p.D62Y	O75445
216595495	C	T	USH2A	snv	#ff0000	1	0.8	USH2A:XXX:g.216595495C>T:p.D62N	O75445
27702990	C	T	IFT172	snv	#ff0000	2	0.8	IFT172:XXX:g.27702990C>T:p.R271Q	Q9UG01-3
215848120	G	A	USH2A	snv	#ff0000	1	0.8	USH2A:XXX:g.215848120G>A:p.P4378L	O75445
94471025	C	G	ABCA4	snv	#ff0000	1	0.8	ABCA4:XXX:g.94471025C>G:p.R832P	F6TT59
94471025	C	T	ABCA4	snv	#ff0000	1	0.8	ABCA4:XXX:g.94471025C>T:p.R832Q	F6TT59
62067196	T	A	FAM161A	snv	#ff0000	2	0.8	FAM161A:XXX:g.62067196T>A:p.K315X	Q3B820
197313449	C	T	CRB1	snv	#ff0000	1	0.8	CRB1:XXX:g.197313449C>T:p.Q231X	F5H0L2
197411366	A	G	CRB1	snv	#ff0000	1	0.8	CRB1:XXX:g.197411366A>G:p.N781D	P82279-2
197411366	A	C	CRB1	snv	#ff0000	1	0.8	CRB1:XXX:g.197411366A>C:p.N781H	P82279-2
27667892	T	G	IFT172	snv	#ff0000	2	0.8	IFT172:XXX:g.27667892T>G:p.M1717L	Q9UG01
27667892	T	G	KRTCAP3	snv	#ff0000	2	0.8	KRTCAP3:XXX:g.27667892T>G:p.M1717L	Q9UG01
68895610	C	A	RPE65	snv	#ff0000	1	0.8	RPE65:XXX:g.68895610C>A:p.G484V	Q16518
68895610	C	T	RPE65	snv	#ff0000	1	0.8	RPE65:XXX:g.68895610C>T:p.G484D	Q16518
197316487	C	G	CRB1	snv	#ff0000	1	0.8	CRB1:XXX:g.197316487C>G:p.T289R	F5H0L2
197316487	C	A	CRB1	snv	#ff0000	1	0.8	CRB1:XXX:g.197316487C>A:p.T289K	F5H0L2
197316487	C	T	CRB1	snv	#ff0000	1	0.8	CRB1:XXX:g.197316487C>T:p.T289M	F5H0L2
27688626	C	T	IFT172	snv	#ff0000	2	0.8	IFT172:XXX:g.27688626C>T:p.G606S	Q9UG01
94495078	A	G	ABCA4	snv	#ff0000	1	0.8	ABCA4:XXX:g.94495078A>G:p.C280R	F6TT59
216221905	T	G	USH2A	snv	#ff0000	1	0.8	USH2A:XXX:g.216221905T>G:p.H2045P	O75445
216221905	T	A	USH2A	snv	#ff0000	1	0.8	USH2A:XXX:g.216221905T>A:p.H2045L	O75445
216221905	T	C	USH2A	snv	#ff0000	1	0.8	USH2A:XXX:g.216221905T>C:p.H2045R	O75445
27668243	G	C	IFT172	snv	#ff0000	2	0.8	IFT172:XXX:g.27668243G>C:p.P1663R	Q9UG01
27668243	G	C	KRTCAP3	snv	#ff0000	2	0.8	KRTCAP3:XXX:g.27668243G>C:p.P1663R	Q9UG01
27668243	G	A	IFT172	snv	#ff0000	2	0.8	IFT172:XXX:g.27668243G>A:p.P1663L	Q9UG01
27668243	G	A	KRTCAP3	snv	#ff0000	2	0.8	KRTCAP3:XXX:g.27668243G>A:p.P1663L	Q9UG01
197390993	C	G	CRB1	snv	#ff0000	1	0.8	CRB1:XXX:g.197390993C>G:p.Q679E	P82279-2
96958823	C	A	SNRNP200	snv	#ff0000	2	0.8	SNRNP200:XXX:g.96958823C>A:p.V683L	O75643
64791818	C	A	EYS	snv	#ff0000	6	0.8	EYS:XXX:g.64791818C>A:p.E2168X	Q5T1H1
65149236	C	A	EYS	snv	#ff0000	6	0.8	EYS:XXX:g.65149236C>A:p.C1885F	Q5T1H1
66112401	C	T	EYS	snv	#ff0000	6	0.8	EYS:XXX:g.66112401C>T:p.C385Y	Q5T1H1-2
64436517	C	T	EYS	snv	#ff0000	6	0.8	EYS:XXX:g.64436517C>T:p.A2710T	Q5T1H1
64436517	C	A	EYS	snv	#ff0000	6	0.8	EYS:XXX:g.64436517C>A:p.A2710S	Q5T1H1
149310680	G	A	PDE6A	snv	#ff0000	5	0.8	PDE6A:XXX:g.149310680G>A:p.R176X	F1T0K3
149310680	G	A	MFFP2	snv	#ff0000	5	0.8	MFFP2:XXX:g.149310680G>A:p.R176X	F1T0K3
66205201	G	T	EYS	snv	#ff0000	6	0.8	EYS:XXX:g.66205201G>T:p.Q35K	Q5T1H1-2
66205201	G	A	EYS	snv	#ff0000	6	0.8	EYS:XXX:g.66205201G>A:p.Q35X	Q5T1H1-2
68910519	A	G	RPE65	snv	#ff0000	1	0.8	RPE65:XXX:g.68910519A>G:p.I98T	Q16518
129247892	G	T	RHO	snv	#ff0000	3	0.8	RHO:XXX:g.129247892G>T:p.G106W	P08100
129247892	G	A	RHO	snv	#ff0000	3	0.8	RHO:XXX:g.129247892G>A:p.G106R	P08100
129247892	G	C	RHO	snv	#ff0000	3	0.8	RHO:XXX:g.129247892G>C:p.G106R	P08100
68906672	G	T	RPE65	snv	#ff0000	1	0.8	RPE65:XXX:g.68906672G>T:p.C169X	Q16518
150690352	A	C	CLRN1	snv	#ff0000	3	0.8	CLRN1:XXX:g.150690352A>C:p.N48K	C9JYI2
150690352	A	C	CLRN1-AS1	snv	#ff0000	3	0.8	CLRN1-AS1:XXX:g.150690352A>C:p.N48K	C9JYI2
68905268	C	T	RPE65	snv	#ff0000	1	0.8	RPE65:XXX:g.68905268C>T:p.R234Q	Q16518
68905268	C	A	RPE65	snv	#ff0000	1	0.8	RPE65:XXX:g.68905268C>A:p.R234L	Q16518
215847922	G	C	USH2A	snv	#ff0000	1	0.8	USH2A:XXX:g.215847922G>C:p.P4444R	O75445
215847922	G	A	USH2A	snv	#ff0000	1	0.8	USH2A:XXX:g.215847922G>A:p.P4444L	O75445
66063502	G	T	EYS	snv	#ff0000	6	0.8	EYS:XXX:g.66063502G>T:p.C436X	Q5T1H1-2
66063489	T	G	EYS	snv	#ff0000	6	0.8	EYS:XXX:g.66063489T>G:p.T441P	Q5T1H1-2
47939670	T	C	CNGA1	snv	#ff0000	4	0.8	CNGA1:XXX:g.47939670T>C:p.M350V	P29973
47939670	T	C	LOC101927157	snv	#ff0000	4	0.8	LOC101927157:XXX:g.47939670T>C:p.M350V	P29973
65301614	G	T	EYS	snv	#ff0000	6	0.8	EYS:XXX:g.65301614G>T:p.F1382L	Q5T1H1
197390384	A	G	CRB1	snv	#ff0000	1	0.8	CRB1:XXX:g.197390384A>G:p.T476A	P82279-2
66200517	A	G	EYS	snv	#ff0000	6	0.8	EYS:XXX:g.66200517A>G:p.F278L	Q5T1H1-2
129249868	C	T	RHO	snv	#ff0000	3	0.8	RHO:XXX:g.129249868C>T:p.P171S	P08100
68903976	A	G	RPE65	snv	#ff0000	1	0.8	RPE65:XXX:g.68903976A>G:p.L341S	Q16518
64436415	A	G	EYS	snv	#ff0000	6	0.8	EYS:XXX:g.64436415A>G:p.S2744P	Q5T1H1
94574205	G	C	ABCA4	snv	#ff0000	1	0.8	ABCA4:XXX:g.94574205G>C:p.R124G	P78363
94574205	G	A	ABCA4	snv	#ff0000	1	0.8	ABCA4:XXX:g.94574205G>A:p.R124C	P78363
38145992	C	A	RPGR	snv	#ff0000	X	0.8	RPGR:XXX:g.38145992C>A:p.E754X	Q92834-6
216424275	C	T	USH2A	snv	#ff0000	1	0.8	USH2A:XXX:g.216424275C>T:p.G713S	O75445
216424275	C	G	USH2A	snv	#ff0000	1	0.8	USH2A:XXX:g.216424275C>G:p.G713R	O75445
64431559	T	C	PHF3	snv	#ff0000	6	0.8	PHF3:XXX:g.64431559T>C:p.R2790G	Q5T1H1
64431559	T	C	EYS	snv	#ff0000	6	0.8	EYS:XXX:g.64431559T>C:p.R2790G	Q5T1H1
216497511	T	G	USH2A	snv	#ff0000	1	0.8	USH2A:XXX:g.216497511T>G:p.N443H	O75445
216497511	T	C	USH2A	snv	#ff0000	1	0.8	USH2A:XXX:g.216497511T>C:p.N443D	O75445
65303112	G	T	EYS	snv	#ff0000	6	0.8	EYS:XXX:g.65303112G>T:p.Q1259K	Q5T1H1
65303112	G	C	EYS	snv	#ff0000	6	0.8	EYS:XXX:g.65303112G>C:p.Q1259E	Q5T1H1
65303112	G	A	EYS	snv	#ff0000	6	0.8	EYS:XXX:g.65303112G>A:p.Q1259X	Q5T1H1
215963607	G	T	USH2A	snv	#ff0000	1	0.8	USH2A:XXX:g.215963607G>T:p.Q3326K	O75445
215963607	G	A	USH2A	snv	#ff0000	1	0.8	USH2A:XXX:g.215963607G>A:p.Q3326X	O75445
647921	G	A	PDE6B	snv	#ff0000	4	0.8	PDE6B:XXX:g.647921G>A:p.G302D	P35913-2
647921	G	A	PDE6B-AS1	snv	#ff0000	4	0.8	PDE6B-AS1:XXX:g.647921G>A:p.G302D	P35913-2
215901616	C	T	USH2A	snv	#ff0000	1	0.8	USH2A:XXX:g.215901616C>T:p.R3941Q	O75445
68912423	A	G	RPE65	snv	#ff0000	1	0.8	RPE65:XXX:g.68912423A>G:p.F72S	Q16518
27693897	C	A	IFT172	snv	#ff0000	2	0.8	IFT172:XXX:g.27693897C>A:p.Q530H	Q9UG01
64436534	A	C	EYS	snv	#ff0000	6	0.8	EYS:XXX:g.64436534A>C:p.L2704X	Q5T1H1
65301351	T	A	EYS	snv	#ff0000	6	0.8	EYS:XXX:g.65301351T>A:p.E1470V	Q5T1H1
65301811	T	C	EYS	snv	#ff0000	6	0.8	EYS:XXX:g.65301811T>C:p.T1317A	Q5T1H1
38176596	C	T	RPGR	snv	#ff0000	X	0.8	RPGR:XXX:g.38176596C>T:p.G198R	Q92834-2
216373080	T	C	USH2A	snv	#ff0000	1	0.8	USH2A:XXX:g.216373080T>C:p.I1234V	O75445
216373080	T	C	USH2A-AS1	snv	#ff0000	1	0.8	USH2A-AS1:XXX:g.216373080T>C:p.I1234V	O75445
94528266	G	A	ABCA4	snv	#ff0000	1	0.8	ABCA4:XXX:g.94528266G>A:p.R602W	P78363
27708351	G	A	IFT172	snv	#ff0000	2	0.8	IFT172:XXX:g.27708351G>A:p.T20I	Q9UG01-3
65301715	G	A	EYS	snv	#ff0000	6	0.8	EYS:XXX:g.65301715G>A:p.R1349X	Q5T1H1
64516220	C	T	EYS	snv	#ff0000	6	0.8	EYS:XXX:g.64516220C>T:p.G2425E	Q5T1H1
64516220	C	T	SCAT8	snv	#ff0000	6	0.8	SCAT8:XXX:g.64516220C>T:p.G2425E	Q5T1H1
216405335	A	G	USH2A	snv	#ff0000	1	0.8	USH2A:XXX:g.216405335A>G:p.C985R	O75445
216405335	A	G	USH2A-AS1	snv	#ff0000	1	0.8	USH2A-AS1:XXX:g.216405335A>G:p.C985R	O75445
65300805	G	T	EYS	snv	#ff0000	6	0.8	EYS:XXX:g.65300805G>T:p.S1652X	Q5T1H1
65300805	G	C	EYS	snv	#ff0000	6	0.8	EYS:XXX:g.65300805G>C:p.S1652X	Q5T1H1
197411378	T	G	CRB1	snv	#ff0000	1	0.8	CRB1:XXX:g.197411378T>G:p.C785G	P82279-2
197411378	T	A	CRB1	snv	#ff0000	1	0.8	CRB1:XXX:g.197411378T>A:p.C785S	P82279-2
65523295	C	G	EYS	snv	#ff0000	6	0.8	EYS:XXX:g.65523295C>G:p.G1140A	Q5T1H1
65523295	C	T	EYS	snv	#ff0000	6	0.8	EYS:XXX:g.65523295C>T:p.G1140E	Q5T1H1
68896975	A	G	RPE65	snv	#ff0000	1	0.8	RPE65:XXX:g.68896975A>G:p.V443A	Q16518
62066830	T	A	FAM161A	snv	#ff0000	2	0.8	FAM161A:XXX:g.62066830T>A:p.R437X	Q3B820
197404444	G	T	CRB1	snv	#ff0000	1	0.8	CRB1:XXX:g.197404444G>T:p.G1127X	P82279-2
100821698	C	G	VPS13B	snv	#ff0000	8	0.8	VPS13B:XXX:g.100821698C>G:p.Y2679X	Q7Z7G8
64488046	G	C	EYS	snv	#ff0000	6	0.8	EYS:XXX:g.64488046G>C:p.T2584S	Q5T1H1
197396758	A	G	CRB1	snv	#ff0000	1	0.8	CRB1:XXX:g.197396758A>G:p.E699G	P82279-2
197297858	A	G	CRB1	snv	#ff0000	1	0.8	CRB1:XXX:g.197297858A>G:p.H126R	P82279-2
65301708	A	C	EYS	snv	#ff0000	6	0.8	EYS:XXX:g.65301708A>C:p.L1351R	Q5T1H1
64431247	C	T	PHF3	snv	#ff0000	6	0.8	PHF3:XXX:g.64431247C>T:p.G2894S	Q5T1H1
64431247	C	T	EYS	snv	#ff0000	6	0.8	EYS:XXX:g.64431247C>T:p.G2894S	Q5T1H1
619731	C	G	PDE6B	snv	#ff0000	4	0.8	PDE6B:XXX:g.619731C>G:p.L106V	P35913
68905269	G	A	RPE65	snv	#ff0000	1	0.8	RPE65:XXX:g.68905269G>A:p.R234X	Q16518
66112400	A	T	EYS	snv	#ff0000	6	0.8	EYS:XXX:g.66112400A>T:p.C385X	Q5T1H1-2
216074206	G	C	USH2A	snv	#ff0000	1	0.8	USH2A:XXX:g.216074206G>C:p.P2448A	O75445
64940593	C	A	EYS	snv	#ff0000	6	0.8	EYS:XXX:g.64940593C>A:p.D2106Y	Q5T1H1
27706526	C	A	IFT172	snv	#ff0000	2	0.8	IFT172:XXX:g.27706526C>A:p.V135F	Q9UG01-3
27706526	C	T	IFT172	snv	#ff0000	2	0.8	IFT172:XXX:g.27706526C>T:p.V135I	Q9UG01-3
27685971	C	T	IFT172	snv	#ff0000	2	0.8	IFT172:XXX:g.27685971C>T:p.R672Q	Q9UG01
652753	C	T	PDE6B	snv	#ff0000	4	0.8	PDE6B:XXX:g.652753C>T:p.R472C	P35913
216143987	C	T	USH2A	snv	#ff0000	1	0.8	USH2A:XXX:g.216143987C>T:p.G2313S	O75445
216143987	C	G	USH2A	snv	#ff0000	1	0.8	USH2A:XXX:g.216143987C>G:p.G2313R	O75445
216143987	C	A	USH2A	snv	#ff0000	1	0.8	USH2A:XXX:g.216143987C>A:p.G2313C	O75445
65300496	T	G	EYS	snv	#ff0000	6	0.8	EYS:XXX:g.65300496T>G:p.D1755A	Q5T1H1
65300496	T	A	EYS	snv	#ff0000	6	0.8	EYS:XXX:g.65300496T>A:p.D1755V	Q5T1H1
64791847	A	G	EYS	snv	#ff0000	6	0.8	EYS:XXX:g.64791847A>G:p.L2158P	Q5T1H1
150690404	G	C	CLRN1	snv	#ff0000	3	0.8	CLRN1:XXX:g.150690404G>C:p.P31R	C9JYI2
150690404	G	C	CLRN1-AS1	snv	#ff0000	3	0.8	CLRN1-AS1:XXX:g.150690404G>C:p.P31R	C9JYI2
150690404	G	A	CLRN1	snv	#ff0000	3	0.8	CLRN1:XXX:g.150690404G>A:p.P31L	C9JYI2
150690404	G	A	CLRN1-AS1	snv	#ff0000	3	0.8	CLRN1-AS1:XXX:g.150690404G>A:p.P31L	C9JYI2
38145869	C	A	RPGR	snv	#ff0000	X	0.8	RPGR:XXX:g.38145869C>A:p.E795X	Q92834-6
66204849	A	G	EYS	snv	#ff0000	6	0.8	EYS:XXX:g.66204849A>G:p.M152T	Q5T1H1-2
619548	G	A	PDE6B	snv	#ff0000	4	0.8	PDE6B:XXX:g.619548G>A:p.D45N	P35913
27668271	T	C	IFT172	snv	#ff0000	2	0.8	IFT172:XXX:g.27668271T>C:p.M1654V	Q9UG01
27668271	T	C	KRTCAP3	snv	#ff0000	2	0.8	KRTCAP3:XXX:g.27668271T>C:p.M1654V	Q9UG01
216348776	G	A	USH2A	snv	#ff0000	1	0.8	USH2A:XXX:g.216348776G>A:p.T1482I	O75445
197297965	G	A	CRB1	snv	#ff0000	1	0.8	CRB1:XXX:g.197297965G>A:p.V162M	P82279-2
216052142	C	T	USH2A	snv	#ff0000	1	0.8	USH2A:XXX:g.216052142C>T:p.W2841X	O75445
216073517	A	T	USH2A	snv	#ff0000	1	0.8	USH2A:XXX:g.216073517A>T:p.S2498R	O75445
65612373	C	T	EYS	snv	#ff0000	6	0.8	EYS:XXX:g.65612373C>T:p.E888K	Q5T1H1
68195968	A	C	ZFYVE26	snv	#ff0000	14	0.8	ZFYVE26:XXX:g.68195968A>C:p.H240P	Q96NR8
68195968	A	C	RDH12	snv	#ff0000	14	0.8	RDH12:XXX:g.68195968A>C:p.H240P	Q96NR8
68195968	A	G	ZFYVE26	snv	#ff0000	14	0.8	ZFYVE26:XXX:g.68195968A>G:p.H240R	Q96NR8
68195968	A	G	RDH12	snv	#ff0000	14	0.8	RDH12:XXX:g.68195968A>G:p.H240R	Q96NR8
197404646	G	C	CRB1	snv	#ff0000	1	0.8	CRB1:XXX:g.197404646G>C:p.C1194S	P82279-2
197404646	G	T	CRB1	snv	#ff0000	1	0.8	CRB1:XXX:g.197404646G>T:p.C1194F	P82279-2
197404646	G	A	CRB1	snv	#ff0000	1	0.8	CRB1:XXX:g.197404646G>A:p.C1194Y	P82279-2
197297726	G	A	CRB1	snv	#ff0000	1	0.8	CRB1:XXX:g.197297726G>A:p.S82N	P82279-2
64694402	A	C	EYS	snv	#ff0000	6	0.8	EYS:XXX:g.64694402A>C:p.L2310R	Q5T1H1
64694402	A	C	LOC107986608	snv	#ff0000	6	0.8	LOC107986608:XXX:g.64694402A>C:p.L2310R	Q5T1H1
64694402	A	G	EYS	snv	#ff0000	6	0.8	EYS:XXX:g.64694402A>G:p.L2310P	Q5T1H1
64694402	A	G	LOC107986608	snv	#ff0000	6	0.8	LOC107986608:XXX:g.64694402A>G:p.L2310P	Q5T1H1
216221921	A	C	USH2A	snv	#ff0000	1	0.8	USH2A:XXX:g.216221921A>C:p.C2040G	O75445
619728	G	A	PDE6B	snv	#ff0000	4	0.8	PDE6B:XXX:g.619728G>A:p.E105K	P35913
216373131	C	A	USH2A	snv	#ff0000	1	0.8	USH2A:XXX:g.216373131C>A:p.D1217Y	O75445
216373131	C	A	USH2A-AS1	snv	#ff0000	1	0.8	USH2A-AS1:XXX:g.216373131C>A:p.D1217Y	O75445
216373131	C	T	USH2A	snv	#ff0000	1	0.8	USH2A:XXX:g.216373131C>T:p.D1217N	O75445
216373131	C	T	USH2A-AS1	snv	#ff0000	1	0.8	USH2A-AS1:XXX:g.216373131C>T:p.D1217N	O75445
216017805	A	G	USH2A	snv	#ff0000	1	0.8	USH2A:XXX:g.216017805A>G:p.I3030T	O75445
65149114	C	G	EYS	snv	#ff0000	6	0.8	EYS:XXX:g.65149114C>G:p.D1926H	Q5T1H1
62067075	A	C	FAM161A	snv	#ff0000	2	0.8	FAM161A:XXX:g.62067075A>C:p.F355C	Q3B820
66204585	T	C	EYS	snv	#ff0000	6	0.8	EYS:XXX:g.66204585T>C:p.Y240C	Q5T1H1-2
654392	T	A	PDE6B	snv	#ff0000	4	0.8	PDE6B:XXX:g.654392T>A:p.I535N	P35913
68904648	A	C	RPE65	snv	#ff0000	1	0.8	RPE65:XXX:g.68904648A>C:p.I325M	Q16518
215847892	A	T	USH2A	snv	#ff0000	1	0.8	USH2A:XXX:g.215847892A>T:p.V4454D	O75445
94568675	T	C	ABCA4	snv	#ff0000	1	0.8	ABCA4:XXX:g.94568675T>C:p.I156V	P78363
62065740	G	A	FAM161A	snv	#ff0000	2	0.8	FAM161A:XXX:g.62065740G>A:p.R562W	Q3B820-3
27703992	G	T	IFT172	snv	#ff0000	2	0.8	IFT172:XXX:g.27703992G>T:p.R236S	Q9UG01-3
27703992	G	A	IFT172	snv	#ff0000	2	0.8	IFT172:XXX:g.27703992G>A:p.R236C	Q9UG01-3
27703992	G	C	IFT172	snv	#ff0000	2	0.8	IFT172:XXX:g.27703992G>C:p.R236G	Q9UG01-3
27667370	A	G	IFT172	snv	#ff0000	2	0.8	IFT172:XXX:g.27667370A>G:p.C1727R	Q9UG01
27667370	A	G	KRTCAP3	snv	#ff0000	2	0.8	KRTCAP3:XXX:g.27667370A>G:p.C1727R	Q9UG01
27676887	G	A	IFT172	snv	#ff0000	2	0.8	IFT172:XXX:g.27676887G>A:p.R1225W	Q9UG01
27695163	A	G	IFT172	snv	#ff0000	2	0.8	IFT172:XXX:g.27695163A>G:p.L493P	Q9UG01-3
27695163	A	C	IFT172	snv	#ff0000	2	0.8	IFT172:XXX:g.27695163A>C:p.L493R	Q9UG01-3
216243517	T	C	USH2A	snv	#ff0000	1	0.8	USH2A:XXX:g.216243517T>C:p.Y1992C	O75445
197396785	C	T	CRB1	snv	#ff0000	1	0.8	CRB1:XXX:g.197396785C>T:p.P708L	P82279-2
68904703	G	A	RPE65	snv	#ff0000	1	0.8	RPE65:XXX:g.68904703G>A:p.S307F	Q16518
68897228	G	A	RPE65	snv	#ff0000	1	0.8	RPE65:XXX:g.68897228G>A:p.T390I	Q16518
64574102	C	T	EYS	snv	#ff0000	6	0.8	EYS:XXX:g.64574102C>T:p.R2402K	Q5T1H1
68903964	T	C	RPE65	snv	#ff0000	1	0.8	RPE65:XXX:g.68903964T>C:p.N345S	Q16518
216019180	G	A	USH2A	snv	#ff0000	1	0.8	USH2A:XXX:g.216019180G>A:p.T3014I	O75445
216019180	G	T	USH2A	snv	#ff0000	1	0.8	USH2A:XXX:g.216019180G>T:p.T3014N	O75445
216497592	C	T	USH2A	snv	#ff0000	1	0.8	USH2A:XXX:g.216497592C>T:p.A416T	O75445
216497592	C	A	USH2A	snv	#ff0000	1	0.8	USH2A:XXX:g.216497592C>A:p.A416S	O75445
68191854	G	T	RDH12	snv	#ff0000	14	0.8	RDH12:XXX:g.68191854G>T:p.G76W	Q96NR8
68191854	G	A	RDH12	snv	#ff0000	14	0.8	RDH12:XXX:g.68191854G>A:p.G76R	Q96NR8
68191854	G	C	RDH12	snv	#ff0000	14	0.8	RDH12:XXX:g.68191854G>C:p.G76R	Q96NR8
27672405	A	C	IFT172	snv	#ff0000	2	0.8	IFT172:XXX:g.27672405A>C:p.H1395Q	Q9UG01
65301639	C	A	EYS	snv	#ff0000	6	0.8	EYS:XXX:g.65301639C>A:p.R1374L	Q5T1H1
65301639	C	T	EYS	snv	#ff0000	6	0.8	EYS:XXX:g.65301639C>T:p.R1374Q	Q5T1H1
66115250	A	T	EYS	snv	#ff0000	6	0.8	EYS:XXX:g.66115250A>T:p.C291X	Q5T1H1-2
197396678	G	A	CRB1	snv	#ff0000	1	0.8	CRB1:XXX:g.197396678G>A:p.M672I	P82279-2
27682351	C	T	IFT172	snv	#ff0000	2	0.8	IFT172:XXX:g.27682351C>T:p.R894H	Q9UG01
216498864	G	A	USH2A	snv	#ff0000	1	0.8	USH2A:XXX:g.216498864G>A:p.P309L	O75445
197396727	A	G	CRB1	snv	#ff0000	1	0.8	CRB1:XXX:g.197396727A>G:p.S689G	P82279-2
197396727	A	T	CRB1	snv	#ff0000	1	0.8	CRB1:XXX:g.197396727A>T:p.S689C	P82279-2
216221936	A	C	USH2A	snv	#ff0000	1	0.8	USH2A:XXX:g.216221936A>C:p.C2035G	O75445
65523361	A	C	EYS	snv	#ff0000	6	0.8	EYS:XXX:g.65523361A>C:p.I1118S	Q5T1H1
65523361	A	G	EYS	snv	#ff0000	6	0.8	EYS:XXX:g.65523361A>G:p.I1118T	Q5T1H1
27688648	C	G	IFT172	snv	#ff0000	2	0.8	IFT172:XXX:g.27688648C>G:p.E598D	Q9UG01
68912507	C	G	RPE65	snv	#ff0000	1	0.8	RPE65:XXX:g.68912507C>G:p.R44P	Q16518
68912507	C	T	RPE65	snv	#ff0000	1	0.8	RPE65:XXX:g.68912507C>T:p.R44Q	Q16518
197297971	C	T	CRB1	snv	#ff0000	1	0.8	CRB1:XXX:g.197297971C>T:p.Q164X	P82279-2
216040454	G	A	USH2A	snv	#ff0000	1	0.8	USH2A:XXX:g.216040454G>A:p.R2914X	O75445
27670477	C	T	IFT172	snv	#ff0000	2	0.8	IFT172:XXX:g.27670477C>T:p.E1522K	Q9UG01
216371711	T	G	USH2A	snv	#ff0000	1	0.8	USH2A:XXX:g.216371711T>G:p.N1343H	O75445
216371711	T	G	USH2A-AS1	snv	#ff0000	1	0.8	USH2A-AS1:XXX:g.216371711T>G:p.N1343H	O75445
27681025	C	T	IFT172	snv	#ff0000	2	0.8	IFT172:XXX:g.27681025C>T:p.M981I	Q9UG01
64472413	A	T	EYS	snv	#ff0000	6	0.8	EYS:XXX:g.64472413A>T:p.L2671X	Q5T1H1
215848835	A	C	USH2A	snv	#ff0000	1	0.8	USH2A:XXX:g.215848835A>C:p.C4140G	O75445
65300516	T	G	EYS	snv	#ff0000	6	0.8	EYS:XXX:g.65300516T>G:p.L1748F	Q5T1H1
66205191	G	C	EYS	snv	#ff0000	6	0.8	EYS:XXX:g.66205191G>C:p.S38X	Q5T1H1-2
66205191	G	T	EYS	snv	#ff0000	6	0.8	EYS:XXX:g.66205191G>T:p.S38X	Q5T1H1-2
65612039	T	C	EYS	snv	#ff0000	6	0.8	EYS:XXX:g.65612039T>C:p.K938R	Q5T1H1
65016942	T	C	EYS	snv	#ff0000	6	0.8	EYS:XXX:g.65016942T>C:p.I2038V	Q5T1H1
38176586	T	A	RPGR	snv	#ff0000	X	0.8	RPGR:XXX:g.38176586T>A:p.H201L	Q92834-2
27685989	A	G	IFT172	snv	#ff0000	2	0.8	IFT172:XXX:g.27685989A>G:p.I666T	Q9UG01
197325995	T	A	CRB1	snv	#ff0000	1	0.8	CRB1:XXX:g.197325995T>A:p.N341K	P82279-2
64472510	C	G	EYS	snv	#ff0000	6	0.8	EYS:XXX:g.64472510C>G:p.G2639R	Q5T1H1
64472510	C	A	EYS	snv	#ff0000	6	0.8	EYS:XXX:g.64472510C>A:p.G2639W	Q5T1H1
64472510	C	T	EYS	snv	#ff0000	6	0.8	EYS:XXX:g.64472510C>T:p.G2639R	Q5T1H1
62066656	G	A	FAM161A	snv	#ff0000	2	0.8	FAM161A:XXX:g.62066656G>A:p.R495C	Q3B820
216017636	C	A	USH2A	snv	#ff0000	1	0.8	USH2A:XXX:g.216017636C>A:p.Q3086H	O75445
65622553	C	T	EYS	snv	#ff0000	6	0.8	EYS:XXX:g.65622553C>T:p.G822D	Q5T1H1
65300131	G	A	EYS	snv	#ff0000	6	0.8	EYS:XXX:g.65300131G>A:p.R1877W	Q5T1H1
62067042	C	A	FAM161A	snv	#ff0000	2	0.8	FAM161A:XXX:g.62067042C>A:p.G366V	Q3B820
68906643	G	C	RPE65	snv	#ff0000	1	0.8	RPE65:XXX:g.68906643G>C:p.A179G	Q16518
68906643	G	A	RPE65	snv	#ff0000	1	0.8	RPE65:XXX:g.68906643G>A:p.A179V	Q16518
216424381	C	A	USH2A	snv	#ff0000	1	0.8	USH2A:XXX:g.216424381C>A:p.Q677H	O75445
65303172	C	A	EYS	snv	#ff0000	6	0.8	EYS:XXX:g.65303172C>A:p.E1239X	Q5T1H1
216373385	C	T	USH2A	snv	#ff0000	1	0.8	USH2A:XXX:g.216373385C>T:p.G1132D	O75445
216373385	C	T	USH2A-AS1	snv	#ff0000	1	0.8	USH2A-AS1:XXX:g.216373385C>T:p.G1132D	O75445
65098702	T	G	EYS	snv	#ff0000	6	0.8	EYS:XXX:g.65098702T>G:p.T1987P	Q5T1H1
215955488	C	T	USH2A	snv	#ff0000	1	0.8	USH2A:XXX:g.215955488C>T:p.G3546R	O75445
215955488	C	A	USH2A	snv	#ff0000	1	0.8	USH2A:XXX:g.215955488C>A:p.G3546X	O75445
197297993	C	G	CRB1	snv	#ff0000	1	0.8	CRB1:XXX:g.197297993C>G:p.S171C	P82279-2
216405452	T	C	USH2A	snv	#ff0000	1	0.8	USH2A:XXX:g.216405452T>C:p.T946A	O75445
216405452	T	C	USH2A-AS1	snv	#ff0000	1	0.8	USH2A-AS1:XXX:g.216405452T>C:p.T946A	O75445
62066811	G	A	FAM161A	snv	#ff0000	2	0.8	FAM161A:XXX:g.62066811G>A:p.S443L	Q3B820
38182180	A	T	RPGR	snv	#ff0000	X	0.8	RPGR:XXX:g.38182180A>T:p.M58K	Q92834-2
66094360	C	A	EYS	snv	#ff0000	6	0.8	EYS:XXX:g.66094360C>A:p.E406D	Q5T1H1-2
65300517	A	T	EYS	snv	#ff0000	6	0.8	EYS:XXX:g.65300517A>T:p.L1748X	Q5T1H1
216260105	A	G	USH2A	snv	#ff0000	1	0.8	USH2A:XXX:g.216260105A>G:p.L1648P	O75445
216260105	A	G	USH2A-AS2	snv	#ff0000	1	0.8	USH2A-AS2:XXX:g.216260105A>G:p.L1648P	O75445
216348603	C	T	USH2A	snv	#ff0000	1	0.8	USH2A:XXX:g.216348603C>T:p.D1540N	O75445
197297987	G	A	CRB1	snv	#ff0000	1	0.8	CRB1:XXX:g.197297987G>A:p.G169D	P82279-2
216420457	T	C	USH2A	snv	#ff0000	1	0.8	USH2A:XXX:g.216420457T>C:p.N760S	O75445
68192786	T	C	RDH12	snv	#ff0000	14	0.8	RDH12:XXX:g.68192786T>C:p.I121T	Q96NR8
215847677	G	A	USH2A	snv	#ff0000	1	0.8	USH2A:XXX:g.215847677G>A:p.R4526X	O75445
68910517	C	T	RPE65	snv	#ff0000	1	0.8	RPE65:XXX:g.68910517C>T:p.V99I	Q16518
129249761	G	A	RHO	snv	#ff0000	3	0.8	RHO:XXX:g.129249761G>A:p.R135Q	P08100
129249761	G	T	RHO	snv	#ff0000	3	0.8	RHO:XXX:g.129249761G>T:p.R135L	P08100
68896818	C	T	RPE65	snv	#ff0000	1	0.8	RPE65:XXX:g.68896818C>T:p.W460X	Q16518
155665641	C	T	LRAT	snv	#ff0000	4	0.8	LRAT:XXX:g.155665641C>T:p.R55W	D6RC94
155665641	C	G	LRAT	snv	#ff0000	4	0.8	LRAT:XXX:g.155665641C>G:p.R55G	D6RC94
66299163	G	A	BBS1	snv	#ff0000	11	0.8	BBS1:XXX:g.66299163G>A:p.E586K	Q8NFJ9
66299163	G	A	ZDHHC24	snv	#ff0000	11	0.8	ZDHHC24:XXX:g.66299163G>A:p.E586K	Q8NFJ9
66299163	G	T	BBS1	snv	#ff0000	11	0.8	BBS1:XXX:g.66299163G>T:p.E586X	Q8NFJ9
66299163	G	T	ZDHHC24	snv	#ff0000	11	0.8	ZDHHC24:XXX:g.66299163G>T:p.E586X	Q8NFJ9
216173832	C	T	USH2A	snv	#ff0000	1	0.8	USH2A:XXX:g.216173832C>T:p.W2133X	O75445
47939651	C	T	CNGA1	snv	#ff0000	4	0.8	CNGA1:XXX:g.47939651C>T:p.R356K	P29973
47939651	C	T	LOC101927157	snv	#ff0000	4	0.8	LOC101927157:XXX:g.47939651C>T:p.R356K	P29973
47939651	C	A	CNGA1	snv	#ff0000	4	0.8	CNGA1:XXX:g.47939651C>A:p.R356I	P29973
47939651	C	A	LOC101927157	snv	#ff0000	4	0.8	LOC101927157:XXX:g.47939651C>A:p.R356I	P29973
64430575	A	G	PHF3	snv	#ff0000	6	0.8	PHF3:XXX:g.64430575A>G:p.F3118L	Q5T1H1
64430575	A	G	EYS	snv	#ff0000	6	0.8	EYS:XXX:g.64430575A>G:p.F3118L	Q5T1H1
65146091	C	T	EYS	snv	#ff0000	6	0.8	EYS:XXX:g.65146091C>T:p.G1968E	Q5T1H1
62067454	G	A	FAM161A	snv	#ff0000	2	0.8	FAM161A:XXX:g.62067454G>A:p.R229X	Q3B820
66204621	C	T	EYS	snv	#ff0000	6	0.8	EYS:XXX:g.66204621C>T:p.C228Y	Q5T1H1-2
66204621	C	A	EYS	snv	#ff0000	6	0.8	EYS:XXX:g.66204621C>A:p.C228F	Q5T1H1-2
197404202	G	T	CRB1	snv	#ff0000	1	0.8	CRB1:XXX:g.197404202G>T:p.S1046I	P82279-2
647668	T	A	PDE6B	snv	#ff0000	4	0.8	PDE6B:XXX:g.647668T>A:p.F247I	P35913
647668	T	A	PDE6B-AS1	snv	#ff0000	4	0.8	PDE6B-AS1:XXX:g.647668T>A:p.F247I	P35913
65303199	A	T	EYS	snv	#ff0000	6	0.8	EYS:XXX:g.65303199A>T:p.C1230S	Q5T1H1
216538325	C	T	USH2A	snv	#ff0000	1	0.8	USH2A:XXX:g.216538325C>T:p.G252S	O75445
216538325	C	A	USH2A	snv	#ff0000	1	0.8	USH2A:XXX:g.216538325C>A:p.G252C	O75445
38158275	A	C	RPGR	snv	#ff0000	X	0.8	RPGR:XXX:g.38158275A>C:p.Y393X	Q92834-2
65622422	A	G	EYS	snv	#ff0000	6	0.8	EYS:XXX:g.65622422A>G:p.C866R	Q5T1H1
65596632	T	C	EYS	snv	#ff0000	6	0.8	EYS:XXX:g.65596632T>C:p.R984G	Q5T1H1
38144795	A	T	RPGR	snv	#ff0000	X	0.8	RPGR:XXX:g.38144795A>T:p.X1153K	Q92834-6
38163915	C	A	RPGR	snv	#ff0000	X	0.8	RPGR:XXX:g.38163915C>A:p.G303X	Q92834-2
216420277	T	C	USH2A	snv	#ff0000	1	0.8	USH2A:XXX:g.216420277T>C:p.N820S	O75445
68897192	C	T	RPE65	snv	#ff0000	1	0.8	RPE65:XXX:g.68897192C>T:p.W402X	Q16518
197398717	T	C	CRB1	snv	#ff0000	1	0.8	CRB1:XXX:g.197398717T>C:p.C915R	P82279-2
216011349	G	T	USH2A	snv	#ff0000	1	0.8	USH2A:XXX:g.216011349G>T:p.R3119S	O75445
216011349	G	A	USH2A	snv	#ff0000	1	0.8	USH2A:XXX:g.216011349G>A:p.R3119C	O75445
62067292	G	C	FAM161A	snv	#ff0000	2	0.8	FAM161A:XXX:g.62067292G>C:p.R283G	Q3B820
62067292	G	A	FAM161A	snv	#ff0000	2	0.8	FAM161A:XXX:g.62067292G>A:p.R283X	Q3B820
197398711	G	C	CRB1	snv	#ff0000	1	0.8	CRB1:XXX:g.197398711G>C:p.A913P	P82279-2
197398711	G	A	CRB1	snv	#ff0000	1	0.8	CRB1:XXX:g.197398711G>A:p.A913T	P82279-2
216108102	C	G	USH2A	snv	#ff0000	1	0.8	USH2A:XXX:g.216108102C>G:p.V2386L	O75445
216108102	C	A	USH2A	snv	#ff0000	1	0.8	USH2A:XXX:g.216108102C>A:p.V2386F	O75445
197404630	G	C	CRB1	snv	#ff0000	1	0.8	CRB1:XXX:g.197404630G>C:p.V1189L	P82279-2
65301042	T	G	EYS	snv	#ff0000	6	0.8	EYS:XXX:g.65301042T>G:p.Q1573P	Q5T1H1
197411351	T	C	CRB1	snv	#ff0000	1	0.8	CRB1:XXX:g.197411351T>C:p.C776R	P82279-2
197411351	T	A	CRB1	snv	#ff0000	1	0.8	CRB1:XXX:g.197411351T>A:p.C776S	P82279-2
66115231	A	C	EYS	snv	#ff0000	6	0.8	EYS:XXX:g.66115231A>C:p.C298G	Q5T1H1-2
62054266	G	A	FAM161A	snv	#ff0000	2	0.8	FAM161A:XXX:g.62054266G>A:p.T660M	Q3B820
216348584	A	G	USH2A	snv	#ff0000	1	0.8	USH2A:XXX:g.216348584A>G:p.V1546A	O75445-2
197298003	T	A	CRB1	snv	#ff0000	1	0.8	CRB1:XXX:g.197298003T>A:p.C174X	P82279-2
215955490	C	T	USH2A	snv	#ff0000	1	0.8	USH2A:XXX:g.215955490C>T:p.R3545Q	O75445
215914728	G	T	USH2A	snv	#ff0000	1	0.8	USH2A:XXX:g.215914728G>T:p.Y3900X	O75445
216144016	G	T	USH2A	snv	#ff0000	1	0.8	USH2A:XXX:g.216144016G>T:p.S2303Y	O75445
216144016	G	A	USH2A	snv	#ff0000	1	0.8	USH2A:XXX:g.216144016G>A:p.S2303F	O75445
94528167	G	A	ABCA4	snv	#ff0000	1	0.8	ABCA4:XXX:g.94528167G>A:p.Q635X	P78363
94528167	G	T	ABCA4	snv	#ff0000	1	0.8	ABCA4:XXX:g.94528167G>T:p.Q635K	P78363
629729	C	G	PDE6B	snv	#ff0000	4	0.8	PDE6B:XXX:g.629729C>G:p.L228V	P35913
629729	C	T	PDE6B	snv	#ff0000	4	0.8	PDE6B:XXX:g.629729C>T:p.L228F	P35913
629729	C	A	PDE6B	snv	#ff0000	4	0.8	PDE6B:XXX:g.629729C>A:p.L228I	P35913
654379	C	G	PDE6B	snv	#ff0000	4	0.8	PDE6B:XXX:g.654379C>G:p.R531G	P35913
654379	C	T	PDE6B	snv	#ff0000	4	0.8	PDE6B:XXX:g.654379C>T:p.R531X	P35913
64431204	T	G	PHF3	snv	#ff0000	6	0.8	PHF3:XXX:g.64431204T>G:p.N2908T	Q5T1H1
64431204	T	G	EYS	snv	#ff0000	6	0.8	EYS:XXX:g.64431204T>G:p.N2908T	Q5T1H1
64431204	T	C	PHF3	snv	#ff0000	6	0.8	PHF3:XXX:g.64431204T>C:p.N2908S	Q5T1H1
64431204	T	C	EYS	snv	#ff0000	6	0.8	EYS:XXX:g.64431204T>C:p.N2908S	Q5T1H1
216270469	G	C	USH2A	snv	#ff0000	1	0.8	USH2A:XXX:g.216270469G>C:p.L1572V	O75445
216270469	G	A	USH2A	snv	#ff0000	1	0.8	USH2A:XXX:g.216270469G>A:p.L1572F	O75445
47942791	C	T	CNGA1	snv	#ff0000	4	0.8	CNGA1:XXX:g.47942791C>T:p.R287Q	P29973
47942791	C	T	LOC101927157	snv	#ff0000	4	0.8	LOC101927157:XXX:g.47942791C>T:p.R287Q	P29973
197404390	G	A	CRB1	snv	#ff0000	1	0.8	CRB1:XXX:g.197404390G>A:p.V1109M	P82279-2
216420541	C	A	USH2A	snv	#ff0000	1	0.8	USH2A:XXX:g.216420541C>A:p.G732V	O75445
68904670	T	C	RPE65	snv	#ff0000	1	0.8	RPE65:XXX:g.68904670T>C:p.Y318C	Q16518
65301097	T	C	EYS	snv	#ff0000	6	0.8	EYS:XXX:g.65301097T>C:p.T1555A	Q5T1H1
216061871	C	T	USH2A	snv	#ff0000	1	0.8	USH2A:XXX:g.216061871C>T:p.G2707E	O75445
27682309	C	T	IFT172	snv	#ff0000	2	0.8	IFT172:XXX:g.27682309C>T:p.R908Q	Q9UG01
94517254	C	T	ABCA4	snv	#ff0000	1	0.8	ABCA4:XXX:g.94517254C>T:p.G863E	P78363
94517254	C	G	ABCA4	snv	#ff0000	1	0.8	ABCA4:XXX:g.94517254C>G:p.G863A	P78363
55538471	C	G	RP1	snv	#ff0000	8	0.8	RP1:XXX:g.55538471C>G:p.R677G	P56715
55538471	C	T	RP1	snv	#ff0000	8	0.8	RP1:XXX:g.55538471C>T:p.R677X	P56715
216061823	C	G	USH2A	snv	#ff0000	1	0.8	USH2A:XXX:g.216061823C>G:p.R2723P	O75445
216061823	C	A	USH2A	snv	#ff0000	1	0.8	USH2A:XXX:g.216061823C>A:p.R2723L	O75445
216061823	C	T	USH2A	snv	#ff0000	1	0.8	USH2A:XXX:g.216061823C>T:p.R2723Q	O75445
65655765	A	T	EYS	snv	#ff0000	6	0.8	EYS:XXX:g.65655765A>T:p.C768S	Q5T1H1
27707976	C	T	IFT172	snv	#ff0000	2	0.8	IFT172:XXX:g.27707976C>T:p.V69M	Q9UG01-3
216166439	C	G	USH2A	snv	#ff0000	1	0.8	USH2A:XXX:g.216166439C>G:p.G2243A	O75445
216166439	C	T	USH2A	snv	#ff0000	1	0.8	USH2A:XXX:g.216166439C>T:p.G2243D	O75445
216166439	C	A	USH2A	snv	#ff0000	1	0.8	USH2A:XXX:g.216166439C>A:p.G2243V	O75445
215848127	A	G	USH2A	snv	#ff0000	1	0.8	USH2A:XXX:g.215848127A>G:p.W4376R	O75445
215848127	A	C	USH2A	snv	#ff0000	1	0.8	USH2A:XXX:g.215848127A>C:p.W4376G	O75445
215990344	C	A	USH2A	snv	#ff0000	1	0.8	USH2A:XXX:g.215990344C>A:p.A3189S	O75445
660395	G	T	PDE6B	snv	#ff0000	4	0.8	PDE6B:XXX:g.660395G>T:p.V782L	P35913
660395	G	A	PDE6B	snv	#ff0000	4	0.8	PDE6B:XXX:g.660395G>A:p.V782M	P35913
94548928	T	A	ABCA4	snv	#ff0000	1	0.8	ABCA4:XXX:g.94548928T>A:p.M280L	P78363
197298095	T	C	CRB1	snv	#ff0000	1	0.8	CRB1:XXX:g.197298095T>C:p.I205T	P82279-2
197407783	C	T	CRB1	snv	#ff0000	1	0.8	CRB1:XXX:g.197407783C>T:p.R750W	P82279-2
27676540	G	C	IFT172	snv	#ff0000	2	0.8	IFT172:XXX:g.27676540G>C:p.L1260V	Q9UG01
94496666	G	A	ABCA4	snv	#ff0000	1	0.8	ABCA4:XXX:g.94496666G>A:p.P172L	F6TT59
216497582	C	A	USH2A	snv	#ff0000	1	0.8	USH2A:XXX:g.216497582C>A:p.C419F	O75445
197404196	C	A	CRB1	snv	#ff0000	1	0.8	CRB1:XXX:g.197404196C>A:p.T1044N	P82279-2
65300769	G	A	EYS	snv	#ff0000	6	0.8	EYS:XXX:g.65300769G>A:p.T1664I	Q5T1H1
64436557	A	T	EYS	snv	#ff0000	6	0.8	EYS:XXX:g.64436557A>T:p.D2696E	Q5T1H1
197396860	C	T	CRB1	snv	#ff0000	1	0.8	CRB1:XXX:g.197396860C>T:p.P733L	P82279-2
648643	G	A	PDE6B	snv	#ff0000	4	0.8	PDE6B:XXX:g.648643G>A:p.V320I	P35913-2
648643	G	A	PDE6B-AS1	snv	#ff0000	4	0.8	PDE6B-AS1:XXX:g.648643G>A:p.V320I	P35913-2
68905254	A	G	RPE65	snv	#ff0000	1	0.8	RPE65:XXX:g.68905254A>G:p.Y239H	Q16518
68905254	A	C	RPE65	snv	#ff0000	1	0.8	RPE65:XXX:g.68905254A>C:p.Y239D	Q16518
129249765	C	A	RHO	snv	#ff0000	3	0.8	RHO:XXX:g.129249765C>A:p.Y136X	P08100
129249765	C	G	RHO	snv	#ff0000	3	0.8	RHO:XXX:g.129249765C>G:p.Y136X	P08100
216166497	C	T	USH2A	snv	#ff0000	1	0.8	USH2A:XXX:g.216166497C>T:p.G2224S	O75445
216166497	C	A	USH2A	snv	#ff0000	1	0.8	USH2A:XXX:g.216166497C>A:p.G2224C	O75445
619416	A	G	PDE6B	snv	#ff0000	4	0.8	PDE6B:XXX:g.619416A>G:p.M1V	P35913
64431294	G	A	PHF3	snv	#ff0000	6	0.8	PHF3:XXX:g.64431294G>A:p.A2878V	Q5T1H1
64431294	G	A	EYS	snv	#ff0000	6	0.8	EYS:XXX:g.64431294G>A:p.A2878V	Q5T1H1
64431294	G	C	PHF3	snv	#ff0000	6	0.8	PHF3:XXX:g.64431294G>C:p.A2878G	Q5T1H1
64431294	G	C	EYS	snv	#ff0000	6	0.8	EYS:XXX:g.64431294G>C:p.A2878G	Q5T1H1
216498648	T	C	USH2A	snv	#ff0000	1	0.8	USH2A:XXX:g.216498648T>C:p.Q381R	O75445
64499022	C	T	EYS	snv	#ff0000	6	0.8	EYS:XXX:g.64499022C>T:p.E2503K	Q5T1H1
65300427	G	A	EYS	snv	#ff0000	6	0.8	EYS:XXX:g.65300427G>A:p.T1778I	Q5T1H1
129251131	G	T	RHO	snv	#ff0000	3	0.8	RHO:XXX:g.129251131G>T:p.D190Y	P08100
129251131	G	A	RHO	snv	#ff0000	3	0.8	RHO:XXX:g.129251131G>A:p.D190N	P08100
64487986	C	A	EYS	snv	#ff0000	6	0.8	EYS:XXX:g.64487986C>A:p.R2604L	Q5T1H1
64487986	C	T	EYS	snv	#ff0000	6	0.8	EYS:XXX:g.64487986C>T:p.R2604H	Q5T1H1
68904671	A	T	RPE65	snv	#ff0000	1	0.8	RPE65:XXX:g.68904671A>T:p.Y318N	Q16518
27668816	G	T	IFT172	snv	#ff0000	2	0.8	IFT172:XXX:g.27668816G>T:p.R1599S	Q9UG01
27668816	G	T	KRTCAP3	snv	#ff0000	2	0.8	KRTCAP3:XXX:g.27668816G>T:p.R1599S	Q9UG01
27668816	G	A	IFT172	snv	#ff0000	2	0.8	IFT172:XXX:g.27668816G>A:p.R1599C	Q9UG01
27668816	G	A	KRTCAP3	snv	#ff0000	2	0.8	KRTCAP3:XXX:g.27668816G>A:p.R1599C	Q9UG01
27704019	G	A	IFT172	snv	#ff0000	2	0.8	IFT172:XXX:g.27704019G>A:p.H227Y	Q9UG01-3
64498124	T	C	EYS	snv	#ff0000	6	0.8	EYS:XXX:g.64498124T>C:p.K2533E	Q5T1H1
215847813	C	A	USH2A	snv	#ff0000	1	0.8	USH2A:XXX:g.215847813C>A:p.R4480S	O75445
215955457	C	T	USH2A	snv	#ff0000	1	0.8	USH2A:XXX:g.215955457C>T:p.G3556E	O75445
54621659	A	T	PRPF31	snv	#ff0000	19	0.8	PRPF31:XXX:g.54621659A>T:p.M1L	E7EU94
197403882	C	A	CRB1	snv	#ff0000	1	0.8	CRB1:XXX:g.197403882C>A:p.F939L	P82279-2
129247905	G	A	RHO	snv	#ff0000	3	0.8	RHO:XXX:g.129247905G>A:p.C110Y	P08100
62080995	G	A	FAM161A	snv	#ff0000	2	0.8	FAM161A:XXX:g.62080995G>A:p.S61L	Q3B820
68895528	A	C	RPE65	snv	#ff0000	1	0.8	RPE65:XXX:g.68895528A>C:p.S511R	Q16518
64436538	C	A	EYS	snv	#ff0000	6	0.8	EYS:XXX:g.64436538C>A:p.E2703X	Q5T1H1
68906555	C	A	RPE65	snv	#ff0000	1	0.8	RPE65:XXX:g.68906555C>A:p.K208N	Q16518
215823990	C	A	USH2A	snv	#ff0000	1	0.8	USH2A:XXX:g.215823990C>A:p.G4763W	O75445
215823990	C	T	USH2A	snv	#ff0000	1	0.8	USH2A:XXX:g.215823990C>T:p.G4763R	O75445
47939406	G	A	CNGA1	snv	#ff0000	4	0.8	CNGA1:XXX:g.47939406G>A:p.P438S	P29973
47939406	G	A	LOC101927157	snv	#ff0000	4	0.8	LOC101927157:XXX:g.47939406G>A:p.P438S	P29973
47939406	G	T	CNGA1	snv	#ff0000	4	0.8	CNGA1:XXX:g.47939406G>T:p.P438T	P29973
47939406	G	T	LOC101927157	snv	#ff0000	4	0.8	LOC101927157:XXX:g.47939406G>T:p.P438T	P29973
68195911	C	A	ZFYVE26	snv	#ff0000	14	0.8	ZFYVE26:XXX:g.68195911C>A:p.T221N	Q96NR8
68195911	C	A	RDH12	snv	#ff0000	14	0.8	RDH12:XXX:g.68195911C>A:p.T221N	Q96NR8
68195911	C	T	ZFYVE26	snv	#ff0000	14	0.8	ZFYVE26:XXX:g.68195911C>T:p.T221I	Q96NR8
68195911	C	T	RDH12	snv	#ff0000	14	0.8	RDH12:XXX:g.68195911C>T:p.T221I	Q96NR8
112777089	C	G	MERTK	snv	#ff0000	2	0.8	MERTK:XXX:g.112777089C>G:p.R727G	H7C3L9
112777089	C	T	MERTK	snv	#ff0000	2	0.8	MERTK:XXX:g.112777089C>T:p.R727X	H7C3L9
27700475	G	A	IFT172	snv	#ff0000	2	0.8	IFT172:XXX:g.27700475G>A:p.A391V	Q9UG01-3
655977	C	T	PDE6B	snv	#ff0000	4	0.8	PDE6B:XXX:g.655977C>T:p.H557Y	P35913
197396682	G	C	CRB1	snv	#ff0000	1	0.8	CRB1:XXX:g.197396682G>C:p.V674L	P82279-2
197411408	C	G	CRB1	snv	#ff0000	1	0.8	CRB1:XXX:g.197411408C>G:p.R795G	P82279-2
197411408	C	T	CRB1	snv	#ff0000	1	0.8	CRB1:XXX:g.197411408C>T:p.R795C	P82279-2
64791792	G	T	EYS	snv	#ff0000	6	0.8	EYS:XXX:g.64791792G>T:p.Y2176X	Q5T1H1
216019240	C	T	USH2A	snv	#ff0000	1	0.8	USH2A:XXX:g.216019240C>T:p.W2994X	O75445
197326065	C	A	CRB1	snv	#ff0000	1	0.8	CRB1:XXX:g.197326065C>A:p.R365S	P82279-2
197326065	C	T	CRB1	snv	#ff0000	1	0.8	CRB1:XXX:g.197326065C>T:p.R365C	P82279-2
656932	G	C	PDE6B	snv	#ff0000	4	0.8	PDE6B:XXX:g.656932G>C:p.E626Q	P35913
656932	G	A	PDE6B	snv	#ff0000	4	0.8	PDE6B:XXX:g.656932G>A:p.E626K	P35913
656932	G	T	PDE6B	snv	#ff0000	4	0.8	PDE6B:XXX:g.656932G>T:p.E626X	P35913
657634	G	A	PDE6B	snv	#ff0000	4	0.8	PDE6B:XXX:g.657634G>A:p.A666T	P35913
215824097	C	T	USH2A	snv	#ff0000	1	0.8	USH2A:XXX:g.215824097C>T:p.W4727X	O75445
628580	A	G	PDE6B	snv	#ff0000	4	0.8	PDE6B:XXX:g.628580A>G:p.K195E	P35913
628580	A	T	PDE6B	snv	#ff0000	4	0.8	PDE6B:XXX:g.628580A>T:p.K195X	P35913
216420440	A	C	USH2A	snv	#ff0000	1	0.8	USH2A:XXX:g.216420440A>C:p.C766G	O75445
216420440	A	G	USH2A	snv	#ff0000	1	0.8	USH2A:XXX:g.216420440A>G:p.C766R	O75445
197390903	G	A	CRB1	snv	#ff0000	1	0.8	CRB1:XXX:g.197390903G>A:p.D649N	P82279-2
64940625	G	T	EYS	snv	#ff0000	6	0.8	EYS:XXX:g.64940625G>T:p.P2095H	Q5T1H1
64940625	G	A	EYS	snv	#ff0000	6	0.8	EYS:XXX:g.64940625G>A:p.P2095L	Q5T1H1
64436442	A	G	EYS	snv	#ff0000	6	0.8	EYS:XXX:g.64436442A>G:p.Y2735H	Q5T1H1
65596590	C	T	EYS	snv	#ff0000	6	0.8	EYS:XXX:g.65596590C>T:p.G998S	Q5T1H1
66204564	G	A	EYS	snv	#ff0000	6	0.8	EYS:XXX:g.66204564G>A:p.P247L	Q5T1H1-2
65336138	T	A	EYS	snv	#ff0000	6	0.8	EYS:XXX:g.65336138T>A:p.R1148S	Q5T1H1
197390591	T	C	CRB1	snv	#ff0000	1	0.8	CRB1:XXX:g.197390591T>C:p.S545P	P82279-2
27670711	A	G	IFT172	snv	#ff0000	2	0.8	IFT172:XXX:g.27670711A>G:p.W1503R	Q9UG01
215848447	G	C	USH2A	snv	#ff0000	1	0.8	USH2A:XXX:g.215848447G>C:p.P4269R	O75445
27676322	G	A	IFT172	snv	#ff0000	2	0.8	IFT172:XXX:g.27676322G>A:p.R1294C	Q9UG01
68904737	T	A	RPE65	snv	#ff0000	1	0.8	RPE65:XXX:g.68904737T>A:p.R296W	Q16518
62066677	A	C	FAM161A	snv	#ff0000	2	0.8	FAM161A:XXX:g.62066677A>C:p.W488G	Q3B820
38178162	A	G	RPGR	snv	#ff0000	X	0.8	RPGR:XXX:g.38178162A>G:p.F130S	Q92834-2
38178162	A	C	RPGR	snv	#ff0000	X	0.8	RPGR:XXX:g.38178162A>C:p.F130C	Q92834-2
55538498	C	A	RP1	snv	#ff0000	8	0.8	RP1:XXX:g.55538498C>A:p.Q686K	P56715
55538498	C	T	RP1	snv	#ff0000	8	0.8	RP1:XXX:g.55538498C>T:p.Q686X	P56715
215853673	T	C	USH2A	snv	#ff0000	1	0.8	USH2A:XXX:g.215853673T>C:p.T4038A	O75445
64694397	G	A	EYS	snv	#ff0000	6	0.8	EYS:XXX:g.64694397G>A:p.L2312F	Q5T1H1
64694397	G	A	LOC107986608	snv	#ff0000	6	0.8	LOC107986608:XXX:g.64694397G>A:p.L2312F	Q5T1H1
64694397	G	T	EYS	snv	#ff0000	6	0.8	EYS:XXX:g.64694397G>T:p.L2312I	Q5T1H1
64694397	G	T	LOC107986608	snv	#ff0000	6	0.8	LOC107986608:XXX:g.64694397G>T:p.L2312I	Q5T1H1
64694397	G	C	EYS	snv	#ff0000	6	0.8	EYS:XXX:g.64694397G>C:p.L2312V	Q5T1H1
64694397	G	C	LOC107986608	snv	#ff0000	6	0.8	LOC107986608:XXX:g.64694397G>C:p.L2312V	Q5T1H1
647701	C	A	PDE6B	snv	#ff0000	4	0.8	PDE6B:XXX:g.647701C>A:p.H258N	P35913
647701	C	A	PDE6B-AS1	snv	#ff0000	4	0.8	PDE6B-AS1:XXX:g.647701C>A:p.H258N	P35913
64430718	A	G	PHF3	snv	#ff0000	6	0.8	PHF3:XXX:g.64430718A>G:p.I3070T	Q5T1H1
64430718	A	G	EYS	snv	#ff0000	6	0.8	EYS:XXX:g.64430718A>G:p.I3070T	Q5T1H1
68904721	T	G	RPE65	snv	#ff0000	1	0.8	RPE65:XXX:g.68904721T>G:p.N301T	Q16518
68904721	T	C	RPE65	snv	#ff0000	1	0.8	RPE65:XXX:g.68904721T>C:p.N301S	Q16518
216495268	T	C	USH2A	snv	#ff0000	1	0.8	USH2A:XXX:g.216495268T>C:p.Y534C	O75445
216595492	G	A	USH2A	snv	#ff0000	1	0.8	USH2A:XXX:g.216595492G>A:p.R63X	O75445
64431337	C	A	PHF3	snv	#ff0000	6	0.8	PHF3:XXX:g.64431337C>A:p.G2864X	Q5T1H1
64431337	C	A	EYS	snv	#ff0000	6	0.8	EYS:XXX:g.64431337C>A:p.G2864X	Q5T1H1
68897002	G	T	RPE65	snv	#ff0000	1	0.8	RPE65:XXX:g.68897002G>T:p.A434E	Q16518
68897002	G	A	RPE65	snv	#ff0000	1	0.8	RPE65:XXX:g.68897002G>A:p.A434V	Q16518
47953374	G	A	CNGA1	snv	#ff0000	4	0.8	CNGA1:XXX:g.47953374G>A:p.Q147X	D6R978
47953374	G	A	LOC101927157	snv	#ff0000	4	0.8	LOC101927157:XXX:g.47953374G>A:p.Q147X	D6R978
27704075	T	C	IFT172	snv	#ff0000	2	0.8	IFT172:XXX:g.27704075T>C:p.N208S	Q9UG01-3
129247842	G	C	RHO	snv	#ff0000	3	0.8	RHO:XXX:g.129247842G>C:p.G89A	P08100
129247842	G	A	RHO	snv	#ff0000	3	0.8	RHO:XXX:g.129247842G>A:p.G89D	P08100
216363654	G	A	USH2A	snv	#ff0000	1	0.8	USH2A:XXX:g.216363654G>A:p.P1436L	O75445
216496975	C	G	USH2A	snv	#ff0000	1	0.8	USH2A:XXX:g.216496975C>G:p.R464P	O75445
216496975	C	T	USH2A	snv	#ff0000	1	0.8	USH2A:XXX:g.216496975C>T:p.R464H	O75445
97503825	T	C	ARL6	snv	#ff0000	3	0.8	ARL6:XXX:g.97503825T>C:p.I94T	Q9H0F7
27676590	C	T	IFT172	snv	#ff0000	2	0.8	IFT172:XXX:g.27676590C>T:p.S1243N	Q9UG01
27676590	C	A	IFT172	snv	#ff0000	2	0.8	IFT172:XXX:g.27676590C>A:p.S1243I	Q9UG01
65301421	C	G	EYS	snv	#ff0000	6	0.8	EYS:XXX:g.65301421C>G:p.G1447R	Q5T1H1
216373088	C	T	USH2A	snv	#ff0000	1	0.8	USH2A:XXX:g.216373088C>T:p.S1231N	O75445
216373088	C	T	USH2A-AS1	snv	#ff0000	1	0.8	USH2A-AS1:XXX:g.216373088C>T:p.S1231N	O75445
215807865	G	A	USH2A	snv	#ff0000	1	0.8	USH2A:XXX:g.215807865G>A:p.P5078L	O75445
215807865	G	C	USH2A	snv	#ff0000	1	0.8	USH2A:XXX:g.215807865G>C:p.P5078R	O75445
66112455	C	G	EYS	snv	#ff0000	6	0.8	EYS:XXX:g.66112455C>G:p.C367S	Q5T1H1-2
64574212	A	T	EYS	snv	#ff0000	6	0.8	EYS:XXX:g.64574212A>T:p.Y2365X	Q5T1H1
64574212	A	C	EYS	snv	#ff0000	6	0.8	EYS:XXX:g.64574212A>C:p.Y2365X	Q5T1H1
197390691	T	A	CRB1	snv	#ff0000	1	0.8	CRB1:XXX:g.197390691T>A:p.V578E	P82279-2
27680556	C	T	IFT172	snv	#ff0000	2	0.8	IFT172:XXX:g.27680556C>T:p.A1060T	Q9UG01
215848586	A	G	USH2A	snv	#ff0000	1	0.8	USH2A:XXX:g.215848586A>G:p.F4223L	O75445
68896965	C	A	RPE65	snv	#ff0000	1	0.8	RPE65:XXX:g.68896965C>A:p.R446S	Q16518
197391024	A	G	CRB1	snv	#ff0000	1	0.8	CRB1:XXX:g.197391024A>G:p.N689S	P82279-2
65300746	G	A	EYS	snv	#ff0000	6	0.8	EYS:XXX:g.65300746G>A:p.Q1672X	Q5T1H1
38146067	C	A	RPGR	snv	#ff0000	X	0.8	RPGR:XXX:g.38146067C>A:p.E729X	Q92834-6
655986	C	T	PDE6B	snv	#ff0000	4	0.8	PDE6B:XXX:g.655986C>T:p.R560C	P35913
66063392	C	T	EYS	snv	#ff0000	6	0.8	EYS:XXX:g.66063392C>T:p.G473D	Q5T1H1-2
66063392	C	A	EYS	snv	#ff0000	6	0.8	EYS:XXX:g.66063392C>A:p.G473V	Q5T1H1-2
197396677	T	C	CRB1	snv	#ff0000	1	0.8	CRB1:XXX:g.197396677T>C:p.M672T	P82279-2
94471067	A	G	ABCA4	snv	#ff0000	1	0.8	ABCA4:XXX:g.94471067A>G:p.L818P	F6TT59
64776232	G	C	EYS	snv	#ff0000	6	0.8	EYS:XXX:g.64776232G>C:p.R2242G	Q5T1H1
64776232	G	A	EYS	snv	#ff0000	6	0.8	EYS:XXX:g.64776232G>A:p.R2242C	Q5T1H1
649762	C	G	PDE6B	snv	#ff0000	4	0.8	PDE6B:XXX:g.649762C>G:p.S342R	P35913
649762	C	G	PDE6B-AS1	snv	#ff0000	4	0.8	PDE6B-AS1:XXX:g.649762C>G:p.S342R	P35913
64694355	G	A	EYS	snv	#ff0000	6	0.8	EYS:XXX:g.64694355G>A:p.R2326X	Q5T1H1
64694355	G	A	LOC107986608	snv	#ff0000	6	0.8	LOC107986608:XXX:g.64694355G>A:p.R2326X	Q5T1H1
216496927	A	G	USH2A	snv	#ff0000	1	0.8	USH2A:XXX:g.216496927A>G:p.V480A	O75445
197396880	C	T	CRB1	snv	#ff0000	1	0.8	CRB1:XXX:g.197396880C>T:p.Q740X	P82279-2
54627215	C	A	PRPF31	snv	#ff0000	19	0.8	PRPF31:XXX:g.54627215C>A:p.Y205X	E7EU94
54627215	C	G	PRPF31	snv	#ff0000	19	0.8	PRPF31:XXX:g.54627215C>G:p.Y205X	E7EU94
215914779	T	C	USH2A	snv	#ff0000	1	0.8	USH2A:XXX:g.215914779T>C:p.I3883M	O75445
27668298	C	T	IFT172	snv	#ff0000	2	0.8	IFT172:XXX:g.27668298C>T:p.V1645I	Q9UG01
27668298	C	T	KRTCAP3	snv	#ff0000	2	0.8	KRTCAP3:XXX:g.27668298C>T:p.V1645I	Q9UG01
65301855	T	C	EYS	snv	#ff0000	6	0.8	EYS:XXX:g.65301855T>C:p.H1302R	Q5T1H1
66205257	C	G	EYS	snv	#ff0000	6	0.8	EYS:XXX:g.66205257C>G:p.S16T	Q5T1H1-2
66205257	C	A	EYS	snv	#ff0000	6	0.8	EYS:XXX:g.66205257C>A:p.S16I	Q5T1H1-2
27706480	C	T	IFT172	snv	#ff0000	2	0.8	IFT172:XXX:g.27706480C>T:p.G150E	Q9UG01-3
27706480	C	G	IFT172	snv	#ff0000	2	0.8	IFT172:XXX:g.27706480C>G:p.G150A	Q9UG01-3
216371682	C	T	USH2A	snv	#ff0000	1	0.8	USH2A:XXX:g.216371682C>T:p.W1352X	O75445
216371682	C	T	USH2A-AS1	snv	#ff0000	1	0.8	USH2A-AS1:XXX:g.216371682C>T:p.W1352X	O75445
1496339	T	C	REEP6	snv	#ff0000	19	0.8	REEP6:XXX:g.1496339T>C:p.L135P	Q96HR9-2
47945220	T	A	CNGA1	snv	#ff0000	4	0.8	CNGA1:XXX:g.47945220T>A:p.K212X	P29973
47945220	T	A	LOC101927157	snv	#ff0000	4	0.8	LOC101927157:XXX:g.47945220T>A:p.K212X	P29973
100791158	G	A	VPS13B	snv	#ff0000	8	0.8	VPS13B:XXX:g.100791158G>A:p.E2560K	Q7Z7G8
1558827	C	T	PRPF8	snv	#ff0000	17	0.8	PRPF8:XXX:g.1558827C>T:p.R1935H	Q6P2Q9
215853510	C	T	USH2A	snv	#ff0000	1	0.8	USH2A:XXX:g.215853510C>T:p.R4092K	O75445
216243634	G	C	USH2A	snv	#ff0000	1	0.8	USH2A:XXX:g.216243634G>C:p.A1953G	O75445
216592017	C	A	USH2A	snv	#ff0000	1	0.8	USH2A:XXX:g.216592017C>A:p.V164F	O75445
216424411	G	T	USH2A	snv	#ff0000	1	0.8	USH2A:XXX:g.216424411G>T:p.H667Q	O75445
216258089	C	T	USH2A	snv	#ff0000	1	0.8	USH2A:XXX:g.216258089C>T:p.W1706X	O75445
216258089	C	T	USH2A-AS2	snv	#ff0000	1	0.8	USH2A-AS2:XXX:g.216258089C>T:p.W1706X	O75445
628493	G	T	PDE6B	snv	#ff0000	4	0.8	PDE6B:XXX:g.628493G>T:p.E166X	P35913
628493	G	A	PDE6B	snv	#ff0000	4	0.8	PDE6B:XXX:g.628493G>A:p.E166K	P35913
216373373	C	T	USH2A	snv	#ff0000	1	0.8	USH2A:XXX:g.216373373C>T:p.S1136N	O75445
216373373	C	T	USH2A-AS1	snv	#ff0000	1	0.8	USH2A-AS1:XXX:g.216373373C>T:p.S1136N	O75445
65655798	A	G	EYS	snv	#ff0000	6	0.8	EYS:XXX:g.65655798A>G:p.C757R	Q5T1H1
68914348	G	C	RPE65	snv	#ff0000	1	0.8	RPE65:XXX:g.68914348G>C:p.T18S	Q16518
216595230	A	C	USH2A	snv	#ff0000	1	0.8	USH2A:XXX:g.216595230A>C:p.L150X	O75445
216595230	A	T	USH2A	snv	#ff0000	1	0.8	USH2A:XXX:g.216595230A>T:p.L150X	O75445
64430664	C	T	PHF3	snv	#ff0000	6	0.8	PHF3:XXX:g.64430664C>T:p.G3088E	Q5T1H1
64430664	C	T	EYS	snv	#ff0000	6	0.8	EYS:XXX:g.64430664C>T:p.G3088E	Q5T1H1
64431505	C	T	PHF3	snv	#ff0000	6	0.8	PHF3:XXX:g.64431505C>T:p.A2808T	Q5T1H1
64431505	C	T	EYS	snv	#ff0000	6	0.8	EYS:XXX:g.64431505C>T:p.A2808T	Q5T1H1
47944100	A	C	CNGA1	snv	#ff0000	4	0.8	CNGA1:XXX:g.47944100A>C:p.I241S	P29973
47944100	A	C	LOC101927157	snv	#ff0000	4	0.8	LOC101927157:XXX:g.47944100A>C:p.I241S	P29973
197403856	A	C	CRB1	snv	#ff0000	1	0.8	CRB1:XXX:g.197403856A>C:p.N931H	P82279-2
64431048	A	G	PHF3	snv	#ff0000	6	0.8	PHF3:XXX:g.64431048A>G:p.M2960T	Q5T1H1
64431048	A	G	EYS	snv	#ff0000	6	0.8	EYS:XXX:g.64431048A>G:p.M2960T	Q5T1H1
65612030	C	A	EYS	snv	#ff0000	6	0.8	EYS:XXX:g.65612030C>A:p.G941V	Q5T1H1
216019337	G	C	USH2A	snv	#ff0000	1	0.8	USH2A:XXX:g.216019337G>C:p.L2962V	O75445
216019337	G	T	USH2A	snv	#ff0000	1	0.8	USH2A:XXX:g.216019337G>T:p.L2962I	O75445
197313471	C	A	CRB1	snv	#ff0000	1	0.8	CRB1:XXX:g.197313471C>A:p.T238N	F5H0L2
27668659	T	C	IFT172	snv	#ff0000	2	0.8	IFT172:XXX:g.27668659T>C:p.T1623A	Q9UG01
27668659	T	C	KRTCAP3	snv	#ff0000	2	0.8	KRTCAP3:XXX:g.27668659T>C:p.T1623A	Q9UG01
197407779	G	A	CRB1	snv	#ff0000	1	0.8	CRB1:XXX:g.197407779G>A:p.M748I	P82279-2
27677464	A	T	IFT172	snv	#ff0000	2	0.8	IFT172:XXX:g.27677464A>T:p.H1145Q	Q9UG01
27677464	A	C	IFT172	snv	#ff0000	2	0.8	IFT172:XXX:g.27677464A>C:p.H1145Q	Q9UG01
197404030	C	T	CRB1	snv	#ff0000	1	0.8	CRB1:XXX:g.197404030C>T:p.Q989X	P82279-2
112777090	G	A	MERTK	snv	#ff0000	2	0.8	MERTK:XXX:g.112777090G>A:p.R727Q	H7C3L9
47942792	G	A	CNGA1	snv	#ff0000	4	0.8	CNGA1:XXX:g.47942792G>A:p.R287X	P29973
47942792	G	A	LOC101927157	snv	#ff0000	4	0.8	LOC101927157:XXX:g.47942792G>A:p.R287X	P29973
216040412	C	T	USH2A	snv	#ff0000	1	0.8	USH2A:XXX:g.216040412C>T:p.G2928R	O75445
216040412	C	A	USH2A	snv	#ff0000	1	0.8	USH2A:XXX:g.216040412C>A:p.G2928X	O75445
38145836	C	A	RPGR	snv	#ff0000	X	0.8	RPGR:XXX:g.38145836C>A:p.E806X	Q92834-6
65622631	T	A	EYS	snv	#ff0000	6	0.8	EYS:XXX:g.65622631T>A:p.E796V	Q5T1H1
62067054	C	G	FAM161A	snv	#ff0000	2	0.8	FAM161A:XXX:g.62067054C>G:p.R362P	Q3B820
62067054	C	T	FAM161A	snv	#ff0000	2	0.8	FAM161A:XXX:g.62067054C>T:p.R362Q	Q3B820
62067054	C	A	FAM161A	snv	#ff0000	2	0.8	FAM161A:XXX:g.62067054C>A:p.R362L	Q3B820
66200502	C	T	EYS	snv	#ff0000	6	0.8	EYS:XXX:g.66200502C>T:p.D283N	Q5T1H1-2
216498793	A	G	USH2A	snv	#ff0000	1	0.8	USH2A:XXX:g.216498793A>G:p.S333P	O75445
215990406	C	T	USH2A	snv	#ff0000	1	0.8	USH2A:XXX:g.215990406C>T:p.C3168Y	O75445
215990406	C	A	USH2A	snv	#ff0000	1	0.8	USH2A:XXX:g.215990406C>A:p.C3168F	O75445
27688284	G	A	IFT172	snv	#ff0000	2	0.8	IFT172:XXX:g.27688284G>A:p.A644V	Q9UG01
27688284	G	T	IFT172	snv	#ff0000	2	0.8	IFT172:XXX:g.27688284G>T:p.A644E	Q9UG01
38182106	C	T	RPGR	snv	#ff0000	X	0.8	RPGR:XXX:g.38182106C>T:p.A83T	Q92834-2
648671	T	C	PDE6B	snv	#ff0000	4	0.8	PDE6B:XXX:g.648671T>C:p.V329A	P35913
648671	T	C	PDE6B-AS1	snv	#ff0000	4	0.8	PDE6B-AS1:XXX:g.648671T>C:p.V329A	P35913
64940695	G	C	EYS	snv	#ff0000	6	0.8	EYS:XXX:g.64940695G>C:p.P2072A	Q5T1H1
68904907	G	C	RPE65	snv	#ff0000	1	0.8	RPE65:XXX:g.68904907G>C:p.Y275X	Q16518
647716	A	G	PDE6B	snv	#ff0000	4	0.8	PDE6B:XXX:g.647716A>G:p.T263A	P35913
647716	A	G	PDE6B-AS1	snv	#ff0000	4	0.8	PDE6B-AS1:XXX:g.647716A>G:p.T263A	P35913
197404055	T	C	CRB1	snv	#ff0000	1	0.8	CRB1:XXX:g.197404055T>C:p.L997P	P82279-2
215813954	G	A	USH2A	snv	#ff0000	1	0.8	USH2A:XXX:g.215813954G>A:p.R4972C	O75445
27684664	G	A	IFT172	snv	#ff0000	2	0.8	IFT172:XXX:g.27684664G>A:p.H719Y	Q9UG01
216500979	C	T	USH2A	snv	#ff0000	1	0.8	USH2A:XXX:g.216500979C>T:p.G268R	O75445
27672588	G	A	IFT172	snv	#ff0000	2	0.8	IFT172:XXX:g.27672588G>A:p.A1377V	Q9UG01
129251209	A	T	RHO	snv	#ff0000	3	0.8	RHO:XXX:g.129251209A>T:p.M216L	P08100
65612391	A	G	EYS	snv	#ff0000	6	0.8	EYS:XXX:g.65612391A>G:p.F882L	Q5T1H1
27684661	G	A	IFT172	snv	#ff0000	2	0.8	IFT172:XXX:g.27684661G>A:p.R720C	Q9UG01
64472422	C	A	EYS	snv	#ff0000	6	0.8	EYS:XXX:g.64472422C>A:p.C2668F	Q5T1H1
656386	C	G	PDE6B	snv	#ff0000	4	0.8	PDE6B:XXX:g.656386C>G:p.T604S	P35913
656386	C	T	PDE6B	snv	#ff0000	4	0.8	PDE6B:XXX:g.656386C>T:p.T604I	P35913
64574190	C	T	EYS	snv	#ff0000	6	0.8	EYS:XXX:g.64574190C>T:p.A2373T	Q5T1H1
64574190	C	G	EYS	snv	#ff0000	6	0.8	EYS:XXX:g.64574190C>G:p.A2373P	Q5T1H1
129247845	G	A	RHO	snv	#ff0000	3	0.8	RHO:XXX:g.129247845G>A:p.G90D	P08100
68896981	T	C	RPE65	snv	#ff0000	1	0.8	RPE65:XXX:g.68896981T>C:p.H441R	Q16518
62067205	C	G	FAM161A	snv	#ff0000	2	0.8	FAM161A:XXX:g.62067205C>G:p.E312Q	Q3B820
216348635	T	A	USH2A	snv	#ff0000	1	0.8	USH2A:XXX:g.216348635T>A:p.K1529I	O75445
27668294	C	T	IFT172	snv	#ff0000	2	0.8	IFT172:XXX:g.27668294C>T:p.R1646Q	Q9UG01
27668294	C	T	KRTCAP3	snv	#ff0000	2	0.8	KRTCAP3:XXX:g.27668294C>T:p.R1646Q	Q9UG01
66204942	T	C	EYS	snv	#ff0000	6	0.8	EYS:XXX:g.66204942T>C:p.E121G	Q5T1H1-2
215807920	A	G	USH2A	snv	#ff0000	1	0.8	USH2A:XXX:g.215807920A>G:p.S5060P	O75445
68904742	T	G	RPE65	snv	#ff0000	1	0.8	RPE65:XXX:g.68904742T>G:p.K294T	Q16518
94586570	A	G	ABCA4	snv	#ff0000	1	0.8	ABCA4:XXX:g.94586570A>G:p.L11P	P78363
27685629	C	A	IFT172	snv	#ff0000	2	0.8	IFT172:XXX:g.27685629C>A:p.R685L	Q9UG01
27685629	C	T	IFT172	snv	#ff0000	2	0.8	IFT172:XXX:g.27685629C>T:p.R685Q	Q9UG01
215813957	G	A	USH2A	snv	#ff0000	1	0.8	USH2A:XXX:g.215813957G>A:p.R4971X	O75445
197398590	T	A	CRB1	snv	#ff0000	1	0.8	CRB1:XXX:g.197398590T>A:p.C872X	P82279-2
27702963	G	A	IFT172	snv	#ff0000	2	0.8	IFT172:XXX:g.27702963G>A:p.P280L	Q9UG01-3
27702963	G	C	IFT172	snv	#ff0000	2	0.8	IFT172:XXX:g.27702963G>C:p.P280R	Q9UG01-3
647908	C	T	PDE6B	snv	#ff0000	4	0.8	PDE6B:XXX:g.647908C>T:p.Q298X	P35913-2
647908	C	T	PDE6B-AS1	snv	#ff0000	4	0.8	PDE6B-AS1:XXX:g.647908C>T:p.Q298X	P35913-2
197326018	A	T	CRB1	snv	#ff0000	1	0.8	CRB1:XXX:g.197326018A>T:p.Q349L	P82279-2
65300151	T	C	EYS	snv	#ff0000	6	0.8	EYS:XXX:g.65300151T>C:p.E1870G	Q5T1H1
215916560	G	A	USH2A	snv	#ff0000	1	0.8	USH2A:XXX:g.215916560G>A:p.P3836L	O75445
215848748	T	G	USH2A	snv	#ff0000	1	0.8	USH2A:XXX:g.215848748T>G:p.T4169P	O75445
215848748	T	C	USH2A	snv	#ff0000	1	0.8	USH2A:XXX:g.215848748T>C:p.T4169A	O75445
216052322	G	A	USH2A	snv	#ff0000	1	0.8	USH2A:XXX:g.216052322G>A:p.T2781I	O75445
47939672	C	T	CNGA1	snv	#ff0000	4	0.8	CNGA1:XXX:g.47939672C>T:p.R349H	P29973
47939672	C	T	LOC101927157	snv	#ff0000	4	0.8	LOC101927157:XXX:g.47939672C>T:p.R349H	P29973
215847857	G	A	USH2A	snv	#ff0000	1	0.8	USH2A:XXX:g.215847857G>A:p.P4466S	O75445
64499070	C	T	EYS	snv	#ff0000	6	0.8	EYS:XXX:g.64499070C>T:p.V2487M	Q5T1H1
215901725	G	A	USH2A	snv	#ff0000	1	0.8	USH2A:XXX:g.215901725G>A:p.R3905C	O75445
64436494	C	G	EYS	snv	#ff0000	6	0.8	EYS:XXX:g.64436494C>G:p.K2717N	Q5T1H1
64436494	C	A	EYS	snv	#ff0000	6	0.8	EYS:XXX:g.64436494C>A:p.K2717N	Q5T1H1
68906562	A	G	RPE65	snv	#ff0000	1	0.8	RPE65:XXX:g.68906562A>G:p.I206T	Q16518
215972325	G	C	USH2A	snv	#ff0000	1	0.8	USH2A:XXX:g.215972325G>C:p.C3294W	O75445
48339521	G	A	CRX	snv	#ff0000	19	0.8	CRX:XXX:g.48339521G>A:p.R41Q	O43186
65300349	A	G	EYS	snv	#ff0000	6	0.8	EYS:XXX:g.65300349A>G:p.I1804T	Q5T1H1
216495313	T	C	USH2A	snv	#ff0000	1	0.8	USH2A:XXX:g.216495313T>C:p.Q519R	O75445
68897054	C	G	RPE65	snv	#ff0000	1	0.8	RPE65:XXX:g.68897054C>G:p.E417Q	Q16518
46713160	C	G	RP2	snv	#ff0000	X	0.8	RP2:XXX:g.46713160C>G:p.R118G	O75695
46713160	C	T	RP2	snv	#ff0000	X	0.8	RP2:XXX:g.46713160C>T:p.R118C	O75695
68195946	G	C	ZFYVE26	snv	#ff0000	14	0.8	ZFYVE26:XXX:g.68195946G>C:p.V233L	Q96NR8
68195946	G	C	RDH12	snv	#ff0000	14	0.8	RDH12:XXX:g.68195946G>C:p.V233L	Q96NR8
68195946	G	A	ZFYVE26	snv	#ff0000	14	0.8	ZFYVE26:XXX:g.68195946G>A:p.V233I	Q96NR8
68195946	G	A	RDH12	snv	#ff0000	14	0.8	RDH12:XXX:g.68195946G>A:p.V233I	Q96NR8
68195946	G	T	ZFYVE26	snv	#ff0000	14	0.8	ZFYVE26:XXX:g.68195946G>T:p.V233F	Q96NR8
68195946	G	T	RDH12	snv	#ff0000	14	0.8	RDH12:XXX:g.68195946G>T:p.V233F	Q96NR8
197391012	G	C	CRB1	snv	#ff0000	1	0.8	CRB1:XXX:g.197391012G>C:p.G685A	P82279-2
197391012	G	T	CRB1	snv	#ff0000	1	0.8	CRB1:XXX:g.197391012G>T:p.G685V	P82279-2
62066738	A	C	FAM161A	snv	#ff0000	2	0.8	FAM161A:XXX:g.62066738A>C:p.I467M	Q3B820
68906680	C	T	RPE65	snv	#ff0000	1	0.8	RPE65:XXX:g.68906680C>T:p.D167N	Q16518
68906680	C	A	RPE65	snv	#ff0000	1	0.8	RPE65:XXX:g.68906680C>A:p.D167Y	Q16518
216595473	C	T	USH2A	snv	#ff0000	1	0.8	USH2A:XXX:g.216595473C>T:p.S69N	O75445
216595473	C	A	USH2A	snv	#ff0000	1	0.8	USH2A:XXX:g.216595473C>A:p.S69I	O75445
62067393	T	C	FAM161A	snv	#ff0000	2	0.8	FAM161A:XXX:g.62067393T>C:p.Q249R	Q3B820
619802	G	T	PDE6B	snv	#ff0000	4	0.8	PDE6B:XXX:g.619802G>T:p.E129D	P35913
215848130	A	C	USH2A	snv	#ff0000	1	0.8	USH2A:XXX:g.215848130A>C:p.C4375G	O75445
215848130	A	G	USH2A	snv	#ff0000	1	0.8	USH2A:XXX:g.215848130A>G:p.C4375R	O75445
68903942	C	A	RPE65	snv	#ff0000	1	0.8	RPE65:XXX:g.68903942C>A:p.E352D	Q16518
652765	G	A	PDE6B	snv	#ff0000	4	0.8	PDE6B:XXX:g.652765G>A:p.E476K	P35913
68896799	G	C	RPE65	snv	#ff0000	1	0.8	RPE65:XXX:g.68896799G>C:p.P467A	Q16518
68896799	G	A	RPE65	snv	#ff0000	1	0.8	RPE65:XXX:g.68896799G>A:p.P467S	Q16518
197397018	G	A	CRB1	snv	#ff0000	1	0.8	CRB1:XXX:g.197397018G>A:p.V786I	P82279-2
38180310	A	G	RPGR	snv	#ff0000	X	0.8	RPGR:XXX:g.38180310A>G:p.C94R	Q92834-2
38176694	C	T	RPGR	snv	#ff0000	X	0.8	RPGR:XXX:g.38176694C>T:p.G165D	Q92834-2
38182684	G	A	RPGR	snv	#ff0000	X	0.8	RPGR:XXX:g.38182684G>A:p.S41L	Q92834-2
38182684	G	T	RPGR	snv	#ff0000	X	0.8	RPGR:XXX:g.38182684G>T:p.S41X	Q92834-2
74536275	C	T	CYGB	snv	#ff0000	17	0.8	CYGB:XXX:g.74536275C>T:p.R18X	Q00LT1
74536275	C	T	PRCD	snv	#ff0000	17	0.8	PRCD:XXX:g.74536275C>T:p.R18X	Q00LT1
215990440	G	C	USH2A	snv	#ff0000	1	0.8	USH2A:XXX:g.215990440G>C:p.Q3157E	O75445
215990440	G	A	USH2A	snv	#ff0000	1	0.8	USH2A:XXX:g.215990440G>A:p.Q3157X	O75445
215956080	C	A	USH2A	snv	#ff0000	1	0.8	USH2A:XXX:g.215956080C>A:p.G3529C	O75445
215956080	C	T	USH2A	snv	#ff0000	1	0.8	USH2A:XXX:g.215956080C>T:p.G3529S	O75445
46713166	C	T	RP2	snv	#ff0000	X	0.8	RP2:XXX:g.46713166C>T:p.R120X	O75695
94495071	C	T	ABCA4	snv	#ff0000	1	0.8	ABCA4:XXX:g.94495071C>T:p.C282Y	F6TT59
197396689	C	T	CRB1	snv	#ff0000	1	0.8	CRB1:XXX:g.197396689C>T:p.T676M	P82279-2
197396689	C	G	CRB1	snv	#ff0000	1	0.8	CRB1:XXX:g.197396689C>G:p.T676R	P82279-2
197396689	C	A	CRB1	snv	#ff0000	1	0.8	CRB1:XXX:g.197396689C>A:p.T676K	P82279-2
38145875	G	A	RPGR	snv	#ff0000	X	0.8	RPGR:XXX:g.38145875G>A:p.Q793X	Q92834-6
38146094	G	A	RPGR	snv	#ff0000	X	0.8	RPGR:XXX:g.38146094G>A:p.Q720X	Q92834-6
94512602	C	A	ABCA4	snv	#ff0000	1	0.8	ABCA4:XXX:g.94512602C>A:p.V931L	P78363
94512602	C	T	ABCA4	snv	#ff0000	1	0.8	ABCA4:XXX:g.94512602C>T:p.V931M	P78363
215807955	G	A	USH2A	snv	#ff0000	1	0.8	USH2A:XXX:g.215807955G>A:p.A5048V	O75445
197396859	C	T	CRB1	snv	#ff0000	1	0.8	CRB1:XXX:g.197396859C>T:p.P733S	P82279-2
149265917	G	C	PDE6A	snv	#ff0000	5	0.8	PDE6A:XXX:g.149265917G>C:p.Y502X	F1T0K3
215963510	C	T	USH2A	snv	#ff0000	1	0.8	USH2A:XXX:g.215963510C>T:p.C3358Y	O75445
68910288	C	A	RPE65	snv	#ff0000	1	0.8	RPE65:XXX:g.68910288C>A:p.E141X	Q16518
68910288	C	T	RPE65	snv	#ff0000	1	0.8	RPE65:XXX:g.68910288C>T:p.E141K	Q16518
27667882	T	G	IFT172	snv	#ff0000	2	0.8	IFT172:XXX:g.27667882T>G:p.K1720T	Q9UG01
27667882	T	G	KRTCAP3	snv	#ff0000	2	0.8	KRTCAP3:XXX:g.27667882T>G:p.K1720T	Q9UG01
27667882	T	C	IFT172	snv	#ff0000	2	0.8	IFT172:XXX:g.27667882T>C:p.K1720R	Q9UG01
27667882	T	C	KRTCAP3	snv	#ff0000	2	0.8	KRTCAP3:XXX:g.27667882T>C:p.K1720R	Q9UG01
65532625	C	A	EYS	snv	#ff0000	6	0.8	EYS:XXX:g.65532625C>A:p.C1028F	Q5T1H1
65532625	C	G	EYS	snv	#ff0000	6	0.8	EYS:XXX:g.65532625C>G:p.C1028S	Q5T1H1
197397058	C	T	CRB1	snv	#ff0000	1	0.8	CRB1:XXX:g.197397058C>T:p.P799L	P82279-2
197411369	A	T	CRB1	snv	#ff0000	1	0.8	CRB1:XXX:g.197411369A>T:p.K782X	P82279-2
27676962	C	A	IFT172	snv	#ff0000	2	0.8	IFT172:XXX:g.27676962C>A:p.A1200S	Q9UG01
27676962	C	G	IFT172	snv	#ff0000	2	0.8	IFT172:XXX:g.27676962C>G:p.A1200P	Q9UG01
27676962	C	T	IFT172	snv	#ff0000	2	0.8	IFT172:XXX:g.27676962C>T:p.A1200T	Q9UG01
197390430	A	T	CRB1	snv	#ff0000	1	0.8	CRB1:XXX:g.197390430A>T:p.D491V	P82279-2
216496816	C	G	USH2A	snv	#ff0000	1	0.8	USH2A:XXX:g.216496816C>G:p.R517T	O75445
216495298	G	T	USH2A	snv	#ff0000	1	0.8	USH2A:XXX:g.216495298G>T:p.A524D	O75445
216495298	G	A	USH2A	snv	#ff0000	1	0.8	USH2A:XXX:g.216495298G>A:p.A524V	O75445
68191923	C	A	RDH12	snv	#ff0000	14	0.8	RDH12:XXX:g.68191923C>A:p.L99I	Q96NR8
64499106	C	A	EYS	snv	#ff0000	6	0.8	EYS:XXX:g.64499106C>A:p.D2475Y	Q5T1H1
64499106	C	G	EYS	snv	#ff0000	6	0.8	EYS:XXX:g.64499106C>G:p.D2475H	Q5T1H1
64499106	C	T	EYS	snv	#ff0000	6	0.8	EYS:XXX:g.64499106C>T:p.D2475N	Q5T1H1
64574085	T	C	EYS	snv	#ff0000	6	0.8	EYS:XXX:g.64574085T>C:p.T2408A	Q5T1H1
62081055	G	T	FAM161A	snv	#ff0000	2	0.8	FAM161A:XXX:g.62081055G>T:p.A41E	Q3B820
62081055	G	A	FAM161A	snv	#ff0000	2	0.8	FAM161A:XXX:g.62081055G>A:p.A41V	Q3B820
68903896	A	G	RPE65	snv	#ff0000	1	0.8	RPE65:XXX:g.68903896A>G:p.Y368H	Q16518
62054279	T	G	FAM161A	snv	#ff0000	2	0.8	FAM161A:XXX:g.62054279T>G:p.N656H	Q3B820
62054279	T	C	FAM161A	snv	#ff0000	2	0.8	FAM161A:XXX:g.62054279T>C:p.N656D	Q3B820
197404691	C	T	CRB1	snv	#ff0000	1	0.8	CRB1:XXX:g.197404691C>T:p.T1209I	P82279-2
216019207	C	G	USH2A	snv	#ff0000	1	0.8	USH2A:XXX:g.216019207C>G:p.S3005T	O75445
65301452	A	C	EYS	snv	#ff0000	6	0.8	EYS:XXX:g.65301452A>C:p.I1436M	Q5T1H1
27703950	G	A	IFT172	snv	#ff0000	2	0.8	IFT172:XXX:g.27703950G>A:p.P250S	Q9UG01-3
27703950	G	C	IFT172	snv	#ff0000	2	0.8	IFT172:XXX:g.27703950G>C:p.P250A	Q9UG01-3
68897011	T	G	RPE65	snv	#ff0000	1	0.8	RPE65:XXX:g.68897011T>G:p.Y431S	Q16518
68897011	T	C	RPE65	snv	#ff0000	1	0.8	RPE65:XXX:g.68897011T>C:p.Y431C	Q16518
27708312	A	G	IFT172	snv	#ff0000	2	0.8	IFT172:XXX:g.27708312A>G:p.V33A	Q9UG01-3
197404379	C	G	CRB1	snv	#ff0000	1	0.8	CRB1:XXX:g.197404379C>G:p.S1105C	P82279-2
197404379	C	T	CRB1	snv	#ff0000	1	0.8	CRB1:XXX:g.197404379C>T:p.S1105F	P82279-2
27680537	C	T	IFT172	snv	#ff0000	2	0.8	IFT172:XXX:g.27680537C>T:p.R1066Q	Q9UG01
47939438	A	G	CNGA1	snv	#ff0000	4	0.8	CNGA1:XXX:g.47939438A>G:p.L427P	P29973
47939438	A	G	LOC101927157	snv	#ff0000	4	0.8	LOC101927157:XXX:g.47939438A>G:p.L427P	P29973
663879	A	C	PDE6B	snv	#ff0000	4	0.8	PDE6B:XXX:g.663879A>C:p.T849P	P35913
663879	A	G	PDE6B	snv	#ff0000	4	0.8	PDE6B:XXX:g.663879A>G:p.T849A	P35913
215972345	C	A	USH2A	snv	#ff0000	1	0.8	USH2A:XXX:g.215972345C>A:p.D3288Y	O75445
215972345	C	G	USH2A	snv	#ff0000	1	0.8	USH2A:XXX:g.215972345C>G:p.D3288H	O75445
215802179	T	C	USH2A	snv	#ff0000	1	0.8	USH2A:XXX:g.215802179T>C:p.I5166V	O75445
66112431	T	G	EYS	snv	#ff0000	6	0.8	EYS:XXX:g.66112431T>G:p.E375A	Q5T1H1-2
65622518	C	A	EYS	snv	#ff0000	6	0.8	EYS:XXX:g.65622518C>A:p.V834L	Q5T1H1
65622518	C	T	EYS	snv	#ff0000	6	0.8	EYS:XXX:g.65622518C>T:p.V834I	Q5T1H1
27668800	G	A	IFT172	snv	#ff0000	2	0.8	IFT172:XXX:g.27668800G>A:p.T1604I	Q9UG01
27668800	G	A	KRTCAP3	snv	#ff0000	2	0.8	KRTCAP3:XXX:g.27668800G>A:p.T1604I	Q9UG01
57937844	G	T	CNGB1	snv	#ff0000	16	0.8	CNGB1:XXX:g.57937844G>T:p.Y892X	Q14028
38145521	C	A	RPGR	snv	#ff0000	X	0.8	RPGR:XXX:g.38145521C>A:p.E911X	Q92834-6
27682372	A	G	IFT172	snv	#ff0000	2	0.8	IFT172:XXX:g.27682372A>G:p.I887T	Q9UG01
27684660	C	T	IFT172	snv	#ff0000	2	0.8	IFT172:XXX:g.27684660C>T:p.R720H	Q9UG01
27684660	C	G	IFT172	snv	#ff0000	2	0.8	IFT172:XXX:g.27684660C>G:p.R720P	Q9UG01
216246603	C	A	USH2A	snv	#ff0000	1	0.8	USH2A:XXX:g.216246603C>A:p.G1871V	O75445
216246603	C	A	USH2A-AS2	snv	#ff0000	1	0.8	USH2A-AS2:XXX:g.216246603C>A:p.G1871V	O75445
216246603	C	T	USH2A	snv	#ff0000	1	0.8	USH2A:XXX:g.216246603C>T:p.G1871D	O75445
216246603	C	T	USH2A-AS2	snv	#ff0000	1	0.8	USH2A-AS2:XXX:g.216246603C>T:p.G1871D	O75445
68905247	T	G	RPE65	snv	#ff0000	1	0.8	RPE65:XXX:g.68905247T>G:p.H241P	Q16518
68905247	T	A	RPE65	snv	#ff0000	1	0.8	RPE65:XXX:g.68905247T>A:p.H241L	Q16518
68905247	T	C	RPE65	snv	#ff0000	1	0.8	RPE65:XXX:g.68905247T>C:p.H241R	Q16518
27695215	C	T	IFT172	snv	#ff0000	2	0.8	IFT172:XXX:g.27695215C>T:p.G476S	Q9UG01-3
215848891	C	A	USH2A	snv	#ff0000	1	0.8	USH2A:XXX:g.215848891C>A:p.R4121L	O75445
215848891	C	T	USH2A	snv	#ff0000	1	0.8	USH2A:XXX:g.215848891C>T:p.R4121H	O75445
66204817	G	A	EYS	snv	#ff0000	6	0.8	EYS:XXX:g.66204817G>A:p.L163F	Q5T1H1-2
27676950	C	G	IFT172	snv	#ff0000	2	0.8	IFT172:XXX:g.27676950C>G:p.V1204L	Q9UG01
68895502	A	G	RPE65	snv	#ff0000	1	0.8	RPE65:XXX:g.68895502A>G:p.I520T	Q16518
62053661	C	G	FAM161A	snv	#ff0000	2	0.8	FAM161A:XXX:g.62053661C>G:p.D694H	Q3B820
64430981	T	C	PHF3	snv	#ff0000	6	0.8	PHF3:XXX:g.64430981T>C:p.I2982M	Q5T1H1
64430981	T	C	EYS	snv	#ff0000	6	0.8	EYS:XXX:g.64430981T>C:p.I2982M	Q5T1H1
66005857	T	A	EYS	snv	#ff0000	6	0.8	EYS:XXX:g.66005857T>A:p.E641V	Q5T1H1
216061928	G	A	USH2A	snv	#ff0000	1	0.8	USH2A:XXX:g.216061928G>A:p.S2688F	O75445
135754257	C	T	AHI1	snv	#ff0000	6	0.8	AHI1:XXX:g.135754257C>T:p.W725X	Q8N157-2
38163918	A	G	RPGR	snv	#ff0000	X	0.8	RPGR:XXX:g.38163918A>G:p.C302R	Q92834-2
65596690	T	G	EYS	snv	#ff0000	6	0.8	EYS:XXX:g.65596690T>G:p.E964D	Q5T1H1
66044927	T	C	EYS	snv	#ff0000	6	0.8	EYS:XXX:g.66044927T>C:p.Q571R	Q5T1H1-2
62067322	C	T	FAM161A	snv	#ff0000	2	0.8	FAM161A:XXX:g.62067322C>T:p.E273K	Q3B820
216040360	C	T	USH2A	snv	#ff0000	1	0.8	USH2A:XXX:g.216040360C>T:p.W2945X	O75445
216073536	G	A	USH2A	snv	#ff0000	1	0.8	USH2A:XXX:g.216073536G>A:p.S2492L	O75445
216073536	G	T	USH2A	snv	#ff0000	1	0.8	USH2A:XXX:g.216073536G>T:p.S2492X	O75445
216498750	T	C	USH2A	snv	#ff0000	1	0.8	USH2A:XXX:g.216498750T>C:p.D347G	O75445
65300620	T	A	EYS	snv	#ff0000	6	0.8	EYS:XXX:g.65300620T>A:p.T1714S	Q5T1H1
65300620	T	G	EYS	snv	#ff0000	6	0.8	EYS:XXX:g.65300620T>G:p.T1714P	Q5T1H1
68906644	C	T	RPE65	snv	#ff0000	1	0.8	RPE65:XXX:g.68906644C>T:p.A179T	Q16518
65622472	C	A	EYS	snv	#ff0000	6	0.8	EYS:XXX:g.65622472C>A:p.R849L	Q5T1H1
65622472	C	T	EYS	snv	#ff0000	6	0.8	EYS:XXX:g.65622472C>T:p.R849H	Q5T1H1
65301195	T	C	EYS	snv	#ff0000	6	0.8	EYS:XXX:g.65301195T>C:p.N1522S	Q5T1H1
38146193	C	A	RPGR	snv	#ff0000	X	0.8	RPGR:XXX:g.38146193C>A:p.E687X	Q92834-6
68196070	T	C	ZFYVE26	snv	#ff0000	14	0.8	ZFYVE26:XXX:g.68196070T>C:p.L274P	Q96NR8
68196070	T	C	RDH12	snv	#ff0000	14	0.8	RDH12:XXX:g.68196070T>C:p.L274P	Q96NR8
215972456	A	G	USH2A	snv	#ff0000	1	0.8	USH2A:XXX:g.215972456A>G:p.C3251R	O75445
94508386	C	A	ABCA4	snv	#ff0000	1	0.8	ABCA4:XXX:g.94508386C>A:p.E1087X	P78363
94508386	C	G	ABCA4	snv	#ff0000	1	0.8	ABCA4:XXX:g.94508386C>G:p.E1087Q	P78363
94508386	C	T	ABCA4	snv	#ff0000	1	0.8	ABCA4:XXX:g.94508386C>T:p.E1087K	P78363
65301217	G	A	EYS	snv	#ff0000	6	0.8	EYS:XXX:g.65301217G>A:p.R1515W	Q5T1H1
654364	G	A	PDE6B	snv	#ff0000	4	0.8	PDE6B:XXX:g.654364G>A:p.E526K	P35913
216591969	A	G	USH2A	snv	#ff0000	1	0.8	USH2A:XXX:g.216591969A>G:p.S180P	O75445
197446818	A	G	CRB1	snv	#ff0000	1	0.8	CRB1:XXX:g.197446818A>G:p.I808V	P82279-3
619843	C	T	PDE6B	snv	#ff0000	4	0.8	PDE6B:XXX:g.619843C>T:p.A143V	P35913
619843	C	A	PDE6B	snv	#ff0000	4	0.8	PDE6B:XXX:g.619843C>A:p.A143D	P35913
197397003	G	A	CRB1	snv	#ff0000	1	0.8	CRB1:XXX:g.197397003G>A:p.G781S	P82279-2
68906614	C	G	RPE65	snv	#ff0000	1	0.8	RPE65:XXX:g.68906614C>G:p.V189L	Q16518
68906614	C	T	RPE65	snv	#ff0000	1	0.8	RPE65:XXX:g.68906614C>T:p.V189I	Q16518
38145980	C	A	RPGR	snv	#ff0000	X	0.8	RPGR:XXX:g.38145980C>A:p.E758X	Q92834-6
216270486	T	C	USH2A	snv	#ff0000	1	0.8	USH2A:XXX:g.216270486T>C:p.Q1566R	O75445
64430867	T	C	PHF3	snv	#ff0000	6	0.8	PHF3:XXX:g.64430867T>C:p.I3020M	Q5T1H1
64430867	T	C	EYS	snv	#ff0000	6	0.8	EYS:XXX:g.64430867T>C:p.I3020M	Q5T1H1
68895464	A	T	RPE65	snv	#ff0000	1	0.8	RPE65:XXX:g.68895464A>T:p.S533T	Q16518
7907422	T	G	GUCY2D	snv	#ff0000	17	0.8	GUCY2D:XXX:g.7907422T>G:p.L325R	Q02846
7907422	T	C	GUCY2D	snv	#ff0000	17	0.8	GUCY2D:XXX:g.7907422T>C:p.L325P	Q02846
62067136	G	A	FAM161A	snv	#ff0000	2	0.8	FAM161A:XXX:g.62067136G>A:p.R335X	Q3B820
64487946	C	A	EYS	snv	#ff0000	6	0.8	EYS:XXX:g.64487946C>A:p.M2617I	Q5T1H1
66299178	A	C	BBS1	snv	#ff0000	11	0.8	BBS1:XXX:g.66299178A>C:p.S591R	Q8NFJ9
66299178	A	C	ZDHHC24	snv	#ff0000	11	0.8	ZDHHC24:XXX:g.66299178A>C:p.S591R	Q8NFJ9
66299178	A	T	BBS1	snv	#ff0000	11	0.8	BBS1:XXX:g.66299178A>T:p.S591C	Q8NFJ9
66299178	A	T	ZDHHC24	snv	#ff0000	11	0.8	ZDHHC24:XXX:g.66299178A>T:p.S591C	Q8NFJ9
64574174	T	C	EYS	snv	#ff0000	6	0.8	EYS:XXX:g.64574174T>C:p.N2378S	Q5T1H1
47938833	G	A	CNGA1	snv	#ff0000	4	0.8	CNGA1:XXX:g.47938833G>A:p.R629X	P29973
47938833	G	A	LOC101927157	snv	#ff0000	4	0.8	LOC101927157:XXX:g.47938833G>A:p.R629X	P29973
65016880	A	C	EYS	snv	#ff0000	6	0.8	EYS:XXX:g.65016880A>C:p.Y2058X	Q5T1H1
55534740	T	G	RP1	snv	#ff0000	8	0.8	RP1:XXX:g.55534740T>G:p.F227V	A0A1B0GUH0
216348781	G	T	USH2A	snv	#ff0000	1	0.8	USH2A:XXX:g.216348781G>T:p.S1480R	O75445
66204721	T	G	EYS	snv	#ff0000	6	0.8	EYS:XXX:g.66204721T>G:p.S195R	Q5T1H1-2
65149135	G	A	EYS	snv	#ff0000	6	0.8	EYS:XXX:g.65149135G>A:p.L1919F	Q5T1H1
197398589	G	C	CRB1	snv	#ff0000	1	0.8	CRB1:XXX:g.197398589G>C:p.C872S	P82279-2
197398589	G	A	CRB1	snv	#ff0000	1	0.8	CRB1:XXX:g.197398589G>A:p.C872Y	P82279-2
197398715	A	C	CRB1	snv	#ff0000	1	0.8	CRB1:XXX:g.197398715A>C:p.Q914P	P82279-2
38182673	C	A	RPGR	snv	#ff0000	X	0.8	RPGR:XXX:g.38182673C>A:p.E45X	Q92834-2
197403887	G	A	CRB1	snv	#ff0000	1	0.8	CRB1:XXX:g.197403887G>A:p.S941N	P82279-2
215820894	C	A	USH2A	snv	#ff0000	1	0.8	USH2A:XXX:g.215820894C>A:p.E4921X	O75445
215820894	C	T	USH2A	snv	#ff0000	1	0.8	USH2A:XXX:g.215820894C>T:p.E4921K	O75445
62066869	C	T	FAM161A	snv	#ff0000	2	0.8	FAM161A:XXX:g.62066869C>T:p.V424I	Q3B820
38145431	C	A	RPGR	snv	#ff0000	X	0.8	RPGR:XXX:g.38145431C>A:p.G941W	Q92834-6
38180331	C	A	RPGR	snv	#ff0000	X	0.8	RPGR:XXX:g.38180331C>A:p.E87X	Q92834-2
65016950	G	A	EYS	snv	#ff0000	6	0.8	EYS:XXX:g.65016950G>A:p.T2035I	Q5T1H1
65016950	G	T	EYS	snv	#ff0000	6	0.8	EYS:XXX:g.65016950G>T:p.T2035N	Q5T1H1
24551771	A	G	NRL	snv	#ff0000	14	0.8	NRL:XXX:g.24551771A>G:p.M96T	P54845
27676378	C	T	IFT172	snv	#ff0000	2	0.8	IFT172:XXX:g.27676378C>T:p.G1275D	Q9UG01
27676378	C	A	IFT172	snv	#ff0000	2	0.8	IFT172:XXX:g.27676378C>A:p.G1275V	Q9UG01
129249722	A	G	RHO	snv	#ff0000	3	0.8	RHO:XXX:g.129249722A>G:p.E122G	P08100
215990450	G	T	USH2A	snv	#ff0000	1	0.8	USH2A:XXX:g.215990450G>T:p.C3153X	O75445
215848299	G	T	USH2A	snv	#ff0000	1	0.8	USH2A:XXX:g.215848299G>T:p.Y4318X	O75445
65655758	T	C	EYS	snv	#ff0000	6	0.8	EYS:XXX:g.65655758T>C:p.Q770R	Q5T1H1
65655758	T	G	EYS	snv	#ff0000	6	0.8	EYS:XXX:g.65655758T>G:p.Q770P	Q5T1H1
215848553	T	C	USH2A	snv	#ff0000	1	0.8	USH2A:XXX:g.215848553T>C:p.T4234A	O75445
215848553	T	G	USH2A	snv	#ff0000	1	0.8	USH2A:XXX:g.215848553T>G:p.T4234P	O75445
216420119	C	T	USH2A	snv	#ff0000	1	0.8	USH2A:XXX:g.216420119C>T:p.G873R	O75445
215848379	T	C	USH2A	snv	#ff0000	1	0.8	USH2A:XXX:g.215848379T>C:p.N4292D	O75445
94473266	C	G	ABCA4	snv	#ff0000	1	0.8	ABCA4:XXX:g.94473266C>G:p.G769R	F6TT59
94473266	C	T	ABCA4	snv	#ff0000	1	0.8	ABCA4:XXX:g.94473266C>T:p.G769S	F6TT59
197326120	G	C	CRB1	snv	#ff0000	1	0.8	CRB1:XXX:g.197326120G>C:p.C383S	P82279-2
197326120	G	A	CRB1	snv	#ff0000	1	0.8	CRB1:XXX:g.197326120G>A:p.C383Y	P82279-2
55539098	C	T	RP1	snv	#ff0000	8	0.8	RP1:XXX:g.55539098C>T:p.Q886X	P56715
65622523	T	C	EYS	snv	#ff0000	6	0.8	EYS:XXX:g.65622523T>C:p.Q832R	Q5T1H1
215990485	C	G	USH2A	snv	#ff0000	1	0.8	USH2A:XXX:g.215990485C>G:p.G3142R	O75445
215990485	C	A	USH2A	snv	#ff0000	1	0.8	USH2A:XXX:g.215990485C>A:p.G3142X	O75445
197390140	C	A	CRB1	snv	#ff0000	1	0.8	CRB1:XXX:g.197390140C>A:p.C394X	P82279-2
62066560	C	G	FAM161A	snv	#ff0000	2	0.8	FAM161A:XXX:g.62066560C>G:p.V527L	Q3B820
62066560	C	T	FAM161A	snv	#ff0000	2	0.8	FAM161A:XXX:g.62066560C>T:p.V527I	Q3B820
62066560	C	A	FAM161A	snv	#ff0000	2	0.8	FAM161A:XXX:g.62066560C>A:p.V527L	Q3B820
216373273	C	T	USH2A	snv	#ff0000	1	0.8	USH2A:XXX:g.216373273C>T:p.W1169X	O75445
216373273	C	T	USH2A-AS1	snv	#ff0000	1	0.8	USH2A-AS1:XXX:g.216373273C>T:p.W1169X	O75445
68910314	G	A	RPE65	snv	#ff0000	1	0.8	RPE65:XXX:g.68910314G>A:p.A132V	Q16518
65300425	C	T	EYS	snv	#ff0000	6	0.8	EYS:XXX:g.65300425C>T:p.G1779S	Q5T1H1
68910235	C	G	RPE65	snv	#ff0000	1	0.8	RPE65:XXX:g.68910235C>G:p.E158D	Q16518
66044874	T	C	EYS	snv	#ff0000	6	0.8	EYS:XXX:g.66044874T>C:p.R589G	Q5T1H1-2
38180294	G	T	RPGR	snv	#ff0000	X	0.8	RPGR:XXX:g.38180294G>T:p.T99N	Q92834-2
66200561	T	C	EYS	snv	#ff0000	6	0.8	EYS:XXX:g.66200561T>C:p.H263R	Q5T1H1-2
216166458	C	A	USH2A	snv	#ff0000	1	0.8	USH2A:XXX:g.216166458C>A:p.D2237Y	O75445
68897202	C	T	RPE65	snv	#ff0000	1	0.8	RPE65:XXX:g.68897202C>T:p.E399K	Q16518
62063175	C	G	FAM161A	snv	#ff0000	2	0.8	FAM161A:XXX:g.62063175C>G:p.K607N	Q3B820
27672380	C	T	IFT172	snv	#ff0000	2	0.8	IFT172:XXX:g.27672380C>T:p.G1404S	Q9UG01
657641	A	G	PDE6B	snv	#ff0000	4	0.8	PDE6B:XXX:g.657641A>G:p.D668G	P35913
68896814	C	A	RPE65	snv	#ff0000	1	0.8	RPE65:XXX:g.68896814C>A:p.E462X	Q16518
64431382	G	A	PHF3	snv	#ff0000	6	0.8	PHF3:XXX:g.64431382G>A:p.R2849X	Q5T1H1
64431382	G	A	EYS	snv	#ff0000	6	0.8	EYS:XXX:g.64431382G>A:p.R2849X	Q5T1H1
64431309	T	C	PHF3	snv	#ff0000	6	0.8	PHF3:XXX:g.64431309T>C:p.D2873G	Q5T1H1
64431309	T	C	EYS	snv	#ff0000	6	0.8	EYS:XXX:g.64431309T>C:p.D2873G	Q5T1H1
65622595	T	G	EYS	snv	#ff0000	6	0.8	EYS:XXX:g.65622595T>G:p.E808A	Q5T1H1
27708298	G	C	IFT172	snv	#ff0000	2	0.8	IFT172:XXX:g.27708298G>C:p.R38G	Q9UG01-3
27708298	G	A	IFT172	snv	#ff0000	2	0.8	IFT172:XXX:g.27708298G>A:p.R38X	Q9UG01-3
216138739	A	T	USH2A	snv	#ff0000	1	0.8	USH2A:XXX:g.216138739A>T:p.V2347E	O75445
197404576	G	C	CRB1	snv	#ff0000	1	0.8	CRB1:XXX:g.197404576G>C:p.V1171L	P82279-2
197404576	G	T	CRB1	snv	#ff0000	1	0.8	CRB1:XXX:g.197404576G>T:p.V1171F	P82279-2
27702428	C	T	IFT172	snv	#ff0000	2	0.8	IFT172:XXX:g.27702428C>T:p.R318Q	Q9UG01-3
64430866	C	G	PHF3	snv	#ff0000	6	0.8	PHF3:XXX:g.64430866C>G:p.A3021P	Q5T1H1
64430866	C	G	EYS	snv	#ff0000	6	0.8	EYS:XXX:g.64430866C>G:p.A3021P	Q5T1H1
129251574	G	T	RHO	snv	#ff0000	3	0.8	RHO:XXX:g.129251574G>T:p.A299S	P08100
129251574	G	A	RHO	snv	#ff0000	3	0.8	RHO:XXX:g.129251574G>A:p.A299T	P08100
62066675	C	A	FAM161A	snv	#ff0000	2	0.8	FAM161A:XXX:g.62066675C>A:p.W488C	Q3B820
62066675	C	T	FAM161A	snv	#ff0000	2	0.8	FAM161A:XXX:g.62066675C>T:p.W488X	Q3B820
66205188	T	C	EYS	snv	#ff0000	6	0.8	EYS:XXX:g.66205188T>C:p.Y39C	Q5T1H1-2
65300869	G	A	EYS	snv	#ff0000	6	0.8	EYS:XXX:g.65300869G>A:p.P1631S	Q5T1H1
64791758	T	C	EYS	snv	#ff0000	6	0.8	EYS:XXX:g.64791758T>C:p.I2188V	Q5T1H1
216390747	G	C	USH2A	snv	#ff0000	1	0.8	USH2A:XXX:g.216390747G>C:p.L1047V	O75445
216390747	G	C	USH2A-AS1	snv	#ff0000	1	0.8	USH2A-AS1:XXX:g.216390747G>C:p.L1047V	O75445
47939378	A	G	CNGA1	snv	#ff0000	4	0.8	CNGA1:XXX:g.47939378A>G:p.V447A	P29973
47939378	A	G	LOC101927157	snv	#ff0000	4	0.8	LOC101927157:XXX:g.47939378A>G:p.V447A	P29973
65300286	G	T	EYS	snv	#ff0000	6	0.8	EYS:XXX:g.65300286G>T:p.T1825N	Q5T1H1
47954625	G	A	CNGA1	snv	#ff0000	4	0.8	CNGA1:XXX:g.47954625G>A:p.R101X	D6R978
47954625	G	A	LOC101927157	snv	#ff0000	4	0.8	LOC101927157:XXX:g.47954625G>A:p.R101X	D6R978
215844499	G	A	USH2A	snv	#ff0000	1	0.8	USH2A:XXX:g.215844499G>A:p.Q4650X	O75445
65303192	A	G	EYS	snv	#ff0000	6	0.8	EYS:XXX:g.65303192A>G:p.I1232T	Q5T1H1
216011334	T	C	USH2A	snv	#ff0000	1	0.8	USH2A:XXX:g.216011334T>C:p.R3124G	O75445
197411353	C	G	CRB1	snv	#ff0000	1	0.8	CRB1:XXX:g.197411353C>G:p.C776W	P82279-2
68903900	C	G	RPE65	snv	#ff0000	1	0.8	RPE65:XXX:g.68903900C>G:p.R366S	Q16518
64694283	A	G	EYS	snv	#ff0000	6	0.8	EYS:XXX:g.64694283A>G:p.C2350R	Q5T1H1
64694283	A	G	LOC107986608	snv	#ff0000	6	0.8	LOC107986608:XXX:g.64694283A>G:p.C2350R	Q5T1H1
64694283	A	T	EYS	snv	#ff0000	6	0.8	EYS:XXX:g.64694283A>T:p.C2350S	Q5T1H1
64694283	A	T	LOC107986608	snv	#ff0000	6	0.8	LOC107986608:XXX:g.64694283A>T:p.C2350S	Q5T1H1
64791763	C	G	EYS	snv	#ff0000	6	0.8	EYS:XXX:g.64791763C>G:p.G2186A	Q5T1H1
64791763	C	T	EYS	snv	#ff0000	6	0.8	EYS:XXX:g.64791763C>T:p.G2186E	Q5T1H1
197404676	C	G	CRB1	snv	#ff0000	1	0.8	CRB1:XXX:g.197404676C>G:p.T1204S	P82279-2
197404676	C	A	CRB1	snv	#ff0000	1	0.8	CRB1:XXX:g.197404676C>A:p.T1204N	P82279-2
62066986	G	C	FAM161A	snv	#ff0000	2	0.8	FAM161A:XXX:g.62066986G>C:p.Q385E	Q3B820
216348605	G	A	USH2A	snv	#ff0000	1	0.8	USH2A:XXX:g.216348605G>A:p.T1539I	O75445
48343221	G	C	CRX	snv	#ff0000	19	0.8	CRX:XXX:g.48343221G>C:p.L299F	O43186
660377	G	A	PDE6B	snv	#ff0000	4	0.8	PDE6B:XXX:g.660377G>A:p.D776N	P35913
216498936	A	G	USH2A	snv	#ff0000	1	0.8	USH2A:XXX:g.216498936A>G:p.I285T	O75445
27700867	T	C	IFT172	snv	#ff0000	2	0.8	IFT172:XXX:g.27700867T>C:p.S388G	Q9UG01-3
216419959	C	A	USH2A	snv	#ff0000	1	0.8	USH2A:XXX:g.216419959C>A:p.R926L	O75445
216419959	C	T	USH2A	snv	#ff0000	1	0.8	USH2A:XXX:g.216419959C>T:p.R926H	O75445
27672188	G	C	IFT172	snv	#ff0000	2	0.8	IFT172:XXX:g.27672188G>C:p.D1428E	Q9UG01
619547	C	A	PDE6B	snv	#ff0000	4	0.8	PDE6B:XXX:g.619547C>A:p.C44X	P35913
619547	C	G	PDE6B	snv	#ff0000	4	0.8	PDE6B:XXX:g.619547C>G:p.C44W	P35913
65596725	T	A	EYS	snv	#ff0000	6	0.8	EYS:XXX:g.65596725T>A:p.N953Y	Q5T1H1
65596725	T	C	EYS	snv	#ff0000	6	0.8	EYS:XXX:g.65596725T>C:p.N953D	Q5T1H1
216363576	G	C	USH2A	snv	#ff0000	1	0.8	USH2A:XXX:g.216363576G>C:p.T1462S	O75445
27699567	C	G	IFT172	snv	#ff0000	2	0.8	IFT172:XXX:g.27699567C>G:p.R451P	Q9UG01-3
27699567	C	T	IFT172	snv	#ff0000	2	0.8	IFT172:XXX:g.27699567C>T:p.R451Q	Q9UG01-3
215812532	G	A	USH2A	snv	#ff0000	1	0.8	USH2A:XXX:g.215812532G>A:p.T5006M	O75445
68910277	G	C	RPE65	snv	#ff0000	1	0.8	RPE65:XXX:g.68910277G>C:p.Y144X	Q16518
197297911	T	G	CRB1	snv	#ff0000	1	0.8	CRB1:XXX:g.197297911T>G:p.F144V	P82279-2
27681684	T	C	IFT172	snv	#ff0000	2	0.8	IFT172:XXX:g.27681684T>C:p.M947V	Q9UG01
27668232	G	A	IFT172	snv	#ff0000	2	0.8	IFT172:XXX:g.27668232G>A:p.R1667C	Q9UG01
27668232	G	A	KRTCAP3	snv	#ff0000	2	0.8	KRTCAP3:XXX:g.27668232G>A:p.R1667C	Q9UG01
27708265	G	A	IFT172	snv	#ff0000	2	0.8	IFT172:XXX:g.27708265G>A:p.R49W	Q9UG01-3
216073559	C	G	USH2A	snv	#ff0000	1	0.8	USH2A:XXX:g.216073559C>G:p.E2484D	O75445
216073559	C	A	USH2A	snv	#ff0000	1	0.8	USH2A:XXX:g.216073559C>A:p.E2484D	O75445
66200537	C	G	EYS	snv	#ff0000	6	0.8	EYS:XXX:g.66200537C>G:p.S271T	Q5T1H1-2
66200537	C	T	EYS	snv	#ff0000	6	0.8	EYS:XXX:g.66200537C>T:p.S271N	Q5T1H1-2
94480176	A	C	ABCA4	snv	#ff0000	1	0.8	ABCA4:XXX:g.94480176A>C:p.L587V	F6TT59
216498840	C	T	USH2A	snv	#ff0000	1	0.8	USH2A:XXX:g.216498840C>T:p.R317Q	O75445
215848376	C	A	USH2A	snv	#ff0000	1	0.8	USH2A:XXX:g.215848376C>A:p.G4293C	O75445
215848376	C	T	USH2A	snv	#ff0000	1	0.8	USH2A:XXX:g.215848376C>T:p.G4293S	O75445
216380622	G	T	USH2A	snv	#ff0000	1	0.8	USH2A:XXX:g.216380622G>T:p.Y1103X	O75445
216380622	G	T	USH2A-AS1	snv	#ff0000	1	0.8	USH2A-AS1:XXX:g.216380622G>T:p.Y1103X	O75445
27680838	T	C	IFT172	snv	#ff0000	2	0.8	IFT172:XXX:g.27680838T>C:p.Y994C	Q9UG01
216363591	G	A	USH2A	snv	#ff0000	1	0.8	USH2A:XXX:g.216363591G>A:p.S1457L	O75445
215933104	C	T	USH2A	snv	#ff0000	1	0.8	USH2A:XXX:g.215933104C>T:p.G3710D	O75445
47939441	G	A	CNGA1	snv	#ff0000	4	0.8	CNGA1:XXX:g.47939441G>A:p.T426I	P29973
47939441	G	A	LOC101927157	snv	#ff0000	4	0.8	LOC101927157:XXX:g.47939441G>A:p.T426I	P29973
216052107	T	A	USH2A	snv	#ff0000	1	0.8	USH2A:XXX:g.216052107T>A:p.R2853X	O75445
54627162	G	A	PRPF31	snv	#ff0000	19	0.8	PRPF31:XXX:g.54627162G>A:p.E188K	E7EU94
54627162	G	C	PRPF31	snv	#ff0000	19	0.8	PRPF31:XXX:g.54627162G>C:p.E188Q	E7EU94
54627162	G	T	PRPF31	snv	#ff0000	19	0.8	PRPF31:XXX:g.54627162G>T:p.E188X	E7EU94
66053934	T	G	EYS	snv	#ff0000	6	0.8	EYS:XXX:g.66053934T>G:p.K532N	Q5T1H1-2
197404300	G	A	CRB1	snv	#ff0000	1	0.8	CRB1:XXX:g.197404300G>A:p.G1079R	P82279-2
27668287	C	G	IFT172	snv	#ff0000	2	0.8	IFT172:XXX:g.27668287C>G:p.W1648C	Q9UG01
27668287	C	G	KRTCAP3	snv	#ff0000	2	0.8	KRTCAP3:XXX:g.27668287C>G:p.W1648C	Q9UG01
58227429	G	A	CA4	snv	#ff0000	17	0.8	CA4:XXX:g.58227429G>A:p.A12T	P22748
64694325	C	T	EYS	snv	#ff0000	6	0.8	EYS:XXX:g.64694325C>T:p.V2336I	Q5T1H1
64694325	C	T	LOC107986608	snv	#ff0000	6	0.8	LOC107986608:XXX:g.64694325C>T:p.V2336I	Q5T1H1
65532684	G	T	EYS	snv	#ff0000	6	0.8	EYS:XXX:g.65532684G>T:p.C1008X	Q5T1H1
64498957	C	T	EYS	snv	#ff0000	6	0.8	EYS:XXX:g.64498957C>T:p.W2524X	Q5T1H1
27676352	G	C	IFT172	snv	#ff0000	2	0.8	IFT172:XXX:g.27676352G>C:p.R1284G	Q9UG01
27676352	G	A	IFT172	snv	#ff0000	2	0.8	IFT172:XXX:g.27676352G>A:p.R1284X	Q9UG01
68906632	T	C	RPE65	snv	#ff0000	1	0.8	RPE65:XXX:g.68906632T>C:p.I183V	Q16518
129247629	G	C	RHO	snv	#ff0000	3	0.8	RHO:XXX:g.129247629G>C:p.G18A	P08100
129247629	G	A	RHO	snv	#ff0000	3	0.8	RHO:XXX:g.129247629G>A:p.G18D	P08100
64516243	C	A	EYS	snv	#ff0000	6	0.8	EYS:XXX:g.64516243C>A:p.R2417S	Q5T1H1
64516243	C	A	SCAT8	snv	#ff0000	6	0.8	SCAT8:XXX:g.64516243C>A:p.R2417S	Q5T1H1
64488049	C	A	EYS	snv	#ff0000	6	0.8	EYS:XXX:g.64488049C>A:p.R2583L	Q5T1H1
64488049	C	T	EYS	snv	#ff0000	6	0.8	EYS:XXX:g.64488049C>T:p.R2583H	Q5T1H1
64488049	C	G	EYS	snv	#ff0000	6	0.8	EYS:XXX:g.64488049C>G:p.R2583P	Q5T1H1
658692	G	C	PDE6B	snv	#ff0000	4	0.8	PDE6B:XXX:g.658692G>C:p.D718H	P35913
658692	G	A	PDE6B	snv	#ff0000	4	0.8	PDE6B:XXX:g.658692G>A:p.D718N	P35913
658692	G	T	PDE6B	snv	#ff0000	4	0.8	PDE6B:XXX:g.658692G>T:p.D718Y	P35913
66063465	T	A	EYS	snv	#ff0000	6	0.8	EYS:XXX:g.66063465T>A:p.K449X	Q5T1H1-2
65016935	A	T	EYS	snv	#ff0000	6	0.8	EYS:XXX:g.65016935A>T:p.V2040D	Q5T1H1
65300775	T	C	EYS	snv	#ff0000	6	0.8	EYS:XXX:g.65300775T>C:p.D1662G	Q5T1H1
65300775	T	A	EYS	snv	#ff0000	6	0.8	EYS:XXX:g.65300775T>A:p.D1662V	Q5T1H1
27668186	C	T	IFT172	snv	#ff0000	2	0.8	IFT172:XXX:g.27668186C>T:p.R1682Q	Q9UG01
27668186	C	T	KRTCAP3	snv	#ff0000	2	0.8	KRTCAP3:XXX:g.27668186C>T:p.R1682Q	Q9UG01
64430746	T	A	PHF3	snv	#ff0000	6	0.8	PHF3:XXX:g.64430746T>A:p.N3061Y	Q5T1H1
64430746	T	A	EYS	snv	#ff0000	6	0.8	EYS:XXX:g.64430746T>A:p.N3061Y	Q5T1H1
64499037	C	G	EYS	snv	#ff0000	6	0.8	EYS:XXX:g.64499037C>G:p.A2498P	Q5T1H1
27700929	C	A	IFT172	snv	#ff0000	2	0.8	IFT172:XXX:g.27700929C>A:p.R367L	Q9UG01-3
27700929	C	T	IFT172	snv	#ff0000	2	0.8	IFT172:XXX:g.27700929C>T:p.R367H	Q9UG01-3
197390820	C	T	CRB1	snv	#ff0000	1	0.8	CRB1:XXX:g.197390820C>T:p.T621I	P82279-2
64776260	G	T	EYS	snv	#ff0000	6	0.8	EYS:XXX:g.64776260G>T:p.N2232K	Q5T1H1
27703012	G	A	IFT172	snv	#ff0000	2	0.8	IFT172:XXX:g.27703012G>A:p.R264W	Q9UG01-3
68912396	C	A	RPE65	snv	#ff0000	1	0.8	RPE65:XXX:g.68912396C>A:p.R81I	Q16518
197297746	C	T	CRB1	snv	#ff0000	1	0.8	CRB1:XXX:g.197297746C>T:p.P89S	P82279-2
1495481	G	T	REEP6	snv	#ff0000	19	0.8	REEP6:XXX:g.1495481G>T:p.E75X	Q96HR9-2
1495481	G	A	REEP6	snv	#ff0000	19	0.8	REEP6:XXX:g.1495481G>A:p.E75K	Q96HR9-2
65300955	G	A	EYS	snv	#ff0000	6	0.8	EYS:XXX:g.65300955G>A:p.A1602V	Q5T1H1
216497003	T	C	USH2A	snv	#ff0000	1	0.8	USH2A:XXX:g.216497003T>C:p.S455G	O75445
216390763	G	T	USH2A	snv	#ff0000	1	0.8	USH2A:XXX:g.216390763G>T:p.H1041Q	O75445
216390763	G	T	USH2A-AS1	snv	#ff0000	1	0.8	USH2A-AS1:XXX:g.216390763G>T:p.H1041Q	O75445
64430513	A	C	PHF3	snv	#ff0000	6	0.8	PHF3:XXX:g.64430513A>C:p.D3138E	Q5T1H1
64430513	A	C	EYS	snv	#ff0000	6	0.8	EYS:XXX:g.64430513A>C:p.D3138E	Q5T1H1
65301645	G	A	EYS	snv	#ff0000	6	0.8	EYS:XXX:g.65301645G>A:p.P1372L	Q5T1H1
48339592	G	C	CRX	snv	#ff0000	19	0.8	CRX:XXX:g.48339592G>C:p.D65H	O43186
62067028	C	A	FAM161A	snv	#ff0000	2	0.8	FAM161A:XXX:g.62067028C>A:p.D371Y	Q3B820
216538407	G	T	USH2A	snv	#ff0000	1	0.8	USH2A:XXX:g.216538407G>T:p.S224R	O75445
216262437	T	A	USH2A	snv	#ff0000	1	0.8	USH2A:XXX:g.216262437T>A:p.Q1601H	O75445
27672244	C	A	IFT172	snv	#ff0000	2	0.8	IFT172:XXX:g.27672244C>A:p.V1410L	Q9UG01
216172296	G	A	USH2A	snv	#ff0000	1	0.8	USH2A:XXX:g.216172296G>A:p.T2197I	O75445
94473807	C	T	ABCA4	snv	#ff0000	1	0.8	ABCA4:XXX:g.94473807C>T:p.G753E	F6TT59
197390841	T	C	CRB1	snv	#ff0000	1	0.8	CRB1:XXX:g.197390841T>C:p.L628P	P82279-2
129247700	G	A	RHO	snv	#ff0000	3	0.8	RHO:XXX:g.129247700G>A:p.A42T	P08100
27707946	T	C	IFT172	snv	#ff0000	2	0.8	IFT172:XXX:g.27707946T>C:p.T79A	Q9UG01-3
68904749	C	T	RPE65	snv	#ff0000	1	0.8	RPE65:XXX:g.68904749C>T:p.A292T	Q16518
62066782	C	T	FAM161A	snv	#ff0000	2	0.8	FAM161A:XXX:g.62066782C>T:p.V453M	Q3B820
62066782	C	G	FAM161A	snv	#ff0000	2	0.8	FAM161A:XXX:g.62066782C>G:p.V453L	Q3B820
197398744	T	G	CRB1	snv	#ff0000	1	0.8	CRB1:XXX:g.197398744T>G:p.C924G	P82279-2
197398744	T	A	CRB1	snv	#ff0000	1	0.8	CRB1:XXX:g.197398744T>A:p.C924S	P82279-2
197398744	T	C	CRB1	snv	#ff0000	1	0.8	CRB1:XXX:g.197398744T>C:p.C924R	P82279-2
197313445	G	A	CRB1	snv	#ff0000	1	0.8	CRB1:XXX:g.197313445G>A:p.W229X	F5H0L2
68193859	A	C	RDH12	snv	#ff0000	14	0.8	RDH12:XXX:g.68193859A>C:p.K204Q	Q96NR8
215844430	A	G	USH2A	snv	#ff0000	1	0.8	USH2A:XXX:g.215844430A>G:p.Y4673H	O75445
27668838	G	C	IFT172	snv	#ff0000	2	0.8	IFT172:XXX:g.27668838G>C:p.N1591K	Q9UG01
27668838	G	C	KRTCAP3	snv	#ff0000	2	0.8	KRTCAP3:XXX:g.27668838G>C:p.N1591K	Q9UG01
66200572	C	G	EYS	snv	#ff0000	6	0.8	EYS:XXX:g.66200572C>G:p.Q259H	Q5T1H1-2
215963474	C	A	USH2A	snv	#ff0000	1	0.8	USH2A:XXX:g.215963474C>A:p.C3370F	O75445
215848673	A	T	USH2A	snv	#ff0000	1	0.8	USH2A:XXX:g.215848673A>T:p.C4194S	O75445
215848673	A	G	USH2A	snv	#ff0000	1	0.8	USH2A:XXX:g.215848673A>G:p.C4194R	O75445
216262419	C	T	USH2A	snv	#ff0000	1	0.8	USH2A:XXX:g.216262419C>T:p.W1607X	O75445
62067433	T	C	FAM161A	snv	#ff0000	2	0.8	FAM161A:XXX:g.62067433T>C:p.I236V	Q3B820
216221906	G	A	USH2A	snv	#ff0000	1	0.8	USH2A:XXX:g.216221906G>A:p.H2045Y	O75445
27668172	G	A	IFT172	snv	#ff0000	2	0.8	IFT172:XXX:g.27668172G>A:p.L1687F	Q9UG01
27668172	G	A	KRTCAP3	snv	#ff0000	2	0.8	KRTCAP3:XXX:g.27668172G>A:p.L1687F	Q9UG01
65301153	T	C	EYS	snv	#ff0000	6	0.8	EYS:XXX:g.65301153T>C:p.Q1536R	Q5T1H1
215847839	C	T	USH2A	snv	#ff0000	1	0.8	USH2A:XXX:g.215847839C>T:p.G4472S	O75445
64472390	A	G	EYS	snv	#ff0000	6	0.8	EYS:XXX:g.64472390A>G:p.C2679R	Q5T1H1
64472390	A	C	EYS	snv	#ff0000	6	0.8	EYS:XXX:g.64472390A>C:p.C2679G	Q5T1H1
216251487	A	G	USH2A	snv	#ff0000	1	0.8	USH2A:XXX:g.216251487A>G:p.V1839A	O75445
216251487	A	G	USH2A-AS2	snv	#ff0000	1	0.8	USH2A-AS2:XXX:g.216251487A>G:p.V1839A	O75445
216251487	A	T	USH2A	snv	#ff0000	1	0.8	USH2A:XXX:g.216251487A>T:p.V1839E	O75445
216251487	A	T	USH2A-AS2	snv	#ff0000	1	0.8	USH2A-AS2:XXX:g.216251487A>T:p.V1839E	O75445
65300347	G	A	EYS	snv	#ff0000	6	0.8	EYS:XXX:g.65300347G>A:p.Q1805X	Q5T1H1
149264112	G	A	PDE6A	snv	#ff0000	5	0.8	PDE6A:XXX:g.149264112G>A:p.R572X	F1T0K3
27684228	G	A	IFT172	snv	#ff0000	2	0.8	IFT172:XXX:g.27684228G>A:p.R784W	Q9UG01
216496885	T	C	USH2A	snv	#ff0000	1	0.8	USH2A:XXX:g.216496885T>C:p.Y494C	O75445
216373056	G	A	USH2A	snv	#ff0000	1	0.8	USH2A:XXX:g.216373056G>A:p.P1242S	O75445
216373056	G	A	USH2A-AS1	snv	#ff0000	1	0.8	USH2A-AS1:XXX:g.216373056G>A:p.P1242S	O75445
68910559	G	T	RPE65	snv	#ff0000	1	0.8	RPE65:XXX:g.68910559G>T:p.R85S	Q16518
68910559	G	A	RPE65	snv	#ff0000	1	0.8	RPE65:XXX:g.68910559G>A:p.R85C	Q16518
66054040	A	G	EYS	snv	#ff0000	6	0.8	EYS:XXX:g.66054040A>G:p.I497T	Q5T1H1-2
215824086	C	A	USH2A	snv	#ff0000	1	0.8	USH2A:XXX:g.215824086C>A:p.G4731W	O75445
215824086	C	G	USH2A	snv	#ff0000	1	0.8	USH2A:XXX:g.215824086C>G:p.G4731R	O75445
215824086	C	T	USH2A	snv	#ff0000	1	0.8	USH2A:XXX:g.215824086C>T:p.G4731R	O75445
68897243	G	A	RPE65	snv	#ff0000	1	0.8	RPE65:XXX:g.68897243G>A:p.T385M	Q16518
197404313	T	G	CRB1	snv	#ff0000	1	0.8	CRB1:XXX:g.197404313T>G:p.L1083R	P82279-2
197404313	T	C	CRB1	snv	#ff0000	1	0.8	CRB1:XXX:g.197404313T>C:p.L1083P	P82279-2
27676937	C	T	IFT172	snv	#ff0000	2	0.8	IFT172:XXX:g.27676937C>T:p.R1208Q	Q9UG01
27676937	C	G	IFT172	snv	#ff0000	2	0.8	IFT172:XXX:g.27676937C>G:p.R1208P	Q9UG01
197313437	G	A	CRB1	snv	#ff0000	1	0.8	CRB1:XXX:g.197313437G>A:p.E227K	F5H0L2
215972286	A	C	USH2A	snv	#ff0000	1	0.8	USH2A:XXX:g.215972286A>C:p.C3307W	O75445
216462693	C	A	USH2A	snv	#ff0000	1	0.8	USH2A:XXX:g.216462693C>A:p.A634S	O75445
66094304	C	T	EYS	snv	#ff0000	6	0.8	EYS:XXX:g.66094304C>T:p.C425Y	Q5T1H1-2
27676928	A	C	IFT172	snv	#ff0000	2	0.8	IFT172:XXX:g.27676928A>C:p.L1211W	Q9UG01
27695181	C	A	IFT172	snv	#ff0000	2	0.8	IFT172:XXX:g.27695181C>A:p.R487L	Q9UG01-3
27695181	C	T	IFT172	snv	#ff0000	2	0.8	IFT172:XXX:g.27695181C>T:p.R487H	Q9UG01-3
65532698	T	A	EYS	snv	#ff0000	6	0.8	EYS:XXX:g.65532698T>A:p.N1004Y	Q5T1H1
65532698	T	G	EYS	snv	#ff0000	6	0.8	EYS:XXX:g.65532698T>G:p.N1004H	Q5T1H1
65532698	T	C	EYS	snv	#ff0000	6	0.8	EYS:XXX:g.65532698T>C:p.N1004D	Q5T1H1
62067003	T	C	FAM161A	snv	#ff0000	2	0.8	FAM161A:XXX:g.62067003T>C:p.Y379C	Q3B820
64574166	C	T	EYS	snv	#ff0000	6	0.8	EYS:XXX:g.64574166C>T:p.G2381R	Q5T1H1
65098666	T	C	EYS	snv	#ff0000	6	0.8	EYS:XXX:g.65098666T>C:p.I1999V	Q5T1H1
216166437	C	T	USH2A	snv	#ff0000	1	0.8	USH2A:XXX:g.216166437C>T:p.V2244M	O75445
65301640	G	A	EYS	snv	#ff0000	6	0.8	EYS:XXX:g.65301640G>A:p.R1374X	Q5T1H1
27686003	A	T	IFT172	snv	#ff0000	2	0.8	IFT172:XXX:g.27686003A>T:p.H661Q	Q9UG01
215972249	C	A	USH2A	snv	#ff0000	1	0.8	USH2A:XXX:g.215972249C>A:p.G3320C	O75445
216373319	A	G	USH2A	snv	#ff0000	1	0.8	USH2A:XXX:g.216373319A>G:p.L1154S	O75445
216373319	A	G	USH2A-AS1	snv	#ff0000	1	0.8	USH2A-AS1:XXX:g.216373319A>G:p.L1154S	O75445
150645894	A	T	CLRN1	snv	#ff0000	3	0.8	CLRN1:XXX:g.150645894A>T:p.Y100X	P58418-1
150645894	A	C	CLRN1	snv	#ff0000	3	0.8	CLRN1:XXX:g.150645894A>C:p.Y100X	P58418-1
215799151	C	G	USH2A	snv	#ff0000	1	0.8	USH2A:XXX:g.215799151C>G:p.R5194P	O75445
215799151	C	T	USH2A	snv	#ff0000	1	0.8	USH2A:XXX:g.215799151C>T:p.R5194H	O75445
215799151	C	A	USH2A	snv	#ff0000	1	0.8	USH2A:XXX:g.215799151C>A:p.R5194L	O75445
215914729	T	A	USH2A	snv	#ff0000	1	0.8	USH2A:XXX:g.215914729T>A:p.Y3900F	O75445
215914729	T	C	USH2A	snv	#ff0000	1	0.8	USH2A:XXX:g.215914729T>C:p.Y3900C	O75445
65301154	G	C	EYS	snv	#ff0000	6	0.8	EYS:XXX:g.65301154G>C:p.Q1536E	Q5T1H1
65301154	G	A	EYS	snv	#ff0000	6	0.8	EYS:XXX:g.65301154G>A:p.Q1536X	Q5T1H1
65301154	G	T	EYS	snv	#ff0000	6	0.8	EYS:XXX:g.65301154G>T:p.Q1536K	Q5T1H1
27684697	C	T	IFT172	snv	#ff0000	2	0.8	IFT172:XXX:g.27684697C>T:p.V708M	Q9UG01
76919547	C	T	MYO7A	snv	#ff0000	11	0.8	MYO7A:XXX:g.76919547C>T:p.R1977W	H7C4D8
62066731	C	T	FAM161A	snv	#ff0000	2	0.8	FAM161A:XXX:g.62066731C>T:p.E470K	Q3B820
62066731	C	G	FAM161A	snv	#ff0000	2	0.8	FAM161A:XXX:g.62066731C>G:p.E470Q	Q3B820
96953697	C	A	SNRNP200	snv	#ff0000	2	0.8	SNRNP200:XXX:g.96953697C>A:p.R1090L	O75643
96953697	C	T	SNRNP200	snv	#ff0000	2	0.8	SNRNP200:XXX:g.96953697C>T:p.R1090Q	O75643
215931998	A	C	USH2A	snv	#ff0000	1	0.8	USH2A:XXX:g.215931998A>C:p.Y3776X	O75445
215931998	A	T	USH2A	snv	#ff0000	1	0.8	USH2A:XXX:g.215931998A>T:p.Y3776X	O75445
129251125	G	A	RHO	snv	#ff0000	3	0.8	RHO:XXX:g.129251125G>A:p.G188R	P08100
27684314	C	G	IFT172	snv	#ff0000	2	0.8	IFT172:XXX:g.27684314C>G:p.R755P	Q9UG01
27684314	C	T	IFT172	snv	#ff0000	2	0.8	IFT172:XXX:g.27684314C>T:p.R755Q	Q9UG01
27693872	C	T	IFT172	snv	#ff0000	2	0.8	IFT172:XXX:g.27693872C>T:p.V539I	Q9UG01
47939240	C	A	CNGA1	snv	#ff0000	4	0.8	CNGA1:XXX:g.47939240C>A:p.R493L	P29973
47939240	C	A	LOC101927157	snv	#ff0000	4	0.8	LOC101927157:XXX:g.47939240C>A:p.R493L	P29973
47939240	C	T	CNGA1	snv	#ff0000	4	0.8	CNGA1:XXX:g.47939240C>T:p.R493Q	P29973
47939240	C	T	LOC101927157	snv	#ff0000	4	0.8	LOC101927157:XXX:g.47939240C>T:p.R493Q	P29973
64430934	A	G	PHF3	snv	#ff0000	6	0.8	PHF3:XXX:g.64430934A>G:p.M2998T	Q5T1H1
64430934	A	G	EYS	snv	#ff0000	6	0.8	EYS:XXX:g.64430934A>G:p.M2998T	Q5T1H1
57935275	T	A	CNGB1	snv	#ff0000	16	0.8	CNGB1:XXX:g.57935275T>A:p.N986I	Q14028
197396835	C	T	CRB1	snv	#ff0000	1	0.8	CRB1:XXX:g.197396835C>T:p.H725Y	P82279-2
197396835	C	A	CRB1	snv	#ff0000	1	0.8	CRB1:XXX:g.197396835C>A:p.H725N	P82279-2
197404679	G	C	CRB1	snv	#ff0000	1	0.8	CRB1:XXX:g.197404679G>C:p.C1205S	P82279-2
68912508	G	A	RPE65	snv	#ff0000	1	0.8	RPE65:XXX:g.68912508G>A:p.R44X	Q16518
62065736	G	C	FAM161A	snv	#ff0000	2	0.8	FAM161A:XXX:g.62065736G>C:p.A563G	Q3B820-3
65523449	T	C	EYS	snv	#ff0000	6	0.8	EYS:XXX:g.65523449T>C:p.M1089V	Q5T1H1
27676281	G	C	IFT172	snv	#ff0000	2	0.8	IFT172:XXX:g.27676281G>C:p.N1307K	Q9UG01
27688727	C	T	IFT172	snv	#ff0000	2	0.8	IFT172:XXX:g.27688727C>T:p.R572Q	Q9UG01
64431177	A	T	PHF3	snv	#ff0000	6	0.8	PHF3:XXX:g.64431177A>T:p.L2917X	Q5T1H1
64431177	A	T	EYS	snv	#ff0000	6	0.8	EYS:XXX:g.64431177A>T:p.L2917X	Q5T1H1
215847970	C	T	USH2A	snv	#ff0000	1	0.8	USH2A:XXX:g.215847970C>T:p.G4428D	O75445
215847970	C	A	USH2A	snv	#ff0000	1	0.8	USH2A:XXX:g.215847970C>A:p.G4428V	O75445
38146465	G	T	RPGR	snv	#ff0000	X	0.8	RPGR:XXX:g.38146465G>T:p.S596X	Q92834-2
94463488	G	T	ABCA4	snv	#ff0000	1	0.8	ABCA4:XXX:g.94463488G>T:p.Q1012K	F6TT59
94463488	G	A	ABCA4	snv	#ff0000	1	0.8	ABCA4:XXX:g.94463488G>A:p.Q1012X	F6TT59
197390618	G	A	CRB1	snv	#ff0000	1	0.8	CRB1:XXX:g.197390618G>A:p.V554M	P82279-2
197390618	G	T	CRB1	snv	#ff0000	1	0.8	CRB1:XXX:g.197390618G>T:p.V554L	P82279-2
129251104	G	C	RHO	snv	#ff0000	3	0.8	RHO:XXX:g.129251104G>C:p.E181Q	P08100
129251104	G	A	RHO	snv	#ff0000	3	0.8	RHO:XXX:g.129251104G>A:p.E181K	P08100
215802353	G	C	USH2A	snv	#ff0000	1	0.8	USH2A:XXX:g.215802353G>C:p.R5108G	O75445
215802353	G	A	USH2A	snv	#ff0000	1	0.8	USH2A:XXX:g.215802353G>A:p.R5108W	O75445
27677520	C	G	IFT172	snv	#ff0000	2	0.8	IFT172:XXX:g.27677520C>G:p.E1127Q	Q9UG01
27695197	C	T	IFT172	snv	#ff0000	2	0.8	IFT172:XXX:g.27695197C>T:p.V482I	Q9UG01-3
3893161	T	A	PANK2	snv	#ff0000	20	0.8	PANK2:XXX:g.3893161T>A:p.F140Y	Q9BZ23
3893161	T	C	PANK2	snv	#ff0000	20	0.8	PANK2:XXX:g.3893161T>C:p.F140S	Q9BZ23
216595260	G	C	USH2A	snv	#ff0000	1	0.8	USH2A:XXX:g.216595260G>C:p.P140R	O75445
216595260	G	T	USH2A	snv	#ff0000	1	0.8	USH2A:XXX:g.216595260G>T:p.P140H	O75445
215972408	A	G	USH2A	snv	#ff0000	1	0.8	USH2A:XXX:g.215972408A>G:p.C3267R	O75445
197297731	A	G	CRB1	snv	#ff0000	1	0.8	CRB1:XXX:g.197297731A>G:p.T84A	P82279-2
94471065	G	A	ABCA4	snv	#ff0000	1	0.8	ABCA4:XXX:g.94471065G>A:p.L819F	F6TT59
65655689	T	C	EYS	snv	#ff0000	6	0.8	EYS:XXX:g.65655689T>C:p.Y793C	Q5T1H1
66205213	C	T	EYS	snv	#ff0000	6	0.8	EYS:XXX:g.66205213C>T:p.E31K	Q5T1H1-2
216390881	C	G	USH2A	snv	#ff0000	1	0.8	USH2A:XXX:g.216390881C>G:p.C1002S	O75445
216390881	C	G	USH2A-AS1	snv	#ff0000	1	0.8	USH2A-AS1:XXX:g.216390881C>G:p.C1002S	O75445
68895570	T	A	RPE65	snv	#ff0000	1	0.8	RPE65:XXX:g.68895570T>A:p.Q497H	Q16518
68895570	T	G	RPE65	snv	#ff0000	1	0.8	RPE65:XXX:g.68895570T>G:p.Q497H	Q16518
66063428	C	T	EYS	snv	#ff0000	6	0.8	EYS:XXX:g.66063428C>T:p.C461Y	Q5T1H1-2
62067544	T	C	FAM161A	snv	#ff0000	2	0.8	FAM161A:XXX:g.62067544T>C:p.I199V	Q3B820
66293652	T	G	BBS1	snv	#ff0000	11	0.8	BBS1:XXX:g.66293652T>G:p.M427R	Q8NFJ9
66293652	T	G	ZDHHC24	snv	#ff0000	11	0.8	ZDHHC24:XXX:g.66293652T>G:p.M427R	Q8NFJ9
64488001	T	C	EYS	snv	#ff0000	6	0.8	EYS:XXX:g.64488001T>C:p.H2599R	Q5T1H1
68193819	C	A	RDH12	snv	#ff0000	14	0.8	RDH12:XXX:g.68193819C>A:p.S190R	Q96NR8
197404336	G	T	CRB1	snv	#ff0000	1	0.8	CRB1:XXX:g.197404336G>T:p.G1091C	P82279-2
197404336	G	C	CRB1	snv	#ff0000	1	0.8	CRB1:XXX:g.197404336G>C:p.G1091R	P82279-2
197396760	C	A	CRB1	snv	#ff0000	1	0.8	CRB1:XXX:g.197396760C>A:p.R700S	P82279-2
197396760	C	T	CRB1	snv	#ff0000	1	0.8	CRB1:XXX:g.197396760C>T:p.R700C	P82279-2
215955412	G	A	USH2A	snv	#ff0000	1	0.8	USH2A:XXX:g.215955412G>A:p.T3571M	O75445
27703977	G	A	IFT172	snv	#ff0000	2	0.8	IFT172:XXX:g.27703977G>A:p.R241W	Q9UG01-3
94528236	G	A	ABCA4	snv	#ff0000	1	0.8	ABCA4:XXX:g.94528236G>A:p.Q612X	P78363
27700873	G	A	IFT172	snv	#ff0000	2	0.8	IFT172:XXX:g.27700873G>A:p.R386W	Q9UG01-3
197326047	T	G	CRB1	snv	#ff0000	1	0.8	CRB1:XXX:g.197326047T>G:p.S359A	P82279-2
68910290	C	T	RPE65	snv	#ff0000	1	0.8	RPE65:XXX:g.68910290C>T:p.G140E	Q16518
197398707	C	G	CRB1	snv	#ff0000	1	0.8	CRB1:XXX:g.197398707C>G:p.H911Q	P82279-2
197398707	C	A	CRB1	snv	#ff0000	1	0.8	CRB1:XXX:g.197398707C>A:p.H911Q	P82279-2
27702470	C	T	IFT172	snv	#ff0000	2	0.8	IFT172:XXX:g.27702470C>T:p.G304D	Q9UG01-3
94528871	G	T	ABCA4	snv	#ff0000	1	0.8	ABCA4:XXX:g.94528871G>T:p.C519X	P78363
197390339	C	T	CRB1	snv	#ff0000	1	0.8	CRB1:XXX:g.197390339C>T:p.Q461X	P82279-2
216138779	T	C	USH2A	snv	#ff0000	1	0.8	USH2A:XXX:g.216138779T>C:p.N2334D	O75445
27684357	G	A	IFT172	snv	#ff0000	2	0.8	IFT172:XXX:g.27684357G>A:p.R741C	Q9UG01
64436478	G	C	EYS	snv	#ff0000	6	0.8	EYS:XXX:g.64436478G>C:p.Q2723E	Q5T1H1
64436478	G	A	EYS	snv	#ff0000	6	0.8	EYS:XXX:g.64436478G>A:p.Q2723X	Q5T1H1
661711	T	A	PDE6B	snv	#ff0000	4	0.8	PDE6B:XXX:g.661711T>A:p.W807R	P35913
661711	T	C	PDE6B	snv	#ff0000	4	0.8	PDE6B:XXX:g.661711T>C:p.W807R	P35913
216061824	G	A	USH2A	snv	#ff0000	1	0.8	USH2A:XXX:g.216061824G>A:p.R2723X	O75445
68906635	G	T	RPE65	snv	#ff0000	1	0.8	RPE65:XXX:g.68906635G>T:p.H182N	Q16518
68906635	G	A	RPE65	snv	#ff0000	1	0.8	RPE65:XXX:g.68906635G>A:p.H182Y	Q16518
66115118	C	A	EYS	snv	#ff0000	6	0.8	EYS:XXX:g.66115118C>A:p.E335D	Q5T1H1-2
215807817	G	T	USH2A	snv	#ff0000	1	0.8	USH2A:XXX:g.215807817G>T:p.P5094Q	O75445
215807817	G	A	USH2A	snv	#ff0000	1	0.8	USH2A:XXX:g.215807817G>A:p.P5094L	O75445
197398583	A	G	CRB1	snv	#ff0000	1	0.8	CRB1:XXX:g.197398583A>G:p.N870S	P82279-2
215824001	C	T	USH2A	snv	#ff0000	1	0.8	USH2A:XXX:g.215824001C>T:p.G4759E	O75445
216052380	G	C	USH2A	snv	#ff0000	1	0.8	USH2A:XXX:g.216052380G>C:p.P2762A	O75445
216420527	G	A	USH2A	snv	#ff0000	1	0.8	USH2A:XXX:g.216420527G>A:p.R737X	O75445
197297642	G	T	CRB1	snv	#ff0000	1	0.8	CRB1:XXX:g.197297642G>T:p.C54F	P82279-3
215847475	G	A	USH2A	snv	#ff0000	1	0.8	USH2A:XXX:g.215847475G>A:p.S4593L	O75445
197403867	C	A	CRB1	snv	#ff0000	1	0.8	CRB1:XXX:g.197403867C>A:p.S934R	P82279-2
216595366	G	A	USH2A	snv	#ff0000	1	0.8	USH2A:XXX:g.216595366G>A:p.L105F	O75445
62054274	A	C	FAM161A	snv	#ff0000	2	0.8	FAM161A:XXX:g.62054274A>C:p.N657K	Q3B820
197404159	G	A	CRB1	snv	#ff0000	1	0.8	CRB1:XXX:g.197404159G>A:p.D1032N	P82279-2
197404159	G	T	CRB1	snv	#ff0000	1	0.8	CRB1:XXX:g.197404159G>T:p.D1032Y	P82279-2
216219865	G	T	USH2A	snv	#ff0000	1	0.8	USH2A:XXX:g.216219865G>T:p.P2078H	O75445
216219865	G	C	USH2A	snv	#ff0000	1	0.8	USH2A:XXX:g.216219865G>C:p.P2078R	O75445
216246463	C	T	USH2A	snv	#ff0000	1	0.8	USH2A:XXX:g.216246463C>T:p.E1918K	O75445
216246463	C	T	USH2A-AS2	snv	#ff0000	1	0.8	USH2A-AS2:XXX:g.216246463C>T:p.E1918K	O75445
65146092	C	T	EYS	snv	#ff0000	6	0.8	EYS:XXX:g.65146092C>T:p.G1968R	Q5T1H1
65146137	C	A	EYS	snv	#ff0000	6	0.8	EYS:XXX:g.65146137C>A:p.E1953X	Q5T1H1
27668198	C	G	IFT172	snv	#ff0000	2	0.8	IFT172:XXX:g.27668198C>G:p.S1678T	Q9UG01
27668198	C	G	KRTCAP3	snv	#ff0000	2	0.8	KRTCAP3:XXX:g.27668198C>G:p.S1678T	Q9UG01
27668198	C	T	IFT172	snv	#ff0000	2	0.8	IFT172:XXX:g.27668198C>T:p.S1678N	Q9UG01
27668198	C	T	KRTCAP3	snv	#ff0000	2	0.8	KRTCAP3:XXX:g.27668198C>T:p.S1678N	Q9UG01
197403956	T	C	CRB1	snv	#ff0000	1	0.8	CRB1:XXX:g.197403956T>C:p.I964T	P82279-2
197390991	G	A	CRB1	snv	#ff0000	1	0.8	CRB1:XXX:g.197390991G>A:p.S678N	P82279-2
64498024	C	G	EYS	snv	#ff0000	6	0.8	EYS:XXX:g.64498024C>G:p.G2566A	Q5T1H1
64498024	C	T	EYS	snv	#ff0000	6	0.8	EYS:XXX:g.64498024C>T:p.G2566E	Q5T1H1
27704108	G	A	IFT172	snv	#ff0000	2	0.8	IFT172:XXX:g.27704108G>A:p.P197L	Q9UG01-3
197390520	C	T	CRB1	snv	#ff0000	1	0.8	CRB1:XXX:g.197390520C>T:p.A521V	P82279-2
94543269	G	A	ABCA4	snv	#ff0000	1	0.8	ABCA4:XXX:g.94543269G>A:p.R511C	P78363
65300481	G	T	EYS	snv	#ff0000	6	0.8	EYS:XXX:g.65300481G>T:p.T1760K	Q5T1H1
65300481	G	C	EYS	snv	#ff0000	6	0.8	EYS:XXX:g.65300481G>C:p.T1760R	Q5T1H1
197298082	T	G	CRB1	snv	#ff0000	1	0.8	CRB1:XXX:g.197298082T>G:p.C201G	P82279-2
197298082	T	C	CRB1	snv	#ff0000	1	0.8	CRB1:XXX:g.197298082T>C:p.C201R	P82279-2
65146128	A	C	EYS	snv	#ff0000	6	0.8	EYS:XXX:g.65146128A>C:p.F1956V	Q5T1H1
654335	T	C	PDE6B	snv	#ff0000	4	0.8	PDE6B:XXX:g.654335T>C:p.L516P	P35913
216419960	G	T	USH2A	snv	#ff0000	1	0.8	USH2A:XXX:g.216419960G>T:p.R926S	O75445
216419960	G	A	USH2A	snv	#ff0000	1	0.8	USH2A:XXX:g.216419960G>A:p.R926C	O75445
27706779	G	C	IFT172	snv	#ff0000	2	0.8	IFT172:XXX:g.27706779G>C:p.P121R	Q9UG01-3
27706779	G	T	IFT172	snv	#ff0000	2	0.8	IFT172:XXX:g.27706779G>T:p.P121Q	Q9UG01-3
27706779	G	A	IFT172	snv	#ff0000	2	0.8	IFT172:XXX:g.27706779G>A:p.P121L	Q9UG01-3
27670393	C	A	IFT172	snv	#ff0000	2	0.8	IFT172:XXX:g.27670393C>A:p.V1550F	Q9UG01
27670393	C	T	IFT172	snv	#ff0000	2	0.8	IFT172:XXX:g.27670393C>T:p.V1550I	Q9UG01
216144050	G	T	USH2A	snv	#ff0000	1	0.8	USH2A:XXX:g.216144050G>T:p.R2292S	O75445
216144050	G	A	USH2A	snv	#ff0000	1	0.8	USH2A:XXX:g.216144050G>A:p.R2292C	O75445
64574079	C	G	EYS	snv	#ff0000	6	0.8	EYS:XXX:g.64574079C>G:p.A2410P	Q5T1H1
64574079	C	A	EYS	snv	#ff0000	6	0.8	EYS:XXX:g.64574079C>A:p.A2410S	Q5T1H1
94467548	C	G	ABCA4	snv	#ff0000	1	0.8	ABCA4:XXX:g.94467548C>G:p.V842L	F6TT59
27682336	G	A	IFT172	snv	#ff0000	2	0.8	IFT172:XXX:g.27682336G>A:p.A899V	Q9UG01
65016972	G	C	EYS	snv	#ff0000	6	0.8	EYS:XXX:g.65016972G>C:p.P2028A	Q5T1H1
68200497	C	T	ZFYVE26	snv	#ff0000	14	0.8	ZFYVE26:XXX:g.68200497C>T:p.R295X	Q96NR8
68200497	C	T	RDH12	snv	#ff0000	14	0.8	RDH12:XXX:g.68200497C>T:p.R295X	Q96NR8
65336093	A	T	EYS	snv	#ff0000	6	0.8	EYS:XXX:g.65336093A>T:p.N1163K	Q5T1H1
216420292	C	G	USH2A	snv	#ff0000	1	0.8	USH2A:XXX:g.216420292C>G:p.C815S	O75445
68903920	C	A	RPE65	snv	#ff0000	1	0.8	RPE65:XXX:g.68903920C>A:p.A360S	Q16518
68903920	C	G	RPE65	snv	#ff0000	1	0.8	RPE65:XXX:g.68903920C>G:p.A360P	Q16518
215955467	C	G	USH2A	snv	#ff0000	1	0.8	USH2A:XXX:g.215955467C>G:p.D3553H	O75445
215955467	C	T	USH2A	snv	#ff0000	1	0.8	USH2A:XXX:g.215955467C>T:p.D3553N	O75445
216419939	G	A	USH2A	snv	#ff0000	1	0.8	USH2A:XXX:g.216419939G>A:p.Q933X	O75445
57931815	C	A	CNGB1	snv	#ff0000	16	0.8	CNGB1:XXX:g.57931815C>A:p.E994X	Q14028
62063181	T	A	FAM161A	snv	#ff0000	2	0.8	FAM161A:XXX:g.62063181T>A:p.L605F	Q3B820
619558	G	A	PDE6B	snv	#ff0000	4	0.8	PDE6B:XXX:g.619558G>A:p.R48Q	P35913
38156585	G	A	RPGR	snv	#ff0000	X	0.8	RPGR:XXX:g.38156585G>A:p.Q456X	Q92834-2
27688366	T	G	IFT172	snv	#ff0000	2	0.8	IFT172:XXX:g.27688366T>G:p.T617P	Q9UG01
27688366	T	C	IFT172	snv	#ff0000	2	0.8	IFT172:XXX:g.27688366T>C:p.T617A	Q9UG01
197297578	A	G	CRB1	snv	#ff0000	1	0.8	CRB1:XXX:g.197297578A>G:p.R33G	P82279-3
27699565	C	T	IFT172	snv	#ff0000	2	0.8	IFT172:XXX:g.27699565C>T:p.G452R	Q9UG01-3
648652	G	A	PDE6B	snv	#ff0000	4	0.8	PDE6B:XXX:g.648652G>A:p.G323S	P35913
648652	G	A	PDE6B-AS1	snv	#ff0000	4	0.8	PDE6B-AS1:XXX:g.648652G>A:p.G323S	P35913
66115242	G	C	EYS	snv	#ff0000	6	0.8	EYS:XXX:g.66115242G>C:p.S294X	Q5T1H1-2
215848123	G	A	USH2A	snv	#ff0000	1	0.8	USH2A:XXX:g.215848123G>A:p.S4377L	O75445
215848123	G	T	USH2A	snv	#ff0000	1	0.8	USH2A:XXX:g.215848123G>T:p.S4377X	O75445
64430868	A	G	PHF3	snv	#ff0000	6	0.8	PHF3:XXX:g.64430868A>G:p.I3020T	Q5T1H1
64430868	A	G	EYS	snv	#ff0000	6	0.8	EYS:XXX:g.64430868A>G:p.I3020T	Q5T1H1
216371836	C	G	USH2A	snv	#ff0000	1	0.8	USH2A:XXX:g.216371836C>G:p.G1301A	O75445
216371836	C	G	USH2A-AS1	snv	#ff0000	1	0.8	USH2A-AS1:XXX:g.216371836C>G:p.G1301A	O75445
216371836	C	A	USH2A	snv	#ff0000	1	0.8	USH2A:XXX:g.216371836C>A:p.G1301V	O75445
216371836	C	A	USH2A-AS1	snv	#ff0000	1	0.8	USH2A-AS1:XXX:g.216371836C>A:p.G1301V	O75445
215824073	G	C	USH2A	snv	#ff0000	1	0.8	USH2A:XXX:g.215824073G>C:p.P4735R	O75445
[truncated: 1,009 more rows]
