# Supplementary material for: Visualization of automatically combined disease maps and pathway diagrams for rare diseases
Source: Front Bioinform. 2023 Jul 12;3:1101505. doi: 10.3389/fbinf.2023.1101505 (PMC10369067; doi:10.3389/fbinf.2023.1101505)
Supplement: Supplementary file 1 [file DataSheet1.ZIP › Adhoc_map_for_OrphaNet_791/03-variants.log]

rs1050742628
 rs1662226257
 rs944675223
 rs146264950
 rs1040628827
 rs144371265
 rs1736425011
 rs1064797366
 rs376894444
 rs149079952
 rs201623488
 rs1769934918
 rs1245121527
 rs2067140574
 rs1039415909
 rs765740058
 rs2067176160
 rs1771988273
 rs530046423
 rs1023673457
 rs62635002
 rs111033272
 rs752329622
 rs774896870
 rs281865520
 rs142409945
 rs1554152094
 rs397518033
 rs1571253050
 rs1334956674
 rs139348179
 rs3902057
 rs760100325
 rs773815247
 rs1554163919
 rs878853406
 rs768705269
 rs1665282478
 rs112609906
 rs375141011
 rs755816980
 rs747666847
 rs201031527
 rs768229148
 rs281865175
 rs111033456
 rs534656527
 rs1237263305
 rs41308425
 rs752997229
 rs745382278
 rs62635048
 rs529055258
 rs527236112
 rs373742788
 rs531860176
 rs1218824822
 rs1562263385
 rs199982344
 rs541973291
 rs397518013
 rs1601892395
 rs397517963
 rs139040133
 rs111033264
 rs370531520
 rs61752401
 rs62635656
 rs527236095
 rs138255012
 rs1553252931
 rs1660517678
 rs2068070979
 rs1571848744
 rs61750571
 rs1768029318
 rs138615156
 rs200469148
 rs766038321
 rs1571557864
 rs138003766
 rs1553354522
 rs1555961440
 rs142597807
 rs398123576
 rs12662610
 rs751965696
 rs550852869
 rs1038040281
 rs148000219
 rs1057518826
 rs555600300
 rs1324766724
 rs527236066
 rs369522997
 rs1767685290
 rs752003888
 rs751230602
 rs1560121685
 rs750442312
 rs758153602
 rs373037737
 rs150832066
 rs764221382
 rs1167742176
 rs553955355
 rs373197894
 rs587783023
 rs755477787
 rs1553327470
 rs4710457
 rs144935927
 rs762087385
 rs528919874
 rs1269642027
 rs368856942
 rs1479443954
 rs886041502
 rs1601940608
 rs76112350
 rs1554220416
 rs62635659
 rs137852549
 rs1036729851
 rs1647276
 rs1645800007
 rs201471607
 rs2274321
 rs750636662
 rs1660516364
 rs527236125
 rs2067135227
 rs1274107268
 rs527236056
 rs34813822
 rs2067174697
 rs1553248234
 rs757443871
 rs527236092
 rs746665921
 rs62637007
 rs542339299
 rs557653092
 rs1260914084
 rs188276373
 rs774268095
 rs9353806
 rs151057466
 rs373882259
 rs779716464
 rs868562952
 rs62645757
 rs1672343350
 rs144467375
 rs28940314
 rs116367260
 rs758357901
 rs1737229618
 rs1664650245
 rs1660519681
 rs201315315
 rs959481954
 rs1271816211
 rs577140751
 rs62625014
 rs748369458
 rs61751277
 rs886061687
 rs62415828
 rs727505167
 rs1767253468
 rs886043096
 rs2067177281
 rs758264644
 rs762645007
 rs1553273330
 rs1212608410
 rs146805130
 rs76537883
 rs1665279918
 rs770748359
 rs1296130120
 rs974110
 rs56013136
 rs1576623563
 rs12564647
 rs267606690
 rs201529124
 rs727503721
 rs757402645
 rs1064797113
 rs1601982532
 rs1216993077
 rs977631162
 rs897022105
 rs29001566
 rs377090818
 rs3112831
 rs776972526
 rs1553259179
 rs1645959875
 rs1238001290
 rs369513607
 rs144890293
 rs763111500
 rs777211540
 rs566843175
 rs367874978
 rs201893755
 rs527236101
 rs1160778866
 rs1037212478
 rs1553256576
 rs150282853
 rs200160715
 rs1571158279
 rs1057518922
 rs771549675
 rs2067179538
 rs772145998
 rs202024173
 rs769264662
 rs369357349
 rs139311927
 rs1231765331
 rs1665086143
 rs1553258122
 rs776788104
 rs1064797126
 rs777528044
 rs143671920
 rs553202000
 rs761342525
 rs370907719
 rs878853350
 rs151148854
 rs527236057
 rs886045950
 rs1582929801
 rs1022182632
 rs439940
 rs148411571
 rs147668131
 rs750573216
 rs751705317
 rs574948016
 rs1583442540
 rs181814580
 rs28933687
 rs886041376
 rs139065588
 rs544892086
 rs370597096
 rs1553261898
 rs1553299079
 rs2067844549
 rs104893768
 rs1557595745
 rs199691910
 rs201190539
 rs370898371
 rs1241034250
 rs121909076
 rs1601922202
 rs768813865
 rs1553271011
 rs1601917052
 rs748455430
 rs373599651
 rs62640587
 rs533075374
 rs142095945
 rs1768312466
 rs1737974000
 rs375590765
 rs397517976
 rs201991482
 rs775098953
 rs1658671611
 rs746141070
 rs1562220891
 rs1432152673
 rs1555794509
 rs527236083
 rs62638627
 rs886061677
 rs770553471
 rs143344549
 rs886059424
 rs1562079314
 rs199810429
 rs527236115
 rs369142161
 rs1553261387
 rs1665983486
 rs1553250627
 rs750099371
 rs151097967
 rs77428659
 rs201513512
 rs886045945
 rs748095219
 rs753097155
 rs199740930
 rs781705903
 rs1665910456
 rs781257867
 rs137868356
 rs746039939
 rs1571623023
 rs749121941
 rs1342455785
 rs1295968274
 rs1665443007
 rs773046364
 rs886045947
 rs201709513
 rs747883999
 rs1003356344
 rs1490023696
 rs527236085
 rs374880057
 rs541918040
 rs1555794205
 rs2067191541
 rs921230822
 rs201819948
 rs62636264
 rs1553261478
 rs753277194
 rs587777087
 rs142802752
 rs771903291
 rs2067844613
 rs780205001
 rs886061670
 rs139647897
 rs375261962
 rs968087660
 rs978649523
 rs1553274424
 rs1312195779
 rs750954043
 rs61750200
 rs1553282698
 rs1665062132
 rs1197105310
 rs746032112
 rs104894473
 rs1571645424
 rs548537552
 rs104893786
 rs45555435
 rs199842476
 rs876657731
 rs878853407
 rs768532694
 rs749012133
 rs1553268594
 rs141098495
 rs1673593434
 rs145623359
 rs1771368413
 rs141440865
 rs1553320451
 rs773278338
 rs187380128
 rs1208473466
 rs77713666
 rs187198628
 rs774110999
 rs1659652337
 rs752846577
 rs727505274
 rs367674026
 rs145383959
 rs1665066272
 rs1737315492
 rs863223344
 rs1801581
 rs752852029
 rs61753017
 rs397518021
 rs774179534
 rs1571703801
 rs397518039
 rs62415826
 rs777043718
 rs201100689
 rs2067191335
 rs761797334
 rs763826196
 rs566131886
 rs754575460
 rs538242132
 rs766053952
 rs182322608
 rs28407185
 rs1427090221
 rs104894472
 rs1665105838
 rs527236109
 rs749366098
 rs1666641444
 rs137853903
 rs62636282
 rs111033382
 rs749207320
 rs201052209
 rs551424240
 rs867380219
 rs2275031
 rs201333192
 rs17404123
 rs2067186632
 rs1582176424
 rs1664926036
 rs150011917
 rs150143291
 rs1571165140
 rs933347695
 rs769923713
 rs1553801591
 rs141252097
 rs537863698
 rs886045786
 rs1555454566
 rs1555962831
 rs1768037062
 rs16895517
 rs1419157426
 rs111033479
 rs1801574
 rs62636271
 rs749889050
 rs878853371
 rs1163061829
 rs1772621012
 rs368782783
 rs143922405
 rs200318120
 rs104893776
 rs191862300
 rs758303489
 rs727505166
 rs17403955
 rs1571572235
 rs794727281
 rs142450703
 rs1658699227
 rs764182950
 rs113246945
 rs1664329175
 rs575882211
 rs761248577
 rs1601924184
 rs148865280
 rs986462667
 rs372844443
 rs1454157190
 rs750987123
 rs4147830
 rs646094
 rs149823162
 rs1767268298
 rs1325957874
 rs750727986
 rs369121423
 rs367546131
 rs866904288
 rs1665046846
 rs192047831
 rs1768652347
 rs759642068
 rs61754905
 rs750077857
 rs121917744
 rs762935052
 rs768939011
 rs1666775725
 rs115400822
 rs371491059
 rs370988507
 rs111033281
 rs199944222
 rs996239133
 rs193261187
 rs1660937747
 rs397518036
 rs778768116
 rs2067118339
 rs367806691
 rs1601923578
 rs765763663
 rs1665885295
 rs369466418
 rs182780299
 rs1037963003
 rs1356192791
 rs1365989569
 rs1343005273
 rs1715232781
 rs398124618
 rs983691310
 rs1009552469
 rs976010036
 rs62645745
 rs2067161139
 rs374409854
 rs1554519555
 rs527236080
 rs947209456
 rs80338902
 rs6748320
 rs1571158755
 rs773569919
 rs767752603
 rs776526721
 rs45628235
 rs112822256
 rs1254393801
 rs148710037
 rs374786358
 rs371607669
 rs759545289
 rs3736598
 rs527236060
 rs935403723
 rs1485173724
 rs372620785
 rs2067187127
 rs121909599
 rs368458853
 rs1553780837
 rs1601917999
 rs876657730
 rs1553316429
 rs369115510
 rs763923637
 rs1011923461
 rs878853328
 rs558087162
 rs201238640
 rs144560419
 rs755023434
 rs28940313
 rs750418422
 rs374065796
 rs1009558644
 rs767999703
 rs202193201
 rs201857884
 rs1326370032
 rs888286822
 rs559922535
 rs183144150
 rs757740068
 rs184565714
 rs863223341
 rs1553250595
 rs1569235999
 rs1350745027
 rs2067448565
 rs546606452
 rs141970363
 rs1553249311
 rs1064797364
 rs560037933
 rs28642966
 rs541717028
 rs749909863
 rs1553250805
 rs111033532
 rs765476745
 rs2067190922
 rs527236103
 rs930465675
 rs868538598
 rs78511049
 rs910489135
 rs149314387
 rs17821448
 rs1553257761
 rs566917467
 rs143046320
 rs2067149319
 rs146240320
 rs61751279
 rs1064797133
 rs1766684069
 rs1388648004
 rs981071919
 rs727504654
 rs1224551754
 rs1391928253
 rs1457627160
 rs940468386
 rs387906648
 rs866822473
 rs142857810
 rs28933395
 rs745693690
 rs1553253747
 rs768652560
 rs750749446
 rs2067140471
 rs751176116
 rs397518044
 rs61751383
 rs114402911
 rs4147857
 rs549456693
 rs397517978
 rs1936439
 rs1011193191
 rs193035948
 rs138959688
 rs368094720
 rs1856758582
 rs4147841
 rs727504805
 rs62638651
 rs1190932109
 rs61750638
 rs772732997
 rs748838955
 rs61753023
 rs1165535552
 rs527236064
 rs771039023
 rs1248778370
 rs201527662
 rs527236139
 rs753943492
 rs1414935620
 rs886056217
 rs1064796020
 rs962496239
 rs138789637
 rs766061673
 rs1645803830
 rs755879622
 rs2039692173
 rs192907397
 rs1553250952
 rs531588707
 rs771214648
 rs104894476
 rs150260489
 rs1553261461
 rs919142559
 rs1556318627
 rs62636266
 rs370603613
 rs121434241
 rs200038092
 rs62636295
 rs200124505
 rs1558146243
 rs368137821
 rs564754426
 rs56038610
 rs2067875526
 rs4672457
 rs1553316430
 rs762521619
 rs199631887
 rs1665446592
 rs62638648
 rs116561042
 rs794727631
 rs727505116
 rs530200433
 rs138543813
 rs907856232
 rs149880099
 rs1281817527
 rs1660298900
 rs760225886
 rs199683808
 rs1601922510
 rs145102275
 rs75831552
 rs878853253
 rs867410198
 rs142381713
 rs150412614
 rs774597710
 rs539192853
 rs16895519
 rs1490127
 rs786205857
 rs144664551
 rs1036513961
 rs201690244
 rs191936453
 rs752212470
 rs1433518605
 rs2067164990
 rs1645945978
 rs61752877
 rs267598278
 rs770756678
 rs61749420
 rs74419361
 rs375668376
 rs184506506
 rs886050641
 rs768543764
 rs746071929
 rs529914770
 rs62636297
 rs397518035
 rs145541911
 rs1562140876
 rs62645748
 rs387907136
 rs1553300340
 rs921629471
 rs2067136009
 rs758943572
 rs143491198
 rs1571172233
 rs1767966521
 rs911156007
 rs1665880862
 rs146140583
 rs886044149
 rs1768038999
 rs1553263639
 rs61749451
 rs73071678
 rs199679165
 rs772523953
 rs764038940
 rs1555493707
 rs886061679
 rs1666273532
 rs147850047
 rs200148364
 rs762186209
 rs201386640
 rs763463859
 rs886059546
 rs139444207
 rs878853368
 rs539768252
 rs771614823
 rs1571681377
 rs200940197
 rs2067182636
 rs1555965107
 rs1372494388
 rs200970775
 rs767955491
 rs387907268
 rs121912631
 rs886045952
 rs2067144007
 rs2067180233
 rs1488052513
 rs1553153135
 rs1250317776
 rs924627806
 rs146372677
 rs1193588140
 rs1553270954
 rs1553261118
 rs202130794
 rs760316903
 rs181961185
 rs1553313340
 rs2067115815
 rs876657718
 rs886046509
 rs766161322
 rs199759978
 rs756041909
 rs776191501
 rs111033518
 rs1373833359
 rs1660503192
 rs370758397
 rs374200609
 rs187937543
 rs397517992
 rs1673585446
 rs763593903
 rs773539640
 rs527236105
 rs866524368
 rs35792756
 rs768652143
 rs149065251
 rs2039619957
 rs780576185
 rs886045789
 rs1560122302
 rs747349828
 rs143622468
 rs868706829
 rs372354156
 rs527236075
 rs104894475
 rs1668096577
 rs61751386
 rs1572875669
 rs144620711
 rs569307291
 rs76076247
 rs1571848659
 rs62636287
 rs1477777983
 rs267606793
 rs61752888
 rs1171545533
 rs62642584
 rs1571848981
 rs757464563
 rs1325815513
 rs370169775
 rs374409616
 rs144562730
 rs372993160
 rs397518026
 rs1659650891
 rs188093810
 rs777215595
 rs767414973
 rs775803174
 rs574162883
 rs55958016
 rs727504652
 rs201840472
 rs769359884
 rs1553268435
 rs752559648
 rs752058510
 rs371847154
 rs1366609497
 rs1601924111
 rs111033481
 rs61750155
 rs1193854376
 rs1553260517
 rs202126574
 rs202236985
 rs111404897
 rs751303913
 rs78512710
 rs1601922877
 rs61752908
 rs776204925
 rs372038495
 rs878853349
 rs1007588478
 rs370540673
 rs111746102
 rs397517971
 rs754862028
 rs2067987832
 rs765407986
 rs1553272199
 rs183615774
 rs139156019
 rs760725818
 rs2067193857
 rs886045787
 rs199517256
 rs746597294
 rs1664849569
 rs886045949
 rs1659900155
 rs139369984
 rs755611610
 rs1423536179
 rs1601891936
 rs372659702
 rs886045783
 rs1645802843
 rs1658660736
 rs397517977
 rs760376720
 rs730254
 rs773436260
 rs1571715796
 rs17852293
 rs745859722
 rs746211772
 rs2067157510
 rs567937233
 rs73145999
 rs62653030
 rs756068592
 rs375847990
 rs1554519546
 rs570277510
 rs148460146
 rs1572879569
 rs1659642763
 rs62636281
 rs146309780
 rs55860151
 rs62653015
 rs1233849070
 rs62636263
 rs745938799
 rs61750146
 rs61752906
 rs1555961509
 rs111033514
 rs1357445568
 rs62636286
 rs527236078
 rs527236114
 rs606231180
 rs1554204963
 rs528824271
 rs527236087
 rs775400880
 rs750011709
 rs146591309
 rs749410700
 rs1645930635
 rs535265888
 rs104893773
 rs1645898563
 rs111033258
 rs577193739
 rs762388072
 rs1471994744
 rs374941270
 rs780433094
 rs1308471912
 rs886059423
 rs748931820
 rs1553260314
 rs773704807
 rs104893794
 rs747914953
 rs2067188031
 rs61752909
 rs61749427
 rs1768622052
 rs138359497
 rs886044304
 rs2067187550
 rs696723
 rs1553250077
 rs1554163993
 rs1553252499
 rs775075026
 rs1291867456
 rs76061451
 rs77686476
 rs199939890
 rs1288381992
 rs180855666
 rs146646008
 rs727504582
 rs1553153597
 rs1582146096
 rs1562109990
 rs770918577
 rs779983752
 rs768161313
 rs555692190
 rs1766425037
 rs1601972255
 rs1555049194
 rs1571556837
 rs200276882
 rs769167992
 rs61749409
 rs2067146007
 rs751486617
 rs780725917
 rs930421180
 rs1201593554
 rs753994107
 rs147966959
 rs1601931052
 rs1171264735
 rs909730457
 rs62635649
 rs995707027
 rs3767698
 rs1645824187
 rs200691042
 rs1558138741
 rs1475590979
 rs777019428
 rs527236082
 rs147482093
 rs557892188
 rs771264436
 rs2067180395
 rs1300735825
 rs577393945
 rs759027016
 rs971882330
 rs62642581
 rs886043311
 rs398123298
 rs752429712
 rs61752895
 rs143994166
 rs1553274535
 rs369266984
 rs201476743
 rs1562140604
 rs1661659605
 rs138511988
 rs143908642
 rs199840367
 rs1185867411
 rs765911767
 rs777735735
 rs1553249310
 rs374390376
 rs2067183876
 rs541819550
 rs771768413
 rs138423108
 rs529850410
 rs200790812
 rs753107217
 rs137853138
 rs1064797134
 rs760977747
 rs1345091519
 rs1594867476
 rs1553285919
 rs1450635782
 rs1658661237
 rs886046508
 rs1253820214
 rs1553252347
 rs1774852599
 rs878853412
 rs727505165
 rs9453148
 rs773858764
 rs139944387
 rs398123299
 rs1555793207
 rs202247801
 rs2067176379
 rs876658116
 rs1051421896
 rs747160949
 rs1236579870
 rs150502410
 rs527236088
 rs761227832
 rs61751388
 rs148033154
 rs62646863
 rs61743327
 rs758751186
 rs140538420
 rs763028732
 rs146290725
 rs149614625
 rs148305851
 rs1282056614
 rs41303287
 rs1553299014
 rs886045784
 rs1261473838
 rs1645826475
 rs766515998
 rs769440649
 rs144892841
 rs2067172824
 rs187897763
 rs368489658
 rs2067276668
 rs4253963
 rs148360112
 rs138146176
 rs142187896
 rs777482895
 rs1664649489
 rs1015093278
 rs113459274
 rs2275029
 rs561927411
 rs1359713084
 rs201700675
 rs2030621345
 rs1412311460
 rs1177257719
 rs147885790
 rs61751282
 rs1658684590
 rs766590491
 rs746340772
 rs754634823
 rs779195226
 rs527236076
 rs35193230
 rs61751389
 rs1664325377
 rs1657992030
 rs57312007
 rs1288767318
 rs192059823
 rs367857088
 rs529941143
 rs553772732
 rs1035024403
 rs2067845149
 rs777173046
 rs1064797127
 rs2067191635
 rs778077385
 rs759263986
 rs1380261595
 rs368159852
 rs1768037499
 rs886059552
 rs769147926
 rs139822086
 rs1386308138
 rs1645898265
 rs753305011
 rs1553313793
 rs75662936
 rs1346842287
 rs1553249452
 rs1582932583
 rs34596189
 rs1553314999
 rs147591591
 rs3118418
 rs9445051
 rs1278246029
 rs61752902
 rs1553261372
 rs763841981
 rs754932972
 rs189711603
 rs397518003
 rs2067976284
 rs201331309
 rs1582928662
 rs764917754
 rs1036503792
 rs1553252389
 rs1558251712
 rs752238803
 rs527236090
 rs150314336
 rs776095235
 rs1594865719
 rs763908215
 rs1003869920
 rs143056561
 rs104893774
 rs1645823028
 rs527236079
 rs151229098
 rs121917777
 rs727503725
 rs577505007
 rs953147842
 rs754069174
 rs267606794
 rs999213534
 rs1665074618
 rs1664317534
 rs780521818
 rs398124615
 rs143521854
 rs1379087184
 rs564341986
 rs886059527
 rs1258171232
 rs777682016
 rs1601943462
 rs369966951
 rs1553252363
 rs1569237206
 rs1030671986
 rs1645882447
 rs2067111489
 rs1555965712
 rs372347027
 rs774328767
 rs2067562201
 rs773926989
 rs1715125888
 rs34447581
 rs774130993
 rs1664775504
 rs576236830
 rs147947402
 rs748847284
 rs114630940
 rs199825458
 rs759022743
 rs886045956
 rs387906272
 rs1248199893
 rs765252898
 rs1661098509
 rs771257822
 rs527236065
 rs375850148
 rs753719500
 rs1553315049
 rs372371486
 rs185049543
 rs148657311
 rs1658688864
 rs375978706
 rs1553257498
 rs766809837
 rs1553285944
 rs61749414
 rs201584824
 rs1555968248
 rs527812465
 rs121918580
 rs76787560
 rs761809527
 rs111033333
 rs776929323
 rs764476046
 rs116246250
 rs1360258103
 rs764463970
 rs761284021
 rs886061674
 rs906951959
 rs397518034
 rs61747073
 rs76157638
 rs150882197
 rs104894082
 rs1571805235
 rs267598376
 rs61752899
 rs1569235565
 rs1571805164
 rs767648070
 rs374204063
 rs539437238
 rs747069281
 rs756299134
 rs201526850
 rs370140172
 rs775490668
 rs752996514
 rs145124626
 rs2067875112
 rs1555965653
 rs138682163
 rs770515598
 rs62645749
 rs1203358626
 rs754054234
 rs1012597627
 rs1554519538
 rs61750130
 rs371095928
 rs121912600
 rs1452661857
 rs561830314
 rs2067138439
 rs780632755
 rs1558132026
 rs143142494
 rs201004766
 rs10902758
 rs56076827
 rs61752896
 rs200248198
 rs149553844
 rs781003757
 rs1409480033
 rs1553250774
 rs761238771
 rs768964978
 rs566440637
 rs104893779
 rs55761862
 rs1461275915
 rs368798160
 rs61752905
 rs186020523
 rs142857050
 rs114512007
 rs111033378
 rs397517968
 rs1555791188
 rs905306614
 rs104893787
 rs374779101
 rs190761343
 rs184722374
 rs1555961849
 rs1170839612
 rs397517990
 rs368790430
 rs1366496013
 rs1553260321
 rs199529021
 rs12663619
 rs2067124487
 rs2067114709
 rs867483436
 rs1554171033
 rs1601926125
 rs769317754
 rs746238212
 rs781225823
 rs121918581
 rs863224862
 rs760544654
 rs797045089
 rs397518041
 rs116347915
 rs758052437
 rs779474710
 rs397517989
 rs1569238659
 rs1212998897
 rs368687374
 rs138936375
 rs1601920423
 rs1376017497
 rs200374024
 rs1768623493
 rs1010982936
 rs367977860
 rs1377722024
 rs1571524102
 rs1569257917
 rs1269991697
 rs1665288911
 rs776193099
 rs1553252475
 rs751712354
 rs528451151
 rs369191459
 rs281865377
 rs1399365841
 rs767214705
 rs1582376398
 rs1555964122
 rs768694789
 rs544047392
 rs62638644
 rs760448755
 rs1554519533
 rs114194722
 rs397518008
 rs754979740
 rs564315274
 rs1449307743
 rs61751407
 rs41302107
 rs527236055
 rs121918582
 rs183589498
 rs201075875
 rs570446209
 rs781223647
 rs1582140331
 rs34627040
 rs1490804242
 rs771817287
 rs1654712316
 rs2067193155
 rs869312180
 rs281865288
 rs104893772
 rs1230923403
 rs771000800
 rs760287363
 rs771054395
 rs145507269
 rs752968664
 rs727503731
 rs191846522
 rs1459655912
 rs1284826852
 rs747578300
 rs530118054
 rs1925955
 rs527236122
 rs935618633
 rs4084271
 rs9345601
 rs769601671
 rs398123575
 rs1571523693
 rs1266363944
 rs560379580
 rs150900847
 rs1420672586
 rs201676629
 rs1664351600
 rs41277220
 rs527236074
 rs1601923813
 rs201541131
 rs200728788
 rs540611114
 rs527236111
 rs62636267
 rs753505333
 rs553600976
 rs886044758
 rs2067404808
 rs990350691
 rs754298712
 rs1060499783
 rs200981928
 rs886059545
 rs141978020
 rs1571540037
 rs2067175855
 rs144738703
 rs142224492
 rs1553263218
 rs886056213
 rs397517975
 rs149117098
 rs727504714
 rs886061676
 rs774473277
 rs368533067
 rs1195516155
 rs755010017
 rs368343162
 rs2034899344
 rs17513666
 rs401269
 rs1057519316
 rs121909600
 rs111751379
 rs886056214
 rs1343680080
 rs760100733
 rs1555550617
 rs1553273280
 rs727505170
 rs41302239
 rs527236123
 rs142870255
 rs1461319754
 rs1562154478
 rs576678571
 rs1553256587
 rs115775983
 rs483353055
 rs1051101987
 rs779743222
 rs1645959906
 rs2032462132
 rs1553258037
 rs913465684
 rs535494663
 rs1553268434
 rs111991705
 rs373448145
 rs886045785
 rs1555964133
 rs1571564812
 rs982064061
 rs749101387
 rs761359720
 rs773190850
 rs1452822430
 rs750991615
 rs938864433
 rs202111577
 rs143511261
 rs878853354
 rs759781200
 rs1664490756
 rs1555961787
 rs933044250
 rs775293551
 rs909973943
 rs200813667
 rs2067194747
 rs1766003671
 rs368986242
 rs746007103
 rs371919234
 rs2067974263
 rs1553257707
 rs1571523807
 rs1736021671
 rs1766405253
 rs570020451
 rs988133284
 rs1554519635
 rs2067184831
 rs761281062
 rs1553262957
 rs780779563
 rs2067196699
 rs766759858
 rs35395170
 rs144645349
 rs1553252409
 rs111033280
 rs1569235677
 rs1553300558
 rs376824384
 rs1422016730
 rs1468020897
 rs376105354
 rs759172997
 rs144436610
 rs201949837
 rs373343831
 rs147744868
 rs985211023
 rs553735132
 rs752738349
 rs1659651471
 rs372512515
 rs104893790
 rs1645824226
 rs1166920376
 rs41303255
 rs1553282707
 rs549415233
 rs1766196909
 rs1571158917
 rs886059550
 rs752377040
 rs1582376609
 rs1601943227
 rs1251466028
 rs61752901
 rs62645946
 rs561676433
 rs1569237077
 rs2067186762
 rs1201299067
 rs606231181
 rs748977292
 rs397517994
 rs756110037
 rs62636273
 rs770383273
 rs1279126964
 rs121918579
 rs148551147
 rs1002095739
 rs1553257685
 rs746331566
 rs113107803
 rs143240767
 rs1654721399
 rs776173729
 rs375412499
 rs138398671
 rs1204307982
 rs368675850
 rs186571865
 rs1444997062
 rs983603381
 rs768445391
 rs749228276
 rs61748436
 rs368097230
 rs533594644
 rs770919155
 rs281865304
 rs199672621
 rs192819758
 rs62636299
 rs1556318633
 rs140257538
 rs748175297
 rs527236070
 rs1290409340
 rs2067134850
 rs61752883
 rs377254440
 rs192864749
 rs1553313505
 rs752303143
 rs1558048384
 rs12145904
 rs756806434
 rs746783836
 rs1395763356
 rs557930078
 rs1601978925
 rs1165454778
 rs1194338211
 rs1577301137
 rs886061673
 rs187802155
 rs1601972449
 rs2034344204
 rs1166245419
 rs2067985937
 rs527451635
 rs772100045
 rs111033439
 rs104894927
 rs1553313308
 rs61751402
 rs28939720
 rs200638562
 rs2067184023
 rs2067191154
 rs58331765
 rs886059551
 rs748393788
 rs768488282
 rs767723282
 rs121918576
 rs148660051
 rs1469460289
 rs1241323917
 rs755256585
 rs1407301072
 rs148447919
 rs1664680830
 rs1665482895
 rs1427770112
 rs377521375
 rs1664299898
 rs1393503590
 rs779331611
 rs772624410
 rs1037400670
 rs1736402440
 rs1555801989
 rs28940315
 rs777319845
 rs140594243
 rs397517967
 rs773844151
 rs1418033120
 rs188862164
 rs1569260656
 rs768878474
 rs62653011
 rs773989386
 rs1665116355
 rs1553268582
 rs1553268568
 rs377016856
 rs1402137490
 rs1013134780
 rs62636300
 rs200884031
 rs371505812
 rs763011436
 rs759282959
 rs748126956
 rs141647790
 rs1334903455
 rs1553313844
 rs111033419
 rs955372590
 rs112464110
 rs115716101
 rs1555488573
 rs7563900
 rs2067159456
 rs114282214
 rs761267426
 rs202089120
 rs140895792
 rs1318739667
 rs1557600322
 rs147303046
 rs397517980
 rs1591277785
 rs144074328
 rs1562079278
 rs201553765
 rs7580439
 rs281865291
 rs1562094391
 rs1601947074
 rs1582139308
 rs1672373216
 rs1197940044
 rs1553258076
 rs992113946
 rs17411795
 rs1205473124
 rs587783013
 rs62640589
 rs200217112
 rs762212630
 rs752930400
 rs1188025733
 rs61753610
 rs1571878231
 rs6733774
 rs760302201
 rs483353056
 rs1582221424
 rs762384558
 rs201916371
 rs1645898290
 rs771640639
 rs570544314
 rs775080539
 rs539577250
 rs773595155
 rs2067194648
 rs1594867597
 rs527236118
 rs780180886
 rs61751398
 rs62415827
 rs527236091
 rs1171672823
 rs1768658375
 rs111761880
 rs759382635
 rs776591659
 rs756400739
 rs752990312
 rs1601923388
 rs1554183440
 rs536788112
 rs376314751
 rs898622662
 rs1571941465
 rs146462407
 rs577335767
 rs61749675
 rs777678022
 rs1012336027
 rs184614863
 rs1477495174
 rs567961453
 rs1769471082
 rs863223340
 rs863223338
 rs111632670
 rs752953889
 rs753945993
 rs1275377315
 rs1571544334
 rs751018219
 rs2723341
 rs137852284
 rs886061675
 rs1555968524
 rs1006177908
 rs755246809
 rs754834155
 rs377666612
 rs763102799
 rs1601978991
 rs76635633
 rs762608746
 rs1388040238
 rs374527841
 rs1769478067
 rs746447649
 rs397514516
 rs543062539
 rs762059468
 rs73090721
 rs61751263
 rs762159022
 rs398123574
 rs577938494
 rs1037325220
 rs1553313909
 rs1830219226
 rs1881616
 rs397517984
 rs1315891464
 rs61750639
 rs62645754
 rs1554519651
 rs1459583624
 rs397518048
 rs115352681
 rs372121322
 rs1064793745
 rs1276965909
 rs186499459
 rs1645927491
 rs778030177
 rs149449684
 rs62638637
 rs200387978
 rs139517572
 rs1177455978
 rs144673747
 rs1553252388
 rs777678039
 rs371658303
 rs763238244
 rs1737442897
 rs1738627987
 rs62637006
 rs1326635278
 rs1734061767
 rs1571540576
 rs1554163939
 rs1329809440
 rs139021548
 rs1667316070
 rs1558138977
 rs779572697
 rs569561277
 rs779665096
 rs761440783
 rs886050644
 rs45541238
 rs1553248832
 rs200935518
 rs184448644
 rs62642583
 rs769306395
 rs727503735
 rs765792753
 rs398122960
 rs182151153
 rs397518014
 rs199636364
 rs541546843
 rs1571945537
 rs146413074
 rs1453306308
 rs1665481687
 rs764589805
 rs935531910
 rs527236068
 rs147924782
 rs139266382
 rs758109813
 rs1553262411
 rs545909945
 rs758095361
 rs527236063
 rs786200928
 rs74329863
 rs886039450
 rs141563823
 rs397518038
 rs188011013
 rs1240273159
 rs1668091082
 rs1553248238
 rs146916397
 rs199502476
 rs1374125665
 rs1178184685
 rs199974771
 rs1326644818
 rs1659656136
 rs2034687815
 rs1553250786
 rs753504432
 rs2067126569
 rs1555961964
 rs1455826633
 rs757676723
 rs56021047
 rs727505343
 rs62636262
 rs774401568
 rs757212554
 rs535737403
 rs141043554
 rs397518031
 rs373183802
 rs758733024
 rs2067198376
 rs1390616909
 rs1188515677
 rs760741238
 rs886045948
 rs147210136
 rs41312110
 rs727505117
 rs769348449
 rs751096016
 rs397518011
 rs2067975228
 rs575406480
 rs1300237940
 rs1769668162
 rs371005251
 rs994624984
 rs2034688425
 rs1404137865
 rs764113446
 rs183197573
 rs1038300996
 rs749452910
 rs75691013
 rs137853923
 rs527236094
 rs61753611
 rs62636275
 rs1664978966
 rs1245199379
 rs558710194
 rs74848648
 rs1764939836
 rs902462590
 rs397704718
 rs1366937730
 rs1409801782
 rs370327669
 rs1010958875
 rs200946638
 rs61751276
 rs572836860
 rs564020009
 rs2067185564
 rs147930567
 rs150639487
 rs1582249186
 rs527236077
 rs1553248836
 rs201580493
 rs147641443
 rs747122876
 rs1337167
 rs1553250409
 rs773691500
 rs76144251
 rs1561993477
 rs1311193836
 rs755263642
 rs1450290360
 rs946318214
 rs750783565
 rs1429137932
 rs62645750
 rs145525029
 rs207461108
 rs4147856
 rs144942685
 rs137924872
 rs1316281505
 rs1353073807
 rs781625683
 rs866877329
 rs149304901
 rs374161234
 rs569134881
 rs780654592
 rs527236062
 rs752075492
 rs1571744237
 rs571111378
 rs761306493
 rs777573615
 rs140487302
 rs1800553
 rs749411741
 rs111033268
 rs538820015
 rs752069515
 rs886050639
 rs377762154
 rs761872993
 rs973178862
 rs62645747
 rs1659642467
 rs1594866237
 rs1040917329
 rs770759155
 rs78079047
 rs1558099166
 rs769001387
 rs745350407
 rs397517995
 rs17513722
 rs749333215
 rs917873749
 rs528387472
 rs1657932443
 rs373229699
 rs1064797324
 rs1297093544
 rs80338903
 rs886039867
 rs1766367970
 rs750228923
 rs781176401
 rs753942596
 rs137906877
 rs898430789
 rs755849364
 rs763317722
 rs1560621807
 rs1417899816
 rs148674752
 rs886061688
 rs201379753
 rs62636276
 rs1396847135
 rs727503727
 rs1553252937
 rs758387302
 rs190037839
 rs1057519382
 rs1300490966
 rs1268705787
 rs759589036
 rs1162064882
 rs527236069
 rs1064796021
 rs532669006
 rs368967337
 rs781222768
 rs775782170
 rs577000027
 rs786205858
 rs893294562
 rs1208641510
 rs539477235
 rs537831
 rs550772689
 rs928803207
 rs62148138
 rs150739354
 rs886056215
 rs1285853856
 rs1064797137
 rs769824975
 rs181169439
 rs121908140
 rs727505155
 rs1386612395
 rs557152369
 rs140506322
 rs781586223
 rs1553273412
 rs554664966
 rs397514574
 rs749726310
 rs527236100
 rs78631901
 rs1667524518
 rs1167867158
 rs886050643
 rs566127226
 rs192912733
 rs768837125
 rs777903781
 rs201162411
 rs1294237377
 rs148264146
 rs1225304963
 rs1031415706
 rs368088025
 rs2034329165
 rs532671656
 rs1672859918
 rs1764663420
 rs377211687
 rs764302265
 rs764362221
 rs1569237670
 rs200379694
 rs1234273599
 rs2067202860
 rs1356107537
 rs61753046
 rs2067185063
 rs772386716
 rs2067117666
 rs775557680
 rs746098518
 rs1158499870
 rs771104054
 rs863223343
 rs759474177
 rs111033263
 rs1465801209
 rs1658661930
 rs1168101857
 rs61751408
 rs1248002900
 rs572189652
 rs1572060087
 rs1601920131
 rs142768806
 rs2067157388
 rs766848627
 rs76754818
 rs1672974919
 rs113624356
 rs74636274
 rs79869437
 rs779253997
 rs562386611
 rs746307301
 rs202175091
 rs772012378
 rs1553257497
 rs1057517700
 rs1668091920
 rs1800739
 rs533227950
 rs1191496583
 rs143929144
 rs767706271
 rs1553335843
 rs1553192726
 rs1664292210
 rs886043587
 rs201281141
 rs984586780
 rs1168129071
 rs121918583
 rs769838859
 rs200712760
 rs886061666
 rs201362403
 rs61752884
 rs369772824
 rs80095433
 rs727503714
 rs62636290
 rs112459877
 rs527236099
 rs1188281491
 rs111033334
 rs140428156
 rs1202573136
 rs372778560
 rs375083165
 rs867264184
 rs727503889
 rs886059544
 rs150230450
 rs886059526
 rs529355834
 rs774534899
 rs62645752
 rs992864714
 rs1406584809
 rs137853189
 rs2067179881
 rs972056548
 rs1665487115
 rs1571555801
 rs1257715115
 rs145321084
 rs587776538
 rs1554125752
 rs139463596
 rs115058877
 rs368373262
 rs762610249
 rs1664306632
 rs752786160
 rs59704861
 rs1423659317
 rs762835866
 rs1269786039
 rs765002648
 rs1571848688
 rs886059542
 rs1553812554
 rs749621457
 rs765202929
 rs779801761
 rs727503722
 rs754970095
 rs915505702
 rs41292677
 rs114235369
 rs1666451473
 rs1772614934
 rs1186795749
 rs1769479599
 rs200387832
 rs150951106
 rs1558341842
 rs62646883
 rs397517973
 rs1057517533
 rs2067985165
 rs910086490
 rs1394737087
 rs1555488069
 rs372597586
 rs146670690
 rs74084042
 rs113842820
 rs187604073
 rs1060501181
 rs1403737174
 rs1057520152
 rs568010290
 rs1452416023
 rs866980509
 rs1571556490
 rs863223342
 rs140224236
 rs752683070
 rs111033385
 rs948998853
 rs111033524
 rs1333608275
 rs704793
 rs149916178
 rs144455077
 rs750644248
 rs727503726
 rs373374401
 rs760766981
 rs1766226162
 rs746513362
 rs763158109
 rs567709615
 rs727503734
 rs764124390
 rs61752894
 rs753886165
 rs937362206
 rs764604255
 rs2067178120
 rs1571524269
 rs200871041
 rs398124620
 rs776564041
 rs1656646424
 rs138730915
 rs374426440
 rs62635655
 rs749990018
 rs979156982
 rs771863086
 rs745464770
 rs148190219
 rs940065327
 rs114379164
 rs61752880
 rs373098915
 rs397517979
 rs2067182990
 rs61750641
 rs369169776
 rs142227350
 rs727503715
 rs2067878524
 rs747921119
 rs727505337
 rs2067134254
 rs768632779
 rs1767600988
 rs1555794302
 rs2067193056
 rs531709417
 rs1766380689
 rs759494205
 rs201231401
 rs111033282
 rs1234376053
 rs749612277
 rs28510278
 rs1601978817
 rs10779261
 rs373190681
 rs527236127
 rs116254396
 rs747063294
 rs747393487
 rs766970587
 rs144282503
 rs1736347354
 rs1553250150
 rs62638633
 rs61740250
 rs2067199347
 rs1064797132
 rs370076628
 rs374062028
 rs547581739
 rs104893783
 rs541626452
 rs199521106
 rs144694451
 rs774573692
 rs79036642
 rs1645874179
 rs1554163965
 rs104894459
 rs1426861310
 rs79826315
 rs61743977
 rs184368442
 rs201358563
 rs1665448415
 rs749657417
 rs1553287116
 rs1768034633
 rs766850702
 rs1569258901
 rs121912550
 rs200079698
 rs1645931073
 rs1553250192
 rs201349525
 rs763331925
 rs2067182354
 rs766515318
 rs886045954
 rs374979653
 rs141813304
 rs369780709
 rs527236089
 rs111033379
 rs969468917
 rs121917745
 rs1263635426
 rs1427845684
 rs1560134806
 rs13336595
 rs1553252489
 rs985484481
 rs8055343
 rs201394390
 rs934395477
 rs150822759
 rs139056492
 rs863223339
 rs2067127718
 rs369633003
 rs201709470
 rs754374132
 rs1555048487
 rs139229844
 rs766087392
 rs1306301546
 rs472908
 rs146357166
 rs868097748
 rs201870319
 rs556989074
 rs1297079705
 rs1401986067
 rs751413984
 rs750687826
 rs202022070
 rs755765979
 rs752811693
 rs549784796
 rs1645875407
 rs397517983
 rs794728002
 rs1449723475
 rs1578059695
 rs144011428
 rs77020971
 rs62636298
 rs773726175
 rs61752878
 rs3118416
 rs61751281
 rs780893919
 rs200049734
 rs111033394
 rs1064797365
 rs886046510
 rs1481779086
 rs397518027
 rs1554194404
 rs1553270960
 rs772339340
 rs767920858
 rs1045301005
 rs61733857
 rs1369414978
 rs192680593
 rs993185407
 rs73102592
 rs1583277585
 rs766715882
 rs760373259
 rs61734864
 rs201862538
 rs1570382663
 rs537341371
 rs886061669
 rs1645930469
 rs772124060
 rs751691851
 rs780682072
 rs201998260
 rs140648074
 rs370313003
 rs1553310736
 rs2039613657
 rs114052315
 rs61760239
 rs1410177435
 rs41303257
 rs371208266
 rs2067184362
 rs144868723
 rs774487712
 rs758571672
 rs1554207076
 rs1569236971
 rs753908845
 rs760543320
 rs2067163605
 rs767528365
 rs201116540
 rs767078782
 rs386834261
 rs371911345
 rs28933394
 rs752494593
 rs1553271002
 rs397518002
 rs766918099
 rs527236108
 rs550422472
 rs149504668
 rs267606691
 rs1554520068
 rs200934092
 rs527236126
 rs539992414
 rs1766677062
 rs111449765
 rs868020223
 rs1553249294
 rs62295357
 rs398124619
 rs764256655
 rs757082108
 rs2034341678
 rs139847770
 rs74874838
 rs35818432
 rs372047259
 rs764990895
 rs1553265812
 rs772386967
 rs773386179
 rs368932132
 rs61752907
 rs1172628170
 rs1645930710
 rs12193967
 rs753898127
 rs372081834
 rs1666295604
 rs1553258097
 rs111033364
 rs80344633
 rs988693758
 rs758268726
 rs73276636
 rs753075654
 rs963343817
 rs35045551
 rs1554519554
 rs1222907981
 rs104894559
 rs397517964
 rs139560074
 rs892657143
 rs970990957
 rs765676754
 rs1443634104
 rs1259758261
 rs1205613982
 rs397517998
 rs374748539
 rs104893775
 rs1385513974
 rs778234759
 rs1085307972
 rs145756948
 rs1555961677
 rs111033533
 rs76110744
 rs773661262
 rs267598373
 rs149685264
 rs1485086776
 rs766853711
 rs886059422
 rs146332658
 rs531265943
 rs756203141
 rs767300885
 rs910299744
 rs148997142
 rs61748558
 rs62638646
 rs1553313073
 rs41277222
 rs35689081
 rs764923358
 rs41313732
 rs373441420
 rs66462731
 rs759079269
 rs199808176
 rs749474609
 rs1057518949
 rs1177198729
 rs113329701
 rs778684885
 rs761721655
 rs1064793289
 rs1553354861
 rs771583281
 rs2067179633
 rs989589885
 rs183814213
 rs775270768
 rs727504075
 rs773174861
 rs727503724
 rs557111131
 rs750613634
 rs141134147
 rs2182315
 rs906297666
 rs1553320519
 rs1658689096
 rs1571170264
 rs111033273
 rs1553272035
 rs1553257704
 rs372659908
 rs755577875
 rs762613347
 rs763324776
 rs140622968
 rs757728167
 rs1260633321
 rs774309607
 rs886059549
 rs865990202
 rs1558251710
 rs1160669210
 rs886061684
 rs1371610654
 rs797045224
 rs140494140
 rs138139294
 rs1413323140
 rs774336493
 rs778731851
 rs397518046
 rs1601943268
 rs1571523755
 rs780565318
 rs144029476
 rs565046666
 rs1645896934
 rs12042179
 rs547374432
 rs201808654
 rs778158900
 rs542662514
 rs746774206
 rs1801686
 rs1553257705
 rs1553250050
 rs1774743807
 rs148594393
 rs1555050487
 rs2067183162
 rs988163418
 rs527236124
 rs61751392
 rs753783467
 rs1267480820
 rs1346308311
 rs1057519193
 rs11125895
 rs1583260302
 rs1471424153
 rs148624326
 rs281865285
 rs188493184
 rs767517924
 rs771338607
 rs144484128
 rs1571953381
 rs1668686361
 rs61753030
 rs1364555173
 rs767931252
 rs373652862
 rs142178909
 rs750147338
 rs375040930
 rs1369394658
 rs779269543
 rs119475042
 rs757494572
 rs1553513437
 rs201730567
 rs142626873
 rs59257923
 rs886061667
 rs397518023
 rs1601943325
 rs1657997491
 rs369980987
 rs779372264
 rs750620302
 rs551500915
 rs1553294144
 rs2297634
 rs1553297684
 rs745348555
 rs1734066308
 rs141603172
 rs1768627778
 rs771088957
 rs2034940102
 rs763122264
 rs281865286
 rs62638634
 rs746509889
 rs1036723042
 rs184556352
 rs754768875
 rs2067146202
 rs145581501
 rs1553252041
 rs779791079
 rs2067170858
 rs777980611
 rs761760327
 rs387907137
 rs145184183
 rs750396156
 rs2067169934
 rs369191457
 rs776743787
 rs1555968526
 rs1582139184
 rs201493928
 rs375048963
 rs1658673791
 rs374714909
 rs1582929649
 rs757974429
 rs574708413
 rs1287889008
 rs371032798
 rs1665487563
 rs372966682
 rs1800728
 rs751629543
 rs763117647
 rs1457623741
 rs552530901
 rs1562758269
 rs139223261
 rs1571948108
 rs187728607
 rs59139861
 rs62635653
 rs397517969
 rs746837034
 rs1553313551
 rs527236071
 rs1163522025
 rs1665279435
 rs777424197
 rs1553252469
 rs115649214
 rs2067159265
 rs767745816
 rs202244041
 rs781658083
 rs754310768
 rs775321796
 rs1085307968
 rs1768361133
 rs62635654
 rs62642574
 rs764229134
 rs746372822
 rs536593247
 rs750904267
 rs765829827
 rs539600817
 rs189234741
 rs1553274435
 rs748983904
 rs587777086
 rs75805075
 rs61747068
 rs532797776
 rs775476765
 rs1601974881
 rs2067192032
 rs762276925
 rs1014159767
 rs144430026
 rs1553261479
 rs2067203546
 rs886061665
 rs104893769
 rs1553299065
 rs62636284
 rs764581378
 rs150938554
 rs56113622
 rs189172362
 rs116471343
 rs553732379
 rs1239043055
 rs1007094417
 rs869312177
 rs1555961832
 rs200792578
 rs745524377
 rs397518030
 rs1451348539
 rs886050645
 rs757439664
 rs765343041
 rs1661681799
 rs745644146
 rs145605739
 rs2067190364
 rs1250676888
 rs9342464
 rs751128329
 rs2067216516
 rs530372842
 rs527236072
 rs75634595
 rs62653014
 rs570518981
 rs542406401
 rs765641043
 rs1553313810
 rs886061664
 rs149807281
 rs768713412
 rs876657629
 rs62636285
 rs1658660906
 rs104893781
 rs794727317
 rs2067160273
 rs1553781176
 rs794727120
 rs1163040913
 rs376908835
 rs2037760472
 rs527236059
 rs1601978823
 rs992770731
 rs1738719686
 rs1555961852
 rs1601891967
 rs527236067
 rs61751399
 rs1236550448
 rs1554217626
 rs1554338016
 rs1666329493
 rs192524347
 rs876658115
 rs1667270315
 rs1659645978
 rs758899480
 rs369466577
 rs1571878277
 rs55732384
 rs61739716
 rs143352618
 rs1196390028
 rs772808534
 rs771693146
 rs1043013730
 rs886061680
 rs576715893
 rs1737323722
 rs773457531
 rs373203896
 rs545408886
 rs201304559
 rs552861632
 rs751111524
 rs1601951704
 rs886059520
 rs752639878
 rs869312182
 rs1582079626
 rs1553248216
 rs143711050
 rs772057239
 rs1571540258
 rs886061685
 rs534108312
 rs527236119
 rs145199539
 rs527236081
 rs116649873
 rs2067562961
 rs557020239
 rs368816923
 rs794727412
 rs200950327
 rs1665443434
 rs146824138
 rs878853372
 rs1042644207
 rs1645807408
 rs781251175
 rs1664779239
 rs1430551833
 rs444772
 rs201609001
 rs17573673
 rs1462746486
 rs199605265
 rs1801466
 rs756623509
 rs1654722914
 rs147509797
 rs2036149054
 rs61752871
 rs145282040
 rs766153322
 rs794727019
 rs937310739
 rs150140204
 rs1601920532
 rs367777806
 rs397518032
 rs397517970
 rs1766186895
 rs1571941589
 rs565864295
 rs2067498051
 rs1577296602
 rs1170746947
 rs777461552
 rs281865302
 rs140260219
 rs147244321
 rs138694314
 rs121909398
 rs111033267
 rs886059553
 rs143060452
 rs61751374
 rs765189933
 rs121918844
 rs753107507
 rs777879312
 rs146175509
 rs143696882
 rs1667269806
 rs745371873
 rs559078881
 rs1352458826
 rs876657733
 rs766049601
 rs137853136
 rs1208734040
 rs527236137
 rs121912552
 rs201062742
 rs1553287070
 rs1294733964
 rs773906269
 rs886061668
 rs1766395456
 rs1553259182
 rs2067200470
 rs1664341626
 rs1064793013
 rs1553261464
 rs1601961064
 rs1664301074
 rs727505322
 rs190009374
 rs368458156
 rs181146743
 rs750338419
 rs1664678030
 rs114342808
 rs367930028
 rs201059400
 rs144612129
 rs2067127275
 rs1553259060
 rs111033269
 rs2067188111
 rs146047876
 rs1234506102
 rs1582139965
 rs201863550
 rs1176061294
 rs1362058696
 rs1645824066
 rs786205856
 rs756163056
 rs1421761057
 rs770111708
 rs202185816
 rs201823777
 rs1553257674
 rs757038765
 rs138123230
 rs561697683
 rs727504551
 rs35730265
 rs199667794
 rs886045951
 rs1169420841
 rs1283508348
 rs752875512
 rs1372426303
 rs749242996
 rs549796389
 rs1553281890
 rs187695569
 rs759589388
 rs1762114
 rs527236061
 rs748961218
 rs559243245
 rs1664642051
 rs781359405
 rs530695084
 rs149435148
 rs527236058
 rs764163418
 rs149293844
 rs1801269
 rs111033367
 rs149969430
 rs199907803
 rs760798455
 rs1654723466
 rs753330544
 rs886042613
 rs45500891
 rs770973303
 rs1489559245
 rs1223029749
 rs772415448
 rs752992414
 rs202055593
 rs1664289410
 rs531822235
 rs2067193671
 rs62642057
 rs1601926845
 rs371777049
 rs527236106
 rs559824825
 rs149186081
 rs104893791
 rs75695239
 rs368098126
 rs2067148119
 rs199584830
 rs941646674
 rs2038324671
 rs267607077
 rs1766217655
 rs750724065
 rs1854473658
 rs1289393326
 rs1553287118
 rs369775002
 rs114846212
 rs778752557
 rs1064797304
 rs548565748
 rs201652272
 rs1184952883
 rs1211325812
 rs137853137
 rs104893793
 rs149748534
 rs142090517
 rs1554183432
 rs368402244
 rs730882261
 rs886061671
 rs1553272201
 rs115066356
 rs886061678
 rs913116063
 rs544588016
 rs779572631
 rs367658438
 rs138464813
 rs754298498
 rs1553250638
 rs746551311
 rs369437226
 rs1553298240
 rs1667264651
 rs1553299046
 rs61753038
 rs1558132353
 rs371586530
 rs762958757
 rs1382874045
 rs776055954
 rs2067136586
 rs1055095941
 rs772888249
 rs745961740
 rs1601982516
 rs775094277
 rs748810737
 rs144513453
 rs752257711
 rs1400020833
 rs755099565
 rs200573274
 rs755697413
 rs775241651
 rs771051185
 rs878853364
 rs192119790
 rs886041178
 rs111033248
 rs1484339054
 rs62636283
 rs768905244
 rs1594867516
 rs1554220492
 rs1553263572
 rs201026468
 rs1664303657
 rs1481056736
 rs527236073
 rs749526785
 rs1168146969
 rs1553250184
 rs146150511
 rs199851839
 rs886050642
 rs190166697
 rs368698537
 rs1571170561
 rs1023154953
 rs1558483269
 rs1554163929
 rs544107644
 rs764797292
 rs1413108078
 rs624851
 rs572403267
 rs1555302710
 rs776262139
 rs762431558
 rs745422941
 rs111811751
 rs145847794
 rs137853190
 rs224801
 rs62636301
 rs61752893
 rs576895229
 rs747911999
 rs878853394
 rs552516182
 rs367839100
 rs1558366840
 rs1009098995
 rs61752873
 rs527236102
 rs1389794536
 rs777398021
 rs1554519577
 rs1645802157
 rs41315579
 rs886059543
 rs752557263
 rs1601890980
 rs397518025
 rs1665102302
 rs4270331
 rs45549044
 rs1553320498
 rs780308389
 rs28675771
 rs61752407
 rs148019592
 rs537263212
 rs531673296
 rs1453421086
 rs112495229
 rs1554202833
 rs750323428
 rs28937873
 rs779466403
 rs558080743
 rs201341924
 rs79529534
 rs779334655
 rs1571645532
 rs1553249290
 rs1387032631
 rs749112809
 rs207461105
 rs1660512789
 rs370874046
 rs1349089552
 rs779885066
 rs534534437
 rs143327210
 rs749103801
 rs1553285970
 rs1571525390
 rs772294505
 rs137852959
 rs919157306
 rs1412048468
 rs965921500
 rs886045955
 rs1226422852
 rs77562614
 rs760840456
 rs1553300016
 rs780580887
 rs970237364
 rs2067164096
 rs397518019
 rs948087886
 rs1186427936
 rs527598451
 rs140419673
 rs727504721
 rs1017192510
 rs1571897069
 rs1769469813
 rs62636291
 rs768233523
 rs748358110
 rs199782530
 rs1553272176
 rs374536346
 rs746827700
 rs1204363918
 rs1553273421
 rs1347071957
 rs1658648856
 rs763794474
 rs1665063400
 rs869320726
 rs1477705832
 rs752798829
 rs794727903
 rs151104285
 rs527236113
 rs146153666
 rs59691602
 rs9294631
 rs779451259
 rs749884570
 rs527236117
 rs893275648
 rs1664651920
 rs1315175190
 rs755990223
 rs1553250416
 rs201088869
 rs1223693086
 rs1805048
 rs886056218
 rs4147863
 rs1645885900
 rs397518017
 rs886061681
 rs371011000
 rs201332729
 rs886061672
 rs752470299
 rs151092557
 rs767994904
 rs2067196800
 rs773914330
 rs1736426982
 rs1258209665
 rs397518043
 rs765228022
 rs766096417
 rs780566602
 rs1555962965
 rs104894474
 rs1553268562
 rs75809198
 rs574098823
 rs750840208
 rs1335320588
 rs1768370055
 rs1553152989
 rs199689193
 rs1553188588
 rs78509218
 rs730880317
 rs774918307
 rs1235295289
 rs138682290
 rs374697239
 rs567288669
 rs1558251708
 rs770840726
 rs1238692406
 rs370108416
 rs186362115
 rs1666272023
 rs1553265829
 rs114100439
 rs527236120
 rs780413940
 rs148135241
 rs869312188
 rs61748549
 rs368798834
 rs778646190
 rs12663916
 rs1577301589
 rs756780634
 rs147394910
 rs1553277866
 rs1429931885
 rs749114212
 rs768158580
 rs145141811
 rs111947397
 rs1305702728
 rs111033529
 rs1553271001
 rs139474806
 rs1017182965
 rs483353054
 rs765731241
 rs1305342570
 rs1659891151
 rs369184026
 rs886045953
 rs2036063280
 rs281865174
 rs62637004
 rs776654329
 rs527236121
 rs371089348
 rs140506043
 rs528733427
 rs772707303
 rs373946784
 rs147206805
 rs878853410
 rs1770414327
 rs797044561
 rs770486522
 rs74084043
 rs1577288305
 rs147374057
 rs199853422
 rs1553249303
 rs1161453292
 rs1659902823
 rs886061686
 rs886045782
 rs876658114
 rs536073181
 rs773379163
 rs868226745
 rs1350039852
 rs4847281
 rs149359860
 rs62415825
 rs767648174
 rs896160584
 rs397517966
 rs1553252052
 rs62645944
 rs777862424
 rs12663622
 rs1175129177
 rs1769936722
 rs759937489
 rs146733615
 rs201847741
 rs747729113
 rs869312179
 rs1002834084
 rs376807770
 rs139640666
 rs774211361
 rs1555961624
 rs202216329
 rs1241787129
 rs1601920599
 rs111504036
 rs1667974652
 rs1011260787
 rs1805050
 rs1162305984
 rs2067185505
 rs2067187618
 rs1558311789
 rs1800552
 rs1582930118
 rs778627080
 rs1577311264
 rs61743113
 rs201657446
 rs1666279699
 rs1234060098
 rs1658691162
 rs148352743
 rs866844878
 rs368049814
 rs1553270997
 rs761760689
 rs1285964857
 rs886041233
 rs372927796
 rs746868013
 rs80338904
 rs62636260
 rs111033409
 rs886061683
 rs755545288
 rs1664679702
 rs61750152
 rs370950723
 rs1601951595
 rs754012367
 rs749947364
 rs571220836
 rs397518028
 rs1666267219
 rs144590560
 rs2037663922
 rs111033418
 rs886061682
 rs535282640
 rs28414606
 rs1431048303
 rs201467049
 rs397518022
 rs1553274448
 rs747492773
 rs752736741
 rs886059548
 rs370504937
 rs727503924
 rs927928681
 rs1553274531
 rs1360937549
 rs61742074
