# Supplementary material for: Visualization of automatically combined disease maps and pathway diagrams for rare diseases
Source: Front Bioinform. 2023 Jul 12;3:1101505. doi: 10.3389/fbinf.2023.1101505 (PMC10369067; doi:10.3389/fbinf.2023.1101505)
Supplement: Supplementary file 1 [file DataSheet1.ZIP › Adhoc_map_for_OrphaNet_791/02-genes_variants.log]

-------------Gene-level summary-------------
50 disgenet genes: ['ABCA4', 'AIPL1', 'ARL6', 'C8orf37', 'CA4', 'CERKL', 'CHM', 'CLRN1', 'CNGA1', 'CNGB1', 'CRB1', 'CRX', 'DHX38', 'EYS', 'FAM161A', 'GUCA1B', 'GUCY2D', 'IDH3A', 'IDH3B', 'IMPDH1', 'LRAT', 'MAK', 'MERTK', 'NR2E3', 'NRL', 'OFD1', 'PCARE', 'PDE6A', 'PDE6B', 'PDE6G', 'PRCD', 'PRPF3', 'PRPF31', 'PRPF8', 'RBP3', 'RDH12', 'REEP6', 'RGR', 'RHO', 'ROM1', 'RP1', 'RP2', 'RPE65', 'RPGR', 'RPGRIP1', 'SAG', 'SNRNP200', 'SPATA7', 'TULP1', 'USH2A']
25 opentargets genes: ['ABCA4', 'AHI1', 'BBS1', 'C10orf105', 'CLRN1', 'CNGA1', 'CRB1', 'ERCC2', 'ERCC4', 'ERCC5', 'EYS', 'FAM161A', 'IFT172', 'KRTCAP3', 'MYO7A', 'PANK2', 'PDE6B', 'PHF3', 'RDH12', 'RPE65', 'RPGR', 'TMEM138', 'TMEM231', 'USH2A', 'VPS13B']
0 clinvar genes: []

39 genes in disgenet and not in opentargets: ['AIPL1', 'ARL6', 'C8orf37', 'CA4', 'CERKL', 'CHM', 'CNGB1', 'CRX', 'DHX38', 'GUCA1B', 'GUCY2D', 'IDH3A', 'IDH3B', 'IMPDH1', 'LRAT', 'MAK', 'MERTK', 'NR2E3', 'NRL', 'OFD1', 'PCARE', 'PDE6A', 'PDE6G', 'PRCD', 'PRPF3', 'PRPF31', 'PRPF8', 'RBP3', 'REEP6', 'RGR', 'RHO', 'ROM1', 'RP1', 'RP2', 'RPGRIP1', 'SAG', 'SNRNP200', 'SPATA7', 'TULP1']
14 genes in opentargets and not in disgenet: ['AHI1', 'BBS1', 'C10orf105', 'ERCC2', 'ERCC4', 'ERCC5', 'IFT172', 'KRTCAP3', 'MYO7A', 'PANK2', 'PHF3', 'TMEM138', 'TMEM231', 'VPS13B']
50 genes in disgenet and not in clinvar: ['ABCA4', 'AIPL1', 'ARL6', 'C8orf37', 'CA4', 'CERKL', 'CHM', 'CLRN1', 'CNGA1', 'CNGB1', 'CRB1', 'CRX', 'DHX38', 'EYS', 'FAM161A', 'GUCA1B', 'GUCY2D', 'IDH3A', 'IDH3B', 'IMPDH1', 'LRAT', 'MAK', 'MERTK', 'NR2E3', 'NRL', 'OFD1', 'PCARE', 'PDE6A', 'PDE6B', 'PDE6G', 'PRCD', 'PRPF3', 'PRPF31', 'PRPF8', 'RBP3', 'RDH12', 'REEP6', 'RGR', 'RHO', 'ROM1', 'RP1', 'RP2', 'RPE65', 'RPGR', 'RPGRIP1', 'SAG', 'SNRNP200', 'SPATA7', 'TULP1', 'USH2A']
0 genes in clinvar and not in disgenet: []
14 genes in opentargets and not in disgenet: ['AHI1', 'BBS1', 'C10orf105', 'ERCC2', 'ERCC4', 'ERCC5', 'IFT172', 'KRTCAP3', 'MYO7A', 'PANK2', 'PHF3', 'TMEM138', 'TMEM231', 'VPS13B']
39 genes in disgenet and not in opentargets: ['AIPL1', 'ARL6', 'C8orf37', 'CA4', 'CERKL', 'CHM', 'CNGB1', 'CRX', 'DHX38', 'GUCA1B', 'GUCY2D', 'IDH3A', 'IDH3B', 'IMPDH1', 'LRAT', 'MAK', 'MERTK', 'NR2E3', 'NRL', 'OFD1', 'PCARE', 'PDE6A', 'PDE6G', 'PRCD', 'PRPF3', 'PRPF31', 'PRPF8', 'RBP3', 'REEP6', 'RGR', 'RHO', 'ROM1', 'RP1', 'RP2', 'RPGRIP1', 'SAG', 'SNRNP200', 'SPATA7', 'TULP1']
25 genes in opentargets and not in clinvar: ['ABCA4', 'AHI1', 'BBS1', 'C10orf105', 'CLRN1', 'CNGA1', 'CRB1', 'ERCC2', 'ERCC4', 'ERCC5', 'EYS', 'FAM161A', 'IFT172', 'KRTCAP3', 'MYO7A', 'PANK2', 'PDE6B', 'PHF3', 'RDH12', 'RPE65', 'RPGR', 'TMEM138', 'TMEM231', 'USH2A', 'VPS13B']
0 genes in clinvar and not in opentargets: []
0 genes in clinvar and not in disgenet: []
50 genes in disgenet and not in clinvar: ['ABCA4', 'AIPL1', 'ARL6', 'C8orf37', 'CA4', 'CERKL', 'CHM', 'CLRN1', 'CNGA1', 'CNGB1', 'CRB1', 'CRX', 'DHX38', 'EYS', 'FAM161A', 'GUCA1B', 'GUCY2D', 'IDH3A', 'IDH3B', 'IMPDH1', 'LRAT', 'MAK', 'MERTK', 'NR2E3', 'NRL', 'OFD1', 'PCARE', 'PDE6A', 'PDE6B', 'PDE6G', 'PRCD', 'PRPF3', 'PRPF31', 'PRPF8', 'RBP3', 'RDH12', 'REEP6', 'RGR', 'RHO', 'ROM1', 'RP1', 'RP2', 'RPE65', 'RPGR', 'RPGRIP1', 'SAG', 'SNRNP200', 'SPATA7', 'TULP1', 'USH2A']
0 genes in clinvar and not in opentargets: []
25 genes in opentargets and not in clinvar: ['ABCA4', 'AHI1', 'BBS1', 'C10orf105', 'CLRN1', 'CNGA1', 'CRB1', 'ERCC2', 'ERCC4', 'ERCC5', 'EYS', 'FAM161A', 'IFT172', 'KRTCAP3', 'MYO7A', 'PANK2', 'PDE6B', 'PHF3', 'RDH12', 'RPE65', 'RPGR', 'TMEM138', 'TMEM231', 'USH2A', 'VPS13B']

-------------Variant-level summary-------------
389 disgenet variants: [('ABCA4', 'rs1064793013'), ('ABCA4', 'rs1553188588'), ('ABCA4', 'rs1553192726'), ('ABCA4', 'rs1800552'), ('ABCA4', 'rs1800728'), ('ABCA4', 'rs1801581'), ('ABCA4', 'rs201471607'), ('ABCA4', 'rs281865377'), ('ABCA4', 'rs3112831'), ('ABCA4', 'rs41292677'), ('ABCA4', 'rs61749414'), ('ABCA4', 'rs61749451'), ('ABCA4', 'rs61750639'), ('ABCA4', 'rs61751374'), ('ABCA4', 'rs61751392'), ('ABCA4', 'rs61751399'), ('ABCA4', 'rs61753030'), ('ABCA4', 'rs62645944'), ('ABCA4', 'rs749526785'), ('ABCA4', 'rs76157638'), ('ABCA4', 'rs779466403'), ('ABCA4', 'rs794727903'), ('ABCA4', 'rs863223338'), ('ARL6', 'rs771054395'), ('C8orf37', 'rs387907136'), ('C8orf37', 'rs387907137'), ('CA4', 'rs104894559'), ('CA4', 'rs1245199379'), ('CERKL', 'rs121909398'), ('CERKL', 'rs1553513437'), ('CERKL', 'rs753994107'), ('CHM', 'rs886041178'), ('CLRN1', 'rs111033258'), ('CLRN1', 'rs111033267'), ('CNGA1', 'rs199584830'), ('CNGA1', 'rs199636364'), ('CNGA1', 'rs375412499'), ('CNGA1', 'rs527236057'), ('CNGA1', 'rs527236058'), ('CNGA1', 'rs527236059'), ('CNGA1', 'rs544588016'), ('CNGA1', 'rs567961453'), ('CNGA1', 'rs62625014'), ('CNGB1', 'rs13336595'), ('CNGB1', 'rs1352458826'), ('CNGB1', 'rs1555488069'), ('CNGB1', 'rs1555488573'), ('CNGB1', 'rs1555493707'), ('CNGB1', 'rs17821448'), ('CNGB1', 'rs189234741'), ('CNGB1', 'rs201162411'), ('CNGB1', 'rs527236060'), ('CNGB1', 'rs527236061'), ('CNGB1', 'rs750620302'), ('CNGB1', 'rs756806434'), ('CNGB1', 'rs760373259'), ('CNGB1', 'rs8055343'), ('CNGB1', 'rs878853394'), ('CRB1', 'rs115352681'), ('CRB1', 'rs137853137'), ('CRB1', 'rs1553260517'), ('CRB1', 'rs28939720'), ('CRB1', 'rs375040930'), ('CRB1', 'rs574162883'), ('CRB1', 'rs62635654'), ('CRB1', 'rs62645748'), ('CRB1', 'rs62645752'), ('CRB1', 'rs757740068'), ('CRB1', 'rs776788104'), ('CRB1', 'rs863223341'), ('CRB1', 'rs863223342'), ('CRB1', 'rs910489135'), ('CRX', 'rs1555801989'), ('CRX', 'rs527236062'), ('CRX', 'rs527236063'), ('CRX', 'rs61748436'), ('CRX', 'rs750727986'), ('DHX38', 'rs766053952'), ('EYS', 'rs1060499783'), ('EYS', 'rs111991705'), ('EYS', 'rs112822256'), ('EYS', 'rs1168101857'), ('EYS', 'rs1291867456'), ('EYS', 'rs1311193836'), ('EYS', 'rs1326370032'), ('EYS', 'rs1346842287'), ('EYS', 'rs1471994744'), ('EYS', 'rs1554152094'), ('EYS', 'rs1554163929'), ('EYS', 'rs1554183432'), ('EYS', 'rs1554183440'), ('EYS', 'rs1554194404'), ('EYS', 'rs1554204963'), ('EYS', 'rs181169439'), ('EYS', 'rs199740930'), ('EYS', 'rs373203896'), ('EYS', 'rs398123575'), ('EYS', 'rs527236064'), ('EYS', 'rs527236065'), ('EYS', 'rs527236066'), ('EYS', 'rs527236067'), ('EYS', 'rs527236068'), ('EYS', 'rs527236069'), ('EYS', 'rs527236070'), ('EYS', 'rs527236071'), ('EYS', 'rs527236072'), ('EYS', 'rs527236073'), ('EYS', 'rs527236074'), ('EYS', 'rs527236075'), ('EYS', 'rs527236076'), ('EYS', 'rs527236077'), ('EYS', 'rs527236078'), ('EYS', 'rs528919874'), ('EYS', 'rs749909863'), ('EYS', 'rs752736741'), ('EYS', 'rs752953889'), ('EYS', 'rs760798455'), ('EYS', 'rs761238771'), ('EYS', 'rs764229134'), ('EYS', 'rs770111708'), ('EYS', 'rs770748359'), ('EYS', 'rs777735735'), ('EYS', 'rs779983752'), ('EYS', 'rs794727631'), ('EYS', 'rs878853350'), ('EYS', 'rs886044304'), ('EYS', 'rs930421180'), ('FAM161A', 'rs1178184685'), ('FAM161A', 'rs1553354861'), ('FAM161A', 'rs200691042'), ('FAM161A', 'rs202193201'), ('FAM161A', 'rs397704718'), ('FAM161A', 'rs767414973'), ('FAM161A', 'rs777678022'), ('GUCA1B', 'rs137853903'), ('GUCA1B', 'rs531673296'), ('GUCY2D', 'rs61749675'), ('IMPDH1', 'rs1057518949'), ('IMPDH1', 'rs121912550'), ('IMPDH1', 'rs121912552'), ('LRAT', 'rs527236079'), ('MAK', 'rs1369394658'), ('MAK', 'rs387906648'), ('MAK', 'rs527236080'), ('MAK', 'rs527236081'), ('MAK', 'rs527236082'), ('MERTK', 'rs1297079705'), ('MERTK', 'rs527236083'), ('MERTK', 'rs541717028'), ('MERTK', 'rs746238212'), ('MERTK', 'rs878853354'), ('NR2E3', 'rs121912631'), ('NR2E3', 'rs1223029749'), ('NR2E3', 'rs1555454566'), ('NR2E3', 'rs2723341'), ('NR2E3', 'rs28937873'), ('NR2E3', 'rs368098126'), ('NR2E3', 'rs766096417'), ('NRL', 'rs104894459'), ('NRL', 'rs199691910'), ('NRL', 'rs201358563'), ('NRL', 'rs397514516'), ('NRL', 'rs527236087'), ('NRL', 'rs757038765'), ('NRL', 'rs794727281'), ('PCARE', 'rs267606690'), ('PCARE', 'rs267606691'), ('PCARE', 'rs367658438'), ('PCARE', 'rs527236055'), ('PCARE', 'rs527236056'), ('PCARE', 'rs750987123'), ('PCARE', 'rs794728002'), ('PCARE', 'rs863223344'), ('PDE6A', 'rs121918576'), ('PDE6A', 'rs139444207'), ('PDE6A', 'rs141252097'), ('PDE6A', 'rs144484128'), ('PDE6A', 'rs146591309'), ('PDE6A', 'rs753942596'), ('PDE6A', 'rs754012367'), ('PDE6A', 'rs759589388'), ('PDE6B', 'rs121918579'), ('PDE6B', 'rs121918581'), ('PDE6B', 'rs121918582'), ('PDE6B', 'rs1360937549'), ('PDE6B', 'rs1553812554'), ('PDE6B', 'rs201541131'), ('PDE6B', 'rs370898371'), ('PDE6B', 'rs527236088'), ('PDE6B', 'rs527236089'), ('PDE6B', 'rs527236090'), ('PDE6B', 'rs527236091'), ('PDE6B', 'rs555600300'), ('PDE6B', 'rs727504075'), ('PDE6B', 'rs760766981'), ('PDE6B', 'rs781003757'), ('PDE6B', 'rs863223339'), ('PDE6B', 'rs869312177'), ('PDE6B', 'rs876657718'), ('PDE6B', 'rs970990957'), ('PRCD', 'rs387907268'), ('PRCD', 'rs527236092'), ('PRCD', 'rs527451635'), ('PRPF3', 'rs121434241'), ('PRPF31', 'rs1165535552'), ('PRPF31', 'rs119475042'), ('PRPF31', 'rs144738703'), ('PRPF31', 'rs1555791188'), ('PRPF31', 'rs1555793207'), ('PRPF31', 'rs1555794205'), ('PRPF31', 'rs1555794302'), ('PRPF31', 'rs1555794509'), ('PRPF31', 'rs527236094'), ('PRPF31', 'rs527236095'), ('PRPF31', 'rs868538598'), ('PRPF8', 'rs1555550617'), ('PRPF8', 'rs752997229'), ('RBP3', 'rs146150511'), ('RDH12', 'rs104894474'), ('RDH12', 'rs104894475'), ('RDH12', 'rs1239043055'), ('RDH12', 'rs202126574'), ('RDH12', 'rs28940315'), ('RDH12', 'rs386834261'), ('RDH12', 'rs387906272'), ('RDH12', 'rs527236099'), ('REEP6', 'rs1057519316'), ('REEP6', 'rs144942685'), ('RHO', 'rs104893768'), ('RHO', 'rs104893769'), ('RHO', 'rs104893772'), ('RHO', 'rs104893773'), ('RHO', 'rs104893774'), ('RHO', 'rs104893775'), ('RHO', 'rs104893776'), ('RHO', 'rs104893779'), ('RHO', 'rs104893781'), ('RHO', 'rs104893783'), ('RHO', 'rs104893786'), ('RHO', 'rs104893787'), ('RHO', 'rs104893790'), ('RHO', 'rs104893791'), ('RHO', 'rs104893793'), ('RHO', 'rs104893794'), ('RHO', 'rs1236550448'), ('RHO', 'rs1422016730'), ('RHO', 'rs149079952'), ('RHO', 'rs1553780837'), ('RHO', 'rs1553781176'), ('RHO', 'rs200248198'), ('RHO', 'rs200946638'), ('RHO', 'rs28933394'), ('RHO', 'rs28933395'), ('RHO', 'rs29001566'), ('RHO', 'rs527236100'), ('RHO', 'rs527236101'), ('RHO', 'rs527236102'), ('RHO', 'rs527236103'), ('RHO', 'rs538820015'), ('RHO', 'rs567288669'), ('RHO', 'rs762059468'), ('RHO', 'rs766161322'), ('RHO', 'rs774336493'), ('RHO', 'rs775557680'), ('RHO', 'rs779665096'), ('RHO', 'rs886041233'), ('ROM1', 'rs145383959'), ('ROM1', 'rs768652143'), ('RP1', 'rs104894082'), ('RP1', 'rs1449723475'), ('RP1', 'rs1554519533'), ('RP1', 'rs1554519538'), ('RP1', 'rs1554519546'), ('RP1', 'rs1554519554'), ('RP1', 'rs1554519555'), ('RP1', 'rs1554519577'), ('RP1', 'rs1554519635'), ('RP1', 'rs1554519651'), ('RP1', 'rs1554520068'), ('RP1', 'rs186571865'), ('RP1', 'rs201493928'), ('RP1', 'rs444772'), ('RP1', 'rs527236105'), ('RP1', 'rs527236106'), ('RP1', 'rs769601671'), ('RP1', 'rs779334655'), ('RP1', 'rs863223340'), ('RP1', 'rs869320726'), ('RP1', 'rs878853328'), ('RP2', 'rs104894927'), ('RP2', 'rs137852284'), ('RP2', 'rs1556318627'), ('RP2', 'rs1556318633'), ('RP2', 'rs28933687'), ('RP2', 'rs797044561'), ('RPE65', 'rs121917745'), ('RPE65', 'rs368088025'), ('RPE65', 'rs61751281'), ('RPE65', 'rs61752871'), ('RPE65', 'rs62653011'), ('RPGR', 'rs1555961832'), ('RPGR', 'rs1555961849'), ('RPGR', 'rs1555961852'), ('RPGR', 'rs1555961964'), ('RPGR', 'rs1555962831'), ('RPGR', 'rs1555962965'), ('RPGR', 'rs1555964122'), ('RPGR', 'rs1555964133'), ('RPGR', 'rs1555965653'), ('RPGR', 'rs1555965712'), ('RPGR', 'rs1555968526'), ('RPGR', 'rs1569237206'), ('RPGR', 'rs1569257917'), ('RPGR', 'rs398122960'), ('RPGR', 'rs527236108'), ('RPGR', 'rs527236109'), ('RPGR', 'rs527236111'), ('RPGR', 'rs527236112'), ('RPGR', 'rs62638633'), ('RPGR', 'rs62638646'), ('RPGR', 'rs62642057'), ('RPGR', 'rs730882261'), ('RPGR', 'rs771039023'), ('RPGRIP1', 'rs1555302710'), ('SAG', 'rs753107507'), ('SNRNP200', 'rs267607077'), ('SNRNP200', 'rs397514574'), ('SNRNP200', 'rs527236113'), ('SNRNP200', 'rs527236114'), ('SNRNP200', 'rs527236115'), ('SPATA7', 'rs767745816'), ('TULP1', 'rs121909076'), ('TULP1', 'rs1237263305'), ('TULP1', 'rs1554125752'), ('TULP1', 'rs527236117'), ('USH2A', 'rs1003869920'), ('USH2A', 'rs1035024403'), ('USH2A', 'rs111033263'), ('USH2A', 'rs111033273'), ('USH2A', 'rs111033334'), ('USH2A', 'rs111033364'), ('USH2A', 'rs1172628170'), ('USH2A', 'rs1177198729'), ('USH2A', 'rs1359713084'), ('USH2A', 'rs138398671'), ('USH2A', 'rs148660051'), ('USH2A', 'rs150230450'), ('USH2A', 'rs1553252388'), ('USH2A', 'rs1553257685'), ('USH2A', 'rs1553263639'), ('USH2A', 'rs1553273280'), ('USH2A', 'rs1553274531'), ('USH2A', 'rs199605265'), ('USH2A', 'rs199840367'), ('USH2A', 'rs201527662'), ('USH2A', 'rs35818432'), ('USH2A', 'rs368049814'), ('USH2A', 'rs397518026'), ('USH2A', 'rs397518039'), ('USH2A', 'rs397518041'), ('USH2A', 'rs397518043'), ('USH2A', 'rs41315579'), ('USH2A', 'rs527236118'), ('USH2A', 'rs527236119'), ('USH2A', 'rs527236120'), ('USH2A', 'rs527236121'), ('USH2A', 'rs527236123'), ('USH2A', 'rs527236124'), ('USH2A', 'rs527236125'), ('USH2A', 'rs527236127'), ('USH2A', 'rs527236139'), ('USH2A', 'rs55958016'), ('USH2A', 'rs727503731'), ('USH2A', 'rs727505337'), ('USH2A', 'rs746551311'), ('USH2A', 'rs750396156'), ('USH2A', 'rs751111524'), ('USH2A', 'rs753330544'), ('USH2A', 'rs754768875'), ('USH2A', 'rs762388072'), ('USH2A', 'rs769838859'), ('USH2A', 'rs771583281'), ('USH2A', 'rs772808534'), ('USH2A', 'rs779791079'), ('USH2A', 'rs786200928'), ('USH2A', 'rs80338902'), ('USH2A', 'rs80338903'), ('USH2A', 'rs80338904'), ('USH2A', 'rs869312182')]
3355 opentargets variants: [('ABCA4', 'rs1057517700'), ('ABCA4', 'rs1064793013'), ('ABCA4', 'rs1064797113'), ('ABCA4', 'rs1085307968'), ('ABCA4', 'rs1188515677'), ('ABCA4', 'rs1211325812'), ('ABCA4', 'rs138359497'), ('ABCA4', 'rs138682163'), ('ABCA4', 'rs148460146'), ('ABCA4', 'rs1553188588'), ('ABCA4', 'rs1553192726'), ('ABCA4', 'rs1570382663'), ('ABCA4', 'rs1571253050'), ('ABCA4', 'rs1659900155'), ('ABCA4', 'rs1659902823'), ('ABCA4', 'rs1660937747'), ('ABCA4', 'rs1661098509'), ('ABCA4', 'rs1762114'), ('ABCA4', 'rs1800552'), ('ABCA4', 'rs1800553'), ('ABCA4', 'rs1800728'), ('ABCA4', 'rs1800739'), ('ABCA4', 'rs1801269'), ('ABCA4', 'rs1801466'), ('ABCA4', 'rs1801574'), ('ABCA4', 'rs201471607'), ('ABCA4', 'rs2275029'), ('ABCA4', 'rs2275031'), ('ABCA4', 'rs2297634'), ('ABCA4', 'rs281865377'), ('ABCA4', 'rs367839100'), ('ABCA4', 'rs41292677'), ('ABCA4', 'rs4147830'), ('ABCA4', 'rs4147841'), ('ABCA4', 'rs4147856'), ('ABCA4', 'rs4147857'), ('ABCA4', 'rs4147863'), ('ABCA4', 'rs472908'), ('ABCA4', 'rs4847281'), ('ABCA4', 'rs537831'), ('ABCA4', 'rs546606452'), ('ABCA4', 'rs55732384'), ('ABCA4', 'rs55860151'), ('ABCA4', 'rs58331765'), ('ABCA4', 'rs61748549'), ('ABCA4', 'rs61748558'), ('ABCA4', 'rs61749409'), ('ABCA4', 'rs61749420'), ('ABCA4', 'rs61749427'), ('ABCA4', 'rs61749451'), ('ABCA4', 'rs61750130'), ('ABCA4', 'rs61750146'), ('ABCA4', 'rs61750152'), ('ABCA4', 'rs61750155'), ('ABCA4', 'rs61750200'), ('ABCA4', 'rs61750571'), ('ABCA4', 'rs61750638'), ('ABCA4', 'rs61750639'), ('ABCA4', 'rs61750641'), ('ABCA4', 'rs61751263'), ('ABCA4', 'rs61751374'), ('ABCA4', 'rs61751383'), ('ABCA4', 'rs61751386'), ('ABCA4', 'rs61751388'), ('ABCA4', 'rs61751389'), ('ABCA4', 'rs61751392'), ('ABCA4', 'rs61751398'), ('ABCA4', 'rs61751399'), ('ABCA4', 'rs61751402'), ('ABCA4', 'rs61751407'), ('ABCA4', 'rs61751408'), ('ABCA4', 'rs61752401'), ('ABCA4', 'rs61752407'), ('ABCA4', 'rs61753017'), ('ABCA4', 'rs61753023'), ('ABCA4', 'rs61753030'), ('ABCA4', 'rs61753038'), ('ABCA4', 'rs61753046'), ('ABCA4', 'rs62642574'), ('ABCA4', 'rs62645944'), ('ABCA4', 'rs62645946'), ('ABCA4', 'rs62646863'), ('ABCA4', 'rs749526785'), ('ABCA4', 'rs752786160'), ('ABCA4', 'rs76157638'), ('ABCA4', 'rs778234759'), ('ABCA4', 'rs779466403'), ('ABCA4', 'rs779743222'), ('ABCA4', 'rs863223338'), ('ABCA4', 'rs865990202'), ('ABCA4', 'rs886044758'), ('AHI1', 'rs1554338016'), ('AHI1', 'rs1562758269'), ('AHI1', 'rs372659908'), ('AHI1', 'rs587783013'), ('AHI1', 'rs751303913'), ('AHI1', 'rs755246809'), ('AHI1', 'rs773278338'), ('AHI1', 'rs777215595'), ('AHI1', 'rs797045224'), ('BBS1', 'rs113624356'), ('BBS1', 'rs1160669210'), ('BBS1', 'rs121917777'), ('BBS1', 'rs1555048487'), ('BBS1', 'rs1555049194'), ('BBS1', 'rs1555050487'), ('BBS1', 'rs184614863'), ('BBS1', 'rs1856758582'), ('BBS1', 'rs376894444'), ('BBS1', 'rs761760689'), ('BBS1', 'rs762276925'), ('BBS1', 'rs774110999'), ('CLRN1', 'rs111033258'), ('CLRN1', 'rs111033267'), ('CLRN1', 'rs121908140'), ('CLRN1', 'rs1576623563'), ('CLRN1', 'rs374390376'), ('CLRN1', 'rs567709615'), ('CLRN1', 'rs775098953'), ('CNGA1', 'rs1023154953'), ('CNGA1', 'rs1037963003'), ('CNGA1', 'rs121909599'), ('CNGA1', 'rs121909600'), ('CNGA1', 'rs1257715115'), ('CNGA1', 'rs1269991697'), ('CNGA1', 'rs1315891464'), ('CNGA1', 'rs140419673'), ('CNGA1', 'rs141978020'), ('CNGA1', 'rs147591591'), ('CNGA1', 'rs1490804242'), ('CNGA1', 'rs149504668'), ('CNGA1', 'rs1560621807'), ('CNGA1', 'rs1578059695'), ('CNGA1', 'rs1715125888'), ('CNGA1', 'rs1715232781'), ('CNGA1', 'rs1738627987'), ('CNGA1', 'rs1738719686'), ('CNGA1', 'rs17573673'), ('CNGA1', 'rs183197573'), ('CNGA1', 'rs186362115'), ('CNGA1', 'rs187802155'), ('CNGA1', 'rs192912733'), ('CNGA1', 'rs199584830'), ('CNGA1', 'rs199636364'), ('CNGA1', 'rs200148364'), ('CNGA1', 'rs201031527'), ('CNGA1', 'rs201341924'), ('CNGA1', 'rs201553765'), ('CNGA1', 'rs224801'), ('CNGA1', 'rs28642966'), ('CNGA1', 'rs368137821'), ('CNGA1', 'rs373448145'), ('CNGA1', 'rs373946784'), ('CNGA1', 'rs374697239'), ('CNGA1', 'rs374880057'), ('CNGA1', 'rs375412499'), ('CNGA1', 'rs527236057'), ('CNGA1', 'rs527236058'), ('CNGA1', 'rs527236059'), ('CNGA1', 'rs533594644'), ('CNGA1', 'rs539600817'), ('CNGA1', 'rs553735132'), ('CNGA1', 'rs566127226'), ('CNGA1', 'rs567961453'), ('CNGA1', 'rs577505007'), ('CNGA1', 'rs62625014'), ('CNGA1', 'rs73145999'), ('CNGA1', 'rs748126956'), ('CNGA1', 'rs749012133'), ('CNGA1', 'rs749947364'), ('CNGA1', 'rs749990018'), ('CNGA1', 'rs750954043'), ('CNGA1', 'rs752003888'), ('CNGA1', 'rs752257711'), ('CNGA1', 'rs752798829'), ('CNGA1', 'rs757494572'), ('CNGA1', 'rs759079269'), ('CNGA1', 'rs759781200'), ('CNGA1', 'rs76061451'), ('CNGA1', 'rs762935052'), ('CNGA1', 'rs76537883'), ('CNGA1', 'rs765792753'), ('CNGA1', 'rs767994904'), ('CNGA1', 'rs768694789'), ('CNGA1', 'rs77428659'), ('CNGA1', 'rs776929323'), ('CNGA1', 'rs777903781'), ('CNGA1', 'rs867483436'), ('CNGA1', 'rs886059422'), ('CNGA1', 'rs886059423'), ('CNGA1', 'rs886059424'), ('CNGA1', 'rs921230822'), ('CNGA1', 'rs981071919'), ('CRB1', 'rs1006177908'), ('CRB1', 'rs1007094417'), ('CRB1', 'rs1009098995'), ('CRB1', 'rs1009552469'), ('CRB1', 'rs1022182632'), ('CRB1', 'rs1031415706'), ('CRB1', 'rs1036503792'), ('CRB1', 'rs1057520152'), ('CRB1', 'rs1064797126'), ('CRB1', 'rs1064797127'), ('CRB1', 'rs1085307972'), ('CRB1', 'rs111761880'), ('CRB1', 'rs114052315'), ('CRB1', 'rs114342808'), ('CRB1', 'rs114630940'), ('CRB1', 'rs114846212'), ('CRB1', 'rs115352681'), ('CRB1', 'rs115400822'), ('CRB1', 'rs115649214'), ('CRB1', 'rs1160778866'), ('CRB1', 'rs116246250'), ('CRB1', 'rs116254396'), ('CRB1', 'rs116347915'), ('CRB1', 'rs116471343'), ('CRB1', 'rs1167867158'), ('CRB1', 'rs12042179'), ('CRB1', 'rs1204363918'), ('CRB1', 'rs1208641510'), ('CRB1', 'rs1222907981'), ('CRB1', 'rs1226422852'), ('CRB1', 'rs1231765331'), ('CRB1', 'rs1238001290'), ('CRB1', 'rs1240273159'), ('CRB1', 'rs1254393801'), ('CRB1', 'rs1266363944'), ('CRB1', 'rs1271816211'), ('CRB1', 'rs1281817527'), ('CRB1', 'rs1283508348'), ('CRB1', 'rs1294237377'), ('CRB1', 'rs1300735825'), ('CRB1', 'rs1324766724'), ('CRB1', 'rs1334956674'), ('CRB1', 'rs1337167'), ('CRB1', 'rs1343680080'), ('CRB1', 'rs1366609497'), ('CRB1', 'rs1371610654'), ('CRB1', 'rs137853136'), ('CRB1', 'rs137853137'), ('CRB1', 'rs137853138'), ('CRB1', 'rs138936375'), ('CRB1', 'rs139040133'), ('CRB1', 'rs139463596'), ('CRB1', 'rs140428156'), ('CRB1', 'rs140494140'), ('CRB1', 'rs140648074'), ('CRB1', 'rs1412048468'), ('CRB1', 'rs1413108078'), ('CRB1', 'rs1413323140'), ('CRB1', 'rs142090517'), ('CRB1', 'rs142224492'), ('CRB1', 'rs1426861310'), ('CRB1', 'rs1427090221'), ('CRB1', 'rs142857810'), ('CRB1', 'rs1429931885'), ('CRB1', 'rs143046320'), ('CRB1', 'rs1433518605'), ('CRB1', 'rs143511261'), ('CRB1', 'rs144011428'), ('CRB1', 'rs144029476'), ('CRB1', 'rs144436610'), ('CRB1', 'rs1449307743'), ('CRB1', 'rs1450290360'), ('CRB1', 'rs1450635782'), ('CRB1', 'rs1451348539'), ('CRB1', 'rs145141811'), ('CRB1', 'rs1452416023'), ('CRB1', 'rs1452661857'), ('CRB1', 'rs145282040'), ('CRB1', 'rs1452822430'), ('CRB1', 'rs145525029'), ('CRB1', 'rs1457623741'), ('CRB1', 'rs1457627160'), ('CRB1', 'rs146175509'), ('CRB1', 'rs147244321'), ('CRB1', 'rs147924782'), ('CRB1', 'rs147966959'), ('CRB1', 'rs1485086776'), ('CRB1', 'rs148551147'), ('CRB1', 'rs148865280'), ('CRB1', 'rs149685264'), ('CRB1', 'rs150314336'), ('CRB1', 'rs150412614'), ('CRB1', 'rs151092557'), ('CRB1', 'rs151104285'), ('CRB1', 'rs1553260314'), ('CRB1', 'rs1553260321'), ('CRB1', 'rs1553260517'), ('CRB1', 'rs1553262957'), ('CRB1', 'rs1553263218'), ('CRB1', 'rs1558132026'), ('CRB1', 'rs1558132353'), ('CRB1', 'rs1558138741'), ('CRB1', 'rs1558138977'), ('CRB1', 'rs1571523693'), ('CRB1', 'rs1571523755'), ('CRB1', 'rs1571523807'), ('CRB1', 'rs1571524102'), ('CRB1', 'rs1571524269'), ('CRB1', 'rs1571525390'), ('CRB1', 'rs1571540037'), ('CRB1', 'rs1571540258'), ('CRB1', 'rs1571540576'), ('CRB1', 'rs1571544334'), ('CRB1', 'rs1571555801'), ('CRB1', 'rs1571556490'), ('CRB1', 'rs1571556837'), ('CRB1', 'rs1571557864'), ('CRB1', 'rs1571564812'), ('CRB1', 'rs1571572235'), ('CRB1', 'rs1571645424'), ('CRB1', 'rs1571645532'), ('CRB1', 'rs1571848659'), ('CRB1', 'rs1571848688'), ('CRB1', 'rs1571848744'), ('CRB1', 'rs1571848981'), ('CRB1', 'rs1571878231'), ('CRB1', 'rs1571878277'), ('CRB1', 'rs1571897069'), ('CRB1', 'rs1654712316'), ('CRB1', 'rs1654721399'), ('CRB1', 'rs1654722914'), ('CRB1', 'rs1654723466'), ('CRB1', 'rs1658648856'), ('CRB1', 'rs1658660736'), ('CRB1', 'rs1658660906'), ('CRB1', 'rs1658661237'), ('CRB1', 'rs1658661930'), ('CRB1', 'rs1658671611'), ('CRB1', 'rs1658673791'), ('CRB1', 'rs1658684590'), ('CRB1', 'rs1658688864'), ('CRB1', 'rs1658689096'), ('CRB1', 'rs1658691162'), ('CRB1', 'rs1658699227'), ('CRB1', 'rs1659642467'), ('CRB1', 'rs1659642763'), ('CRB1', 'rs1659645978'), ('CRB1', 'rs1659650891'), ('CRB1', 'rs1659651471'), ('CRB1', 'rs1659652337'), ('CRB1', 'rs1659656136'), ('CRB1', 'rs1660503192'), ('CRB1', 'rs1660512789'), ('CRB1', 'rs1660516364'), ('CRB1', 'rs1660517678'), ('CRB1', 'rs1660519681'), ('CRB1', 'rs1664289410'), ('CRB1', 'rs1664292210'), ('CRB1', 'rs1664299898'), ('CRB1', 'rs1664301074'), ('CRB1', 'rs1664303657'), ('CRB1', 'rs1664306632'), ('CRB1', 'rs1664317534'), ('CRB1', 'rs1664325377'), ('CRB1', 'rs1664329175'), ('CRB1', 'rs1664341626'), ('CRB1', 'rs1664351600'), ('CRB1', 'rs1664642051'), ('CRB1', 'rs1664649489'), ('CRB1', 'rs1664650245'), ('CRB1', 'rs1664651920'), ('CRB1', 'rs1664678030'), ('CRB1', 'rs1664679702'), ('CRB1', 'rs1664680830'), ('CRB1', 'rs1664775504'), ('CRB1', 'rs1664779239'), ('CRB1', 'rs1665046846'), ('CRB1', 'rs1665062132'), ('CRB1', 'rs1665063400'), ('CRB1', 'rs1665066272'), ('CRB1', 'rs1665074618'), ('CRB1', 'rs1665086143'), ('CRB1', 'rs1665102302'), ('CRB1', 'rs1665105838'), ('CRB1', 'rs1665116355'), ('CRB1', 'rs1665279435'), ('CRB1', 'rs1665279918'), ('CRB1', 'rs1665282478'), ('CRB1', 'rs1665481687'), ('CRB1', 'rs1665482895'), ('CRB1', 'rs1665487563'), ('CRB1', 'rs1667264651'), ('CRB1', 'rs1667269806'), ('CRB1', 'rs1667270315'), ('CRB1', 'rs187937543'), ('CRB1', 'rs190037839'), ('CRB1', 'rs190166697'), ('CRB1', 'rs192819758'), ('CRB1', 'rs199808176'), ('CRB1', 'rs200217112'), ('CRB1', 'rs200379694'), ('CRB1', 'rs200469148'), ('CRB1', 'rs200573274'), ('CRB1', 'rs201349525'), ('CRB1', 'rs201609001'), ('CRB1', 'rs201700675'), ('CRB1', 'rs201893755'), ('CRB1', 'rs201949837'), ('CRB1', 'rs267598278'), ('CRB1', 'rs281865174'), ('CRB1', 'rs281865175'), ('CRB1', 'rs28939720'), ('CRB1', 'rs34813822'), ('CRB1', 'rs35193230'), ('CRB1', 'rs368816923'), ('CRB1', 'rs369184026'), ('CRB1', 'rs369775002'), ('CRB1', 'rs370907719'), ('CRB1', 'rs371089348'), ('CRB1', 'rs372778560'), ('CRB1', 'rs372844443'), ('CRB1', 'rs373229699'), ('CRB1', 'rs374426440'), ('CRB1', 'rs374786358'), ('CRB1', 'rs375040930'), ('CRB1', 'rs375141011'), ('CRB1', 'rs375590765'), ('CRB1', 'rs376105354'), ('CRB1', 'rs3902057'), ('CRB1', 'rs398124615'), ('CRB1', 'rs41302107'), ('CRB1', 'rs530046423'), ('CRB1', 'rs533227950'), ('CRB1', 'rs534108312'), ('CRB1', 'rs535494663'), ('CRB1', 'rs544047392'), ('CRB1', 'rs550852869'), ('CRB1', 'rs557111131'), ('CRB1', 'rs557653092'), ('CRB1', 'rs557930078'), ('CRB1', 'rs562386611'), ('CRB1', 'rs564341986'), ('CRB1', 'rs564754426'), ('CRB1', 'rs568010290'), ('CRB1', 'rs574162883'), ('CRB1', 'rs575882211'), ('CRB1', 'rs576678571'), ('CRB1', 'rs59691602'), ('CRB1', 'rs62635048'), ('CRB1', 'rs62635649'), ('CRB1', 'rs62635653'), ('CRB1', 'rs62635654'), ('CRB1', 'rs62635655'), ('CRB1', 'rs62635656'), ('CRB1', 'rs62635659'), ('CRB1', 'rs62636260'), ('CRB1', 'rs62636262'), ('CRB1', 'rs62636263'), ('CRB1', 'rs62636264'), ('CRB1', 'rs62636266'), ('CRB1', 'rs62636267'), ('CRB1', 'rs62636271'), ('CRB1', 'rs62636273'), ('CRB1', 'rs62636275'), ('CRB1', 'rs62636276'), ('CRB1', 'rs62636281'), ('CRB1', 'rs62636282'), ('CRB1', 'rs62636283'), ('CRB1', 'rs62636284'), ('CRB1', 'rs62636285'), ('CRB1', 'rs62636286'), ('CRB1', 'rs62636287'), ('CRB1', 'rs62636290'), ('CRB1', 'rs62636291'), ('CRB1', 'rs62645745'), ('CRB1', 'rs62645747'), ('CRB1', 'rs62645748'), ('CRB1', 'rs62645749'), ('CRB1', 'rs62645750'), ('CRB1', 'rs62645752'), ('CRB1', 'rs62645754'), ('CRB1', 'rs62645757'), ('CRB1', 'rs727503889'), ('CRB1', 'rs73071678'), ('CRB1', 'rs745348555'), ('CRB1', 'rs745422941'), ('CRB1', 'rs745464770'), ('CRB1', 'rs746307301'), ('CRB1', 'rs746774206'), ('CRB1', 'rs747349828'), ('CRB1', 'rs748175297'), ('CRB1', 'rs749112809'), ('CRB1', 'rs749366098'), ('CRB1', 'rs749411741'), ('CRB1', 'rs750442312'), ('CRB1', 'rs750573216'), ('CRB1', 'rs751018219'), ('CRB1', 'rs751691851'), ('CRB1', 'rs752212470'), ('CRB1', 'rs752329622'), ('CRB1', 'rs752559648'), ('CRB1', 'rs753097155'), ('CRB1', 'rs753107217'), ('CRB1', 'rs753898127'), ('CRB1', 'rs754054234'), ('CRB1', 'rs754575460'), ('CRB1', 'rs754862028'), ('CRB1', 'rs755611610'), ('CRB1', 'rs756400739'), ('CRB1', 'rs75691013'), ('CRB1', 'rs757740068'), ('CRB1', 'rs757974429'), ('CRB1', 'rs759022743'), ('CRB1', 'rs760100325'), ('CRB1', 'rs760287363'), ('CRB1', 'rs760544654'), ('CRB1', 'rs760840456'), ('CRB1', 'rs761872993'), ('CRB1', 'rs762613347'), ('CRB1', 'rs762835866'), ('CRB1', 'rs763011436'), ('CRB1', 'rs763111500'), ('CRB1', 'rs763122264'), ('CRB1', 'rs763324776'), ('CRB1', 'rs763841981'), ('CRB1', 'rs763908215'), ('CRB1', 'rs764256655'), ('CRB1', 'rs764581378'), ('CRB1', 'rs764990895'), ('CRB1', 'rs765228022'), ('CRB1', 'rs765676754'), ('CRB1', 'rs765740058'), ('CRB1', 'rs766850702'), ('CRB1', 'rs767648174'), ('CRB1', 'rs767706271'), ('CRB1', 'rs767723282'), ('CRB1', 'rs767920858'), ('CRB1', 'rs768488282'), ('CRB1', 'rs768713412'), ('CRB1', 'rs768905244'), ('CRB1', 'rs770919155'), ('CRB1', 'rs770973303'), ('CRB1', 'rs771257822'), ('CRB1', 'rs771264436'), ('CRB1', 'rs771549675'), ('CRB1', 'rs772386716'), ('CRB1', 'rs772386967'), ('CRB1', 'rs773386179'), ('CRB1', 'rs773457531'), ('CRB1', 'rs773815247'), ('CRB1', 'rs773844151'), ('CRB1', 'rs773914330'), ('CRB1', 'rs774597710'), ('CRB1', 'rs776191501'), ('CRB1', 'rs776591659'), ('CRB1', 'rs776788104'), ('CRB1', 'rs77713666'), ('CRB1', 'rs777528044'), ('CRB1', 'rs778627080'), ('CRB1', 'rs778684885'), ('CRB1', 'rs778731851'), ('CRB1', 'rs779253997'), ('CRB1', 'rs779451259'), ('CRB1', 'rs780576185'), ('CRB1', 'rs780580887'), ('CRB1', 'rs780654592'), ('CRB1', 'rs780682072'), ('CRB1', 'rs781176401'), ('CRB1', 'rs781705903'), ('CRB1', 'rs794727317'), ('CRB1', 'rs863223341'), ('CRB1', 'rs863223342'), ('CRB1', 'rs863224862'), ('CRB1', 'rs866822473'), ('CRB1', 'rs878853364'), ('CRB1', 'rs878853368'), ('CRB1', 'rs878853371'), ('CRB1', 'rs886043311'), ('CRB1', 'rs886043587'), ('CRB1', 'rs886045782'), ('CRB1', 'rs886045783'), ('CRB1', 'rs886045784'), ('CRB1', 'rs886045785'), ('CRB1', 'rs886045786'), ('CRB1', 'rs886045787'), ('CRB1', 'rs886045789'), ('CRB1', 'rs896160584'), ('CRB1', 'rs905306614'), ('CRB1', 'rs910299744'), ('CRB1', 'rs910489135'), ('CRB1', 'rs911156007'), ('CRB1', 'rs930465675'), ('CRB1', 'rs937310739'), ('CRB1', 'rs938864433'), ('CRB1', 'rs965921500'), ('CRB1', 'rs978649523'), ('CRB1', 'rs985484481'), ('CRB1', 'rs992770731'), ('EYS', 'rs1002095739'), ('EYS', 'rs1009558644'), ('EYS', 'rs1010982936'), ('EYS', 'rs1011193191'), ('EYS', 'rs1011260787'), ('EYS', 'rs1012336027'), ('EYS', 'rs1017192510'), ('EYS', 'rs1030671986'), ('EYS', 'rs1036723042'), ('EYS', 'rs1037212478'), ('EYS', 'rs1038300996'), ('EYS', 'rs1039415909'), ('EYS', 'rs1050742628'), ('EYS', 'rs1051101987'), ('EYS', 'rs1051421896'), ('EYS', 'rs1055095941'), ('EYS', 'rs1060499783'), ('EYS', 'rs1064796020'), ('EYS', 'rs1064796021'), ('EYS', 'rs1064797324'), ('EYS', 'rs111746102'), ('EYS', 'rs111947397'), ('EYS', 'rs111991705'), ('EYS', 'rs112464110'), ('EYS', 'rs112495229'), ('EYS', 'rs112609906'), ('EYS', 'rs112822256'), ('EYS', 'rs114282214'), ('EYS', 'rs114512007'), ('EYS', 'rs115058877'), ('EYS', 'rs115066356'), ('EYS', 'rs1161453292'), ('EYS', 'rs1163522025'), ('EYS', 'rs1165454778'), ('EYS', 'rs116561042'), ('EYS', 'rs1166245419'), ('EYS', 'rs1167742176'), ('EYS', 'rs1168101857'), ('EYS', 'rs1168129071'), ('EYS', 'rs1175129177'), ('EYS', 'rs1185867411'), ('EYS', 'rs1186427936'), ('EYS', 'rs1190932109'), ('EYS', 'rs1193588140'), ('EYS', 'rs1193854376'), ('EYS', 'rs1195516155'), ('EYS', 'rs1196390028'), ('EYS', 'rs1197105310'), ('EYS', 'rs1197940044'), ('EYS', 'rs1201593554'), ('EYS', 'rs1203358626'), ('EYS', 'rs1204307982'), ('EYS', 'rs1208734040'), ('EYS', 'rs1216993077'), ('EYS', 'rs12193967'), ('EYS', 'rs1223693086'), ('EYS', 'rs1224551754'), ('EYS', 'rs1225304963'), ('EYS', 'rs1234060098'), ('EYS', 'rs1238692406'), ('EYS', 'rs1241787129'), ('EYS', 'rs1245121527'), ('EYS', 'rs1248002900'), ('EYS', 'rs1248199893'), ('EYS', 'rs1248778370'), ('EYS', 'rs1250317776'), ('EYS', 'rs1253820214'), ('EYS', 'rs1258171232'), ('EYS', 'rs1258209665'), ('EYS', 'rs1260633321'), ('EYS', 'rs12662610'), ('EYS', 'rs12663619'), ('EYS', 'rs12663622'), ('EYS', 'rs12663916'), ('EYS', 'rs1267480820'), ('EYS', 'rs1269786039'), ('EYS', 'rs1274107268'), ('EYS', 'rs1275377315'), ('EYS', 'rs1278246029'), ('EYS', 'rs1285964857'), ('EYS', 'rs1287889008'), ('EYS', 'rs1288767318'), ('EYS', 'rs1291867456'), ('EYS', 'rs1296130120'), ('EYS', 'rs1297093544'), ('EYS', 'rs1300237940'), ('EYS', 'rs1300490966'), ('EYS', 'rs1305702728'), ('EYS', 'rs1306301546'), ('EYS', 'rs1308471912'), ('EYS', 'rs1311193836'), ('EYS', 'rs1312195779'), ('EYS', 'rs1315175190'), ('EYS', 'rs1318739667'), ('EYS', 'rs1326370032'), ('EYS', 'rs1326635278'), ('EYS', 'rs1326644818'), ('EYS', 'rs1329809440'), ('EYS', 'rs1335320588'), ('EYS', 'rs1345091519'), ('EYS', 'rs1346842287'), ('EYS', 'rs1347071957'), ('EYS', 'rs1349089552'), ('EYS', 'rs1353073807'), ('EYS', 'rs1372426303'), ('EYS', 'rs1372494388'), ('EYS', 'rs1376017497'), ('EYS', 'rs1377722024'), ('EYS', 'rs137853189'), ('EYS', 'rs137853190'), ('EYS', 'rs1379087184'), ('EYS', 'rs137924872'), ('EYS', 'rs138123230'), ('EYS', 'rs138255012'), ('EYS', 'rs1389794536'), ('EYS', 'rs139056492'), ('EYS', 'rs1390616909'), ('EYS', 'rs1391928253'), ('EYS', 'rs139517572'), ('EYS', 'rs139822086'), ('EYS', 'rs139944387'), ('EYS', 'rs1402137490'), ('EYS', 'rs1404137865'), ('EYS', 'rs140506043'), ('EYS', 'rs140594243'), ('EYS', 'rs1407301072'), ('EYS', 'rs1409480033'), ('EYS', 'rs1409801782'), ('EYS', 'rs1412311460'), ('EYS', 'rs141603172'), ('EYS', 'rs1417899816'), ('EYS', 'rs1418033120'), ('EYS', 'rs142178909'), ('EYS', 'rs142187896'), ('EYS', 'rs1423659317'), ('EYS', 'rs142450703'), ('EYS', 'rs1427770112'), ('EYS', 'rs1432152673'), ('EYS', 'rs143327210'), ('EYS', 'rs143994166'), ('EYS', 'rs144074328'), ('EYS', 'rs144282503'), ('EYS', 'rs144371265'), ('EYS', 'rs144430026'), ('EYS', 'rs144513453'), ('EYS', 'rs144694451'), ('EYS', 'rs144935927'), ('EYS', 'rs145102275'), ('EYS', 'rs145184183'), ('EYS', 'rs145321084'), ('EYS', 'rs145581501'), ('EYS', 'rs1455826633'), ('EYS', 'rs145623359'), ('EYS', 'rs1459583624'), ('EYS', 'rs1459655912'), ('EYS', 'rs146413074'), ('EYS', 'rs1465801209'), ('EYS', 'rs1468020897'), ('EYS', 'rs1471424153'), ('EYS', 'rs1471994744'), ('EYS', 'rs147210136'), ('EYS', 'rs147641443'), ('EYS', 'rs1477495174'), ('EYS', 'rs1477705832'), ('EYS', 'rs148019592'), ('EYS', 'rs1481056736'), ('EYS', 'rs1481779086'), ('EYS', 'rs148411571'), ('EYS', 'rs1488052513'), ('EYS', 'rs1489559245'), ('EYS', 'rs1490023696'), ('EYS', 'rs1490127'), ('EYS', 'rs149823162'), ('EYS', 'rs150140204'), ('EYS', 'rs150502410'), ('EYS', 'rs150951106'), ('EYS', 'rs151229098'), ('EYS', 'rs1554152094'), ('EYS', 'rs1554163919'), ('EYS', 'rs1554163929'), ('EYS', 'rs1554163939'), ('EYS', 'rs1554163965'), ('EYS', 'rs1554163993'), ('EYS', 'rs1554171033'), ('EYS', 'rs1554183432'), ('EYS', 'rs1554183440'), ('EYS', 'rs1554194404'), ('EYS', 'rs1554202833'), ('EYS', 'rs1554204963'), ('EYS', 'rs1554207076'), ('EYS', 'rs1554217626'), ('EYS', 'rs1554220416'), ('EYS', 'rs1554220492'), ('EYS', 'rs1561993477'), ('EYS', 'rs1562079278'), ('EYS', 'rs1562079314'), ('EYS', 'rs1562094391'), ('EYS', 'rs1562109990'), ('EYS', 'rs1562140604'), ('EYS', 'rs1562140876'), ('EYS', 'rs1562154478'), ('EYS', 'rs1562220891'), ('EYS', 'rs1562263385'), ('EYS', 'rs1582079626'), ('EYS', 'rs1582139184'), ('EYS', 'rs1582139308'), ('EYS', 'rs1582139965'), ('EYS', 'rs1582140331'), ('EYS', 'rs1582146096'), ('EYS', 'rs1582176424'), ('EYS', 'rs1582221424'), ('EYS', 'rs1582249186'), ('EYS', 'rs1582376398'), ('EYS', 'rs1582376609'), ('EYS', 'rs1582928662'), ('EYS', 'rs1582929649'), ('EYS', 'rs1582929801'), ('EYS', 'rs1582930118'), ('EYS', 'rs1582932583'), ('EYS', 'rs1583260302'), ('EYS', 'rs1583277585'), ('EYS', 'rs1583442540'), ('EYS', 'rs16895517'), ('EYS', 'rs16895519'), ('EYS', 'rs17403955'), ('EYS', 'rs17404123'), ('EYS', 'rs17411795'), ('EYS', 'rs1764663420'), ('EYS', 'rs1764939836'), ('EYS', 'rs1766003671'), ('EYS', 'rs1766186895'), ('EYS', 'rs1766196909'), ('EYS', 'rs1766217655'), ('EYS', 'rs1766226162'), ('EYS', 'rs1766367970'), ('EYS', 'rs1766380689'), ('EYS', 'rs1766395456'), ('EYS', 'rs1766405253'), ('EYS', 'rs1766425037'), ('EYS', 'rs1766677062'), ('EYS', 'rs1766684069'), ('EYS', 'rs1767253468'), ('EYS', 'rs1767268298'), ('EYS', 'rs1767600988'), ('EYS', 'rs1767685290'), ('EYS', 'rs1767966521'), ('EYS', 'rs1768029318'), ('EYS', 'rs1768034633'), ('EYS', 'rs1768037062'), ('EYS', 'rs1768037499'), ('EYS', 'rs1768038999'), ('EYS', 'rs1768312466'), ('EYS', 'rs1768361133'), ('EYS', 'rs1768370055'), ('EYS', 'rs1768622052'), ('EYS', 'rs1768623493'), ('EYS', 'rs1768627778'), ('EYS', 'rs1768652347'), ('EYS', 'rs1768658375'), ('EYS', 'rs1769469813'), ('EYS', 'rs1769471082'), ('EYS', 'rs1769478067'), ('EYS', 'rs1769479599'), ('EYS', 'rs1769668162'), ('EYS', 'rs1769934918'), ('EYS', 'rs1769936722'), ('EYS', 'rs1770414327'), ('EYS', 'rs1771368413'), ('EYS', 'rs1771988273'), ('EYS', 'rs1772614934'), ('EYS', 'rs1772621012'), ('EYS', 'rs1774743807'), ('EYS', 'rs1774852599'), ('EYS', 'rs181146743'), ('EYS', 'rs181169439'), ('EYS', 'rs182151153'), ('EYS', 'rs182322608'), ('EYS', 'rs182780299'), ('EYS', 'rs183144150'), ('EYS', 'rs183589498'), ('EYS', 'rs183814213'), ('EYS', 'rs184368442'), ('EYS', 'rs184448644'), ('EYS', 'rs184722374'), ('EYS', 'rs186499459'), ('EYS', 'rs187604073'), ('EYS', 'rs188011013'), ('EYS', 'rs188093810'), ('EYS', 'rs190009374'), ('EYS', 'rs191846522'), ('EYS', 'rs192059823'), ('EYS', 'rs193035948'), ('EYS', 'rs193261187'), ('EYS', 'rs1936439'), ('EYS', 'rs199517256'), ('EYS', 'rs199689193'), ('EYS', 'rs199740930'), ('EYS', 'rs199944222'), ('EYS', 'rs200318120'), ('EYS', 'rs200374024'), ('EYS', 'rs200387978'), ('EYS', 'rs200935518'), ('EYS', 'rs201004766'), ('EYS', 'rs201059400'), ('EYS', 'rs201304559'), ('EYS', 'rs201331309'), ('EYS', 'rs201333192'), ('EYS', 'rs201580493'), ('EYS', 'rs201652272'), ('EYS', 'rs201690244'), ('EYS', 'rs201819948'), ('EYS', 'rs201823777'), ('EYS', 'rs201916371'), ('EYS', 'rs202130794'), ('EYS', 'rs35045551'), ('EYS', 'rs35395170'), ('EYS', 'rs367546131'), ('EYS', 'rs367857088'), ('EYS', 'rs367977860'), ('EYS', 'rs368097230'), ('EYS', 'rs368159852'), ('EYS', 'rs368458853'), ('EYS', 'rs368698537'), ('EYS', 'rs368790430'), ('EYS', 'rs368798160'), ('EYS', 'rs368856942'), ('EYS', 'rs368932132'), ('EYS', 'rs369121423'), ('EYS', 'rs369191457'), ('EYS', 'rs369266984'), ('EYS', 'rs369437226'), ('EYS', 'rs369966951'), ('EYS', 'rs370140172'), ('EYS', 'rs370950723'), ('EYS', 'rs370988507'), ('EYS', 'rs371032798'), ('EYS', 'rs371491059'), ('EYS', 'rs371505812'), ('EYS', 'rs371607669'), ('EYS', 'rs372354156'), ('EYS', 'rs372512515'), ('EYS', 'rs373183802'), ('EYS', 'rs373197894'), ('EYS', 'rs373203896'), ('EYS', 'rs373343831'), ('EYS', 'rs373441420'), ('EYS', 'rs373742788'), ('EYS', 'rs374161234'), ('EYS', 'rs374200609'), ('EYS', 'rs374204063'), ('EYS', 'rs374409854'), ('EYS', 'rs374714909'), ('EYS', 'rs374941270'), ('EYS', 'rs375850148'), ('EYS', 'rs376807770'), ('EYS', 'rs377090818'), ('EYS', 'rs398123574'), ('EYS', 'rs398123575'), ('EYS', 'rs398123576'), ('EYS', 'rs45541238'), ('EYS', 'rs45628235'), ('EYS', 'rs4710457'), ('EYS', 'rs527236064'), ('EYS', 'rs527236065'), ('EYS', 'rs527236066'), ('EYS', 'rs527236067'), ('EYS', 'rs527236068'), ('EYS', 'rs527236069'), ('EYS', 'rs527236070'), ('EYS', 'rs527236071'), ('EYS', 'rs527236072'), ('EYS', 'rs527236073'), ('EYS', 'rs527236074'), ('EYS', 'rs527236075'), ('EYS', 'rs527236076'), ('EYS', 'rs527236077'), ('EYS', 'rs527236078'), ('EYS', 'rs527812465'), ('EYS', 'rs528387472'), ('EYS', 'rs528733427'), ('EYS', 'rs528824271'), ('EYS', 'rs528919874'), ('EYS', 'rs529055258'), ('EYS', 'rs530118054'), ('EYS', 'rs530200433'), ('EYS', 'rs531588707'), ('EYS', 'rs531860176'), ('EYS', 'rs532797776'), ('EYS', 'rs533075374'), ('EYS', 'rs535282640'), ('EYS', 'rs536788112'), ('EYS', 'rs538242132'), ('EYS', 'rs539437238'), ('EYS', 'rs539477235'), ('EYS', 'rs539577250'), ('EYS', 'rs540611114'), ('EYS', 'rs541973291'), ('EYS', 'rs542339299'), ('EYS', 'rs545408886'), ('EYS', 'rs548565748'), ('EYS', 'rs549456693'), ('EYS', 'rs551500915'), ('EYS', 'rs553600976'), ('EYS', 'rs553772732'), ('EYS', 'rs555692190'), ('EYS', 'rs556989074'), ('EYS', 'rs557020239'), ('EYS', 'rs557152369'), ('EYS', 'rs557892188'), ('EYS', 'rs559078881'), ('EYS', 'rs559824825'), ('EYS', 'rs561830314'), ('EYS', 'rs564020009'), ('EYS', 'rs564315274'), ('EYS', 'rs565046666'), ('EYS', 'rs565864295'), ('EYS', 'rs566440637'), ('EYS', 'rs566843175'), ('EYS', 'rs566917467'), ('EYS', 'rs569134881'), ('EYS', 'rs569561277'), ('EYS', 'rs570020451'), ('EYS', 'rs572189652'), ('EYS', 'rs572403267'), ('EYS', 'rs572836860'), ('EYS', 'rs57312007'), ('EYS', 'rs574948016'), ('EYS', 'rs575406480'), ('EYS', 'rs577000027'), ('EYS', 'rs61753610'), ('EYS', 'rs61753611'), ('EYS', 'rs61754905'), ('EYS', 'rs62415825'), ('EYS', 'rs62415826'), ('EYS', 'rs62415827'), ('EYS', 'rs62415828'), ('EYS', 'rs624851'), ('EYS', 'rs66462731'), ('EYS', 'rs74419361'), ('EYS', 'rs745859722'), ('EYS', 'rs745961740'), ('EYS', 'rs746039939'), ('EYS', 'rs74636274'), ('EYS', 'rs746509889'), ('EYS', 'rs747069281'), ('EYS', 'rs747666847'), ('EYS', 'rs747911999'), ('EYS', 'rs747914953'), ('EYS', 'rs747921119'), ('EYS', 'rs74848648'), ('EYS', 'rs748838955'), ('EYS', 'rs748931820'), ('EYS', 'rs748977292'), ('EYS', 'rs749101387'), ('EYS', 'rs749103801'), ('EYS', 'rs749410700'), ('EYS', 'rs749909863'), ('EYS', 'rs750011709'), ('EYS', 'rs750613634'), ('EYS', 'rs750840208'), ('EYS', 'rs750904267'), ('EYS', 'rs751096016'), ('EYS', 'rs751128329'), ('EYS', 'rs751629543'), ('EYS', 'rs751705317'), ('EYS', 'rs752557263'), ('EYS', 'rs752683070'), ('EYS', 'rs752736741'), ('EYS', 'rs752930400'), ('EYS', 'rs752953889'), ('EYS', 'rs753945993'), ('EYS', 'rs754069174'), ('EYS', 'rs755010017'), ('EYS', 'rs755023434'), ('EYS', 'rs755879622'), ('EYS', 'rs756068592'), ('EYS', 'rs756110037'), ('EYS', 'rs75634595'), ('EYS', 'rs758109813'), ('EYS', 'rs75831552'), ('EYS', 'rs758899480'), ('EYS', 'rs758943572'), ('EYS', 'rs759027016'), ('EYS', 'rs759172997'), ('EYS', 'rs759642068'), ('EYS', 'rs760798455'), ('EYS', 'rs761238771'), ('EYS', 'rs761342525'), ('EYS', 'rs761721655'), ('EYS', 'rs761760327'), ('EYS', 'rs761797334'), ('EYS', 'rs761809527'), ('EYS', 'rs762212630'), ('EYS', 'rs763028732'), ('EYS', 'rs763158109'), ('EYS', 'rs763331925'), ('EYS', 'rs764163418'), ('EYS', 'rs764229134'), ('EYS', 'rs764362221'), ('EYS', 'rs765407986'), ('EYS', 'rs765763663'), ('EYS', 'rs765829827'), ('EYS', 'rs765911767'), ('EYS', 'rs766087392'), ('EYS', 'rs766153322'), ('EYS', 'rs766515998'), ('EYS', 'rs767517924'), ('EYS', 'rs76754818'), ('EYS', 'rs767752603'), ('EYS', 'rs767955491'), ('EYS', 'rs768229148'), ('EYS', 'rs768837125'), ('EYS', 'rs768964978'), ('EYS', 'rs769167992'), ('EYS', 'rs769824975'), ('EYS', 'rs769923713'), ('EYS', 'rs770111708'), ('EYS', 'rs77020971'), ('EYS', 'rs770748359'), ('EYS', 'rs770840726'), ('EYS', 'rs771640639'), ('EYS', 'rs771768413'), ('EYS', 'rs772145998'), ('EYS', 'rs772339340'), ('EYS', 'rs772523953'), ('EYS', 'rs772707303'), ('EYS', 'rs772888249'), ('EYS', 'rs773046364'), ('EYS', 'rs773704807'), ('EYS', 'rs773906269'), ('EYS', 'rs773926989'), ('EYS', 'rs774179534'), ('EYS', 'rs774918307'), ('EYS', 'rs775080539'), ('EYS', 'rs775270768'), ('EYS', 'rs775400880'), ('EYS', 'rs776055954'), ('EYS', 'rs776193099'), ('EYS', 'rs776204925'), ('EYS', 'rs776526721'), ('EYS', 'rs776564041'), ('EYS', 'rs776654329'), ('EYS', 'rs776743787'), ('EYS', 'rs777482895'), ('EYS', 'rs777735735'), ('EYS', 'rs778030177'), ('EYS', 'rs778077385'), ('EYS', 'rs778646190'), ('EYS', 'rs778752557'), ('EYS', 'rs779269543'), ('EYS', 'rs779372264'), ('EYS', 'rs779983752'), ('EYS', 'rs780180886'), ('EYS', 'rs780433094'), ('EYS', 'rs780566602'), ('EYS', 'rs780632755'), ('EYS', 'rs78079047'), ('EYS', 'rs781222768'), ('EYS', 'rs781359405'), ('EYS', 'rs78511049'), ('EYS', 'rs79036642'), ('EYS', 'rs794727120'), ('EYS', 'rs794727412'), ('EYS', 'rs794727631'), ('EYS', 'rs797045089'), ('EYS', 'rs80095433'), ('EYS', 'rs867380219'), ('EYS', 'rs867410198'), ('EYS', 'rs868706829'), ('EYS', 'rs869312188'), ('EYS', 'rs878853253'), ('EYS', 'rs878853349'), ('EYS', 'rs878853350'), ('EYS', 'rs886042613'), ('EYS', 'rs886044149'), ('EYS', 'rs886044304'), ('EYS', 'rs886061664'), ('EYS', 'rs886061665'), ('EYS', 'rs886061666'), ('EYS', 'rs886061667'), ('EYS', 'rs886061668'), ('EYS', 'rs886061669'), ('EYS', 'rs886061670'), ('EYS', 'rs886061671'), ('EYS', 'rs886061672'), ('EYS', 'rs886061673'), ('EYS', 'rs886061674'), ('EYS', 'rs886061675'), ('EYS', 'rs886061676'), ('EYS', 'rs886061677'), ('EYS', 'rs886061678'), ('EYS', 'rs886061679'), ('EYS', 'rs886061680'), ('EYS', 'rs886061681'), ('EYS', 'rs886061682'), ('EYS', 'rs886061683'), ('EYS', 'rs886061684'), ('EYS', 'rs886061685'), ('EYS', 'rs886061686'), ('EYS', 'rs886061687'), ('EYS', 'rs886061688'), ('EYS', 'rs888286822'), ('EYS', 'rs892657143'), ('EYS', 'rs893275648'), ('EYS', 'rs893294562'), ('EYS', 'rs898622662'), ('EYS', 'rs902462590'), ('EYS', 'rs909730457'), ('EYS', 'rs909973943'), ('EYS', 'rs913116063'), ('EYS', 'rs913465684'), ('EYS', 'rs915505702'), ('EYS', 'rs919157306'), ('EYS', 'rs921629471'), ('EYS', 'rs927928681'), ('EYS', 'rs928803207'), ('EYS', 'rs9294631'), ('EYS', 'rs930421180'), ('EYS', 'rs9342464'), ('EYS', 'rs934395477'), ('EYS', 'rs9345601'), ('EYS', 'rs9353806'), ('EYS', 'rs935531910'), ('EYS', 'rs935618633'), ('EYS', 'rs937362206'), ('EYS', 'rs940065327'), ('EYS', 'rs940468386'), ('EYS', 'rs9445051'), ('EYS', 'rs9453148'), ('EYS', 'rs946318214'), ('EYS', 'rs947209456'), ('EYS', 'rs948998853'), ('EYS', 'rs953147842'), ('EYS', 'rs955372590'), ('EYS', 'rs962496239'), ('EYS', 'rs968087660'), ('EYS', 'rs969468917'), ('EYS', 'rs971882330'), ('EYS', 'rs974110'), ('EYS', 'rs976010036'), ('EYS', 'rs979156982'), ('EYS', 'rs982064061'), ('EYS', 'rs983603381'), ('EYS', 'rs983691310'), ('EYS', 'rs985211023'), ('EYS', 'rs986462667'), ('EYS', 'rs988163418'), ('EYS', 'rs989589885'), ('EYS', 'rs990350691'), ('EYS', 'rs992864714'), ('EYS', 'rs995707027'), ('EYS', 'rs996239133'), ('EYS', 'rs999213534'), ('FAM161A', 'rs1015093278'), ('FAM161A', 'rs1017182965'), ('FAM161A', 'rs11125895'), ('FAM161A', 'rs1166920376'), ('FAM161A', 'rs1178184685'), ('FAM161A', 'rs1184952883'), ('FAM161A', 'rs1234376053'), ('FAM161A', 'rs1236579870'), ('FAM161A', 'rs1290409340'), ('FAM161A', 'rs1316281505'), ('FAM161A', 'rs1382874045'), ('FAM161A', 'rs138464813'), ('FAM161A', 'rs1386308138'), ('FAM161A', 'rs139266382'), ('FAM161A', 'rs140622968'), ('FAM161A', 'rs143622468'), ('FAM161A', 'rs144455077'), ('FAM161A', 'rs145199539'), ('FAM161A', 'rs148352743'), ('FAM161A', 'rs149314387'), ('FAM161A', 'rs1553354522'), ('FAM161A', 'rs1553354861'), ('FAM161A', 'rs1558483269'), ('FAM161A', 'rs1572875669'), ('FAM161A', 'rs1572879569'), ('FAM161A', 'rs1672343350'), ('FAM161A', 'rs1672373216'), ('FAM161A', 'rs1672859918'), ('FAM161A', 'rs1672974919'), ('FAM161A', 'rs1673585446'), ('FAM161A', 'rs1673593434'), ('FAM161A', 'rs17513666'), ('FAM161A', 'rs17513722'), ('FAM161A', 'rs181814580'), ('FAM161A', 'rs183615774'), ('FAM161A', 'rs184556352'), ('FAM161A', 'rs187695569'), ('FAM161A', 'rs1881616'), ('FAM161A', 'rs188276373'), ('FAM161A', 'rs188862164'), ('FAM161A', 'rs189711603'), ('FAM161A', 'rs191862300'), ('FAM161A', 'rs191936453'), ('FAM161A', 'rs192680593'), ('FAM161A', 'rs192864749'), ('FAM161A', 'rs199759978'), ('FAM161A', 'rs200160715'), ('FAM161A', 'rs200691042'), ('FAM161A', 'rs200813667'), ('FAM161A', 'rs201052209'), ('FAM161A', 'rs201088869'), ('FAM161A', 'rs201315315'), ('FAM161A', 'rs201362403'), ('FAM161A', 'rs201467049'), ('FAM161A', 'rs201998260'), ('FAM161A', 'rs202022070'), ('FAM161A', 'rs202193201'), ('FAM161A', 'rs267606793'), ('FAM161A', 'rs267606794'), ('FAM161A', 'rs367777806'), ('FAM161A', 'rs368402244'), ('FAM161A', 'rs368458156'), ('FAM161A', 'rs369115510'), ('FAM161A', 'rs369633003'), ('FAM161A', 'rs370603613'), ('FAM161A', 'rs372038495'), ('FAM161A', 'rs372121322'), ('FAM161A', 'rs372371486'), ('FAM161A', 'rs372597586'), ('FAM161A', 'rs373374401'), ('FAM161A', 'rs3736598'), ('FAM161A', 'rs374748539'), ('FAM161A', 'rs374779101'), ('FAM161A', 'rs375048963'), ('FAM161A', 'rs377016856'), ('FAM161A', 'rs377666612'), ('FAM161A', 'rs397704718'), ('FAM161A', 'rs4270331'), ('FAM161A', 'rs4672457'), ('FAM161A', 'rs528451151'), ('FAM161A', 'rs529941143'), ('FAM161A', 'rs530372842'), ('FAM161A', 'rs531265943'), ('FAM161A', 'rs531709417'), ('FAM161A', 'rs532671656'), ('FAM161A', 'rs535265888'), ('FAM161A', 'rs541819550'), ('FAM161A', 'rs544107644'), ('FAM161A', 'rs545909945'), ('FAM161A', 'rs549784796'), ('FAM161A', 'rs550422472'), ('FAM161A', 'rs553732379'), ('FAM161A', 'rs554664966'), ('FAM161A', 'rs558080743'), ('FAM161A', 'rs558087162'), ('FAM161A', 'rs558710194'), ('FAM161A', 'rs560037933'), ('FAM161A', 'rs561697683'), ('FAM161A', 'rs569307291'), ('FAM161A', 'rs576715893'), ('FAM161A', 'rs61743113'), ('FAM161A', 'rs62148138'), ('FAM161A', 'rs6733774'), ('FAM161A', 'rs6748320'), ('FAM161A', 'rs727503924'), ('FAM161A', 'rs745524377'), ('FAM161A', 'rs746372822'), ('FAM161A', 'rs748095219'), ('FAM161A', 'rs748847284'), ('FAM161A', 'rs750644248'), ('FAM161A', 'rs750749446'), ('FAM161A', 'rs752075492'), ('FAM161A', 'rs752470299'), ('FAM161A', 'rs752639878'), ('FAM161A', 'rs755697413'), ('FAM161A', 'rs7563900'), ('FAM161A', 'rs756780634'), ('FAM161A', 'rs757443871'), ('FAM161A', 'rs758153602'), ('FAM161A', 'rs758751186'), ('FAM161A', 'rs759263986'), ('FAM161A', 'rs760376720'), ('FAM161A', 'rs76110744'), ('FAM161A', 'rs76112350'), ('FAM161A', 'rs761440783'), ('FAM161A', 'rs76144251'), ('FAM161A', 'rs762087385'), ('FAM161A', 'rs763593903'), ('FAM161A', 'rs763794474'), ('FAM161A', 'rs765002648'), ('FAM161A', 'rs765343041'), ('FAM161A', 'rs767214705'), ('FAM161A', 'rs767300885'), ('FAM161A', 'rs767414973'), ('FAM161A', 'rs768632779'), ('FAM161A', 'rs768878474'), ('FAM161A', 'rs769306395'), ('FAM161A', 'rs769359884'), ('FAM161A', 'rs770515598'), ('FAM161A', 'rs773858764'), ('FAM161A', 'rs773989386'), ('FAM161A', 'rs77562614'), ('FAM161A', 'rs775782170'), ('FAM161A', 'rs776173729'), ('FAM161A', 'rs777319845'), ('FAM161A', 'rs777678022'), ('FAM161A', 'rs777678039'), ('FAM161A', 'rs780565318'), ('FAM161A', 'rs78512710'), ('FAM161A', 'rs866844878'), ('FAM161A', 'rs867264184'), ('FAM161A', 'rs868226745'), ('FAM161A', 'rs886056213'), ('FAM161A', 'rs886056214'), ('FAM161A', 'rs886056215'), ('FAM161A', 'rs886056217'), ('FAM161A', 'rs886056218'), ('FAM161A', 'rs897022105'), ('FAM161A', 'rs933044250'), ('FAM161A', 'rs973178862'), ('IFT172', 'rs1002834084'), ('IFT172', 'rs1007588478'), ('IFT172', 'rs1011923461'), ('IFT172', 'rs1012597627'), ('IFT172', 'rs1013134780'), ('IFT172', 'rs1036729851'), ('IFT172', 'rs1038040281'), ('IFT172', 'rs1042644207'), ('IFT172', 'rs114235369'), ('IFT172', 'rs115716101'), ('IFT172', 'rs1158499870'), ('IFT172', 'rs1176061294'), ('IFT172', 'rs1235295289'), ('IFT172', 'rs1250676888'), ('IFT172', 'rs1251466028'), ('IFT172', 'rs1279126964'), ('IFT172', 'rs1282056614'), ('IFT172', 'rs1350745027'), ('IFT172', 'rs1356192791'), ('IFT172', 'rs1357445568'), ('IFT172', 'rs1366937730'), ('IFT172', 'rs137868356'), ('IFT172', 'rs137906877'), ('IFT172', 'rs138003766'), ('IFT172', 'rs138511988'), ('IFT172', 'rs1387032631'), ('IFT172', 'rs138730915'), ('IFT172', 'rs139021548'), ('IFT172', 'rs139223261'), ('IFT172', 'rs139229844'), ('IFT172', 'rs139348179'), ('IFT172', 'rs139560074'), ('IFT172', 'rs1400020833'), ('IFT172', 'rs1401986067'), ('IFT172', 'rs1403737174'), ('IFT172', 'rs140506322'), ('IFT172', 'rs1406584809'), ('IFT172', 'rs141043554'), ('IFT172', 'rs141098495'), ('IFT172', 'rs141440865'), ('IFT172', 'rs141970363'), ('IFT172', 'rs142227350'), ('IFT172', 'rs142409945'), ('IFT172', 'rs142857050'), ('IFT172', 'rs143060452'), ('IFT172', 'rs143142494'), ('IFT172', 'rs143491198'), ('IFT172', 'rs143671920'), ('IFT172', 'rs143922405'), ('IFT172', 'rs1443634104'), ('IFT172', 'rs144620711'), ('IFT172', 'rs144645349'), ('IFT172', 'rs144868723'), ('IFT172', 'rs144890293'), ('IFT172', 'rs1454157190'), ('IFT172', 'rs145507269'), ('IFT172', 'rs145541911'), ('IFT172', 'rs145847794'), ('IFT172', 'rs146047876'), ('IFT172', 'rs146140583'), ('IFT172', 'rs146290725'), ('IFT172', 'rs146309780'), ('IFT172', 'rs146332658'), ('IFT172', 'rs147303046'), ('IFT172', 'rs147394910'), ('IFT172', 'rs147668131'), ('IFT172', 'rs147744868'), ('IFT172', 'rs1477777983'), ('IFT172', 'rs147850047'), ('IFT172', 'rs147885790'), ('IFT172', 'rs148305851'), ('IFT172', 'rs148360112'), ('IFT172', 'rs148624326'), ('IFT172', 'rs148710037'), ('IFT172', 'rs148997142'), ('IFT172', 'rs149065251'), ('IFT172', 'rs149117098'), ('IFT172', 'rs149435148'), ('IFT172', 'rs149614625'), ('IFT172', 'rs149748534'), ('IFT172', 'rs149969430'), ('IFT172', 'rs150011917'), ('IFT172', 'rs150739354'), ('IFT172', 'rs150882197'), ('IFT172', 'rs150938554'), ('IFT172', 'rs151097967'), ('IFT172', 'rs1553335843'), ('IFT172', 'rs1647276'), ('IFT172', 'rs1664849569'), ('IFT172', 'rs1664926036'), ('IFT172', 'rs1664978966'), ('IFT172', 'rs1665288911'), ('IFT172', 'rs1665443007'), ('IFT172', 'rs1665443434'), ('IFT172', 'rs1665446592'), ('IFT172', 'rs1665487115'), ('IFT172', 'rs1665880862'), ('IFT172', 'rs1665885295'), ('IFT172', 'rs1665910456'), ('IFT172', 'rs1665983486'), ('IFT172', 'rs1666267219'), ('IFT172', 'rs1666272023'), ('IFT172', 'rs1666273532'), ('IFT172', 'rs1666279699'), ('IFT172', 'rs1666295604'), ('IFT172', 'rs1666329493'), ('IFT172', 'rs1666451473'), ('IFT172', 'rs1666641444'), ('IFT172', 'rs1666775725'), ('IFT172', 'rs1667524518'), ('IFT172', 'rs1667974652'), ('IFT172', 'rs1668091082'), ('IFT172', 'rs1668091920'), ('IFT172', 'rs1668096577'), ('IFT172', 'rs1668686361'), ('IFT172', 'rs180855666'), ('IFT172', 'rs184506506'), ('IFT172', 'rs184565714'), ('IFT172', 'rs186020523'), ('IFT172', 'rs187728607'), ('IFT172', 'rs199502476'), ('IFT172', 'rs199631887'), ('IFT172', 'rs199667794'), ('IFT172', 'rs199842476'), ('IFT172', 'rs199907803'), ('IFT172', 'rs200049734'), ('IFT172', 'rs200884031'), ('IFT172', 'rs201231401'), ('IFT172', 'rs201476743'), ('IFT172', 'rs201840472'), ('IFT172', 'rs201862538'), ('IFT172', 'rs201991482'), ('IFT172', 'rs202024173'), ('IFT172', 'rs202055593'), ('IFT172', 'rs202089120'), ('IFT172', 'rs202111577'), ('IFT172', 'rs202216329'), ('IFT172', 'rs202236985'), ('IFT172', 'rs367806691'), ('IFT172', 'rs367874978'), ('IFT172', 'rs367930028'), ('IFT172', 'rs368343162'), ('IFT172', 'rs368373262'), ('IFT172', 'rs368782783'), ('IFT172', 'rs368967337'), ('IFT172', 'rs369169776'), ('IFT172', 'rs369191459'), ('IFT172', 'rs369466577'), ('IFT172', 'rs369780709'), ('IFT172', 'rs370108416'), ('IFT172', 'rs370504937'), ('IFT172', 'rs370531520'), ('IFT172', 'rs370540673'), ('IFT172', 'rs370874046'), ('IFT172', 'rs371011000'), ('IFT172', 'rs371208266'), ('IFT172', 'rs371658303'), ('IFT172', 'rs371847154'), ('IFT172', 'rs371919234'), ('IFT172', 'rs372047259'), ('IFT172', 'rs372659702'), ('IFT172', 'rs373098915'), ('IFT172', 'rs374062028'), ('IFT172', 'rs374065796'), ('IFT172', 'rs374979653'), ('IFT172', 'rs375261962'), ('IFT172', 'rs375847990'), ('IFT172', 'rs376824384'), ('IFT172', 'rs377211687'), ('IFT172', 'rs377521375'), ('IFT172', 'rs529850410'), ('IFT172', 'rs529914770'), ('IFT172', 'rs532669006'), ('IFT172', 'rs537341371'), ('IFT172', 'rs542662514'), ('IFT172', 'rs543062539'), ('IFT172', 'rs544892086'), ('IFT172', 'rs549415233'), ('IFT172', 'rs552861632'), ('IFT172', 'rs560379580'), ('IFT172', 'rs56076827'), ('IFT172', 'rs561676433'), ('IFT172', 'rs561927411'), ('IFT172', 'rs571220836'), ('IFT172', 'rs587777086'), ('IFT172', 'rs587777087'), ('IFT172', 'rs61740250'), ('IFT172', 'rs61742074'), ('IFT172', 'rs61743327'), ('IFT172', 'rs61743977'), ('IFT172', 'rs61747068'), ('IFT172', 'rs61747073'), ('IFT172', 'rs704793'), ('IFT172', 'rs745382278'), ('IFT172', 'rs745644146'), ('IFT172', 'rs745938799'), ('IFT172', 'rs746340772'), ('IFT172', 'rs746597294'), ('IFT172', 'rs746827700'), ('IFT172', 'rs746868013'), ('IFT172', 'rs747729113'), ('IFT172', 'rs747883999'), ('IFT172', 'rs748358110'), ('IFT172', 'rs749114212'), ('IFT172', 'rs749207320'), ('IFT172', 'rs749474609'), ('IFT172', 'rs749612277'), ('IFT172', 'rs749884570'), ('IFT172', 'rs750338419'), ('IFT172', 'rs750783565'), ('IFT172', 'rs750991615'), ('IFT172', 'rs751230602'), ('IFT172', 'rs751486617'), ('IFT172', 'rs751712354'), ('IFT172', 'rs751965696'), ('IFT172', 'rs752069515'), ('IFT172', 'rs752494593'), ('IFT172', 'rs753075654'), ('IFT172', 'rs753504432'), ('IFT172', 'rs753783467'), ('IFT172', 'rs755256585'), ('IFT172', 'rs755263642'), ('IFT172', 'rs755477787'), ('IFT172', 'rs755816980'), ('IFT172', 'rs755990223'), ('IFT172', 'rs756299134'), ('IFT172', 'rs757212554'), ('IFT172', 'rs757464563'), ('IFT172', 'rs757728167'), ('IFT172', 'rs7580439'), ('IFT172', 'rs75805075'), ('IFT172', 'rs75809198'), ('IFT172', 'rs758268726'), ('IFT172', 'rs758357901'), ('IFT172', 'rs758387302'), ('IFT172', 'rs759282959'), ('IFT172', 'rs760316903'), ('IFT172', 'rs76076247'), ('IFT172', 'rs761248577'), ('IFT172', 'rs761267426'), ('IFT172', 'rs762431558'), ('IFT172', 'rs762521619'), ('IFT172', 'rs762645007'), ('IFT172', 'rs762958757'), ('IFT172', 'rs763117647'), ('IFT172', 'rs763238244'), ('IFT172', 'rs763826196'), ('IFT172', 'rs763923637'), ('IFT172', 'rs764302265'), ('IFT172', 'rs764463970'), ('IFT172', 'rs764604255'), ('IFT172', 'rs765202929'), ('IFT172', 'rs765641043'), ('IFT172', 'rs765731241'), ('IFT172', 'rs766061673'), ('IFT172', 'rs766853711'), ('IFT172', 'rs766918099'), ('IFT172', 'rs76787560'), ('IFT172', 'rs767999703'), ('IFT172', 'rs768543764'), ('IFT172', 'rs768705269'), ('IFT172', 'rs770486522'), ('IFT172', 'rs770759155'), ('IFT172', 'rs770918577'), ('IFT172', 'rs771104054'), ('IFT172', 'rs771817287'), ('IFT172', 'rs772012378'), ('IFT172', 'rs773174861'), ('IFT172', 'rs773569919'), ('IFT172', 'rs773661262'), ('IFT172', 'rs773691500'), ('IFT172', 'rs773726175'), ('IFT172', 'rs774328767'), ('IFT172', 'rs774401568'), ('IFT172', 'rs774487712'), ('IFT172', 'rs774534899'), ('IFT172', 'rs775476765'), ('IFT172', 'rs777173046'), ('IFT172', 'rs777398021'), ('IFT172', 'rs777573615'), ('IFT172', 'rs777862424'), ('IFT172', 'rs777980611'), ('IFT172', 'rs779195226'), ('IFT172', 'rs779572697'), ('IFT172', 'rs779801761'), ('IFT172', 'rs780205001'), ('IFT172', 'rs780413940'), ('IFT172', 'rs781225823'), ('IFT172', 'rs781257867'), ('IFT172', 'rs786205856'), ('IFT172', 'rs786205857'), ('IFT172', 'rs786205858'), ('IFT172', 'rs78631901'), ('IFT172', 'rs79529534'), ('IFT172', 'rs866980509'), ('IFT172', 'rs868020223'), ('IFT172', 'rs906297666'), ('IFT172', 'rs917873749'), ('IFT172', 'rs933347695'), ('IFT172', 'rs935403723'), ('IFT172', 'rs959481954'), ('IFT172', 'rs963343817'), ('IFT172', 'rs972056548'), ('IFT172', 'rs984586780'), ('IFT172', 'rs994624984'), ('KRTCAP3', 'rs1042644207'), ('KRTCAP3', 'rs115716101'), ('KRTCAP3', 'rs1357445568'), ('KRTCAP3', 'rs139348179'), ('KRTCAP3', 'rs141098495'), ('KRTCAP3', 'rs143671920'), ('KRTCAP3', 'rs146309780'), ('KRTCAP3', 'rs149117098'), ('KRTCAP3', 'rs149614625'), ('KRTCAP3', 'rs1664849569'), ('KRTCAP3', 'rs1664926036'), ('KRTCAP3', 'rs1664978966'), ('KRTCAP3', 'rs186020523'), ('KRTCAP3', 'rs199667794'), ('KRTCAP3', 'rs200049734'), ('KRTCAP3', 'rs201840472'), ('KRTCAP3', 'rs370108416'), ('KRTCAP3', 'rs370504937'), ('KRTCAP3', 'rs373098915'), ('KRTCAP3', 'rs375261962'), ('KRTCAP3', 'rs529850410'), ('KRTCAP3', 'rs542662514'), ('KRTCAP3', 'rs549415233'), ('KRTCAP3', 'rs61742074'), ('KRTCAP3', 'rs749884570'), ('KRTCAP3', 'rs750991615'), ('KRTCAP3', 'rs753075654'), ('KRTCAP3', 'rs755256585'), ('KRTCAP3', 'rs755477787'), ('KRTCAP3', 'rs757212554'), ('KRTCAP3', 'rs757464563'), ('KRTCAP3', 'rs762958757'), ('KRTCAP3', 'rs766918099'), ('KRTCAP3', 'rs770759155'), ('KRTCAP3', 'rs773569919'), ('KRTCAP3', 'rs773691500'), ('KRTCAP3', 'rs777980611'), ('KRTCAP3', 'rs786205856'), ('KRTCAP3', 'rs917873749'), ('KRTCAP3', 'rs972056548'), ('MYO7A', 'rs1591277785'), ('MYO7A', 'rs199810429'), ('MYO7A', 'rs35689081'), ('MYO7A', 'rs527236085'), ('MYO7A', 'rs781586223'), ('MYO7A', 'rs78509218'), ('PANK2', 'rs137852959'), ('PANK2', 'rs863223343'), ('PDE6B', 'rs1014159767'), ('PDE6B', 'rs1023673457'), ('PDE6B', 'rs1040628827'), ('PDE6B', 'rs1064797304'), ('PDE6B', 'rs10902758'), ('PDE6B', 'rs111404897'), ('PDE6B', 'rs111449765'), ('PDE6B', 'rs111504036'), ('PDE6B', 'rs113246945'), ('PDE6B', 'rs113459274'), ('PDE6B', 'rs113842820'), ('PDE6B', 'rs114100439'), ('PDE6B', 'rs115775983'), ('PDE6B', 'rs1194338211'), ('PDE6B', 'rs1208473466'), ('PDE6B', 'rs1212998897'), ('PDE6B', 'rs121918579'), ('PDE6B', 'rs121918580'), ('PDE6B', 'rs121918581'), ('PDE6B', 'rs121918583'), ('PDE6B', 'rs1241323917'), ('PDE6B', 'rs1263635426'), ('PDE6B', 'rs1268705787'), ('PDE6B', 'rs1325957874'), ('PDE6B', 'rs1360937549'), ('PDE6B', 'rs1374125665'), ('PDE6B', 'rs138423108'), ('PDE6B', 'rs138615156'), ('PDE6B', 'rs138682290'), ('PDE6B', 'rs138789637'), ('PDE6B', 'rs139369984'), ('PDE6B', 'rs140224236'), ('PDE6B', 'rs140538420'), ('PDE6B', 'rs141563823'), ('PDE6B', 'rs141647790'), ('PDE6B', 'rs141813304'), ('PDE6B', 'rs142597807'), ('PDE6B', 'rs142802752'), ('PDE6B', 'rs143711050'), ('PDE6B', 'rs143908642'), ('PDE6B', 'rs144562730'), ('PDE6B', 'rs144590560'), ('PDE6B', 'rs144664551'), ('PDE6B', 'rs145124626'), ('PDE6B', 'rs145605739'), ('PDE6B', 'rs145756948'), ('PDE6B', 'rs146646008'), ('PDE6B', 'rs147482093'), ('PDE6B', 'rs148190219'), ('PDE6B', 'rs148264146'), ('PDE6B', 'rs149186081'), ('PDE6B', 'rs149293844'), ('PDE6B', 'rs149359860'), ('PDE6B', 'rs149880099'), ('PDE6B', 'rs150639487'), ('PDE6B', 'rs1553801591'), ('PDE6B', 'rs1553812554'), ('PDE6B', 'rs1560121685'), ('PDE6B', 'rs1560122302'), ('PDE6B', 'rs1560134806'), ('PDE6B', 'rs1577288305'), ('PDE6B', 'rs1577296602'), ('PDE6B', 'rs1577301137'), ('PDE6B', 'rs1577301589'), ('PDE6B', 'rs1577311264'), ('PDE6B', 'rs1734061767'), ('PDE6B', 'rs1734066308'), ('PDE6B', 'rs1736021671'), ('PDE6B', 'rs1736347354'), ('PDE6B', 'rs1736402440'), ('PDE6B', 'rs1736425011'), ('PDE6B', 'rs1736426982'), ('PDE6B', 'rs1737229618'), ('PDE6B', 'rs1737315492'), ('PDE6B', 'rs1737323722'), ('PDE6B', 'rs1737442897'), ('PDE6B', 'rs1737974000'), ('PDE6B', 'rs189172362'), ('PDE6B', 'rs199521106'), ('PDE6B', 'rs199974771'), ('PDE6B', 'rs200079698'), ('PDE6B', 'rs200970775'), ('PDE6B', 'rs201100689'), ('PDE6B', 'rs201541131'), ('PDE6B', 'rs201584824'), ('PDE6B', 'rs201623488'), ('PDE6B', 'rs201676629'), ('PDE6B', 'rs201870319'), ('PDE6B', 'rs202244041'), ('PDE6B', 'rs28414606'), ('PDE6B', 'rs28510278'), ('PDE6B', 'rs28675771'), ('PDE6B', 'rs35792756'), ('PDE6B', 'rs368094720'), ('PDE6B', 'rs369466418'), ('PDE6B', 'rs369980987'), ('PDE6B', 'rs370169775'), ('PDE6B', 'rs370313003'), ('PDE6B', 'rs370758397'), ('PDE6B', 'rs370898371'), ('PDE6B', 'rs371005251'), ('PDE6B', 'rs371911345'), ('PDE6B', 'rs373037737'), ('PDE6B', 'rs374527841'), ('PDE6B', 'rs376908835'), ('PDE6B', 'rs398123298'), ('PDE6B', 'rs398123299'), ('PDE6B', 'rs527236088'), ('PDE6B', 'rs527236089'), ('PDE6B', 'rs527236090'), ('PDE6B', 'rs527236091'), ('PDE6B', 'rs530695084'), ('PDE6B', 'rs537263212'), ('PDE6B', 'rs539768252'), ('PDE6B', 'rs539992414'), ('PDE6B', 'rs552530901'), ('PDE6B', 'rs555600300'), ('PDE6B', 'rs559243245'), ('PDE6B', 'rs574098823'), ('PDE6B', 'rs576895229'), ('PDE6B', 'rs577140751'), ('PDE6B', 'rs61733857'), ('PDE6B', 'rs61734864'), ('PDE6B', 'rs61739716'), ('PDE6B', 'rs61760239'), ('PDE6B', 'rs62295357'), ('PDE6B', 'rs727504075'), ('PDE6B', 'rs730880317'), ('PDE6B', 'rs746141070'), ('PDE6B', 'rs746211772'), ('PDE6B', 'rs746783836'), ('PDE6B', 'rs749657417'), ('PDE6B', 'rs750147338'), ('PDE6B', 'rs750323428'), ('PDE6B', 'rs751413984'), ('PDE6B', 'rs752303143'), ('PDE6B', 'rs752429712'), ('PDE6B', 'rs752738349'), ('PDE6B', 'rs752846577'), ('PDE6B', 'rs752852029'), ('PDE6B', 'rs752968664'), ('PDE6B', 'rs753277194'), ('PDE6B', 'rs753943492'), ('PDE6B', 'rs754298498'), ('PDE6B', 'rs754298712'), ('PDE6B', 'rs755577875'), ('PDE6B', 'rs75695239'), ('PDE6B', 'rs758052437'), ('PDE6B', 'rs759382635'), ('PDE6B', 'rs760766981'), ('PDE6B', 'rs761281062'), ('PDE6B', 'rs766049601'), ('PDE6B', 'rs768652560'), ('PDE6B', 'rs768939011'), ('PDE6B', 'rs769147926'), ('PDE6B', 'rs771338607'), ('PDE6B', 'rs772057239'), ('PDE6B', 'rs774268095'), ('PDE6B', 'rs775321796'), ('PDE6B', 'rs779474710'), ('PDE6B', 'rs780521818'), ('PDE6B', 'rs781003757'), ('PDE6B', 'rs781251175'), ('PDE6B', 'rs781658083'), ('PDE6B', 'rs79826315'), ('PDE6B', 'rs80344633'), ('PDE6B', 'rs863223339'), ('PDE6B', 'rs869312177'), ('PDE6B', 'rs876657718'), ('PDE6B', 'rs886059520'), ('PDE6B', 'rs886059526'), ('PDE6B', 'rs886059527'), ('PDE6B', 'rs886059542'), ('PDE6B', 'rs886059543'), ('PDE6B', 'rs886059544'), ('PDE6B', 'rs886059545'), ('PDE6B', 'rs886059546'), ('PDE6B', 'rs886059548'), ('PDE6B', 'rs886059549'), ('PDE6B', 'rs886059550'), ('PDE6B', 'rs886059551'), ('PDE6B', 'rs886059552'), ('PDE6B', 'rs886059553'), ('PDE6B', 'rs970990957'), ('PHF3', 'rs1011193191'), ('PHF3', 'rs1012336027'), ('PHF3', 'rs1017192510'), ('PHF3', 'rs1050742628'), ('PHF3', 'rs1064797324'), ('PHF3', 'rs111991705'), ('PHF3', 'rs1161453292'), ('PHF3', 'rs1165454778'), ('PHF3', 'rs1166245419'), ('PHF3', 'rs1168101857'), ('PHF3', 'rs1168129071'), ('PHF3', 'rs1186427936'), ('PHF3', 'rs1190932109'), ('PHF3', 'rs1193588140'), ('PHF3', 'rs1195516155'), ('PHF3', 'rs1197940044'), ('PHF3', 'rs1203358626'), ('PHF3', 'rs1216993077'), ('PHF3', 'rs1225304963'), ('PHF3', 'rs1241787129'), ('PHF3', 'rs1250317776'), ('PHF3', 'rs1296130120'), ('PHF3', 'rs1326370032'), ('PHF3', 'rs1326635278'), ('PHF3', 'rs1335320588'), ('PHF3', 'rs137853190'), ('PHF3', 'rs139944387'), ('PHF3', 'rs1404137865'), ('PHF3', 'rs1409480033'), ('PHF3', 'rs1409801782'), ('PHF3', 'rs1427770112'), ('PHF3', 'rs144282503'), ('PHF3', 'rs144513453'), ('PHF3', 'rs1477705832'), ('PHF3', 'rs1481779086'), ('PHF3', 'rs1554163919'), ('PHF3', 'rs1554163929'), ('PHF3', 'rs1554163939'), ('PHF3', 'rs1554163965'), ('PHF3', 'rs1554163993'), ('PHF3', 'rs1561993477'), ('PHF3', 'rs1582139184'), ('PHF3', 'rs1582139308'), ('PHF3', 'rs1582139965'), ('PHF3', 'rs1582140331'), ('PHF3', 'rs1582146096'), ('PHF3', 'rs1768312466'), ('PHF3', 'rs1768361133'), ('PHF3', 'rs1768370055'), ('PHF3', 'rs1768622052'), ('PHF3', 'rs1768623493'), ('PHF3', 'rs1768627778'), ('PHF3', 'rs1769668162'), ('PHF3', 'rs183589498'), ('PHF3', 'rs184722374'), ('PHF3', 'rs191846522'), ('PHF3', 'rs193035948'), ('PHF3', 'rs201690244'), ('PHF3', 'rs368798160'), ('PHF3', 'rs369121423'), ('PHF3', 'rs373203896'), ('PHF3', 'rs374161234'), ('PHF3', 'rs374200609'), ('PHF3', 'rs374714909'), ('PHF3', 'rs398123576'), ('PHF3', 'rs527236064'), ('PHF3', 'rs527236066'), ('PHF3', 'rs527236067'), ('PHF3', 'rs527236070'), ('PHF3', 'rs527236076'), ('PHF3', 'rs528919874'), ('PHF3', 'rs536788112'), ('PHF3', 'rs553600976'), ('PHF3', 'rs557020239'), ('PHF3', 'rs557892188'), ('PHF3', 'rs559824825'), ('PHF3', 'rs564020009'), ('PHF3', 'rs569561277'), ('PHF3', 'rs572403267'), ('PHF3', 'rs61754905'), ('PHF3', 'rs74636274'), ('PHF3', 'rs748838955'), ('PHF3', 'rs750011709'), ('PHF3', 'rs751128329'), ('PHF3', 'rs751629543'), ('PHF3', 'rs752557263'), ('PHF3', 'rs755879622'), ('PHF3', 'rs761809527'), ('PHF3', 'rs763028732'), ('PHF3', 'rs764229134'), ('PHF3', 'rs764362221'), ('PHF3', 'rs767955491'), ('PHF3', 'rs768837125'), ('PHF3', 'rs769824975'), ('PHF3', 'rs770748359'), ('PHF3', 'rs770840726'), ('PHF3', 'rs771640639'), ('PHF3', 'rs772888249'), ('PHF3', 'rs774179534'), ('PHF3', 'rs776526721'), ('PHF3', 'rs778077385'), ('PHF3', 'rs779269543'), ('PHF3', 'rs779983752'), ('PHF3', 'rs780180886'), ('PHF3', 'rs780632755'), ('PHF3', 'rs79036642'), ('PHF3', 'rs867410198'), ('PHF3', 'rs869312188'), ('PHF3', 'rs886044149'), ('PHF3', 'rs886061664'), ('PHF3', 'rs886061665'), ('PHF3', 'rs886061666'), ('PHF3', 'rs898622662'), ('PHF3', 'rs913465684'), ('PHF3', 'rs919157306'), ('PHF3', 'rs937362206'), ('PHF3', 'rs940065327'), ('PHF3', 'rs948998853'), ('PHF3', 'rs953147842'), ('PHF3', 'rs971882330'), ('PHF3', 'rs976010036'), ('PHF3', 'rs982064061'), ('PHF3', 'rs983603381'), ('PHF3', 'rs985211023'), ('RDH12', 'rs1003356344'), ('RDH12', 'rs104894472'), ('RDH12', 'rs104894473'), ('RDH12', 'rs104894474'), ('RDH12', 'rs104894475'), ('RDH12', 'rs104894476'), ('RDH12', 'rs1163040913'), ('RDH12', 'rs116649873'), ('RDH12', 'rs1239043055'), ('RDH12', 'rs140257538'), ('RDH12', 'rs1453421086'), ('RDH12', 'rs1594865719'), ('RDH12', 'rs1594866237'), ('RDH12', 'rs1594867476'), ('RDH12', 'rs1594867516'), ('RDH12', 'rs1594867597'), ('RDH12', 'rs17852293'), ('RDH12', 'rs200387832'), ('RDH12', 'rs202126574'), ('RDH12', 'rs2038324671'), ('RDH12', 'rs28407185'), ('RDH12', 'rs28940313'), ('RDH12', 'rs28940314'), ('RDH12', 'rs28940315'), ('RDH12', 'rs368489658'), ('RDH12', 'rs386834261'), ('RDH12', 'rs387906272'), ('RDH12', 'rs527236099'), ('RDH12', 'rs535737403'), ('RDH12', 'rs541626452'), ('RDH12', 'rs552516182'), ('RDH12', 'rs553955355'), ('RDH12', 'rs73276636'), ('RDH12', 'rs746513362'), ('RDH12', 'rs750636662'), ('RDH12', 'rs76635633'), ('RDH12', 'rs769317754'), ('RDH12', 'rs771614823'), ('RDH12', 'rs77686476'), ('RDH12', 'rs777424197'), ('RDH12', 'rs780725917'), ('RDH12', 'rs79869437'), ('RDH12', 'rs886050639'), ('RDH12', 'rs886050641'), ('RDH12', 'rs886050642'), ('RDH12', 'rs886050643'), ('RDH12', 'rs886050644'), ('RDH12', 'rs886050645'), ('RPE65', 'rs1010958875'), ('RPE65', 'rs1045301005'), ('RPE65', 'rs1057518922'), ('RPE65', 'rs111811751'), ('RPE65', 'rs113329701'), ('RPE65', 'rs114379164'), ('RPE65', 'rs1169420841'), ('RPE65', 'rs1170746947'), ('RPE65', 'rs1170839612'), ('RPE65', 'rs1171545533'), ('RPE65', 'rs1191496583'), ('RPE65', 'rs1201299067'), ('RPE65', 'rs12145904'), ('RPE65', 'rs121917744'), ('RPE65', 'rs121917745'), ('RPE65', 'rs121918844'), ('RPE65', 'rs12564647'), ('RPE65', 'rs1260914084'), ('RPE65', 'rs1261473838'), ('RPE65', 'rs1276965909'), ('RPE65', 'rs1325815513'), ('RPE65', 'rs1343005273'), ('RPE65', 'rs138146176'), ('RPE65', 'rs1385513974'), ('RPE65', 'rs1395763356'), ('RPE65', 'rs139640666'), ('RPE65', 'rs1399365841'), ('RPE65', 'rs1420672586'), ('RPE65', 'rs142626873'), ('RPE65', 'rs142768806'), ('RPE65', 'rs1429137932'), ('RPE65', 'rs143056561'), ('RPE65', 'rs143929144'), ('RPE65', 'rs1444997062'), ('RPE65', 'rs144612129'), ('RPE65', 'rs144673747'), ('RPE65', 'rs1462746486'), ('RPE65', 'rs146357166'), ('RPE65', 'rs1469460289'), ('RPE65', 'rs147206805'), ('RPE65', 'rs1479443954'), ('RPE65', 'rs149449684'), ('RPE65', 'rs149916178'), ('RPE65', 'rs150260489'), ('RPE65', 'rs150832066'), ('RPE65', 'rs1553152989'), ('RPE65', 'rs1553153135'), ('RPE65', 'rs1553153597'), ('RPE65', 'rs1557595745'), ('RPE65', 'rs1557600322'), ('RPE65', 'rs1571158279'), ('RPE65', 'rs1571158755'), ('RPE65', 'rs1571158917'), ('RPE65', 'rs1571165140'), ('RPE65', 'rs1571170264'), ('RPE65', 'rs1571170561'), ('RPE65', 'rs1571172233'), ('RPE65', 'rs1645800007'), ('RPE65', 'rs1645802157'), ('RPE65', 'rs1645802843'), ('RPE65', 'rs1645803830'), ('RPE65', 'rs1645807408'), ('RPE65', 'rs1645823028'), ('RPE65', 'rs1645824066'), ('RPE65', 'rs1645824187'), ('RPE65', 'rs1645824226'), ('RPE65', 'rs1645826475'), ('RPE65', 'rs1645874179'), ('RPE65', 'rs1645875407'), ('RPE65', 'rs1645882447'), ('RPE65', 'rs1645885900'), ('RPE65', 'rs1645896934'), ('RPE65', 'rs1645898265'), ('RPE65', 'rs1645898290'), ('RPE65', 'rs1645898563'), ('RPE65', 'rs1645927491'), ('RPE65', 'rs1645930469'), ('RPE65', 'rs1645930635'), ('RPE65', 'rs1645930710'), ('RPE65', 'rs1645931073'), ('RPE65', 'rs1645945978'), ('RPE65', 'rs1645959875'), ('RPE65', 'rs1645959906'), ('RPE65', 'rs185049543'), ('RPE65', 'rs187198628'), ('RPE65', 'rs188493184'), ('RPE65', 'rs190761343'), ('RPE65', 'rs1925955'), ('RPE65', 'rs192907397'), ('RPE65', 'rs199529021'), ('RPE65', 'rs199683808'), ('RPE65', 'rs200950327'), ('RPE65', 'rs201062742'), ('RPE65', 'rs201075875'), ('RPE65', 'rs201116540'), ('RPE65', 'rs201379753'), ('RPE65', 'rs202185816'), ('RPE65', 'rs2182315'), ('RPE65', 'rs2274321'), ('RPE65', 'rs281865285'), ('RPE65', 'rs281865286'), ('RPE65', 'rs281865288'), ('RPE65', 'rs281865291'), ('RPE65', 'rs281865520'), ('RPE65', 'rs3118416'), ('RPE65', 'rs3118418'), ('RPE65', 'rs34627040'), ('RPE65', 'rs368088025'), ('RPE65', 'rs368533067'), ('RPE65', 'rs369142161'), ('RPE65', 'rs369772824'), ('RPE65', 'rs370076628'), ('RPE65', 'rs371095928'), ('RPE65', 'rs371586530'), ('RPE65', 'rs372620785'), ('RPE65', 'rs373652862'), ('RPE65', 'rs373882259'), ('RPE65', 'rs377762154'), ('RPE65', 'rs536073181'), ('RPE65', 'rs541546843'), ('RPE65', 'rs547374432'), ('RPE65', 'rs548537552'), ('RPE65', 'rs56021047'), ('RPE65', 'rs56113622'), ('RPE65', 'rs570518981'), ('RPE65', 'rs571111378'), ('RPE65', 'rs574708413'), ('RPE65', 'rs577193739'), ('RPE65', 'rs577335767'), ('RPE65', 'rs59257923'), ('RPE65', 'rs61751276'), ('RPE65', 'rs61751277'), ('RPE65', 'rs61751279'), ('RPE65', 'rs61751281'), ('RPE65', 'rs61751282'), ('RPE65', 'rs61752871'), ('RPE65', 'rs61752873'), ('RPE65', 'rs61752877'), ('RPE65', 'rs61752878'), ('RPE65', 'rs61752880'), ('RPE65', 'rs61752883'), ('RPE65', 'rs61752884'), ('RPE65', 'rs61752888'), ('RPE65', 'rs61752893'), ('RPE65', 'rs61752894'), ('RPE65', 'rs61752895'), ('RPE65', 'rs61752896'), ('RPE65', 'rs61752899'), ('RPE65', 'rs61752901'), ('RPE65', 'rs61752902'), ('RPE65', 'rs61752905'), ('RPE65', 'rs61752906'), ('RPE65', 'rs61752907'), ('RPE65', 'rs61752908'), ('RPE65', 'rs61752909'), ('RPE65', 'rs62636295'), ('RPE65', 'rs62636297'), ('RPE65', 'rs62636298'), ('RPE65', 'rs62636299'), ('RPE65', 'rs62636300'), ('RPE65', 'rs62636301'), ('RPE65', 'rs62637004'), ('RPE65', 'rs62637006'), ('RPE65', 'rs62637007'), ('RPE65', 'rs62642581'), ('RPE65', 'rs62642583'), ('RPE65', 'rs62642584'), ('RPE65', 'rs62646883'), ('RPE65', 'rs62653011'), ('RPE65', 'rs62653014'), ('RPE65', 'rs62653015'), ('RPE65', 'rs74084042'), ('RPE65', 'rs74084043'), ('RPE65', 'rs746032112'), ('RPE65', 'rs746665921'), ('RPE65', 'rs747122876'), ('RPE65', 'rs747393487'), ('RPE65', 'rs749242996'), ('RPE65', 'rs750099371'), ('RPE65', 'rs750724065'), ('RPE65', 'rs752058510'), ('RPE65', 'rs752875512'), ('RPE65', 'rs752990312'), ('RPE65', 'rs755545288'), ('RPE65', 'rs758264644'), ('RPE65', 'rs761227832'), ('RPE65', 'rs761284021'), ('RPE65', 'rs762186209'), ('RPE65', 'rs763317722'), ('RPE65', 'rs764221382'), ('RPE65', 'rs764476046'), ('RPE65', 'rs764589805'), ('RPE65', 'rs764923358'), ('RPE65', 'rs766848627'), ('RPE65', 'rs767528365'), ('RPE65', 'rs767931252'), ('RPE65', 'rs768445391'), ('RPE65', 'rs769440649'), ('RPE65', 'rs771863086'), ('RPE65', 'rs774130993'), ('RPE65', 'rs774211361'), ('RPE65', 'rs774309607'), ('RPE65', 'rs774896870'), ('RPE65', 'rs777211540'), ('RPE65', 'rs777461552'), ('RPE65', 'rs777879312'), ('RPE65', 'rs778768116'), ('RPE65', 'rs878853372'), ('RPE65', 'rs886046508'), ('RPE65', 'rs886046509'), ('RPE65', 'rs886046510'), ('RPE65', 'rs988133284'), ('RPE65', 'rs992113946'), ('RPGR', 'rs1060501181'), ('RPGR', 'rs1064797364'), ('RPGR', 'rs1064797365'), ('RPGR', 'rs1064797366'), ('RPGR', 'rs1168146969'), ('RPGR', 'rs1186795749'), ('RPGR', 'rs1218824822'), ('RPGR', 'rs1233849070'), ('RPGR', 'rs1234506102'), ('RPGR', 'rs1305342570'), ('RPGR', 'rs1346308311'), ('RPGR', 'rs1356107537'), ('RPGR', 'rs1364555173'), ('RPGR', 'rs1373833359'), ('RPGR', 'rs137852549'), ('RPGR', 'rs1410177435'), ('RPGR', 'rs1475590979'), ('RPGR', 'rs1555961440'), ('RPGR', 'rs1555961509'), ('RPGR', 'rs1555961624'), ('RPGR', 'rs1555961677'), ('RPGR', 'rs1555961787'), ('RPGR', 'rs1555961832'), ('RPGR', 'rs1555961849'), ('RPGR', 'rs1555961852'), ('RPGR', 'rs1555961964'), ('RPGR', 'rs1555962831'), ('RPGR', 'rs1555962965'), ('RPGR', 'rs1555964122'), ('RPGR', 'rs1555964133'), ('RPGR', 'rs1555965107'), ('RPGR', 'rs1555965653'), ('RPGR', 'rs1555965712'), ('RPGR', 'rs1555968248'), ('RPGR', 'rs1555968524'), ('RPGR', 'rs1555968526'), ('RPGR', 'rs1569235565'), ('RPGR', 'rs1569235677'), ('RPGR', 'rs1569235999'), ('RPGR', 'rs1569236971'), ('RPGR', 'rs1569237077'), ('RPGR', 'rs1569237206'), ('RPGR', 'rs1569237670'), ('RPGR', 'rs1569238659'), ('RPGR', 'rs1569257917'), ('RPGR', 'rs1569258901'), ('RPGR', 'rs1569260656'), ('RPGR', 'rs1601890980'), ('RPGR', 'rs1601891936'), ('RPGR', 'rs1601891967'), ('RPGR', 'rs1601892395'), ('RPGR', 'rs1601917052'), ('RPGR', 'rs1601917999'), ('RPGR', 'rs1601920131'), ('RPGR', 'rs1601920423'), ('RPGR', 'rs1601920532'), ('RPGR', 'rs1601920599'), ('RPGR', 'rs1601922202'), ('RPGR', 'rs1601922510'), ('RPGR', 'rs1601922877'), ('RPGR', 'rs1601923388'), ('RPGR', 'rs1601923578'), ('RPGR', 'rs1601923813'), ('RPGR', 'rs1601924111'), ('RPGR', 'rs1601924184'), ('RPGR', 'rs1601926125'), ('RPGR', 'rs1601926845'), ('RPGR', 'rs1601931052'), ('RPGR', 'rs1601940608'), ('RPGR', 'rs1601943227'), ('RPGR', 'rs1601943268'), ('RPGR', 'rs1601943325'), ('RPGR', 'rs1601943462'), ('RPGR', 'rs1601947074'), ('RPGR', 'rs1601951595'), ('RPGR', 'rs1601951704'), ('RPGR', 'rs1601961064'), ('RPGR', 'rs1601972255'), ('RPGR', 'rs1601972449'), ('RPGR', 'rs1601974881'), ('RPGR', 'rs1601978817'), ('RPGR', 'rs1601978823'), ('RPGR', 'rs1601978925'), ('RPGR', 'rs1601978991'), ('RPGR', 'rs1601982516'), ('RPGR', 'rs1601982532'), ('RPGR', 'rs1801686'), ('RPGR', 'rs1854473658'), ('RPGR', 'rs2067111489'), ('RPGR', 'rs2067114709'), ('RPGR', 'rs2067115815'), ('RPGR', 'rs2067117666'), ('RPGR', 'rs2067118339'), ('RPGR', 'rs2067124487'), ('RPGR', 'rs2067126569'), ('RPGR', 'rs2067127275'), ('RPGR', 'rs2067127718'), ('RPGR', 'rs2067134254'), ('RPGR', 'rs2067134850'), ('RPGR', 'rs2067135227'), ('RPGR', 'rs2067136009'), ('RPGR', 'rs2067136586'), ('RPGR', 'rs2067138439'), ('RPGR', 'rs2067140471'), ('RPGR', 'rs2067140574'), ('RPGR', 'rs2067144007'), ('RPGR', 'rs2067146007'), ('RPGR', 'rs2067146202'), ('RPGR', 'rs2067148119'), ('RPGR', 'rs2067149319'), ('RPGR', 'rs2067157388'), ('RPGR', 'rs2067157510'), ('RPGR', 'rs2067159265'), ('RPGR', 'rs2067159456'), ('RPGR', 'rs2067160273'), ('RPGR', 'rs2067161139'), ('RPGR', 'rs2067163605'), ('RPGR', 'rs2067164096'), ('RPGR', 'rs2067164990'), ('RPGR', 'rs2067169934'), ('RPGR', 'rs2067170858'), ('RPGR', 'rs2067172824'), ('RPGR', 'rs2067174697'), ('RPGR', 'rs2067175855'), ('RPGR', 'rs2067176160'), ('RPGR', 'rs2067176379'), ('RPGR', 'rs2067177281'), ('RPGR', 'rs2067178120'), ('RPGR', 'rs2067179538'), ('RPGR', 'rs2067179633'), ('RPGR', 'rs2067179881'), ('RPGR', 'rs2067180233'), ('RPGR', 'rs2067180395'), ('RPGR', 'rs2067182354'), ('RPGR', 'rs2067182636'), ('RPGR', 'rs2067182990'), ('RPGR', 'rs2067183162'), ('RPGR', 'rs2067183876'), ('RPGR', 'rs2067184023'), ('RPGR', 'rs2067184362'), ('RPGR', 'rs2067184831'), ('RPGR', 'rs2067185063'), ('RPGR', 'rs2067185505'), ('RPGR', 'rs2067185564'), ('RPGR', 'rs2067186632'), ('RPGR', 'rs2067186762'), ('RPGR', 'rs2067187127'), ('RPGR', 'rs2067187550'), ('RPGR', 'rs2067187618'), ('RPGR', 'rs2067188031'), ('RPGR', 'rs2067188111'), ('RPGR', 'rs2067190364'), ('RPGR', 'rs2067190922'), ('RPGR', 'rs2067191154'), ('RPGR', 'rs2067191335'), ('RPGR', 'rs2067191541'), ('RPGR', 'rs2067191635'), ('RPGR', 'rs2067192032'), ('RPGR', 'rs2067193056'), ('RPGR', 'rs2067193155'), ('RPGR', 'rs2067193671'), ('RPGR', 'rs2067193857'), ('RPGR', 'rs2067194648'), ('RPGR', 'rs2067194747'), ('RPGR', 'rs2067196699'), ('RPGR', 'rs2067196800'), ('RPGR', 'rs2067198376'), ('RPGR', 'rs2067199347'), ('RPGR', 'rs2067200470'), ('RPGR', 'rs2067202860'), ('RPGR', 'rs2067203546'), ('RPGR', 'rs2067216516'), ('RPGR', 'rs2067276668'), ('RPGR', 'rs2067404808'), ('RPGR', 'rs2067448565'), ('RPGR', 'rs2067498051'), ('RPGR', 'rs2067562201'), ('RPGR', 'rs2067562961'), ('RPGR', 'rs2067844549'), ('RPGR', 'rs2067844613'), ('RPGR', 'rs2067845149'), ('RPGR', 'rs2067875112'), ('RPGR', 'rs2067875526'), ('RPGR', 'rs2067878524'), ('RPGR', 'rs2067974263'), ('RPGR', 'rs2067975228'), ('RPGR', 'rs2067976284'), ('RPGR', 'rs2067985165'), ('RPGR', 'rs2067985937'), ('RPGR', 'rs2067987832'), ('RPGR', 'rs2068070979'), ('RPGR', 'rs281865302'), ('RPGR', 'rs281865304'), ('RPGR', 'rs398122960'), ('RPGR', 'rs4084271'), ('RPGR', 'rs41312110'), ('RPGR', 'rs527236108'), ('RPGR', 'rs527236109'), ('RPGR', 'rs527236111'), ('RPGR', 'rs527236112'), ('RPGR', 'rs606231180'), ('RPGR', 'rs606231181'), ('RPGR', 'rs62635002'), ('RPGR', 'rs62638627'), ('RPGR', 'rs62638633'), ('RPGR', 'rs62638634'), ('RPGR', 'rs62638637'), ('RPGR', 'rs62638644'), ('RPGR', 'rs62638646'), ('RPGR', 'rs62638648'), ('RPGR', 'rs62638651'), ('RPGR', 'rs62640587'), ('RPGR', 'rs62640589'), ('RPGR', 'rs62642057'), ('RPGR', 'rs62653030'), ('RPGR', 'rs730882261'), ('RPGR', 'rs757402645'), ('RPGR', 'rs763102799'), ('RPGR', 'rs771039023'), ('RPGR', 'rs771214648'), ('RPGR', 'rs794727019'), ('RPGR', 'rs866524368'), ('RPGR', 'rs886041376'), ('RPGR', 'rs907856232'), ('USH2A', 'rs1003869920'), ('USH2A', 'rs1035024403'), ('USH2A', 'rs1036513961'), ('USH2A', 'rs1037325220'), ('USH2A', 'rs1037400670'), ('USH2A', 'rs1040917329'), ('USH2A', 'rs1043013730'), ('USH2A', 'rs1057517533'), ('USH2A', 'rs1057518826'), ('USH2A', 'rs1057519193'), ('USH2A', 'rs1057519382'), ('USH2A', 'rs1064793289'), ('USH2A', 'rs1064793745'), ('USH2A', 'rs1064797132'), ('USH2A', 'rs1064797133'), ('USH2A', 'rs1064797134'), ('USH2A', 'rs1064797137'), ('USH2A', 'rs10779261'), ('USH2A', 'rs111033248'), ('USH2A', 'rs111033263'), ('USH2A', 'rs111033264'), ('USH2A', 'rs111033268'), ('USH2A', 'rs111033269'), ('USH2A', 'rs111033272'), ('USH2A', 'rs111033273'), ('USH2A', 'rs111033280'), ('USH2A', 'rs111033281'), ('USH2A', 'rs111033282'), ('USH2A', 'rs111033333'), ('USH2A', 'rs111033334'), ('USH2A', 'rs111033364'), ('USH2A', 'rs111033367'), ('USH2A', 'rs111033378'), ('USH2A', 'rs111033379'), ('USH2A', 'rs111033382'), ('USH2A', 'rs111033385'), ('USH2A', 'rs111033394'), ('USH2A', 'rs111033409'), ('USH2A', 'rs111033418'), ('USH2A', 'rs111033419'), ('USH2A', 'rs111033439'), ('USH2A', 'rs111033456'), ('USH2A', 'rs111033479'), ('USH2A', 'rs111033481'), ('USH2A', 'rs111033514'), ('USH2A', 'rs111033518'), ('USH2A', 'rs111033524'), ('USH2A', 'rs111033529'), ('USH2A', 'rs111033532'), ('USH2A', 'rs111033533'), ('USH2A', 'rs111632670'), ('USH2A', 'rs112459877'), ('USH2A', 'rs113107803'), ('USH2A', 'rs114194722'), ('USH2A', 'rs114402911'), ('USH2A', 'rs1162064882'), ('USH2A', 'rs1162305984'), ('USH2A', 'rs1163061829'), ('USH2A', 'rs116367260'), ('USH2A', 'rs1171264735'), ('USH2A', 'rs1171672823'), ('USH2A', 'rs1172628170'), ('USH2A', 'rs1177198729'), ('USH2A', 'rs1177257719'), ('USH2A', 'rs1177455978'), ('USH2A', 'rs1188025733'), ('USH2A', 'rs1188281491'), ('USH2A', 'rs1202573136'), ('USH2A', 'rs1205473124'), ('USH2A', 'rs1212608410'), ('USH2A', 'rs121912600'), ('USH2A', 'rs1230923403'), ('USH2A', 'rs1234273599'), ('USH2A', 'rs1241034250'), ('USH2A', 'rs1259758261'), ('USH2A', 'rs1269642027'), ('USH2A', 'rs1284826852'), ('USH2A', 'rs1285853856'), ('USH2A', 'rs1288381992'), ('USH2A', 'rs1289393326'), ('USH2A', 'rs1294733964'), ('USH2A', 'rs1295968274'), ('USH2A', 'rs1333608275'), ('USH2A', 'rs1334903455'), ('USH2A', 'rs1342455785'), ('USH2A', 'rs1350039852'), ('USH2A', 'rs1359713084'), ('USH2A', 'rs1360258103'), ('USH2A', 'rs1362058696'), ('USH2A', 'rs1365989569'), ('USH2A', 'rs1366496013'), ('USH2A', 'rs1369414978'), ('USH2A', 'rs137853923'), ('USH2A', 'rs1380261595'), ('USH2A', 'rs138139294'), ('USH2A', 'rs138398671'), ('USH2A', 'rs138543813'), ('USH2A', 'rs1386612395'), ('USH2A', 'rs138694314'), ('USH2A', 'rs1388040238'), ('USH2A', 'rs1388648004'), ('USH2A', 'rs138959688'), ('USH2A', 'rs139065588'), ('USH2A', 'rs139156019'), ('USH2A', 'rs139311927'), ('USH2A', 'rs1393503590'), ('USH2A', 'rs1394737087'), ('USH2A', 'rs139474806'), ('USH2A', 'rs139647897'), ('USH2A', 'rs1396847135'), ('USH2A', 'rs139847770'), ('USH2A', 'rs140260219'), ('USH2A', 'rs140487302'), ('USH2A', 'rs140895792'), ('USH2A', 'rs141134147'), ('USH2A', 'rs1414935620'), ('USH2A', 'rs1419157426'), ('USH2A', 'rs142095945'), ('USH2A', 'rs1421761057'), ('USH2A', 'rs1423536179'), ('USH2A', 'rs142381713'), ('USH2A', 'rs1427845684'), ('USH2A', 'rs142870255'), ('USH2A', 'rs1430551833'), ('USH2A', 'rs1431048303'), ('USH2A', 'rs143240767'), ('USH2A', 'rs143344549'), ('USH2A', 'rs143352618'), ('USH2A', 'rs143521854'), ('USH2A', 'rs143696882'), ('USH2A', 'rs144467375'), ('USH2A', 'rs144560419'), ('USH2A', 'rs144892841'), ('USH2A', 'rs1453306308'), ('USH2A', 'rs1461275915'), ('USH2A', 'rs1461319754'), ('USH2A', 'rs146153666'), ('USH2A', 'rs146240320'), ('USH2A', 'rs146264950'), ('USH2A', 'rs146372677'), ('USH2A', 'rs146462407'), ('USH2A', 'rs146670690'), ('USH2A', 'rs146733615'), ('USH2A', 'rs146805130'), ('USH2A', 'rs146824138'), ('USH2A', 'rs146916397'), ('USH2A', 'rs147374057'), ('USH2A', 'rs147509797'), ('USH2A', 'rs147930567'), ('USH2A', 'rs147947402'), ('USH2A', 'rs148000219'), ('USH2A', 'rs148033154'), ('USH2A', 'rs148135241'), ('USH2A', 'rs1484339054'), ('USH2A', 'rs148447919'), ('USH2A', 'rs1485173724'), ('USH2A', 'rs148594393'), ('USH2A', 'rs148657311'), ('USH2A', 'rs148660051'), ('USH2A', 'rs148674752'), ('USH2A', 'rs149304901'), ('USH2A', 'rs149553844'), ('USH2A', 'rs149807281'), ('USH2A', 'rs150143291'), ('USH2A', 'rs150230450'), ('USH2A', 'rs150282853'), ('USH2A', 'rs150822759'), ('USH2A', 'rs150900847'), ('USH2A', 'rs151057466'), ('USH2A', 'rs151148854'), ('USH2A', 'rs1553248216'), ('USH2A', 'rs1553248234'), ('USH2A', 'rs1553248238'), ('USH2A', 'rs1553248832'), ('USH2A', 'rs1553248836'), ('USH2A', 'rs1553249290'), ('USH2A', 'rs1553249294'), ('USH2A', 'rs1553249303'), ('USH2A', 'rs1553249310'), ('USH2A', 'rs1553249311'), ('USH2A', 'rs1553249452'), ('USH2A', 'rs1553250050'), ('USH2A', 'rs1553250077'), ('USH2A', 'rs1553250150'), ('USH2A', 'rs1553250184'), ('USH2A', 'rs1553250192'), ('USH2A', 'rs1553250409'), ('USH2A', 'rs1553250416'), ('USH2A', 'rs1553250595'), ('USH2A', 'rs1553250627'), ('USH2A', 'rs1553250638'), ('USH2A', 'rs1553250774'), ('USH2A', 'rs1553250786'), ('USH2A', 'rs1553250805'), ('USH2A', 'rs1553250952'), ('USH2A', 'rs1553252041'), ('USH2A', 'rs1553252052'), ('USH2A', 'rs1553252347'), ('USH2A', 'rs1553252363'), ('USH2A', 'rs1553252388'), ('USH2A', 'rs1553252389'), ('USH2A', 'rs1553252409'), ('USH2A', 'rs1553252469'), ('USH2A', 'rs1553252475'), ('USH2A', 'rs1553252489'), ('USH2A', 'rs1553252499'), ('USH2A', 'rs1553252931'), ('USH2A', 'rs1553252937'), ('USH2A', 'rs1553253747'), ('USH2A', 'rs1553256576'), ('USH2A', 'rs1553256587'), ('USH2A', 'rs1553257497'), ('USH2A', 'rs1553257498'), ('USH2A', 'rs1553257674'), ('USH2A', 'rs1553257685'), ('USH2A', 'rs1553257704'), ('USH2A', 'rs1553257705'), ('USH2A', 'rs1553257707'), ('USH2A', 'rs1553257761'), ('USH2A', 'rs1553258037'), ('USH2A', 'rs1553258076'), ('USH2A', 'rs1553258097'), ('USH2A', 'rs1553258122'), ('USH2A', 'rs1553259060'), ('USH2A', 'rs1553259179'), ('USH2A', 'rs1553259182'), ('USH2A', 'rs1553261118'), ('USH2A', 'rs1553261372'), ('USH2A', 'rs1553261387'), ('USH2A', 'rs1553261461'), ('USH2A', 'rs1553261464'), ('USH2A', 'rs1553261478'), ('USH2A', 'rs1553261479'), ('USH2A', 'rs1553261898'), ('USH2A', 'rs1553262411'), ('USH2A', 'rs1553263572'), ('USH2A', 'rs1553263639'), ('USH2A', 'rs1553265812'), ('USH2A', 'rs1553265829'), ('USH2A', 'rs1553268434'), ('USH2A', 'rs1553268435'), ('USH2A', 'rs1553268562'), ('USH2A', 'rs1553268568'), ('USH2A', 'rs1553268582'), ('USH2A', 'rs1553268594'), ('USH2A', 'rs1553270954'), ('USH2A', 'rs1553270960'), ('USH2A', 'rs1553270997'), ('USH2A', 'rs1553271001'), ('USH2A', 'rs1553271002'), ('USH2A', 'rs1553271011'), ('USH2A', 'rs1553272035'), ('USH2A', 'rs1553272176'), ('USH2A', 'rs1553272199'), ('USH2A', 'rs1553272201'), ('USH2A', 'rs1553273280'), ('USH2A', 'rs1553273330'), ('USH2A', 'rs1553273412'), ('USH2A', 'rs1553273421'), ('USH2A', 'rs1553274424'), ('USH2A', 'rs1553274435'), ('USH2A', 'rs1553274448'), ('USH2A', 'rs1553274531'), ('USH2A', 'rs1553274535'), ('USH2A', 'rs1553277866'), ('USH2A', 'rs1553281890'), ('USH2A', 'rs1553282698'), ('USH2A', 'rs1553282707'), ('USH2A', 'rs1553285919'), ('USH2A', 'rs1553285944'), ('USH2A', 'rs1553285970'), ('USH2A', 'rs1553287070'), ('USH2A', 'rs1553287116'), ('USH2A', 'rs1553287118'), ('USH2A', 'rs1553294144'), ('USH2A', 'rs1553297684'), ('USH2A', 'rs1553298240'), ('USH2A', 'rs1553299014'), ('USH2A', 'rs1553299046'), ('USH2A', 'rs1553299065'), ('USH2A', 'rs1553299079'), ('USH2A', 'rs1553300016'), ('USH2A', 'rs1553300340'), ('USH2A', 'rs1553300558'), ('USH2A', 'rs1553310736'), ('USH2A', 'rs1553313073'), ('USH2A', 'rs1553313308'), ('USH2A', 'rs1553313340'), ('USH2A', 'rs1553313505'), ('USH2A', 'rs1553313551'), ('USH2A', 'rs1553313793'), ('USH2A', 'rs1553313810'), ('USH2A', 'rs1553313844'), ('USH2A', 'rs1553313909'), ('USH2A', 'rs1553314999'), ('USH2A', 'rs1553315049'), ('USH2A', 'rs1553316429'), ('USH2A', 'rs1553316430'), ('USH2A', 'rs1553320451'), ('USH2A', 'rs1553320498'), ('USH2A', 'rs1553320519'), ('USH2A', 'rs1553327470'), ('USH2A', 'rs1558048384'), ('USH2A', 'rs1558099166'), ('USH2A', 'rs1558146243'), ('USH2A', 'rs1558251708'), ('USH2A', 'rs1558251710'), ('USH2A', 'rs1558251712'), ('USH2A', 'rs1558311789'), ('USH2A', 'rs1558341842'), ('USH2A', 'rs1558366840'), ('USH2A', 'rs1571623023'), ('USH2A', 'rs1571681377'), ('USH2A', 'rs1571703801'), ('USH2A', 'rs1571715796'), ('USH2A', 'rs1571744237'), ('USH2A', 'rs1571805164'), ('USH2A', 'rs1571805235'), ('USH2A', 'rs1571941465'), ('USH2A', 'rs1571941589'), ('USH2A', 'rs1571945537'), ('USH2A', 'rs1571948108'), ('USH2A', 'rs1571953381'), ('USH2A', 'rs1572060087'), ('USH2A', 'rs1656646424'), ('USH2A', 'rs1657932443'), ('USH2A', 'rs1657992030'), ('USH2A', 'rs1657997491'), ('USH2A', 'rs1659891151'), ('USH2A', 'rs1660298900'), ('USH2A', 'rs1661659605'), ('USH2A', 'rs1661681799'), ('USH2A', 'rs1662226257'), ('USH2A', 'rs1664490756'), ('USH2A', 'rs1665448415'), ('USH2A', 'rs1667316070'), ('USH2A', 'rs1805048'), ('USH2A', 'rs1805050'), ('USH2A', 'rs181961185'), ('USH2A', 'rs187380128'), ('USH2A', 'rs187897763'), ('USH2A', 'rs192047831'), ('USH2A', 'rs192119790'), ('USH2A', 'rs192524347'), ('USH2A', 'rs199605265'), ('USH2A', 'rs199672621'), ('USH2A', 'rs199679165'), ('USH2A', 'rs199782530'), ('USH2A', 'rs199825458'), ('USH2A', 'rs199840367'), ('USH2A', 'rs199851839'), ('USH2A', 'rs199853422'), ('USH2A', 'rs199939890'), ('USH2A', 'rs199982344'), ('USH2A', 'rs200038092'), ('USH2A', 'rs200124505'), ('USH2A', 'rs200276882'), ('USH2A', 'rs200638562'), ('USH2A', 'rs200712760'), ('USH2A', 'rs200728788'), ('USH2A', 'rs200790812'), ('USH2A', 'rs200792578'), ('USH2A', 'rs200871041'), ('USH2A', 'rs200934092'), ('USH2A', 'rs200940197'), ('USH2A', 'rs200981928'), ('USH2A', 'rs201026468'), ('USH2A', 'rs201190539'), ('USH2A', 'rs201238640'), ('USH2A', 'rs201281141'), ('USH2A', 'rs201332729'), ('USH2A', 'rs201386640'), ('USH2A', 'rs201394390'), ('USH2A', 'rs201513512'), ('USH2A', 'rs201526850'), ('USH2A', 'rs201527662'), ('USH2A', 'rs201529124'), ('USH2A', 'rs201657446'), ('USH2A', 'rs201709470'), ('USH2A', 'rs201709513'), ('USH2A', 'rs201730567'), ('USH2A', 'rs201808654'), ('USH2A', 'rs201847741'), ('USH2A', 'rs201857884'), ('USH2A', 'rs201863550'), ('USH2A', 'rs202175091'), ('USH2A', 'rs202247801'), ('USH2A', 'rs2030621345'), ('USH2A', 'rs2032462132'), ('USH2A', 'rs2034329165'), ('USH2A', 'rs2034341678'), ('USH2A', 'rs2034344204'), ('USH2A', 'rs2034687815'), ('USH2A', 'rs2034688425'), ('USH2A', 'rs2034899344'), ('USH2A', 'rs2034940102'), ('USH2A', 'rs2036063280'), ('USH2A', 'rs2036149054'), ('USH2A', 'rs2037663922'), ('USH2A', 'rs2037760472'), ('USH2A', 'rs2039613657'), ('USH2A', 'rs2039619957'), ('USH2A', 'rs2039692173'), ('USH2A', 'rs207461105'), ('USH2A', 'rs207461108'), ('USH2A', 'rs267598373'), ('USH2A', 'rs267598376'), ('USH2A', 'rs34447581'), ('USH2A', 'rs34596189'), ('USH2A', 'rs35730265'), ('USH2A', 'rs35818432'), ('USH2A', 'rs367674026'), ('USH2A', 'rs368049814'), ('USH2A', 'rs368675850'), ('USH2A', 'rs368687374'), ('USH2A', 'rs368798834'), ('USH2A', 'rs368986242'), ('USH2A', 'rs369357349'), ('USH2A', 'rs369513607'), ('USH2A', 'rs369522997'), ('USH2A', 'rs370327669'), ('USH2A', 'rs370597096'), ('USH2A', 'rs371777049'), ('USH2A', 'rs372081834'), ('USH2A', 'rs372347027'), ('USH2A', 'rs372927796'), ('USH2A', 'rs372966682'), ('USH2A', 'rs372993160'), ('USH2A', 'rs373190681'), ('USH2A', 'rs373599651'), ('USH2A', 'rs374409616'), ('USH2A', 'rs374536346'), ('USH2A', 'rs375083165'), ('USH2A', 'rs375668376'), ('USH2A', 'rs375978706'), ('USH2A', 'rs376314751'), ('USH2A', 'rs3767698'), ('USH2A', 'rs377254440'), ('USH2A', 'rs397517963'), ('USH2A', 'rs397517964'), ('USH2A', 'rs397517966'), ('USH2A', 'rs397517967'), ('USH2A', 'rs397517968'), ('USH2A', 'rs397517969'), ('USH2A', 'rs397517970'), ('USH2A', 'rs397517971'), ('USH2A', 'rs397517973'), ('USH2A', 'rs397517975'), ('USH2A', 'rs397517976'), ('USH2A', 'rs397517977'), ('USH2A', 'rs397517978'), ('USH2A', 'rs397517979'), ('USH2A', 'rs397517980'), ('USH2A', 'rs397517983'), ('USH2A', 'rs397517984'), ('USH2A', 'rs397517989'), ('USH2A', 'rs397517990'), ('USH2A', 'rs397517992'), ('USH2A', 'rs397517994'), ('USH2A', 'rs397517995'), ('USH2A', 'rs397517998'), ('USH2A', 'rs397518002'), ('USH2A', 'rs397518003'), ('USH2A', 'rs397518008'), ('USH2A', 'rs397518011'), ('USH2A', 'rs397518013'), ('USH2A', 'rs397518014'), ('USH2A', 'rs397518017'), ('USH2A', 'rs397518019'), ('USH2A', 'rs397518021'), ('USH2A', 'rs397518022'), ('USH2A', 'rs397518023'), ('USH2A', 'rs397518025'), ('USH2A', 'rs397518026'), ('USH2A', 'rs397518027'), ('USH2A', 'rs397518028'), ('USH2A', 'rs397518030'), ('USH2A', 'rs397518031'), ('USH2A', 'rs397518032'), ('USH2A', 'rs397518033'), ('USH2A', 'rs397518034'), ('USH2A', 'rs397518035'), ('USH2A', 'rs397518036'), ('USH2A', 'rs397518038'), ('USH2A', 'rs397518039'), ('USH2A', 'rs397518041'), ('USH2A', 'rs397518043'), ('USH2A', 'rs397518044'), ('USH2A', 'rs397518046'), ('USH2A', 'rs397518048'), ('USH2A', 'rs398124618'), ('USH2A', 'rs398124619'), ('USH2A', 'rs398124620'), ('USH2A', 'rs401269'), ('USH2A', 'rs41277220'), ('USH2A', 'rs41277222'), ('USH2A', 'rs41302239'), ('USH2A', 'rs41303255'), ('USH2A', 'rs41303257'), ('USH2A', 'rs41303287'), ('USH2A', 'rs41308425'), ('USH2A', 'rs41313732'), ('USH2A', 'rs41315579'), ('USH2A', 'rs4253963'), ('USH2A', 'rs439940'), ('USH2A', 'rs45500891'), ('USH2A', 'rs45549044'), ('USH2A', 'rs45555435'), ('USH2A', 'rs483353054'), ('USH2A', 'rs483353055'), ('USH2A', 'rs483353056'), ('USH2A', 'rs527236118'), ('USH2A', 'rs527236119'), ('USH2A', 'rs527236120'), ('USH2A', 'rs527236121'), ('USH2A', 'rs527236122'), ('USH2A', 'rs527236123'), ('USH2A', 'rs527236124'), ('USH2A', 'rs527236125'), ('USH2A', 'rs527236126'), ('USH2A', 'rs527236127'), ('USH2A', 'rs527236137'), ('USH2A', 'rs527236139'), ('USH2A', 'rs527598451'), ('USH2A', 'rs529355834'), ('USH2A', 'rs531822235'), ('USH2A', 'rs534534437'), ('USH2A', 'rs534656527'), ('USH2A', 'rs536593247'), ('USH2A', 'rs537863698'), ('USH2A', 'rs539192853'), ('USH2A', 'rs541918040'), ('USH2A', 'rs542406401'), ('USH2A', 'rs547581739'), ('USH2A', 'rs549796389'), ('USH2A', 'rs550772689'), ('USH2A', 'rs551424240'), ('USH2A', 'rs553202000'), ('USH2A', 'rs55761862'), ('USH2A', 'rs55958016'), ('USH2A', 'rs559922535'), ('USH2A', 'rs56013136'), ('USH2A', 'rs56038610'), ('USH2A', 'rs566131886'), ('USH2A', 'rs567937233'), ('USH2A', 'rs570277510'), ('USH2A', 'rs570446209'), ('USH2A', 'rs570544314'), ('USH2A', 'rs576236830'), ('USH2A', 'rs577393945'), ('USH2A', 'rs577938494'), ('USH2A', 'rs587776538'), ('USH2A', 'rs587783023'), ('USH2A', 'rs59139861'), ('USH2A', 'rs59704861'), ('USH2A', 'rs646094'), ('USH2A', 'rs696723'), ('USH2A', 'rs727503714'), ('USH2A', 'rs727503715'), ('USH2A', 'rs727503721'), ('USH2A', 'rs727503722'), ('USH2A', 'rs727503724'), ('USH2A', 'rs727503725'), ('USH2A', 'rs727503726'), ('USH2A', 'rs727503727'), ('USH2A', 'rs727503731'), ('USH2A', 'rs727503734'), ('USH2A', 'rs727503735'), ('USH2A', 'rs727504551'), ('USH2A', 'rs727504582'), ('USH2A', 'rs727504652'), ('USH2A', 'rs727504654'), ('USH2A', 'rs727504714'), ('USH2A', 'rs727504721'), ('USH2A', 'rs727504805'), ('USH2A', 'rs727505116'), ('USH2A', 'rs727505117'), ('USH2A', 'rs727505155'), ('USH2A', 'rs727505165'), ('USH2A', 'rs727505166'), ('USH2A', 'rs727505167'), ('USH2A', 'rs727505170'), ('USH2A', 'rs727505274'), ('USH2A', 'rs727505322'), ('USH2A', 'rs727505337'), ('USH2A', 'rs727505343'), ('USH2A', 'rs730254'), ('USH2A', 'rs73090721'), ('USH2A', 'rs73102592'), ('USH2A', 'rs74329863'), ('USH2A', 'rs745350407'), ('USH2A', 'rs745371873'), ('USH2A', 'rs745693690'), ('USH2A', 'rs746007103'), ('USH2A', 'rs746071929'), ('USH2A', 'rs746098518'), ('USH2A', 'rs746331566'), ('USH2A', 'rs746447649'), ('USH2A', 'rs746551311'), ('USH2A', 'rs746837034'), ('USH2A', 'rs747063294'), ('USH2A', 'rs747160949'), ('USH2A', 'rs747492773'), ('USH2A', 'rs747578300'), ('USH2A', 'rs748369458'), ('USH2A', 'rs748393788'), ('USH2A', 'rs748455430'), ('USH2A', 'rs74874838'), ('USH2A', 'rs748810737'), ('USH2A', 'rs748961218'), ('USH2A', 'rs748983904'), ('USH2A', 'rs749121941'), ('USH2A', 'rs749228276'), ('USH2A', 'rs749333215'), ('USH2A', 'rs749452910'), ('USH2A', 'rs749621457'), ('USH2A', 'rs749726310'), ('USH2A', 'rs749889050'), ('USH2A', 'rs750077857'), ('USH2A', 'rs750228923'), ('USH2A', 'rs750396156'), ('USH2A', 'rs750418422'), ('USH2A', 'rs750687826'), ('USH2A', 'rs751111524'), ('USH2A', 'rs751176116'), ('USH2A', 'rs752238803'), ('USH2A', 'rs752377040'), ('USH2A', 'rs752811693'), ('USH2A', 'rs752992414'), ('USH2A', 'rs752996514'), ('USH2A', 'rs753305011'), ('USH2A', 'rs753330544'), ('USH2A', 'rs753505333'), ('USH2A', 'rs753719500'), ('USH2A', 'rs753886165'), ('USH2A', 'rs753908845'), ('USH2A', 'rs754310768'), ('USH2A', 'rs754374132'), ('USH2A', 'rs754634823'), ('USH2A', 'rs754768875'), ('USH2A', 'rs754834155'), ('USH2A', 'rs754932972'), ('USH2A', 'rs754970095'), ('USH2A', 'rs754979740'), ('USH2A', 'rs755099565'), ('USH2A', 'rs755765979'), ('USH2A', 'rs755849364'), ('USH2A', 'rs756041909'), ('USH2A', 'rs756163056'), ('USH2A', 'rs756203141'), ('USH2A', 'rs756623509'), ('USH2A', 'rs75662936'), ('USH2A', 'rs757082108'), ('USH2A', 'rs757439664'), ('USH2A', 'rs757676723'), ('USH2A', 'rs758095361'), ('USH2A', 'rs758303489'), ('USH2A', 'rs758571672'), ('USH2A', 'rs758733024'), ('USH2A', 'rs759474177'), ('USH2A', 'rs759494205'), ('USH2A', 'rs759545289'), ('USH2A', 'rs759589036'), ('USH2A', 'rs759937489'), ('USH2A', 'rs760100733'), ('USH2A', 'rs760225886'), ('USH2A', 'rs760302201'), ('USH2A', 'rs760448755'), ('USH2A', 'rs760543320'), ('USH2A', 'rs760725818'), ('USH2A', 'rs760741238'), ('USH2A', 'rs760977747'), ('USH2A', 'rs761306493'), ('USH2A', 'rs761359720'), ('USH2A', 'rs762159022'), ('USH2A', 'rs762384558'), ('USH2A', 'rs762388072'), ('USH2A', 'rs762608746'), ('USH2A', 'rs762610249'), ('USH2A', 'rs763463859'), ('USH2A', 'rs764038940'), ('USH2A', 'rs764113446'), ('USH2A', 'rs764124390'), ('USH2A', 'rs764182950'), ('USH2A', 'rs764797292'), ('USH2A', 'rs764917754'), ('USH2A', 'rs765189933'), ('USH2A', 'rs765252898'), ('USH2A', 'rs765476745'), ('USH2A', 'rs766038321'), ('USH2A', 'rs766515318'), ('USH2A', 'rs766590491'), ('USH2A', 'rs766715882'), ('USH2A', 'rs766759858'), ('USH2A', 'rs766809837'), ('USH2A', 'rs766970587'), ('USH2A', 'rs767078782'), ('USH2A', 'rs767648070'), ('USH2A', 'rs768158580'), ('USH2A', 'rs768161313'), ('USH2A', 'rs768233523'), ('USH2A', 'rs768532694'), ('USH2A', 'rs768813865'), ('USH2A', 'rs769001387'), ('USH2A', 'rs769264662'), ('USH2A', 'rs769348449'), ('USH2A', 'rs769838859'), ('USH2A', 'rs770383273'), ('USH2A', 'rs770553471'), ('USH2A', 'rs770756678'), ('USH2A', 'rs771000800'), ('USH2A', 'rs771051185'), ('USH2A', 'rs771088957'), ('USH2A', 'rs771583281'), ('USH2A', 'rs771693146'), ('USH2A', 'rs771903291'), ('USH2A', 'rs772100045'), ('USH2A', 'rs772124060'), ('USH2A', 'rs772294505'), ('USH2A', 'rs772415448'), ('USH2A', 'rs772624410'), ('USH2A', 'rs772732997'), ('USH2A', 'rs772808534'), ('USH2A', 'rs773190850'), ('USH2A', 'rs773379163'), ('USH2A', 'rs773436260'), ('USH2A', 'rs773539640'), ('USH2A', 'rs773595155'), ('USH2A', 'rs774473277'), ('USH2A', 'rs774573692'), ('USH2A', 'rs775075026'), ('USH2A', 'rs775094277'), ('USH2A', 'rs775241651'), ('USH2A', 'rs775293551'), ('USH2A', 'rs775490668'), ('USH2A', 'rs775803174'), ('USH2A', 'rs776095235'), ('USH2A', 'rs776262139'), ('USH2A', 'rs776972526'), ('USH2A', 'rs777043718'), ('USH2A', 'rs777682016'), ('USH2A', 'rs778158900'), ('USH2A', 'rs779331611'), ('USH2A', 'rs779572631'), ('USH2A', 'rs779716464'), ('USH2A', 'rs779791079'), ('USH2A', 'rs779885066'), ('USH2A', 'rs780308389'), ('USH2A', 'rs780779563'), ('USH2A', 'rs780893919'), ('USH2A', 'rs781223647'), ('USH2A', 'rs781625683'), ('USH2A', 'rs786200928'), ('USH2A', 'rs80338902'), ('USH2A', 'rs80338903'), ('USH2A', 'rs80338904'), ('USH2A', 'rs866877329'), ('USH2A', 'rs866904288'), ('USH2A', 'rs868097748'), ('USH2A', 'rs868562952'), ('USH2A', 'rs869312179'), ('USH2A', 'rs869312180'), ('USH2A', 'rs869312182'), ('USH2A', 'rs876657629'), ('USH2A', 'rs876657730'), ('USH2A', 'rs876657731'), ('USH2A', 'rs876657733'), ('USH2A', 'rs876658114'), ('USH2A', 'rs876658115'), ('USH2A', 'rs876658116'), ('USH2A', 'rs878853406'), ('USH2A', 'rs878853407'), ('USH2A', 'rs878853410'), ('USH2A', 'rs878853412'), ('USH2A', 'rs886039450'), ('USH2A', 'rs886039867'), ('USH2A', 'rs886041502'), ('USH2A', 'rs886043096'), ('USH2A', 'rs886045945'), ('USH2A', 'rs886045947'), ('USH2A', 'rs886045948'), ('USH2A', 'rs886045949'), ('USH2A', 'rs886045950'), ('USH2A', 'rs886045951'), ('USH2A', 'rs886045952'), ('USH2A', 'rs886045953'), ('USH2A', 'rs886045954'), ('USH2A', 'rs886045955'), ('USH2A', 'rs886045956'), ('USH2A', 'rs898430789'), ('USH2A', 'rs906951959'), ('USH2A', 'rs910086490'), ('USH2A', 'rs919142559'), ('USH2A', 'rs924627806'), ('USH2A', 'rs941646674'), ('USH2A', 'rs944675223'), ('USH2A', 'rs948087886'), ('USH2A', 'rs970237364'), ('USH2A', 'rs977631162'), ('USH2A', 'rs988693758'), ('USH2A', 'rs993185407'), ('VPS13B', 'rs111751379'), ('VPS13B', 'rs1205613982'), ('VPS13B', 'rs1830219226'), ('VPS13B', 'rs777019428')]
0 clinvar variants: []
182 variants in disgenet and not in opentargets: [('ABCA4', 'rs1801581'), ('ABCA4', 'rs3112831'), ('ABCA4', 'rs61749414'), ('ABCA4', 'rs794727903'), ('ARL6', 'rs771054395'), ('C8orf37', 'rs387907136'), ('C8orf37', 'rs387907137'), ('CA4', 'rs104894559'), ('CA4', 'rs1245199379'), ('CERKL', 'rs121909398'), ('CERKL', 'rs1553513437'), ('CERKL', 'rs753994107'), ('CHM', 'rs886041178'), ('CNGA1', 'rs544588016'), ('CNGB1', 'rs13336595'), ('CNGB1', 'rs1352458826'), ('CNGB1', 'rs1555488069'), ('CNGB1', 'rs1555488573'), ('CNGB1', 'rs1555493707'), ('CNGB1', 'rs17821448'), ('CNGB1', 'rs189234741'), ('CNGB1', 'rs201162411'), ('CNGB1', 'rs527236060'), ('CNGB1', 'rs527236061'), ('CNGB1', 'rs750620302'), ('CNGB1', 'rs756806434'), ('CNGB1', 'rs760373259'), ('CNGB1', 'rs8055343'), ('CNGB1', 'rs878853394'), ('CRX', 'rs1555801989'), ('CRX', 'rs527236062'), ('CRX', 'rs527236063'), ('CRX', 'rs61748436'), ('CRX', 'rs750727986'), ('DHX38', 'rs766053952'), ('GUCA1B', 'rs137853903'), ('GUCA1B', 'rs531673296'), ('GUCY2D', 'rs61749675'), ('IMPDH1', 'rs1057518949'), ('IMPDH1', 'rs121912550'), ('IMPDH1', 'rs121912552'), ('LRAT', 'rs527236079'), ('MAK', 'rs1369394658'), ('MAK', 'rs387906648'), ('MAK', 'rs527236080'), ('MAK', 'rs527236081'), ('MAK', 'rs527236082'), ('MERTK', 'rs1297079705'), ('MERTK', 'rs527236083'), ('MERTK', 'rs541717028'), ('MERTK', 'rs746238212'), ('MERTK', 'rs878853354'), ('NR2E3', 'rs121912631'), ('NR2E3', 'rs1223029749'), ('NR2E3', 'rs1555454566'), ('NR2E3', 'rs2723341'), ('NR2E3', 'rs28937873'), ('NR2E3', 'rs368098126'), ('NR2E3', 'rs766096417'), ('NRL', 'rs104894459'), ('NRL', 'rs199691910'), ('NRL', 'rs201358563'), ('NRL', 'rs397514516'), ('NRL', 'rs527236087'), ('NRL', 'rs757038765'), ('NRL', 'rs794727281'), ('PCARE', 'rs267606690'), ('PCARE', 'rs267606691'), ('PCARE', 'rs367658438'), ('PCARE', 'rs527236055'), ('PCARE', 'rs527236056'), ('PCARE', 'rs750987123'), ('PCARE', 'rs794728002'), ('PCARE', 'rs863223344'), ('PDE6A', 'rs121918576'), ('PDE6A', 'rs139444207'), ('PDE6A', 'rs141252097'), ('PDE6A', 'rs144484128'), ('PDE6A', 'rs146591309'), ('PDE6A', 'rs753942596'), ('PDE6A', 'rs754012367'), ('PDE6A', 'rs759589388'), ('PDE6B', 'rs121918582'), ('PRCD', 'rs387907268'), ('PRCD', 'rs527236092'), ('PRCD', 'rs527451635'), ('PRPF3', 'rs121434241'), ('PRPF31', 'rs1165535552'), ('PRPF31', 'rs119475042'), ('PRPF31', 'rs144738703'), ('PRPF31', 'rs1555791188'), ('PRPF31', 'rs1555793207'), ('PRPF31', 'rs1555794205'), ('PRPF31', 'rs1555794302'), ('PRPF31', 'rs1555794509'), ('PRPF31', 'rs527236094'), ('PRPF31', 'rs527236095'), ('PRPF31', 'rs868538598'), ('PRPF8', 'rs1555550617'), ('PRPF8', 'rs752997229'), ('RBP3', 'rs146150511'), ('REEP6', 'rs1057519316'), ('REEP6', 'rs144942685'), ('RHO', 'rs104893768'), ('RHO', 'rs104893769'), ('RHO', 'rs104893772'), ('RHO', 'rs104893773'), ('RHO', 'rs104893774'), ('RHO', 'rs104893775'), ('RHO', 'rs104893776'), ('RHO', 'rs104893779'), ('RHO', 'rs104893781'), ('RHO', 'rs104893783'), ('RHO', 'rs104893786'), ('RHO', 'rs104893787'), ('RHO', 'rs104893790'), ('RHO', 'rs104893791'), ('RHO', 'rs104893793'), ('RHO', 'rs104893794'), ('RHO', 'rs1236550448'), ('RHO', 'rs1422016730'), ('RHO', 'rs149079952'), ('RHO', 'rs1553780837'), ('RHO', 'rs1553781176'), ('RHO', 'rs200248198'), ('RHO', 'rs200946638'), ('RHO', 'rs28933394'), ('RHO', 'rs28933395'), ('RHO', 'rs29001566'), ('RHO', 'rs527236100'), ('RHO', 'rs527236101'), ('RHO', 'rs527236102'), ('RHO', 'rs527236103'), ('RHO', 'rs538820015'), ('RHO', 'rs567288669'), ('RHO', 'rs762059468'), ('RHO', 'rs766161322'), ('RHO', 'rs774336493'), ('RHO', 'rs775557680'), ('RHO', 'rs779665096'), ('RHO', 'rs886041233'), ('ROM1', 'rs145383959'), ('ROM1', 'rs768652143'), ('RP1', 'rs104894082'), ('RP1', 'rs1449723475'), ('RP1', 'rs1554519533'), ('RP1', 'rs1554519538'), ('RP1', 'rs1554519546'), ('RP1', 'rs1554519554'), ('RP1', 'rs1554519555'), ('RP1', 'rs1554519577'), ('RP1', 'rs1554519635'), ('RP1', 'rs1554519651'), ('RP1', 'rs1554520068'), ('RP1', 'rs186571865'), ('RP1', 'rs201493928'), ('RP1', 'rs444772'), ('RP1', 'rs527236105'), ('RP1', 'rs527236106'), ('RP1', 'rs769601671'), ('RP1', 'rs779334655'), ('RP1', 'rs863223340'), ('RP1', 'rs869320726'), ('RP1', 'rs878853328'), ('RP2', 'rs104894927'), ('RP2', 'rs137852284'), ('RP2', 'rs1556318627'), ('RP2', 'rs1556318633'), ('RP2', 'rs28933687'), ('RP2', 'rs797044561'), ('RPGRIP1', 'rs1555302710'), ('SAG', 'rs753107507'), ('SNRNP200', 'rs267607077'), ('SNRNP200', 'rs397514574'), ('SNRNP200', 'rs527236113'), ('SNRNP200', 'rs527236114'), ('SNRNP200', 'rs527236115'), ('SPATA7', 'rs767745816'), ('TULP1', 'rs121909076'), ('TULP1', 'rs1237263305'), ('TULP1', 'rs1554125752'), ('TULP1', 'rs527236117')]
3148 variants in opentargets and not in disgenet: [('ABCA4', 'rs1057517700'), ('ABCA4', 'rs1064797113'), ('ABCA4', 'rs1085307968'), ('ABCA4', 'rs1188515677'), ('ABCA4', 'rs1211325812'), ('ABCA4', 'rs138359497'), ('ABCA4', 'rs138682163'), ('ABCA4', 'rs148460146'), ('ABCA4', 'rs1570382663'), ('ABCA4', 'rs1571253050'), ('ABCA4', 'rs1659900155'), ('ABCA4', 'rs1659902823'), ('ABCA4', 'rs1660937747'), ('ABCA4', 'rs1661098509'), ('ABCA4', 'rs1762114'), ('ABCA4', 'rs1800553'), ('ABCA4', 'rs1800739'), ('ABCA4', 'rs1801269'), ('ABCA4', 'rs1801466'), ('ABCA4', 'rs1801574'), ('ABCA4', 'rs2275029'), ('ABCA4', 'rs2275031'), ('ABCA4', 'rs2297634'), ('ABCA4', 'rs367839100'), ('ABCA4', 'rs4147830'), ('ABCA4', 'rs4147841'), ('ABCA4', 'rs4147856'), ('ABCA4', 'rs4147857'), ('ABCA4', 'rs4147863'), ('ABCA4', 'rs472908'), ('ABCA4', 'rs4847281'), ('ABCA4', 'rs537831'), ('ABCA4', 'rs546606452'), ('ABCA4', 'rs55732384'), ('ABCA4', 'rs55860151'), ('ABCA4', 'rs58331765'), ('ABCA4', 'rs61748549'), ('ABCA4', 'rs61748558'), ('ABCA4', 'rs61749409'), ('ABCA4', 'rs61749420'), ('ABCA4', 'rs61749427'), ('ABCA4', 'rs61750130'), ('ABCA4', 'rs61750146'), ('ABCA4', 'rs61750152'), ('ABCA4', 'rs61750155'), ('ABCA4', 'rs61750200'), ('ABCA4', 'rs61750571'), ('ABCA4', 'rs61750638'), ('ABCA4', 'rs61750641'), ('ABCA4', 'rs61751263'), ('ABCA4', 'rs61751383'), ('ABCA4', 'rs61751386'), ('ABCA4', 'rs61751388'), ('ABCA4', 'rs61751389'), ('ABCA4', 'rs61751398'), ('ABCA4', 'rs61751402'), ('ABCA4', 'rs61751407'), ('ABCA4', 'rs61751408'), ('ABCA4', 'rs61752401'), ('ABCA4', 'rs61752407'), ('ABCA4', 'rs61753017'), ('ABCA4', 'rs61753023'), ('ABCA4', 'rs61753038'), ('ABCA4', 'rs61753046'), ('ABCA4', 'rs62642574'), ('ABCA4', 'rs62645946'), ('ABCA4', 'rs62646863'), ('ABCA4', 'rs752786160'), ('ABCA4', 'rs778234759'), ('ABCA4', 'rs779743222'), ('ABCA4', 'rs865990202'), ('ABCA4', 'rs886044758'), ('AHI1', 'rs1554338016'), ('AHI1', 'rs1562758269'), ('AHI1', 'rs372659908'), ('AHI1', 'rs587783013'), ('AHI1', 'rs751303913'), ('AHI1', 'rs755246809'), ('AHI1', 'rs773278338'), ('AHI1', 'rs777215595'), ('AHI1', 'rs797045224'), ('BBS1', 'rs113624356'), ('BBS1', 'rs1160669210'), ('BBS1', 'rs121917777'), ('BBS1', 'rs1555048487'), ('BBS1', 'rs1555049194'), ('BBS1', 'rs1555050487'), ('BBS1', 'rs184614863'), ('BBS1', 'rs1856758582'), ('BBS1', 'rs376894444'), ('BBS1', 'rs761760689'), ('BBS1', 'rs762276925'), ('BBS1', 'rs774110999'), ('CLRN1', 'rs121908140'), ('CLRN1', 'rs1576623563'), ('CLRN1', 'rs374390376'), ('CLRN1', 'rs567709615'), ('CLRN1', 'rs775098953'), ('CNGA1', 'rs1023154953'), ('CNGA1', 'rs1037963003'), ('CNGA1', 'rs121909599'), ('CNGA1', 'rs121909600'), ('CNGA1', 'rs1257715115'), ('CNGA1', 'rs1269991697'), ('CNGA1', 'rs1315891464'), ('CNGA1', 'rs140419673'), ('CNGA1', 'rs141978020'), ('CNGA1', 'rs147591591'), ('CNGA1', 'rs1490804242'), ('CNGA1', 'rs149504668'), ('CNGA1', 'rs1560621807'), ('CNGA1', 'rs1578059695'), ('CNGA1', 'rs1715125888'), ('CNGA1', 'rs1715232781'), ('CNGA1', 'rs1738627987'), ('CNGA1', 'rs1738719686'), ('CNGA1', 'rs17573673'), ('CNGA1', 'rs183197573'), ('CNGA1', 'rs186362115'), ('CNGA1', 'rs187802155'), ('CNGA1', 'rs192912733'), ('CNGA1', 'rs200148364'), ('CNGA1', 'rs201031527'), ('CNGA1', 'rs201341924'), ('CNGA1', 'rs201553765'), ('CNGA1', 'rs224801'), ('CNGA1', 'rs28642966'), ('CNGA1', 'rs368137821'), ('CNGA1', 'rs373448145'), ('CNGA1', 'rs373946784'), ('CNGA1', 'rs374697239'), ('CNGA1', 'rs374880057'), ('CNGA1', 'rs533594644'), ('CNGA1', 'rs539600817'), ('CNGA1', 'rs553735132'), ('CNGA1', 'rs566127226'), ('CNGA1', 'rs577505007'), ('CNGA1', 'rs73145999'), ('CNGA1', 'rs748126956'), ('CNGA1', 'rs749012133'), ('CNGA1', 'rs749947364'), ('CNGA1', 'rs749990018'), ('CNGA1', 'rs750954043'), ('CNGA1', 'rs752003888'), ('CNGA1', 'rs752257711'), ('CNGA1', 'rs752798829'), ('CNGA1', 'rs757494572'), ('CNGA1', 'rs759079269'), ('CNGA1', 'rs759781200'), ('CNGA1', 'rs76061451'), ('CNGA1', 'rs762935052'), ('CNGA1', 'rs76537883'), ('CNGA1', 'rs765792753'), ('CNGA1', 'rs767994904'), ('CNGA1', 'rs768694789'), ('CNGA1', 'rs77428659'), ('CNGA1', 'rs776929323'), ('CNGA1', 'rs777903781'), ('CNGA1', 'rs867483436'), ('CNGA1', 'rs886059422'), ('CNGA1', 'rs886059423'), ('CNGA1', 'rs886059424'), ('CNGA1', 'rs921230822'), ('CNGA1', 'rs981071919'), ('CRB1', 'rs1006177908'), ('CRB1', 'rs1007094417'), ('CRB1', 'rs1009098995'), ('CRB1', 'rs1009552469'), ('CRB1', 'rs1022182632'), ('CRB1', 'rs1031415706'), ('CRB1', 'rs1036503792'), ('CRB1', 'rs1057520152'), ('CRB1', 'rs1064797126'), ('CRB1', 'rs1064797127'), ('CRB1', 'rs1085307972'), ('CRB1', 'rs111761880'), ('CRB1', 'rs114052315'), ('CRB1', 'rs114342808'), ('CRB1', 'rs114630940'), ('CRB1', 'rs114846212'), ('CRB1', 'rs115400822'), ('CRB1', 'rs115649214'), ('CRB1', 'rs1160778866'), ('CRB1', 'rs116246250'), ('CRB1', 'rs116254396'), ('CRB1', 'rs116347915'), ('CRB1', 'rs116471343'), ('CRB1', 'rs1167867158'), ('CRB1', 'rs12042179'), ('CRB1', 'rs1204363918'), ('CRB1', 'rs1208641510'), ('CRB1', 'rs1222907981'), ('CRB1', 'rs1226422852'), ('CRB1', 'rs1231765331'), ('CRB1', 'rs1238001290'), ('CRB1', 'rs1240273159'), ('CRB1', 'rs1254393801'), ('CRB1', 'rs1266363944'), ('CRB1', 'rs1271816211'), ('CRB1', 'rs1281817527'), ('CRB1', 'rs1283508348'), ('CRB1', 'rs1294237377'), ('CRB1', 'rs1300735825'), ('CRB1', 'rs1324766724'), ('CRB1', 'rs1334956674'), ('CRB1', 'rs1337167'), ('CRB1', 'rs1343680080'), ('CRB1', 'rs1366609497'), ('CRB1', 'rs1371610654'), ('CRB1', 'rs137853136'), ('CRB1', 'rs137853138'), ('CRB1', 'rs138936375'), ('CRB1', 'rs139040133'), ('CRB1', 'rs139463596'), ('CRB1', 'rs140428156'), ('CRB1', 'rs140494140'), ('CRB1', 'rs140648074'), ('CRB1', 'rs1412048468'), ('CRB1', 'rs1413108078'), ('CRB1', 'rs1413323140'), ('CRB1', 'rs142090517'), ('CRB1', 'rs142224492'), ('CRB1', 'rs1426861310'), ('CRB1', 'rs1427090221'), ('CRB1', 'rs142857810'), ('CRB1', 'rs1429931885'), ('CRB1', 'rs143046320'), ('CRB1', 'rs1433518605'), ('CRB1', 'rs143511261'), ('CRB1', 'rs144011428'), ('CRB1', 'rs144029476'), ('CRB1', 'rs144436610'), ('CRB1', 'rs1449307743'), ('CRB1', 'rs1450290360'), ('CRB1', 'rs1450635782'), ('CRB1', 'rs1451348539'), ('CRB1', 'rs145141811'), ('CRB1', 'rs1452416023'), ('CRB1', 'rs1452661857'), ('CRB1', 'rs145282040'), ('CRB1', 'rs1452822430'), ('CRB1', 'rs145525029'), ('CRB1', 'rs1457623741'), ('CRB1', 'rs1457627160'), ('CRB1', 'rs146175509'), ('CRB1', 'rs147244321'), ('CRB1', 'rs147924782'), ('CRB1', 'rs147966959'), ('CRB1', 'rs1485086776'), ('CRB1', 'rs148551147'), ('CRB1', 'rs148865280'), ('CRB1', 'rs149685264'), ('CRB1', 'rs150314336'), ('CRB1', 'rs150412614'), ('CRB1', 'rs151092557'), ('CRB1', 'rs151104285'), ('CRB1', 'rs1553260314'), ('CRB1', 'rs1553260321'), ('CRB1', 'rs1553262957'), ('CRB1', 'rs1553263218'), ('CRB1', 'rs1558132026'), ('CRB1', 'rs1558132353'), ('CRB1', 'rs1558138741'), ('CRB1', 'rs1558138977'), ('CRB1', 'rs1571523693'), ('CRB1', 'rs1571523755'), ('CRB1', 'rs1571523807'), ('CRB1', 'rs1571524102'), ('CRB1', 'rs1571524269'), ('CRB1', 'rs1571525390'), ('CRB1', 'rs1571540037'), ('CRB1', 'rs1571540258'), ('CRB1', 'rs1571540576'), ('CRB1', 'rs1571544334'), ('CRB1', 'rs1571555801'), ('CRB1', 'rs1571556490'), ('CRB1', 'rs1571556837'), ('CRB1', 'rs1571557864'), ('CRB1', 'rs1571564812'), ('CRB1', 'rs1571572235'), ('CRB1', 'rs1571645424'), ('CRB1', 'rs1571645532'), ('CRB1', 'rs1571848659'), ('CRB1', 'rs1571848688'), ('CRB1', 'rs1571848744'), ('CRB1', 'rs1571848981'), ('CRB1', 'rs1571878231'), ('CRB1', 'rs1571878277'), ('CRB1', 'rs1571897069'), ('CRB1', 'rs1654712316'), ('CRB1', 'rs1654721399'), ('CRB1', 'rs1654722914'), ('CRB1', 'rs1654723466'), ('CRB1', 'rs1658648856'), ('CRB1', 'rs1658660736'), ('CRB1', 'rs1658660906'), ('CRB1', 'rs1658661237'), ('CRB1', 'rs1658661930'), ('CRB1', 'rs1658671611'), ('CRB1', 'rs1658673791'), ('CRB1', 'rs1658684590'), ('CRB1', 'rs1658688864'), ('CRB1', 'rs1658689096'), ('CRB1', 'rs1658691162'), ('CRB1', 'rs1658699227'), ('CRB1', 'rs1659642467'), ('CRB1', 'rs1659642763'), ('CRB1', 'rs1659645978'), ('CRB1', 'rs1659650891'), ('CRB1', 'rs1659651471'), ('CRB1', 'rs1659652337'), ('CRB1', 'rs1659656136'), ('CRB1', 'rs1660503192'), ('CRB1', 'rs1660512789'), ('CRB1', 'rs1660516364'), ('CRB1', 'rs1660517678'), ('CRB1', 'rs1660519681'), ('CRB1', 'rs1664289410'), ('CRB1', 'rs1664292210'), ('CRB1', 'rs1664299898'), ('CRB1', 'rs1664301074'), ('CRB1', 'rs1664303657'), ('CRB1', 'rs1664306632'), ('CRB1', 'rs1664317534'), ('CRB1', 'rs1664325377'), ('CRB1', 'rs1664329175'), ('CRB1', 'rs1664341626'), ('CRB1', 'rs1664351600'), ('CRB1', 'rs1664642051'), ('CRB1', 'rs1664649489'), ('CRB1', 'rs1664650245'), ('CRB1', 'rs1664651920'), ('CRB1', 'rs1664678030'), ('CRB1', 'rs1664679702'), ('CRB1', 'rs1664680830'), ('CRB1', 'rs1664775504'), ('CRB1', 'rs1664779239'), ('CRB1', 'rs1665046846'), ('CRB1', 'rs1665062132'), ('CRB1', 'rs1665063400'), ('CRB1', 'rs1665066272'), ('CRB1', 'rs1665074618'), ('CRB1', 'rs1665086143'), ('CRB1', 'rs1665102302'), ('CRB1', 'rs1665105838'), ('CRB1', 'rs1665116355'), ('CRB1', 'rs1665279435'), ('CRB1', 'rs1665279918'), ('CRB1', 'rs1665282478'), ('CRB1', 'rs1665481687'), ('CRB1', 'rs1665482895'), ('CRB1', 'rs1665487563'), ('CRB1', 'rs1667264651'), ('CRB1', 'rs1667269806'), ('CRB1', 'rs1667270315'), ('CRB1', 'rs187937543'), ('CRB1', 'rs190037839'), ('CRB1', 'rs190166697'), ('CRB1', 'rs192819758'), ('CRB1', 'rs199808176'), ('CRB1', 'rs200217112'), ('CRB1', 'rs200379694'), ('CRB1', 'rs200469148'), ('CRB1', 'rs200573274'), ('CRB1', 'rs201349525'), ('CRB1', 'rs201609001'), ('CRB1', 'rs201700675'), ('CRB1', 'rs201893755'), ('CRB1', 'rs201949837'), ('CRB1', 'rs267598278'), ('CRB1', 'rs281865174'), ('CRB1', 'rs281865175'), ('CRB1', 'rs34813822'), ('CRB1', 'rs35193230'), ('CRB1', 'rs368816923'), ('CRB1', 'rs369184026'), ('CRB1', 'rs369775002'), ('CRB1', 'rs370907719'), ('CRB1', 'rs371089348'), ('CRB1', 'rs372778560'), ('CRB1', 'rs372844443'), ('CRB1', 'rs373229699'), ('CRB1', 'rs374426440'), ('CRB1', 'rs374786358'), ('CRB1', 'rs375141011'), ('CRB1', 'rs375590765'), ('CRB1', 'rs376105354'), ('CRB1', 'rs3902057'), ('CRB1', 'rs398124615'), ('CRB1', 'rs41302107'), ('CRB1', 'rs530046423'), ('CRB1', 'rs533227950'), ('CRB1', 'rs534108312'), ('CRB1', 'rs535494663'), ('CRB1', 'rs544047392'), ('CRB1', 'rs550852869'), ('CRB1', 'rs557111131'), ('CRB1', 'rs557653092'), ('CRB1', 'rs557930078'), ('CRB1', 'rs562386611'), ('CRB1', 'rs564341986'), ('CRB1', 'rs564754426'), ('CRB1', 'rs568010290'), ('CRB1', 'rs575882211'), ('CRB1', 'rs576678571'), ('CRB1', 'rs59691602'), ('CRB1', 'rs62635048'), ('CRB1', 'rs62635649'), ('CRB1', 'rs62635653'), ('CRB1', 'rs62635655'), ('CRB1', 'rs62635656'), ('CRB1', 'rs62635659'), ('CRB1', 'rs62636260'), ('CRB1', 'rs62636262'), ('CRB1', 'rs62636263'), ('CRB1', 'rs62636264'), ('CRB1', 'rs62636266'), ('CRB1', 'rs62636267'), ('CRB1', 'rs62636271'), ('CRB1', 'rs62636273'), ('CRB1', 'rs62636275'), ('CRB1', 'rs62636276'), ('CRB1', 'rs62636281'), ('CRB1', 'rs62636282'), ('CRB1', 'rs62636283'), ('CRB1', 'rs62636284'), ('CRB1', 'rs62636285'), ('CRB1', 'rs62636286'), ('CRB1', 'rs62636287'), ('CRB1', 'rs62636290'), ('CRB1', 'rs62636291'), ('CRB1', 'rs62645745'), ('CRB1', 'rs62645747'), ('CRB1', 'rs62645749'), ('CRB1', 'rs62645750'), ('CRB1', 'rs62645754'), ('CRB1', 'rs62645757'), ('CRB1', 'rs727503889'), ('CRB1', 'rs73071678'), ('CRB1', 'rs745348555'), ('CRB1', 'rs745422941'), ('CRB1', 'rs745464770'), ('CRB1', 'rs746307301'), ('CRB1', 'rs746774206'), ('CRB1', 'rs747349828'), ('CRB1', 'rs748175297'), ('CRB1', 'rs749112809'), ('CRB1', 'rs749366098'), ('CRB1', 'rs749411741'), ('CRB1', 'rs750442312'), ('CRB1', 'rs750573216'), ('CRB1', 'rs751018219'), ('CRB1', 'rs751691851'), ('CRB1', 'rs752212470'), ('CRB1', 'rs752329622'), ('CRB1', 'rs752559648'), ('CRB1', 'rs753097155'), ('CRB1', 'rs753107217'), ('CRB1', 'rs753898127'), ('CRB1', 'rs754054234'), ('CRB1', 'rs754575460'), ('CRB1', 'rs754862028'), ('CRB1', 'rs755611610'), ('CRB1', 'rs756400739'), ('CRB1', 'rs75691013'), ('CRB1', 'rs757974429'), ('CRB1', 'rs759022743'), ('CRB1', 'rs760100325'), ('CRB1', 'rs760287363'), ('CRB1', 'rs760544654'), ('CRB1', 'rs760840456'), ('CRB1', 'rs761872993'), ('CRB1', 'rs762613347'), ('CRB1', 'rs762835866'), ('CRB1', 'rs763011436'), ('CRB1', 'rs763111500'), ('CRB1', 'rs763122264'), ('CRB1', 'rs763324776'), ('CRB1', 'rs763841981'), ('CRB1', 'rs763908215'), ('CRB1', 'rs764256655'), ('CRB1', 'rs764581378'), ('CRB1', 'rs764990895'), ('CRB1', 'rs765228022'), ('CRB1', 'rs765676754'), ('CRB1', 'rs765740058'), ('CRB1', 'rs766850702'), ('CRB1', 'rs767648174'), ('CRB1', 'rs767706271'), ('CRB1', 'rs767723282'), ('CRB1', 'rs767920858'), ('CRB1', 'rs768488282'), ('CRB1', 'rs768713412'), ('CRB1', 'rs768905244'), ('CRB1', 'rs770919155'), ('CRB1', 'rs770973303'), ('CRB1', 'rs771257822'), ('CRB1', 'rs771264436'), ('CRB1', 'rs771549675'), ('CRB1', 'rs772386716'), ('CRB1', 'rs772386967'), ('CRB1', 'rs773386179'), ('CRB1', 'rs773457531'), ('CRB1', 'rs773815247'), ('CRB1', 'rs773844151'), ('CRB1', 'rs773914330'), ('CRB1', 'rs774597710'), ('CRB1', 'rs776191501'), ('CRB1', 'rs776591659'), ('CRB1', 'rs77713666'), ('CRB1', 'rs777528044'), ('CRB1', 'rs778627080'), ('CRB1', 'rs778684885'), ('CRB1', 'rs778731851'), ('CRB1', 'rs779253997'), ('CRB1', 'rs779451259'), ('CRB1', 'rs780576185'), ('CRB1', 'rs780580887'), ('CRB1', 'rs780654592'), ('CRB1', 'rs780682072'), ('CRB1', 'rs781176401'), ('CRB1', 'rs781705903'), ('CRB1', 'rs794727317'), ('CRB1', 'rs863224862'), ('CRB1', 'rs866822473'), ('CRB1', 'rs878853364'), ('CRB1', 'rs878853368'), ('CRB1', 'rs878853371'), ('CRB1', 'rs886043311'), ('CRB1', 'rs886043587'), ('CRB1', 'rs886045782'), ('CRB1', 'rs886045783'), ('CRB1', 'rs886045784'), ('CRB1', 'rs886045785'), ('CRB1', 'rs886045786'), ('CRB1', 'rs886045787'), ('CRB1', 'rs886045789'), ('CRB1', 'rs896160584'), ('CRB1', 'rs905306614'), ('CRB1', 'rs910299744'), ('CRB1', 'rs911156007'), ('CRB1', 'rs930465675'), ('CRB1', 'rs937310739'), ('CRB1', 'rs938864433'), ('CRB1', 'rs965921500'), ('CRB1', 'rs978649523'), ('CRB1', 'rs985484481'), ('CRB1', 'rs992770731'), ('EYS', 'rs1002095739'), ('EYS', 'rs1009558644'), ('EYS', 'rs1010982936'), ('EYS', 'rs1011193191'), ('EYS', 'rs1011260787'), ('EYS', 'rs1012336027'), ('EYS', 'rs1017192510'), ('EYS', 'rs1030671986'), ('EYS', 'rs1036723042'), ('EYS', 'rs1037212478'), ('EYS', 'rs1038300996'), ('EYS', 'rs1039415909'), ('EYS', 'rs1050742628'), ('EYS', 'rs1051101987'), ('EYS', 'rs1051421896'), ('EYS', 'rs1055095941'), ('EYS', 'rs1064796020'), ('EYS', 'rs1064796021'), ('EYS', 'rs1064797324'), ('EYS', 'rs111746102'), ('EYS', 'rs111947397'), ('EYS', 'rs112464110'), ('EYS', 'rs112495229'), ('EYS', 'rs112609906'), ('EYS', 'rs114282214'), ('EYS', 'rs114512007'), ('EYS', 'rs115058877'), ('EYS', 'rs115066356'), ('EYS', 'rs1161453292'), ('EYS', 'rs1163522025'), ('EYS', 'rs1165454778'), ('EYS', 'rs116561042'), ('EYS', 'rs1166245419'), ('EYS', 'rs1167742176'), ('EYS', 'rs1168129071'), ('EYS', 'rs1175129177'), ('EYS', 'rs1185867411'), ('EYS', 'rs1186427936'), ('EYS', 'rs1190932109'), ('EYS', 'rs1193588140'), ('EYS', 'rs1193854376'), ('EYS', 'rs1195516155'), ('EYS', 'rs1196390028'), ('EYS', 'rs1197105310'), ('EYS', 'rs1197940044'), ('EYS', 'rs1201593554'), ('EYS', 'rs1203358626'), ('EYS', 'rs1204307982'), ('EYS', 'rs1208734040'), ('EYS', 'rs1216993077'), ('EYS', 'rs12193967'), ('EYS', 'rs1223693086'), ('EYS', 'rs1224551754'), ('EYS', 'rs1225304963'), ('EYS', 'rs1234060098'), ('EYS', 'rs1238692406'), ('EYS', 'rs1241787129'), ('EYS', 'rs1245121527'), ('EYS', 'rs1248002900'), ('EYS', 'rs1248199893'), ('EYS', 'rs1248778370'), ('EYS', 'rs1250317776'), ('EYS', 'rs1253820214'), ('EYS', 'rs1258171232'), ('EYS', 'rs1258209665'), ('EYS', 'rs1260633321'), ('EYS', 'rs12662610'), ('EYS', 'rs12663619'), ('EYS', 'rs12663622'), ('EYS', 'rs12663916'), ('EYS', 'rs1267480820'), ('EYS', 'rs1269786039'), ('EYS', 'rs1274107268'), ('EYS', 'rs1275377315'), ('EYS', 'rs1278246029'), ('EYS', 'rs1285964857'), ('EYS', 'rs1287889008'), ('EYS', 'rs1288767318'), ('EYS', 'rs1296130120'), ('EYS', 'rs1297093544'), ('EYS', 'rs1300237940'), ('EYS', 'rs1300490966'), ('EYS', 'rs1305702728'), ('EYS', 'rs1306301546'), ('EYS', 'rs1308471912'), ('EYS', 'rs1312195779'), ('EYS', 'rs1315175190'), ('EYS', 'rs1318739667'), ('EYS', 'rs1326635278'), ('EYS', 'rs1326644818'), ('EYS', 'rs1329809440'), ('EYS', 'rs1335320588'), ('EYS', 'rs1345091519'), ('EYS', 'rs1347071957'), ('EYS', 'rs1349089552'), ('EYS', 'rs1353073807'), ('EYS', 'rs1372426303'), ('EYS', 'rs1372494388'), ('EYS', 'rs1376017497'), ('EYS', 'rs1377722024'), ('EYS', 'rs137853189'), ('EYS', 'rs137853190'), ('EYS', 'rs1379087184'), ('EYS', 'rs137924872'), ('EYS', 'rs138123230'), ('EYS', 'rs138255012'), ('EYS', 'rs1389794536'), ('EYS', 'rs139056492'), ('EYS', 'rs1390616909'), ('EYS', 'rs1391928253'), ('EYS', 'rs139517572'), ('EYS', 'rs139822086'), ('EYS', 'rs139944387'), ('EYS', 'rs1402137490'), ('EYS', 'rs1404137865'), ('EYS', 'rs140506043'), ('EYS', 'rs140594243'), ('EYS', 'rs1407301072'), ('EYS', 'rs1409480033'), ('EYS', 'rs1409801782'), ('EYS', 'rs1412311460'), ('EYS', 'rs141603172'), ('EYS', 'rs1417899816'), ('EYS', 'rs1418033120'), ('EYS', 'rs142178909'), ('EYS', 'rs142187896'), ('EYS', 'rs1423659317'), ('EYS', 'rs142450703'), ('EYS', 'rs1427770112'), ('EYS', 'rs1432152673'), ('EYS', 'rs143327210'), ('EYS', 'rs143994166'), ('EYS', 'rs144074328'), ('EYS', 'rs144282503'), ('EYS', 'rs144371265'), ('EYS', 'rs144430026'), ('EYS', 'rs144513453'), ('EYS', 'rs144694451'), ('EYS', 'rs144935927'), ('EYS', 'rs145102275'), ('EYS', 'rs145184183'), ('EYS', 'rs145321084'), ('EYS', 'rs145581501'), ('EYS', 'rs1455826633'), ('EYS', 'rs145623359'), ('EYS', 'rs1459583624'), ('EYS', 'rs1459655912'), ('EYS', 'rs146413074'), ('EYS', 'rs1465801209'), ('EYS', 'rs1468020897'), ('EYS', 'rs1471424153'), ('EYS', 'rs147210136'), ('EYS', 'rs147641443'), ('EYS', 'rs1477495174'), ('EYS', 'rs1477705832'), ('EYS', 'rs148019592'), ('EYS', 'rs1481056736'), ('EYS', 'rs1481779086'), ('EYS', 'rs148411571'), ('EYS', 'rs1488052513'), ('EYS', 'rs1489559245'), ('EYS', 'rs1490023696'), ('EYS', 'rs1490127'), ('EYS', 'rs149823162'), ('EYS', 'rs150140204'), ('EYS', 'rs150502410'), ('EYS', 'rs150951106'), ('EYS', 'rs151229098'), ('EYS', 'rs1554163919'), ('EYS', 'rs1554163939'), ('EYS', 'rs1554163965'), ('EYS', 'rs1554163993'), ('EYS', 'rs1554171033'), ('EYS', 'rs1554202833'), ('EYS', 'rs1554207076'), ('EYS', 'rs1554217626'), ('EYS', 'rs1554220416'), ('EYS', 'rs1554220492'), ('EYS', 'rs1561993477'), ('EYS', 'rs1562079278'), ('EYS', 'rs1562079314'), ('EYS', 'rs1562094391'), ('EYS', 'rs1562109990'), ('EYS', 'rs1562140604'), ('EYS', 'rs1562140876'), ('EYS', 'rs1562154478'), ('EYS', 'rs1562220891'), ('EYS', 'rs1562263385'), ('EYS', 'rs1582079626'), ('EYS', 'rs1582139184'), ('EYS', 'rs1582139308'), ('EYS', 'rs1582139965'), ('EYS', 'rs1582140331'), ('EYS', 'rs1582146096'), ('EYS', 'rs1582176424'), ('EYS', 'rs1582221424'), ('EYS', 'rs1582249186'), ('EYS', 'rs1582376398'), ('EYS', 'rs1582376609'), ('EYS', 'rs1582928662'), ('EYS', 'rs1582929649'), ('EYS', 'rs1582929801'), ('EYS', 'rs1582930118'), ('EYS', 'rs1582932583'), ('EYS', 'rs1583260302'), ('EYS', 'rs1583277585'), ('EYS', 'rs1583442540'), ('EYS', 'rs16895517'), ('EYS', 'rs16895519'), ('EYS', 'rs17403955'), ('EYS', 'rs17404123'), ('EYS', 'rs17411795'), ('EYS', 'rs1764663420'), ('EYS', 'rs1764939836'), ('EYS', 'rs1766003671'), ('EYS', 'rs1766186895'), ('EYS', 'rs1766196909'), ('EYS', 'rs1766217655'), ('EYS', 'rs1766226162'), ('EYS', 'rs1766367970'), ('EYS', 'rs1766380689'), ('EYS', 'rs1766395456'), ('EYS', 'rs1766405253'), ('EYS', 'rs1766425037'), ('EYS', 'rs1766677062'), ('EYS', 'rs1766684069'), ('EYS', 'rs1767253468'), ('EYS', 'rs1767268298'), ('EYS', 'rs1767600988'), ('EYS', 'rs1767685290'), ('EYS', 'rs1767966521'), ('EYS', 'rs1768029318'), ('EYS', 'rs1768034633'), ('EYS', 'rs1768037062'), ('EYS', 'rs1768037499'), ('EYS', 'rs1768038999'), ('EYS', 'rs1768312466'), ('EYS', 'rs1768361133'), ('EYS', 'rs1768370055'), ('EYS', 'rs1768622052'), ('EYS', 'rs1768623493'), ('EYS', 'rs1768627778'), ('EYS', 'rs1768652347'), ('EYS', 'rs1768658375'), ('EYS', 'rs1769469813'), ('EYS', 'rs1769471082'), ('EYS', 'rs1769478067'), ('EYS', 'rs1769479599'), ('EYS', 'rs1769668162'), ('EYS', 'rs1769934918'), ('EYS', 'rs1769936722'), ('EYS', 'rs1770414327'), ('EYS', 'rs1771368413'), ('EYS', 'rs1771988273'), ('EYS', 'rs1772614934'), ('EYS', 'rs1772621012'), ('EYS', 'rs1774743807'), ('EYS', 'rs1774852599'), ('EYS', 'rs181146743'), ('EYS', 'rs182151153'), ('EYS', 'rs182322608'), ('EYS', 'rs182780299'), ('EYS', 'rs183144150'), ('EYS', 'rs183589498'), ('EYS', 'rs183814213'), ('EYS', 'rs184368442'), ('EYS', 'rs184448644'), ('EYS', 'rs184722374'), ('EYS', 'rs186499459'), ('EYS', 'rs187604073'), ('EYS', 'rs188011013'), ('EYS', 'rs188093810'), ('EYS', 'rs190009374'), ('EYS', 'rs191846522'), ('EYS', 'rs192059823'), ('EYS', 'rs193035948'), ('EYS', 'rs193261187'), ('EYS', 'rs1936439'), ('EYS', 'rs199517256'), ('EYS', 'rs199689193'), ('EYS', 'rs199944222'), ('EYS', 'rs200318120'), ('EYS', 'rs200374024'), ('EYS', 'rs200387978'), ('EYS', 'rs200935518'), ('EYS', 'rs201004766'), ('EYS', 'rs201059400'), ('EYS', 'rs201304559'), ('EYS', 'rs201331309'), ('EYS', 'rs201333192'), ('EYS', 'rs201580493'), ('EYS', 'rs201652272'), ('EYS', 'rs201690244'), ('EYS', 'rs201819948'), ('EYS', 'rs201823777'), ('EYS', 'rs201916371'), ('EYS', 'rs202130794'), ('EYS', 'rs35045551'), ('EYS', 'rs35395170'), ('EYS', 'rs367546131'), ('EYS', 'rs367857088'), ('EYS', 'rs367977860'), ('EYS', 'rs368097230'), ('EYS', 'rs368159852'), ('EYS', 'rs368458853'), ('EYS', 'rs368698537'), ('EYS', 'rs368790430'), ('EYS', 'rs368798160'), ('EYS', 'rs368856942'), ('EYS', 'rs368932132'), ('EYS', 'rs369121423'), ('EYS', 'rs369191457'), ('EYS', 'rs369266984'), ('EYS', 'rs369437226'), ('EYS', 'rs369966951'), ('EYS', 'rs370140172'), ('EYS', 'rs370950723'), ('EYS', 'rs370988507'), ('EYS', 'rs371032798'), ('EYS', 'rs371491059'), ('EYS', 'rs371505812'), ('EYS', 'rs371607669'), ('EYS', 'rs372354156'), ('EYS', 'rs372512515'), ('EYS', 'rs373183802'), ('EYS', 'rs373197894'), ('EYS', 'rs373343831'), ('EYS', 'rs373441420'), ('EYS', 'rs373742788'), ('EYS', 'rs374161234'), ('EYS', 'rs374200609'), ('EYS', 'rs374204063'), ('EYS', 'rs374409854'), ('EYS', 'rs374714909'), ('EYS', 'rs374941270'), ('EYS', 'rs375850148'), ('EYS', 'rs376807770'), ('EYS', 'rs377090818'), ('EYS', 'rs398123574'), ('EYS', 'rs398123576'), ('EYS', 'rs45541238'), ('EYS', 'rs45628235'), ('EYS', 'rs4710457'), ('EYS', 'rs527812465'), ('EYS', 'rs528387472'), ('EYS', 'rs528733427'), ('EYS', 'rs528824271'), ('EYS', 'rs529055258'), ('EYS', 'rs530118054'), ('EYS', 'rs530200433'), ('EYS', 'rs531588707'), ('EYS', 'rs531860176'), ('EYS', 'rs532797776'), ('EYS', 'rs533075374'), ('EYS', 'rs535282640'), ('EYS', 'rs536788112'), ('EYS', 'rs538242132'), ('EYS', 'rs539437238'), ('EYS', 'rs539477235'), ('EYS', 'rs539577250'), ('EYS', 'rs540611114'), ('EYS', 'rs541973291'), ('EYS', 'rs542339299'), ('EYS', 'rs545408886'), ('EYS', 'rs548565748'), ('EYS', 'rs549456693'), ('EYS', 'rs551500915'), ('EYS', 'rs553600976'), ('EYS', 'rs553772732'), ('EYS', 'rs555692190'), ('EYS', 'rs556989074'), ('EYS', 'rs557020239'), ('EYS', 'rs557152369'), ('EYS', 'rs557892188'), ('EYS', 'rs559078881'), ('EYS', 'rs559824825'), ('EYS', 'rs561830314'), ('EYS', 'rs564020009'), ('EYS', 'rs564315274'), ('EYS', 'rs565046666'), ('EYS', 'rs565864295'), ('EYS', 'rs566440637'), ('EYS', 'rs566843175'), ('EYS', 'rs566917467'), ('EYS', 'rs569134881'), ('EYS', 'rs569561277'), ('EYS', 'rs570020451'), ('EYS', 'rs572189652'), ('EYS', 'rs572403267'), ('EYS', 'rs572836860'), ('EYS', 'rs57312007'), ('EYS', 'rs574948016'), ('EYS', 'rs575406480'), ('EYS', 'rs577000027'), ('EYS', 'rs61753610'), ('EYS', 'rs61753611'), ('EYS', 'rs61754905'), ('EYS', 'rs62415825'), ('EYS', 'rs62415826'), ('EYS', 'rs62415827'), ('EYS', 'rs62415828'), ('EYS', 'rs624851'), ('EYS', 'rs66462731'), ('EYS', 'rs74419361'), ('EYS', 'rs745859722'), ('EYS', 'rs745961740'), ('EYS', 'rs746039939'), ('EYS', 'rs74636274'), ('EYS', 'rs746509889'), ('EYS', 'rs747069281'), ('EYS', 'rs747666847'), ('EYS', 'rs747911999'), ('EYS', 'rs747914953'), ('EYS', 'rs747921119'), ('EYS', 'rs74848648'), ('EYS', 'rs748838955'), ('EYS', 'rs748931820'), ('EYS', 'rs748977292'), ('EYS', 'rs749101387'), ('EYS', 'rs749103801'), ('EYS', 'rs749410700'), ('EYS', 'rs750011709'), ('EYS', 'rs750613634'), ('EYS', 'rs750840208'), ('EYS', 'rs750904267'), ('EYS', 'rs751096016'), ('EYS', 'rs751128329'), ('EYS', 'rs751629543'), ('EYS', 'rs751705317'), ('EYS', 'rs752557263'), ('EYS', 'rs752683070'), ('EYS', 'rs752930400'), ('EYS', 'rs753945993'), ('EYS', 'rs754069174'), ('EYS', 'rs755010017'), ('EYS', 'rs755023434'), ('EYS', 'rs755879622'), ('EYS', 'rs756068592'), ('EYS', 'rs756110037'), ('EYS', 'rs75634595'), ('EYS', 'rs758109813'), ('EYS', 'rs75831552'), ('EYS', 'rs758899480'), ('EYS', 'rs758943572'), ('EYS', 'rs759027016'), ('EYS', 'rs759172997'), ('EYS', 'rs759642068'), ('EYS', 'rs761342525'), ('EYS', 'rs761721655'), ('EYS', 'rs761760327'), ('EYS', 'rs761797334'), ('EYS', 'rs761809527'), ('EYS', 'rs762212630'), ('EYS', 'rs763028732'), ('EYS', 'rs763158109'), ('EYS', 'rs763331925'), ('EYS', 'rs764163418'), ('EYS', 'rs764362221'), ('EYS', 'rs765407986'), ('EYS', 'rs765763663'), ('EYS', 'rs765829827'), ('EYS', 'rs765911767'), ('EYS', 'rs766087392'), ('EYS', 'rs766153322'), ('EYS', 'rs766515998'), ('EYS', 'rs767517924'), ('EYS', 'rs76754818'), ('EYS', 'rs767752603'), ('EYS', 'rs767955491'), ('EYS', 'rs768229148'), ('EYS', 'rs768837125'), ('EYS', 'rs768964978'), ('EYS', 'rs769167992'), ('EYS', 'rs769824975'), ('EYS', 'rs769923713'), ('EYS', 'rs77020971'), ('EYS', 'rs770840726'), ('EYS', 'rs771640639'), ('EYS', 'rs771768413'), ('EYS', 'rs772145998'), ('EYS', 'rs772339340'), ('EYS', 'rs772523953'), ('EYS', 'rs772707303'), ('EYS', 'rs772888249'), ('EYS', 'rs773046364'), ('EYS', 'rs773704807'), ('EYS', 'rs773906269'), ('EYS', 'rs773926989'), ('EYS', 'rs774179534'), ('EYS', 'rs774918307'), ('EYS', 'rs775080539'), ('EYS', 'rs775270768'), ('EYS', 'rs775400880'), ('EYS', 'rs776055954'), ('EYS', 'rs776193099'), ('EYS', 'rs776204925'), ('EYS', 'rs776526721'), ('EYS', 'rs776564041'), ('EYS', 'rs776654329'), ('EYS', 'rs776743787'), ('EYS', 'rs777482895'), ('EYS', 'rs778030177'), ('EYS', 'rs778077385'), ('EYS', 'rs778646190'), ('EYS', 'rs778752557'), ('EYS', 'rs779269543'), ('EYS', 'rs779372264'), ('EYS', 'rs780180886'), ('EYS', 'rs780433094'), ('EYS', 'rs780566602'), ('EYS', 'rs780632755'), ('EYS', 'rs78079047'), ('EYS', 'rs781222768'), ('EYS', 'rs781359405'), ('EYS', 'rs78511049'), ('EYS', 'rs79036642'), ('EYS', 'rs794727120'), ('EYS', 'rs794727412'), ('EYS', 'rs797045089'), ('EYS', 'rs80095433'), ('EYS', 'rs867380219'), ('EYS', 'rs867410198'), ('EYS', 'rs868706829'), ('EYS', 'rs869312188'), ('EYS', 'rs878853253'), ('EYS', 'rs878853349'), ('EYS', 'rs886042613'), ('EYS', 'rs886044149'), ('EYS', 'rs886061664'), ('EYS', 'rs886061665'), ('EYS', 'rs886061666'), ('EYS', 'rs886061667'), ('EYS', 'rs886061668'), ('EYS', 'rs886061669'), ('EYS', 'rs886061670'), ('EYS', 'rs886061671'), ('EYS', 'rs886061672'), ('EYS', 'rs886061673'), ('EYS', 'rs886061674'), ('EYS', 'rs886061675'), ('EYS', 'rs886061676'), ('EYS', 'rs886061677'), ('EYS', 'rs886061678'), ('EYS', 'rs886061679'), ('EYS', 'rs886061680'), ('EYS', 'rs886061681'), ('EYS', 'rs886061682'), ('EYS', 'rs886061683'), ('EYS', 'rs886061684'), ('EYS', 'rs886061685'), ('EYS', 'rs886061686'), ('EYS', 'rs886061687'), ('EYS', 'rs886061688'), ('EYS', 'rs888286822'), ('EYS', 'rs892657143'), ('EYS', 'rs893275648'), ('EYS', 'rs893294562'), ('EYS', 'rs898622662'), ('EYS', 'rs902462590'), ('EYS', 'rs909730457'), ('EYS', 'rs909973943'), ('EYS', 'rs913116063'), ('EYS', 'rs913465684'), ('EYS', 'rs915505702'), ('EYS', 'rs919157306'), ('EYS', 'rs921629471'), ('EYS', 'rs927928681'), ('EYS', 'rs928803207'), ('EYS', 'rs9294631'), ('EYS', 'rs9342464'), ('EYS', 'rs934395477'), ('EYS', 'rs9345601'), ('EYS', 'rs9353806'), ('EYS', 'rs935531910'), ('EYS', 'rs935618633'), ('EYS', 'rs937362206'), ('EYS', 'rs940065327'), ('EYS', 'rs940468386'), ('EYS', 'rs9445051'), ('EYS', 'rs9453148'), ('EYS', 'rs946318214'), ('EYS', 'rs947209456'), ('EYS', 'rs948998853'), ('EYS', 'rs953147842'), ('EYS', 'rs955372590'), ('EYS', 'rs962496239'), ('EYS', 'rs968087660'), ('EYS', 'rs969468917'), ('EYS', 'rs971882330'), ('EYS', 'rs974110'), ('EYS', 'rs976010036'), ('EYS', 'rs979156982'), ('EYS', 'rs982064061'), ('EYS', 'rs983603381'), ('EYS', 'rs983691310'), ('EYS', 'rs985211023'), ('EYS', 'rs986462667'), ('EYS', 'rs988163418'), ('EYS', 'rs989589885'), ('EYS', 'rs990350691'), ('EYS', 'rs992864714'), ('EYS', 'rs995707027'), ('EYS', 'rs996239133'), ('EYS', 'rs999213534'), ('FAM161A', 'rs1015093278'), ('FAM161A', 'rs1017182965'), ('FAM161A', 'rs11125895'), ('FAM161A', 'rs1166920376'), ('FAM161A', 'rs1184952883'), ('FAM161A', 'rs1234376053'), ('FAM161A', 'rs1236579870'), ('FAM161A', 'rs1290409340'), ('FAM161A', 'rs1316281505'), ('FAM161A', 'rs1382874045'), ('FAM161A', 'rs138464813'), ('FAM161A', 'rs1386308138'), ('FAM161A', 'rs139266382'), ('FAM161A', 'rs140622968'), ('FAM161A', 'rs143622468'), ('FAM161A', 'rs144455077'), ('FAM161A', 'rs145199539'), ('FAM161A', 'rs148352743'), ('FAM161A', 'rs149314387'), ('FAM161A', 'rs1553354522'), ('FAM161A', 'rs1558483269'), ('FAM161A', 'rs1572875669'), ('FAM161A', 'rs1572879569'), ('FAM161A', 'rs1672343350'), ('FAM161A', 'rs1672373216'), ('FAM161A', 'rs1672859918'), ('FAM161A', 'rs1672974919'), ('FAM161A', 'rs1673585446'), ('FAM161A', 'rs1673593434'), ('FAM161A', 'rs17513666'), ('FAM161A', 'rs17513722'), ('FAM161A', 'rs181814580'), ('FAM161A', 'rs183615774'), ('FAM161A', 'rs184556352'), ('FAM161A', 'rs187695569'), ('FAM161A', 'rs1881616'), ('FAM161A', 'rs188276373'), ('FAM161A', 'rs188862164'), ('FAM161A', 'rs189711603'), ('FAM161A', 'rs191862300'), ('FAM161A', 'rs191936453'), ('FAM161A', 'rs192680593'), ('FAM161A', 'rs192864749'), ('FAM161A', 'rs199759978'), ('FAM161A', 'rs200160715'), ('FAM161A', 'rs200813667'), ('FAM161A', 'rs201052209'), ('FAM161A', 'rs201088869'), ('FAM161A', 'rs201315315'), ('FAM161A', 'rs201362403'), ('FAM161A', 'rs201467049'), ('FAM161A', 'rs201998260'), ('FAM161A', 'rs202022070'), ('FAM161A', 'rs267606793'), ('FAM161A', 'rs267606794'), ('FAM161A', 'rs367777806'), ('FAM161A', 'rs368402244'), ('FAM161A', 'rs368458156'), ('FAM161A', 'rs369115510'), ('FAM161A', 'rs369633003'), ('FAM161A', 'rs370603613'), ('FAM161A', 'rs372038495'), ('FAM161A', 'rs372121322'), ('FAM161A', 'rs372371486'), ('FAM161A', 'rs372597586'), ('FAM161A', 'rs373374401'), ('FAM161A', 'rs3736598'), ('FAM161A', 'rs374748539'), ('FAM161A', 'rs374779101'), ('FAM161A', 'rs375048963'), ('FAM161A', 'rs377016856'), ('FAM161A', 'rs377666612'), ('FAM161A', 'rs4270331'), ('FAM161A', 'rs4672457'), ('FAM161A', 'rs528451151'), ('FAM161A', 'rs529941143'), ('FAM161A', 'rs530372842'), ('FAM161A', 'rs531265943'), ('FAM161A', 'rs531709417'), ('FAM161A', 'rs532671656'), ('FAM161A', 'rs535265888'), ('FAM161A', 'rs541819550'), ('FAM161A', 'rs544107644'), ('FAM161A', 'rs545909945'), ('FAM161A', 'rs549784796'), ('FAM161A', 'rs550422472'), ('FAM161A', 'rs553732379'), ('FAM161A', 'rs554664966'), ('FAM161A', 'rs558080743'), ('FAM161A', 'rs558087162'), ('FAM161A', 'rs558710194'), ('FAM161A', 'rs560037933'), ('FAM161A', 'rs561697683'), ('FAM161A', 'rs569307291'), ('FAM161A', 'rs576715893'), ('FAM161A', 'rs61743113'), ('FAM161A', 'rs62148138'), ('FAM161A', 'rs6733774'), ('FAM161A', 'rs6748320'), ('FAM161A', 'rs727503924'), ('FAM161A', 'rs745524377'), ('FAM161A', 'rs746372822'), ('FAM161A', 'rs748095219'), ('FAM161A', 'rs748847284'), ('FAM161A', 'rs750644248'), ('FAM161A', 'rs750749446'), ('FAM161A', 'rs752075492'), ('FAM161A', 'rs752470299'), ('FAM161A', 'rs752639878'), ('FAM161A', 'rs755697413'), ('FAM161A', 'rs7563900'), ('FAM161A', 'rs756780634'), ('FAM161A', 'rs757443871'), ('FAM161A', 'rs758153602'), ('FAM161A', 'rs758751186'), ('FAM161A', 'rs759263986'), ('FAM161A', 'rs760376720'), ('FAM161A', 'rs76110744'), ('FAM161A', 'rs76112350'), ('FAM161A', 'rs761440783'), ('FAM161A', 'rs76144251'), ('FAM161A', 'rs762087385'), ('FAM161A', 'rs763593903'), ('FAM161A', 'rs763794474'), ('FAM161A', 'rs765002648'), ('FAM161A', 'rs765343041'), ('FAM161A', 'rs767214705'), ('FAM161A', 'rs767300885'), ('FAM161A', 'rs768632779'), ('FAM161A', 'rs768878474'), ('FAM161A', 'rs769306395'), ('FAM161A', 'rs769359884'), ('FAM161A', 'rs770515598'), ('FAM161A', 'rs773858764'), ('FAM161A', 'rs773989386'), ('FAM161A', 'rs77562614'), ('FAM161A', 'rs775782170'), ('FAM161A', 'rs776173729'), ('FAM161A', 'rs777319845'), ('FAM161A', 'rs777678039'), ('FAM161A', 'rs780565318'), ('FAM161A', 'rs78512710'), ('FAM161A', 'rs866844878'), ('FAM161A', 'rs867264184'), ('FAM161A', 'rs868226745'), ('FAM161A', 'rs886056213'), ('FAM161A', 'rs886056214'), ('FAM161A', 'rs886056215'), ('FAM161A', 'rs886056217'), ('FAM161A', 'rs886056218'), ('FAM161A', 'rs897022105'), ('FAM161A', 'rs933044250'), ('FAM161A', 'rs973178862'), ('IFT172', 'rs1002834084'), ('IFT172', 'rs1007588478'), ('IFT172', 'rs1011923461'), ('IFT172', 'rs1012597627'), ('IFT172', 'rs1013134780'), ('IFT172', 'rs1036729851'), ('IFT172', 'rs1038040281'), ('IFT172', 'rs1042644207'), ('IFT172', 'rs114235369'), ('IFT172', 'rs115716101'), ('IFT172', 'rs1158499870'), ('IFT172', 'rs1176061294'), ('IFT172', 'rs1235295289'), ('IFT172', 'rs1250676888'), ('IFT172', 'rs1251466028'), ('IFT172', 'rs1279126964'), ('IFT172', 'rs1282056614'), ('IFT172', 'rs1350745027'), ('IFT172', 'rs1356192791'), ('IFT172', 'rs1357445568'), ('IFT172', 'rs1366937730'), ('IFT172', 'rs137868356'), ('IFT172', 'rs137906877'), ('IFT172', 'rs138003766'), ('IFT172', 'rs138511988'), ('IFT172', 'rs1387032631'), ('IFT172', 'rs138730915'), ('IFT172', 'rs139021548'), ('IFT172', 'rs139223261'), ('IFT172', 'rs139229844'), ('IFT172', 'rs139348179'), ('IFT172', 'rs139560074'), ('IFT172', 'rs1400020833'), ('IFT172', 'rs1401986067'), ('IFT172', 'rs1403737174'), ('IFT172', 'rs140506322'), ('IFT172', 'rs1406584809'), ('IFT172', 'rs141043554'), ('IFT172', 'rs141098495'), ('IFT172', 'rs141440865'), ('IFT172', 'rs141970363'), ('IFT172', 'rs142227350'), ('IFT172', 'rs142409945'), ('IFT172', 'rs142857050'), ('IFT172', 'rs143060452'), ('IFT172', 'rs143142494'), ('IFT172', 'rs143491198'), ('IFT172', 'rs143671920'), ('IFT172', 'rs143922405'), ('IFT172', 'rs1443634104'), ('IFT172', 'rs144620711'), ('IFT172', 'rs144645349'), ('IFT172', 'rs144868723'), ('IFT172', 'rs144890293'), ('IFT172', 'rs1454157190'), ('IFT172', 'rs145507269'), ('IFT172', 'rs145541911'), ('IFT172', 'rs145847794'), ('IFT172', 'rs146047876'), ('IFT172', 'rs146140583'), ('IFT172', 'rs146290725'), ('IFT172', 'rs146309780'), ('IFT172', 'rs146332658'), ('IFT172', 'rs147303046'), ('IFT172', 'rs147394910'), ('IFT172', 'rs147668131'), ('IFT172', 'rs147744868'), ('IFT172', 'rs1477777983'), ('IFT172', 'rs147850047'), ('IFT172', 'rs147885790'), ('IFT172', 'rs148305851'), ('IFT172', 'rs148360112'), ('IFT172', 'rs148624326'), ('IFT172', 'rs148710037'), ('IFT172', 'rs148997142'), ('IFT172', 'rs149065251'), ('IFT172', 'rs149117098'), ('IFT172', 'rs149435148'), ('IFT172', 'rs149614625'), ('IFT172', 'rs149748534'), ('IFT172', 'rs149969430'), ('IFT172', 'rs150011917'), ('IFT172', 'rs150739354'), ('IFT172', 'rs150882197'), ('IFT172', 'rs150938554'), ('IFT172', 'rs151097967'), ('IFT172', 'rs1553335843'), ('IFT172', 'rs1647276'), ('IFT172', 'rs1664849569'), ('IFT172', 'rs1664926036'), ('IFT172', 'rs1664978966'), ('IFT172', 'rs1665288911'), ('IFT172', 'rs1665443007'), ('IFT172', 'rs1665443434'), ('IFT172', 'rs1665446592'), ('IFT172', 'rs1665487115'), ('IFT172', 'rs1665880862'), ('IFT172', 'rs1665885295'), ('IFT172', 'rs1665910456'), ('IFT172', 'rs1665983486'), ('IFT172', 'rs1666267219'), ('IFT172', 'rs1666272023'), ('IFT172', 'rs1666273532'), ('IFT172', 'rs1666279699'), ('IFT172', 'rs1666295604'), ('IFT172', 'rs1666329493'), ('IFT172', 'rs1666451473'), ('IFT172', 'rs1666641444'), ('IFT172', 'rs1666775725'), ('IFT172', 'rs1667524518'), ('IFT172', 'rs1667974652'), ('IFT172', 'rs1668091082'), ('IFT172', 'rs1668091920'), ('IFT172', 'rs1668096577'), ('IFT172', 'rs1668686361'), ('IFT172', 'rs180855666'), ('IFT172', 'rs184506506'), ('IFT172', 'rs184565714'), ('IFT172', 'rs186020523'), ('IFT172', 'rs187728607'), ('IFT172', 'rs199502476'), ('IFT172', 'rs199631887'), ('IFT172', 'rs199667794'), ('IFT172', 'rs199842476'), ('IFT172', 'rs199907803'), ('IFT172', 'rs200049734'), ('IFT172', 'rs200884031'), ('IFT172', 'rs201231401'), ('IFT172', 'rs201476743'), ('IFT172', 'rs201840472'), ('IFT172', 'rs201862538'), ('IFT172', 'rs201991482'), ('IFT172', 'rs202024173'), ('IFT172', 'rs202055593'), ('IFT172', 'rs202089120'), ('IFT172', 'rs202111577'), ('IFT172', 'rs202216329'), ('IFT172', 'rs202236985'), ('IFT172', 'rs367806691'), ('IFT172', 'rs367874978'), ('IFT172', 'rs367930028'), ('IFT172', 'rs368343162'), ('IFT172', 'rs368373262'), ('IFT172', 'rs368782783'), ('IFT172', 'rs368967337'), ('IFT172', 'rs369169776'), ('IFT172', 'rs369191459'), ('IFT172', 'rs369466577'), ('IFT172', 'rs369780709'), ('IFT172', 'rs370108416'), ('IFT172', 'rs370504937'), ('IFT172', 'rs370531520'), ('IFT172', 'rs370540673'), ('IFT172', 'rs370874046'), ('IFT172', 'rs371011000'), ('IFT172', 'rs371208266'), ('IFT172', 'rs371658303'), ('IFT172', 'rs371847154'), ('IFT172', 'rs371919234'), ('IFT172', 'rs372047259'), ('IFT172', 'rs372659702'), ('IFT172', 'rs373098915'), ('IFT172', 'rs374062028'), ('IFT172', 'rs374065796'), ('IFT172', 'rs374979653'), ('IFT172', 'rs375261962'), ('IFT172', 'rs375847990'), ('IFT172', 'rs376824384'), ('IFT172', 'rs377211687'), ('IFT172', 'rs377521375'), ('IFT172', 'rs529850410'), ('IFT172', 'rs529914770'), ('IFT172', 'rs532669006'), ('IFT172', 'rs537341371'), ('IFT172', 'rs542662514'), ('IFT172', 'rs543062539'), ('IFT172', 'rs544892086'), ('IFT172', 'rs549415233'), ('IFT172', 'rs552861632'), ('IFT172', 'rs560379580'), ('IFT172', 'rs56076827'), ('IFT172', 'rs561676433'), ('IFT172', 'rs561927411'), ('IFT172', 'rs571220836'), ('IFT172', 'rs587777086'), ('IFT172', 'rs587777087'), ('IFT172', 'rs61740250'), ('IFT172', 'rs61742074'), ('IFT172', 'rs61743327'), ('IFT172', 'rs61743977'), ('IFT172', 'rs61747068'), ('IFT172', 'rs61747073'), ('IFT172', 'rs704793'), ('IFT172', 'rs745382278'), ('IFT172', 'rs745644146'), ('IFT172', 'rs745938799'), ('IFT172', 'rs746340772'), ('IFT172', 'rs746597294'), ('IFT172', 'rs746827700'), ('IFT172', 'rs746868013'), ('IFT172', 'rs747729113'), ('IFT172', 'rs747883999'), ('IFT172', 'rs748358110'), ('IFT172', 'rs749114212'), ('IFT172', 'rs749207320'), ('IFT172', 'rs749474609'), ('IFT172', 'rs749612277'), ('IFT172', 'rs749884570'), ('IFT172', 'rs750338419'), ('IFT172', 'rs750783565'), ('IFT172', 'rs750991615'), ('IFT172', 'rs751230602'), ('IFT172', 'rs751486617'), ('IFT172', 'rs751712354'), ('IFT172', 'rs751965696'), ('IFT172', 'rs752069515'), ('IFT172', 'rs752494593'), ('IFT172', 'rs753075654'), ('IFT172', 'rs753504432'), ('IFT172', 'rs753783467'), ('IFT172', 'rs755256585'), ('IFT172', 'rs755263642'), ('IFT172', 'rs755477787'), ('IFT172', 'rs755816980'), ('IFT172', 'rs755990223'), ('IFT172', 'rs756299134'), ('IFT172', 'rs757212554'), ('IFT172', 'rs757464563'), ('IFT172', 'rs757728167'), ('IFT172', 'rs7580439'), ('IFT172', 'rs75805075'), ('IFT172', 'rs75809198'), ('IFT172', 'rs758268726'), ('IFT172', 'rs758357901'), ('IFT172', 'rs758387302'), ('IFT172', 'rs759282959'), ('IFT172', 'rs760316903'), ('IFT172', 'rs76076247'), ('IFT172', 'rs761248577'), ('IFT172', 'rs761267426'), ('IFT172', 'rs762431558'), ('IFT172', 'rs762521619'), ('IFT172', 'rs762645007'), ('IFT172', 'rs762958757'), ('IFT172', 'rs763117647'), ('IFT172', 'rs763238244'), ('IFT172', 'rs763826196'), ('IFT172', 'rs763923637'), ('IFT172', 'rs764302265'), ('IFT172', 'rs764463970'), ('IFT172', 'rs764604255'), ('IFT172', 'rs765202929'), ('IFT172', 'rs765641043'), ('IFT172', 'rs765731241'), ('IFT172', 'rs766061673'), ('IFT172', 'rs766853711'), ('IFT172', 'rs766918099'), ('IFT172', 'rs76787560'), ('IFT172', 'rs767999703'), ('IFT172', 'rs768543764'), ('IFT172', 'rs768705269'), ('IFT172', 'rs770486522'), ('IFT172', 'rs770759155'), ('IFT172', 'rs770918577'), ('IFT172', 'rs771104054'), ('IFT172', 'rs771817287'), ('IFT172', 'rs772012378'), ('IFT172', 'rs773174861'), ('IFT172', 'rs773569919'), ('IFT172', 'rs773661262'), ('IFT172', 'rs773691500'), ('IFT172', 'rs773726175'), ('IFT172', 'rs774328767'), ('IFT172', 'rs774401568'), ('IFT172', 'rs774487712'), ('IFT172', 'rs774534899'), ('IFT172', 'rs775476765'), ('IFT172', 'rs777173046'), ('IFT172', 'rs777398021'), ('IFT172', 'rs777573615'), ('IFT172', 'rs777862424'), ('IFT172', 'rs777980611'), ('IFT172', 'rs779195226'), ('IFT172', 'rs779572697'), ('IFT172', 'rs779801761'), ('IFT172', 'rs780205001'), ('IFT172', 'rs780413940'), ('IFT172', 'rs781225823'), ('IFT172', 'rs781257867'), ('IFT172', 'rs786205856'), ('IFT172', 'rs786205857'), ('IFT172', 'rs786205858'), ('IFT172', 'rs78631901'), ('IFT172', 'rs79529534'), ('IFT172', 'rs866980509'), ('IFT172', 'rs868020223'), ('IFT172', 'rs906297666'), ('IFT172', 'rs917873749'), ('IFT172', 'rs933347695'), ('IFT172', 'rs935403723'), ('IFT172', 'rs959481954'), ('IFT172', 'rs963343817'), ('IFT172', 'rs972056548'), ('IFT172', 'rs984586780'), ('IFT172', 'rs994624984'), ('KRTCAP3', 'rs1042644207'), ('KRTCAP3', 'rs115716101'), ('KRTCAP3', 'rs1357445568'), ('KRTCAP3', 'rs139348179'), ('KRTCAP3', 'rs141098495'), ('KRTCAP3', 'rs143671920'), ('KRTCAP3', 'rs146309780'), ('KRTCAP3', 'rs149117098'), ('KRTCAP3', 'rs149614625'), ('KRTCAP3', 'rs1664849569'), ('KRTCAP3', 'rs1664926036'), ('KRTCAP3', 'rs1664978966'), ('KRTCAP3', 'rs186020523'), ('KRTCAP3', 'rs199667794'), ('KRTCAP3', 'rs200049734'), ('KRTCAP3', 'rs201840472'), ('KRTCAP3', 'rs370108416'), ('KRTCAP3', 'rs370504937'), ('KRTCAP3', 'rs373098915'), ('KRTCAP3', 'rs375261962'), ('KRTCAP3', 'rs529850410'), ('KRTCAP3', 'rs542662514'), ('KRTCAP3', 'rs549415233'), ('KRTCAP3', 'rs61742074'), ('KRTCAP3', 'rs749884570'), ('KRTCAP3', 'rs750991615'), ('KRTCAP3', 'rs753075654'), ('KRTCAP3', 'rs755256585'), ('KRTCAP3', 'rs755477787'), ('KRTCAP3', 'rs757212554'), ('KRTCAP3', 'rs757464563'), ('KRTCAP3', 'rs762958757'), ('KRTCAP3', 'rs766918099'), ('KRTCAP3', 'rs770759155'), ('KRTCAP3', 'rs773569919'), ('KRTCAP3', 'rs773691500'), ('KRTCAP3', 'rs777980611'), ('KRTCAP3', 'rs786205856'), ('KRTCAP3', 'rs917873749'), ('KRTCAP3', 'rs972056548'), ('MYO7A', 'rs1591277785'), ('MYO7A', 'rs199810429'), ('MYO7A', 'rs35689081'), ('MYO7A', 'rs527236085'), ('MYO7A', 'rs781586223'), ('MYO7A', 'rs78509218'), ('PANK2', 'rs137852959'), ('PANK2', 'rs863223343'), ('PDE6B', 'rs1014159767'), ('PDE6B', 'rs1023673457'), ('PDE6B', 'rs1040628827'), ('PDE6B', 'rs1064797304'), ('PDE6B', 'rs10902758'), ('PDE6B', 'rs111404897'), ('PDE6B', 'rs111449765'), ('PDE6B', 'rs111504036'), ('PDE6B', 'rs113246945'), ('PDE6B', 'rs113459274'), ('PDE6B', 'rs113842820'), ('PDE6B', 'rs114100439'), ('PDE6B', 'rs115775983'), ('PDE6B', 'rs1194338211'), ('PDE6B', 'rs1208473466'), ('PDE6B', 'rs1212998897'), ('PDE6B', 'rs121918580'), ('PDE6B', 'rs121918583'), ('PDE6B', 'rs1241323917'), ('PDE6B', 'rs1263635426'), ('PDE6B', 'rs1268705787'), ('PDE6B', 'rs1325957874'), ('PDE6B', 'rs1374125665'), ('PDE6B', 'rs138423108'), ('PDE6B', 'rs138615156'), ('PDE6B', 'rs138682290'), ('PDE6B', 'rs138789637'), ('PDE6B', 'rs139369984'), ('PDE6B', 'rs140224236'), ('PDE6B', 'rs140538420'), ('PDE6B', 'rs141563823'), ('PDE6B', 'rs141647790'), ('PDE6B', 'rs141813304'), ('PDE6B', 'rs142597807'), ('PDE6B', 'rs142802752'), ('PDE6B', 'rs143711050'), ('PDE6B', 'rs143908642'), ('PDE6B', 'rs144562730'), ('PDE6B', 'rs144590560'), ('PDE6B', 'rs144664551'), ('PDE6B', 'rs145124626'), ('PDE6B', 'rs145605739'), ('PDE6B', 'rs145756948'), ('PDE6B', 'rs146646008'), ('PDE6B', 'rs147482093'), ('PDE6B', 'rs148190219'), ('PDE6B', 'rs148264146'), ('PDE6B', 'rs149186081'), ('PDE6B', 'rs149293844'), ('PDE6B', 'rs149359860'), ('PDE6B', 'rs149880099'), ('PDE6B', 'rs150639487'), ('PDE6B', 'rs1553801591'), ('PDE6B', 'rs1560121685'), ('PDE6B', 'rs1560122302'), ('PDE6B', 'rs1560134806'), ('PDE6B', 'rs1577288305'), ('PDE6B', 'rs1577296602'), ('PDE6B', 'rs1577301137'), ('PDE6B', 'rs1577301589'), ('PDE6B', 'rs1577311264'), ('PDE6B', 'rs1734061767'), ('PDE6B', 'rs1734066308'), ('PDE6B', 'rs1736021671'), ('PDE6B', 'rs1736347354'), ('PDE6B', 'rs1736402440'), ('PDE6B', 'rs1736425011'), ('PDE6B', 'rs1736426982'), ('PDE6B', 'rs1737229618'), ('PDE6B', 'rs1737315492'), ('PDE6B', 'rs1737323722'), ('PDE6B', 'rs1737442897'), ('PDE6B', 'rs1737974000'), ('PDE6B', 'rs189172362'), ('PDE6B', 'rs199521106'), ('PDE6B', 'rs199974771'), ('PDE6B', 'rs200079698'), ('PDE6B', 'rs200970775'), ('PDE6B', 'rs201100689'), ('PDE6B', 'rs201584824'), ('PDE6B', 'rs201623488'), ('PDE6B', 'rs201676629'), ('PDE6B', 'rs201870319'), ('PDE6B', 'rs202244041'), ('PDE6B', 'rs28414606'), ('PDE6B', 'rs28510278'), ('PDE6B', 'rs28675771'), ('PDE6B', 'rs35792756'), ('PDE6B', 'rs368094720'), ('PDE6B', 'rs369466418'), ('PDE6B', 'rs369980987'), ('PDE6B', 'rs370169775'), ('PDE6B', 'rs370313003'), ('PDE6B', 'rs370758397'), ('PDE6B', 'rs371005251'), ('PDE6B', 'rs371911345'), ('PDE6B', 'rs373037737'), ('PDE6B', 'rs374527841'), ('PDE6B', 'rs376908835'), ('PDE6B', 'rs398123298'), ('PDE6B', 'rs398123299'), ('PDE6B', 'rs530695084'), ('PDE6B', 'rs537263212'), ('PDE6B', 'rs539768252'), ('PDE6B', 'rs539992414'), ('PDE6B', 'rs552530901'), ('PDE6B', 'rs559243245'), ('PDE6B', 'rs574098823'), ('PDE6B', 'rs576895229'), ('PDE6B', 'rs577140751'), ('PDE6B', 'rs61733857'), ('PDE6B', 'rs61734864'), ('PDE6B', 'rs61739716'), ('PDE6B', 'rs61760239'), ('PDE6B', 'rs62295357'), ('PDE6B', 'rs730880317'), ('PDE6B', 'rs746141070'), ('PDE6B', 'rs746211772'), ('PDE6B', 'rs746783836'), ('PDE6B', 'rs749657417'), ('PDE6B', 'rs750147338'), ('PDE6B', 'rs750323428'), ('PDE6B', 'rs751413984'), ('PDE6B', 'rs752303143'), ('PDE6B', 'rs752429712'), ('PDE6B', 'rs752738349'), ('PDE6B', 'rs752846577'), ('PDE6B', 'rs752852029'), ('PDE6B', 'rs752968664'), ('PDE6B', 'rs753277194'), ('PDE6B', 'rs753943492'), ('PDE6B', 'rs754298498'), ('PDE6B', 'rs754298712'), ('PDE6B', 'rs755577875'), ('PDE6B', 'rs75695239'), ('PDE6B', 'rs758052437'), ('PDE6B', 'rs759382635'), ('PDE6B', 'rs761281062'), ('PDE6B', 'rs766049601'), ('PDE6B', 'rs768652560'), ('PDE6B', 'rs768939011'), ('PDE6B', 'rs769147926'), ('PDE6B', 'rs771338607'), ('PDE6B', 'rs772057239'), ('PDE6B', 'rs774268095'), ('PDE6B', 'rs775321796'), ('PDE6B', 'rs779474710'), ('PDE6B', 'rs780521818'), ('PDE6B', 'rs781251175'), ('PDE6B', 'rs781658083'), ('PDE6B', 'rs79826315'), ('PDE6B', 'rs80344633'), ('PDE6B', 'rs886059520'), ('PDE6B', 'rs886059526'), ('PDE6B', 'rs886059527'), ('PDE6B', 'rs886059542'), ('PDE6B', 'rs886059543'), ('PDE6B', 'rs886059544'), ('PDE6B', 'rs886059545'), ('PDE6B', 'rs886059546'), ('PDE6B', 'rs886059548'), ('PDE6B', 'rs886059549'), ('PDE6B', 'rs886059550'), ('PDE6B', 'rs886059551'), ('PDE6B', 'rs886059552'), ('PDE6B', 'rs886059553'), ('PHF3', 'rs1011193191'), ('PHF3', 'rs1012336027'), ('PHF3', 'rs1017192510'), ('PHF3', 'rs1050742628'), ('PHF3', 'rs1064797324'), ('PHF3', 'rs111991705'), ('PHF3', 'rs1161453292'), ('PHF3', 'rs1165454778'), ('PHF3', 'rs1166245419'), ('PHF3', 'rs1168101857'), ('PHF3', 'rs1168129071'), ('PHF3', 'rs1186427936'), ('PHF3', 'rs1190932109'), ('PHF3', 'rs1193588140'), ('PHF3', 'rs1195516155'), ('PHF3', 'rs1197940044'), ('PHF3', 'rs1203358626'), ('PHF3', 'rs1216993077'), ('PHF3', 'rs1225304963'), ('PHF3', 'rs1241787129'), ('PHF3', 'rs1250317776'), ('PHF3', 'rs1296130120'), ('PHF3', 'rs1326370032'), ('PHF3', 'rs1326635278'), ('PHF3', 'rs1335320588'), ('PHF3', 'rs137853190'), ('PHF3', 'rs139944387'), ('PHF3', 'rs1404137865'), ('PHF3', 'rs1409480033'), ('PHF3', 'rs1409801782'), ('PHF3', 'rs1427770112'), ('PHF3', 'rs144282503'), ('PHF3', 'rs144513453'), ('PHF3', 'rs1477705832'), ('PHF3', 'rs1481779086'), ('PHF3', 'rs1554163919'), ('PHF3', 'rs1554163929'), ('PHF3', 'rs1554163939'), ('PHF3', 'rs1554163965'), ('PHF3', 'rs1554163993'), ('PHF3', 'rs1561993477'), ('PHF3', 'rs1582139184'), ('PHF3', 'rs1582139308'), ('PHF3', 'rs1582139965'), ('PHF3', 'rs1582140331'), ('PHF3', 'rs1582146096'), ('PHF3', 'rs1768312466'), ('PHF3', 'rs1768361133'), ('PHF3', 'rs1768370055'), ('PHF3', 'rs1768622052'), ('PHF3', 'rs1768623493'), ('PHF3', 'rs1768627778'), ('PHF3', 'rs1769668162'), ('PHF3', 'rs183589498'), ('PHF3', 'rs184722374'), ('PHF3', 'rs191846522'), ('PHF3', 'rs193035948'), ('PHF3', 'rs201690244'), ('PHF3', 'rs368798160'), ('PHF3', 'rs369121423'), ('PHF3', 'rs373203896'), ('PHF3', 'rs374161234'), ('PHF3', 'rs374200609'), ('PHF3', 'rs374714909'), ('PHF3', 'rs398123576'), ('PHF3', 'rs527236064'), ('PHF3', 'rs527236066'), ('PHF3', 'rs527236067'), ('PHF3', 'rs527236070'), ('PHF3', 'rs527236076'), ('PHF3', 'rs528919874'), ('PHF3', 'rs536788112'), ('PHF3', 'rs553600976'), ('PHF3', 'rs557020239'), ('PHF3', 'rs557892188'), ('PHF3', 'rs559824825'), ('PHF3', 'rs564020009'), ('PHF3', 'rs569561277'), ('PHF3', 'rs572403267'), ('PHF3', 'rs61754905'), ('PHF3', 'rs74636274'), ('PHF3', 'rs748838955'), ('PHF3', 'rs750011709'), ('PHF3', 'rs751128329'), ('PHF3', 'rs751629543'), ('PHF3', 'rs752557263'), ('PHF3', 'rs755879622'), ('PHF3', 'rs761809527'), ('PHF3', 'rs763028732'), ('PHF3', 'rs764229134'), ('PHF3', 'rs764362221'), ('PHF3', 'rs767955491'), ('PHF3', 'rs768837125'), ('PHF3', 'rs769824975'), ('PHF3', 'rs770748359'), ('PHF3', 'rs770840726'), ('PHF3', 'rs771640639'), ('PHF3', 'rs772888249'), ('PHF3', 'rs774179534'), ('PHF3', 'rs776526721'), ('PHF3', 'rs778077385'), ('PHF3', 'rs779269543'), ('PHF3', 'rs779983752'), ('PHF3', 'rs780180886'), ('PHF3', 'rs780632755'), ('PHF3', 'rs79036642'), ('PHF3', 'rs867410198'), ('PHF3', 'rs869312188'), ('PHF3', 'rs886044149'), ('PHF3', 'rs886061664'), ('PHF3', 'rs886061665'), ('PHF3', 'rs886061666'), ('PHF3', 'rs898622662'), ('PHF3', 'rs913465684'), ('PHF3', 'rs919157306'), ('PHF3', 'rs937362206'), ('PHF3', 'rs940065327'), ('PHF3', 'rs948998853'), ('PHF3', 'rs953147842'), ('PHF3', 'rs971882330'), ('PHF3', 'rs976010036'), ('PHF3', 'rs982064061'), ('PHF3', 'rs983603381'), ('PHF3', 'rs985211023'), ('RDH12', 'rs1003356344'), ('RDH12', 'rs104894472'), ('RDH12', 'rs104894473'), ('RDH12', 'rs104894476'), ('RDH12', 'rs1163040913'), ('RDH12', 'rs116649873'), ('RDH12', 'rs140257538'), ('RDH12', 'rs1453421086'), ('RDH12', 'rs1594865719'), ('RDH12', 'rs1594866237'), ('RDH12', 'rs1594867476'), ('RDH12', 'rs1594867516'), ('RDH12', 'rs1594867597'), ('RDH12', 'rs17852293'), ('RDH12', 'rs200387832'), ('RDH12', 'rs2038324671'), ('RDH12', 'rs28407185'), ('RDH12', 'rs28940313'), ('RDH12', 'rs28940314'), ('RDH12', 'rs368489658'), ('RDH12', 'rs535737403'), ('RDH12', 'rs541626452'), ('RDH12', 'rs552516182'), ('RDH12', 'rs553955355'), ('RDH12', 'rs73276636'), ('RDH12', 'rs746513362'), ('RDH12', 'rs750636662'), ('RDH12', 'rs76635633'), ('RDH12', 'rs769317754'), ('RDH12', 'rs771614823'), ('RDH12', 'rs77686476'), ('RDH12', 'rs777424197'), ('RDH12', 'rs780725917'), ('RDH12', 'rs79869437'), ('RDH12', 'rs886050639'), ('RDH12', 'rs886050641'), ('RDH12', 'rs886050642'), ('RDH12', 'rs886050643'), ('RDH12', 'rs886050644'), ('RDH12', 'rs886050645'), ('RPE65', 'rs1010958875'), ('RPE65', 'rs1045301005'), ('RPE65', 'rs1057518922'), ('RPE65', 'rs111811751'), ('RPE65', 'rs113329701'), ('RPE65', 'rs114379164'), ('RPE65', 'rs1169420841'), ('RPE65', 'rs1170746947'), ('RPE65', 'rs1170839612'), ('RPE65', 'rs1171545533'), ('RPE65', 'rs1191496583'), ('RPE65', 'rs1201299067'), ('RPE65', 'rs12145904'), ('RPE65', 'rs121917744'), ('RPE65', 'rs121918844'), ('RPE65', 'rs12564647'), ('RPE65', 'rs1260914084'), ('RPE65', 'rs1261473838'), ('RPE65', 'rs1276965909'), ('RPE65', 'rs1325815513'), ('RPE65', 'rs1343005273'), ('RPE65', 'rs138146176'), ('RPE65', 'rs1385513974'), ('RPE65', 'rs1395763356'), ('RPE65', 'rs139640666'), ('RPE65', 'rs1399365841'), ('RPE65', 'rs1420672586'), ('RPE65', 'rs142626873'), ('RPE65', 'rs142768806'), ('RPE65', 'rs1429137932'), ('RPE65', 'rs143056561'), ('RPE65', 'rs143929144'), ('RPE65', 'rs1444997062'), ('RPE65', 'rs144612129'), ('RPE65', 'rs144673747'), ('RPE65', 'rs1462746486'), ('RPE65', 'rs146357166'), ('RPE65', 'rs1469460289'), ('RPE65', 'rs147206805'), ('RPE65', 'rs1479443954'), ('RPE65', 'rs149449684'), ('RPE65', 'rs149916178'), ('RPE65', 'rs150260489'), ('RPE65', 'rs150832066'), ('RPE65', 'rs1553152989'), ('RPE65', 'rs1553153135'), ('RPE65', 'rs1553153597'), ('RPE65', 'rs1557595745'), ('RPE65', 'rs1557600322'), ('RPE65', 'rs1571158279'), ('RPE65', 'rs1571158755'), ('RPE65', 'rs1571158917'), ('RPE65', 'rs1571165140'), ('RPE65', 'rs1571170264'), ('RPE65', 'rs1571170561'), ('RPE65', 'rs1571172233'), ('RPE65', 'rs1645800007'), ('RPE65', 'rs1645802157'), ('RPE65', 'rs1645802843'), ('RPE65', 'rs1645803830'), ('RPE65', 'rs1645807408'), ('RPE65', 'rs1645823028'), ('RPE65', 'rs1645824066'), ('RPE65', 'rs1645824187'), ('RPE65', 'rs1645824226'), ('RPE65', 'rs1645826475'), ('RPE65', 'rs1645874179'), ('RPE65', 'rs1645875407'), ('RPE65', 'rs1645882447'), ('RPE65', 'rs1645885900'), ('RPE65', 'rs1645896934'), ('RPE65', 'rs1645898265'), ('RPE65', 'rs1645898290'), ('RPE65', 'rs1645898563'), ('RPE65', 'rs1645927491'), ('RPE65', 'rs1645930469'), ('RPE65', 'rs1645930635'), ('RPE65', 'rs1645930710'), ('RPE65', 'rs1645931073'), ('RPE65', 'rs1645945978'), ('RPE65', 'rs1645959875'), ('RPE65', 'rs1645959906'), ('RPE65', 'rs185049543'), ('RPE65', 'rs187198628'), ('RPE65', 'rs188493184'), ('RPE65', 'rs190761343'), ('RPE65', 'rs1925955'), ('RPE65', 'rs192907397'), ('RPE65', 'rs199529021'), ('RPE65', 'rs199683808'), ('RPE65', 'rs200950327'), ('RPE65', 'rs201062742'), ('RPE65', 'rs201075875'), ('RPE65', 'rs201116540'), ('RPE65', 'rs201379753'), ('RPE65', 'rs202185816'), ('RPE65', 'rs2182315'), ('RPE65', 'rs2274321'), ('RPE65', 'rs281865285'), ('RPE65', 'rs281865286'), ('RPE65', 'rs281865288'), ('RPE65', 'rs281865291'), ('RPE65', 'rs281865520'), ('RPE65', 'rs3118416'), ('RPE65', 'rs3118418'), ('RPE65', 'rs34627040'), ('RPE65', 'rs368533067'), ('RPE65', 'rs369142161'), ('RPE65', 'rs369772824'), ('RPE65', 'rs370076628'), ('RPE65', 'rs371095928'), ('RPE65', 'rs371586530'), ('RPE65', 'rs372620785'), ('RPE65', 'rs373652862'), ('RPE65', 'rs373882259'), ('RPE65', 'rs377762154'), ('RPE65', 'rs536073181'), ('RPE65', 'rs541546843'), ('RPE65', 'rs547374432'), ('RPE65', 'rs548537552'), ('RPE65', 'rs56021047'), ('RPE65', 'rs56113622'), ('RPE65', 'rs570518981'), ('RPE65', 'rs571111378'), ('RPE65', 'rs574708413'), ('RPE65', 'rs577193739'), ('RPE65', 'rs577335767'), ('RPE65', 'rs59257923'), ('RPE65', 'rs61751276'), ('RPE65', 'rs61751277'), ('RPE65', 'rs61751279'), ('RPE65', 'rs61751282'), ('RPE65', 'rs61752873'), ('RPE65', 'rs61752877'), ('RPE65', 'rs61752878'), ('RPE65', 'rs61752880'), ('RPE65', 'rs61752883'), ('RPE65', 'rs61752884'), ('RPE65', 'rs61752888'), ('RPE65', 'rs61752893'), ('RPE65', 'rs61752894'), ('RPE65', 'rs61752895'), ('RPE65', 'rs61752896'), ('RPE65', 'rs61752899'), ('RPE65', 'rs61752901'), ('RPE65', 'rs61752902'), ('RPE65', 'rs61752905'), ('RPE65', 'rs61752906'), ('RPE65', 'rs61752907'), ('RPE65', 'rs61752908'), ('RPE65', 'rs61752909'), ('RPE65', 'rs62636295'), ('RPE65', 'rs62636297'), ('RPE65', 'rs62636298'), ('RPE65', 'rs62636299'), ('RPE65', 'rs62636300'), ('RPE65', 'rs62636301'), ('RPE65', 'rs62637004'), ('RPE65', 'rs62637006'), ('RPE65', 'rs62637007'), ('RPE65', 'rs62642581'), ('RPE65', 'rs62642583'), ('RPE65', 'rs62642584'), ('RPE65', 'rs62646883'), ('RPE65', 'rs62653014'), ('RPE65', 'rs62653015'), ('RPE65', 'rs74084042'), ('RPE65', 'rs74084043'), ('RPE65', 'rs746032112'), ('RPE65', 'rs746665921'), ('RPE65', 'rs747122876'), ('RPE65', 'rs747393487'), ('RPE65', 'rs749242996'), ('RPE65', 'rs750099371'), ('RPE65', 'rs750724065'), ('RPE65', 'rs752058510'), ('RPE65', 'rs752875512'), ('RPE65', 'rs752990312'), ('RPE65', 'rs755545288'), ('RPE65', 'rs758264644'), ('RPE65', 'rs761227832'), ('RPE65', 'rs761284021'), ('RPE65', 'rs762186209'), ('RPE65', 'rs763317722'), ('RPE65', 'rs764221382'), ('RPE65', 'rs764476046'), ('RPE65', 'rs764589805'), ('RPE65', 'rs764923358'), ('RPE65', 'rs766848627'), ('RPE65', 'rs767528365'), ('RPE65', 'rs767931252'), ('RPE65', 'rs768445391'), ('RPE65', 'rs769440649'), ('RPE65', 'rs771863086'), ('RPE65', 'rs774130993'), ('RPE65', 'rs774211361'), ('RPE65', 'rs774309607'), ('RPE65', 'rs774896870'), ('RPE65', 'rs777211540'), ('RPE65', 'rs777461552'), ('RPE65', 'rs777879312'), ('RPE65', 'rs778768116'), ('RPE65', 'rs878853372'), ('RPE65', 'rs886046508'), ('RPE65', 'rs886046509'), ('RPE65', 'rs886046510'), ('RPE65', 'rs988133284'), ('RPE65', 'rs992113946'), ('RPGR', 'rs1060501181'), ('RPGR', 'rs1064797364'), ('RPGR', 'rs1064797365'), ('RPGR', 'rs1064797366'), ('RPGR', 'rs1168146969'), ('RPGR', 'rs1186795749'), ('RPGR', 'rs1218824822'), ('RPGR', 'rs1233849070'), ('RPGR', 'rs1234506102'), ('RPGR', 'rs1305342570'), ('RPGR', 'rs1346308311'), ('RPGR', 'rs1356107537'), ('RPGR', 'rs1364555173'), ('RPGR', 'rs1373833359'), ('RPGR', 'rs137852549'), ('RPGR', 'rs1410177435'), ('RPGR', 'rs1475590979'), ('RPGR', 'rs1555961440'), ('RPGR', 'rs1555961509'), ('RPGR', 'rs1555961624'), ('RPGR', 'rs1555961677'), ('RPGR', 'rs1555961787'), ('RPGR', 'rs1555965107'), ('RPGR', 'rs1555968248'), ('RPGR', 'rs1555968524'), ('RPGR', 'rs1569235565'), ('RPGR', 'rs1569235677'), ('RPGR', 'rs1569235999'), ('RPGR', 'rs1569236971'), ('RPGR', 'rs1569237077'), ('RPGR', 'rs1569237670'), ('RPGR', 'rs1569238659'), ('RPGR', 'rs1569258901'), ('RPGR', 'rs1569260656'), ('RPGR', 'rs1601890980'), ('RPGR', 'rs1601891936'), ('RPGR', 'rs1601891967'), ('RPGR', 'rs1601892395'), ('RPGR', 'rs1601917052'), ('RPGR', 'rs1601917999'), ('RPGR', 'rs1601920131'), ('RPGR', 'rs1601920423'), ('RPGR', 'rs1601920532'), ('RPGR', 'rs1601920599'), ('RPGR', 'rs1601922202'), ('RPGR', 'rs1601922510'), ('RPGR', 'rs1601922877'), ('RPGR', 'rs1601923388'), ('RPGR', 'rs1601923578'), ('RPGR', 'rs1601923813'), ('RPGR', 'rs1601924111'), ('RPGR', 'rs1601924184'), ('RPGR', 'rs1601926125'), ('RPGR', 'rs1601926845'), ('RPGR', 'rs1601931052'), ('RPGR', 'rs1601940608'), ('RPGR', 'rs1601943227'), ('RPGR', 'rs1601943268'), ('RPGR', 'rs1601943325'), ('RPGR', 'rs1601943462'), ('RPGR', 'rs1601947074'), ('RPGR', 'rs1601951595'), ('RPGR', 'rs1601951704'), ('RPGR', 'rs1601961064'), ('RPGR', 'rs1601972255'), ('RPGR', 'rs1601972449'), ('RPGR', 'rs1601974881'), ('RPGR', 'rs1601978817'), ('RPGR', 'rs1601978823'), ('RPGR', 'rs1601978925'), ('RPGR', 'rs1601978991'), ('RPGR', 'rs1601982516'), ('RPGR', 'rs1601982532'), ('RPGR', 'rs1801686'), ('RPGR', 'rs1854473658'), ('RPGR', 'rs2067111489'), ('RPGR', 'rs2067114709'), ('RPGR', 'rs2067115815'), ('RPGR', 'rs2067117666'), ('RPGR', 'rs2067118339'), ('RPGR', 'rs2067124487'), ('RPGR', 'rs2067126569'), ('RPGR', 'rs2067127275'), ('RPGR', 'rs2067127718'), ('RPGR', 'rs2067134254'), ('RPGR', 'rs2067134850'), ('RPGR', 'rs2067135227'), ('RPGR', 'rs2067136009'), ('RPGR', 'rs2067136586'), ('RPGR', 'rs2067138439'), ('RPGR', 'rs2067140471'), ('RPGR', 'rs2067140574'), ('RPGR', 'rs2067144007'), ('RPGR', 'rs2067146007'), ('RPGR', 'rs2067146202'), ('RPGR', 'rs2067148119'), ('RPGR', 'rs2067149319'), ('RPGR', 'rs2067157388'), ('RPGR', 'rs2067157510'), ('RPGR', 'rs2067159265'), ('RPGR', 'rs2067159456'), ('RPGR', 'rs2067160273'), ('RPGR', 'rs2067161139'), ('RPGR', 'rs2067163605'), ('RPGR', 'rs2067164096'), ('RPGR', 'rs2067164990'), ('RPGR', 'rs2067169934'), ('RPGR', 'rs2067170858'), ('RPGR', 'rs2067172824'), ('RPGR', 'rs2067174697'), ('RPGR', 'rs2067175855'), ('RPGR', 'rs2067176160'), ('RPGR', 'rs2067176379'), ('RPGR', 'rs2067177281'), ('RPGR', 'rs2067178120'), ('RPGR', 'rs2067179538'), ('RPGR', 'rs2067179633'), ('RPGR', 'rs2067179881'), ('RPGR', 'rs2067180233'), ('RPGR', 'rs2067180395'), ('RPGR', 'rs2067182354'), ('RPGR', 'rs2067182636'), ('RPGR', 'rs2067182990'), ('RPGR', 'rs2067183162'), ('RPGR', 'rs2067183876'), ('RPGR', 'rs2067184023'), ('RPGR', 'rs2067184362'), ('RPGR', 'rs2067184831'), ('RPGR', 'rs2067185063'), ('RPGR', 'rs2067185505'), ('RPGR', 'rs2067185564'), ('RPGR', 'rs2067186632'), ('RPGR', 'rs2067186762'), ('RPGR', 'rs2067187127'), ('RPGR', 'rs2067187550'), ('RPGR', 'rs2067187618'), ('RPGR', 'rs2067188031'), ('RPGR', 'rs2067188111'), ('RPGR', 'rs2067190364'), ('RPGR', 'rs2067190922'), ('RPGR', 'rs2067191154'), ('RPGR', 'rs2067191335'), ('RPGR', 'rs2067191541'), ('RPGR', 'rs2067191635'), ('RPGR', 'rs2067192032'), ('RPGR', 'rs2067193056'), ('RPGR', 'rs2067193155'), ('RPGR', 'rs2067193671'), ('RPGR', 'rs2067193857'), ('RPGR', 'rs2067194648'), ('RPGR', 'rs2067194747'), ('RPGR', 'rs2067196699'), ('RPGR', 'rs2067196800'), ('RPGR', 'rs2067198376'), ('RPGR', 'rs2067199347'), ('RPGR', 'rs2067200470'), ('RPGR', 'rs2067202860'), ('RPGR', 'rs2067203546'), ('RPGR', 'rs2067216516'), ('RPGR', 'rs2067276668'), ('RPGR', 'rs2067404808'), ('RPGR', 'rs2067448565'), ('RPGR', 'rs2067498051'), ('RPGR', 'rs2067562201'), ('RPGR', 'rs2067562961'), ('RPGR', 'rs2067844549'), ('RPGR', 'rs2067844613'), ('RPGR', 'rs2067845149'), ('RPGR', 'rs2067875112'), ('RPGR', 'rs2067875526'), ('RPGR', 'rs2067878524'), ('RPGR', 'rs2067974263'), ('RPGR', 'rs2067975228'), ('RPGR', 'rs2067976284'), ('RPGR', 'rs2067985165'), ('RPGR', 'rs2067985937'), ('RPGR', 'rs2067987832'), ('RPGR', 'rs2068070979'), ('RPGR', 'rs281865302'), ('RPGR', 'rs281865304'), ('RPGR', 'rs4084271'), ('RPGR', 'rs41312110'), ('RPGR', 'rs606231180'), ('RPGR', 'rs606231181'), ('RPGR', 'rs62635002'), ('RPGR', 'rs62638627'), ('RPGR', 'rs62638634'), ('RPGR', 'rs62638637'), ('RPGR', 'rs62638644'), ('RPGR', 'rs62638648'), ('RPGR', 'rs62638651'), ('RPGR', 'rs62640587'), ('RPGR', 'rs62640589'), ('RPGR', 'rs62653030'), ('RPGR', 'rs757402645'), ('RPGR', 'rs763102799'), ('RPGR', 'rs771214648'), ('RPGR', 'rs794727019'), ('RPGR', 'rs866524368'), ('RPGR', 'rs886041376'), ('RPGR', 'rs907856232'), ('USH2A', 'rs1036513961'), ('USH2A', 'rs1037325220'), ('USH2A', 'rs1037400670'), ('USH2A', 'rs1040917329'), ('USH2A', 'rs1043013730'), ('USH2A', 'rs1057517533'), ('USH2A', 'rs1057518826'), ('USH2A', 'rs1057519193'), ('USH2A', 'rs1057519382'), ('USH2A', 'rs1064793289'), ('USH2A', 'rs1064793745'), ('USH2A', 'rs1064797132'), ('USH2A', 'rs1064797133'), ('USH2A', 'rs1064797134'), ('USH2A', 'rs1064797137'), ('USH2A', 'rs10779261'), ('USH2A', 'rs111033248'), ('USH2A', 'rs111033264'), ('USH2A', 'rs111033268'), ('USH2A', 'rs111033269'), ('USH2A', 'rs111033272'), ('USH2A', 'rs111033280'), ('USH2A', 'rs111033281'), ('USH2A', 'rs111033282'), ('USH2A', 'rs111033333'), ('USH2A', 'rs111033367'), ('USH2A', 'rs111033378'), ('USH2A', 'rs111033379'), ('USH2A', 'rs111033382'), ('USH2A', 'rs111033385'), ('USH2A', 'rs111033394'), ('USH2A', 'rs111033409'), ('USH2A', 'rs111033418'), ('USH2A', 'rs111033419'), ('USH2A', 'rs111033439'), ('USH2A', 'rs111033456'), ('USH2A', 'rs111033479'), ('USH2A', 'rs111033481'), ('USH2A', 'rs111033514'), ('USH2A', 'rs111033518'), ('USH2A', 'rs111033524'), ('USH2A', 'rs111033529'), ('USH2A', 'rs111033532'), ('USH2A', 'rs111033533'), ('USH2A', 'rs111632670'), ('USH2A', 'rs112459877'), ('USH2A', 'rs113107803'), ('USH2A', 'rs114194722'), ('USH2A', 'rs114402911'), ('USH2A', 'rs1162064882'), ('USH2A', 'rs1162305984'), ('USH2A', 'rs1163061829'), ('USH2A', 'rs116367260'), ('USH2A', 'rs1171264735'), ('USH2A', 'rs1171672823'), ('USH2A', 'rs1177257719'), ('USH2A', 'rs1177455978'), ('USH2A', 'rs1188025733'), ('USH2A', 'rs1188281491'), ('USH2A', 'rs1202573136'), ('USH2A', 'rs1205473124'), ('USH2A', 'rs1212608410'), ('USH2A', 'rs121912600'), ('USH2A', 'rs1230923403'), ('USH2A', 'rs1234273599'), ('USH2A', 'rs1241034250'), ('USH2A', 'rs1259758261'), ('USH2A', 'rs1269642027'), ('USH2A', 'rs1284826852'), ('USH2A', 'rs1285853856'), ('USH2A', 'rs1288381992'), ('USH2A', 'rs1289393326'), ('USH2A', 'rs1294733964'), ('USH2A', 'rs1295968274'), ('USH2A', 'rs1333608275'), ('USH2A', 'rs1334903455'), ('USH2A', 'rs1342455785'), ('USH2A', 'rs1350039852'), ('USH2A', 'rs1360258103'), ('USH2A', 'rs1362058696'), ('USH2A', 'rs1365989569'), ('USH2A', 'rs1366496013'), ('USH2A', 'rs1369414978'), ('USH2A', 'rs137853923'), ('USH2A', 'rs1380261595'), ('USH2A', 'rs138139294'), ('USH2A', 'rs138543813'), ('USH2A', 'rs1386612395'), ('USH2A', 'rs138694314'), ('USH2A', 'rs1388040238'), ('USH2A', 'rs1388648004'), ('USH2A', 'rs138959688'), ('USH2A', 'rs139065588'), ('USH2A', 'rs139156019'), ('USH2A', 'rs139311927'), ('USH2A', 'rs1393503590'), ('USH2A', 'rs1394737087'), ('USH2A', 'rs139474806'), ('USH2A', 'rs139647897'), ('USH2A', 'rs1396847135'), ('USH2A', 'rs139847770'), ('USH2A', 'rs140260219'), ('USH2A', 'rs140487302'), ('USH2A', 'rs140895792'), ('USH2A', 'rs141134147'), ('USH2A', 'rs1414935620'), ('USH2A', 'rs1419157426'), ('USH2A', 'rs142095945'), ('USH2A', 'rs1421761057'), ('USH2A', 'rs1423536179'), ('USH2A', 'rs142381713'), ('USH2A', 'rs1427845684'), ('USH2A', 'rs142870255'), ('USH2A', 'rs1430551833'), ('USH2A', 'rs1431048303'), ('USH2A', 'rs143240767'), ('USH2A', 'rs143344549'), ('USH2A', 'rs143352618'), ('USH2A', 'rs143521854'), ('USH2A', 'rs143696882'), ('USH2A', 'rs144467375'), ('USH2A', 'rs144560419'), ('USH2A', 'rs144892841'), ('USH2A', 'rs1453306308'), ('USH2A', 'rs1461275915'), ('USH2A', 'rs1461319754'), ('USH2A', 'rs146153666'), ('USH2A', 'rs146240320'), ('USH2A', 'rs146264950'), ('USH2A', 'rs146372677'), ('USH2A', 'rs146462407'), ('USH2A', 'rs146670690'), ('USH2A', 'rs146733615'), ('USH2A', 'rs146805130'), ('USH2A', 'rs146824138'), ('USH2A', 'rs146916397'), ('USH2A', 'rs147374057'), ('USH2A', 'rs147509797'), ('USH2A', 'rs147930567'), ('USH2A', 'rs147947402'), ('USH2A', 'rs148000219'), ('USH2A', 'rs148033154'), ('USH2A', 'rs148135241'), ('USH2A', 'rs1484339054'), ('USH2A', 'rs148447919'), ('USH2A', 'rs1485173724'), ('USH2A', 'rs148594393'), ('USH2A', 'rs148657311'), ('USH2A', 'rs148674752'), ('USH2A', 'rs149304901'), ('USH2A', 'rs149553844'), ('USH2A', 'rs149807281'), ('USH2A', 'rs150143291'), ('USH2A', 'rs150282853'), ('USH2A', 'rs150822759'), ('USH2A', 'rs150900847'), ('USH2A', 'rs151057466'), ('USH2A', 'rs151148854'), ('USH2A', 'rs1553248216'), ('USH2A', 'rs1553248234'), ('USH2A', 'rs1553248238'), ('USH2A', 'rs1553248832'), ('USH2A', 'rs1553248836'), ('USH2A', 'rs1553249290'), ('USH2A', 'rs1553249294'), ('USH2A', 'rs1553249303'), ('USH2A', 'rs1553249310'), ('USH2A', 'rs1553249311'), ('USH2A', 'rs1553249452'), ('USH2A', 'rs1553250050'), ('USH2A', 'rs1553250077'), ('USH2A', 'rs1553250150'), ('USH2A', 'rs1553250184'), ('USH2A', 'rs1553250192'), ('USH2A', 'rs1553250409'), ('USH2A', 'rs1553250416'), ('USH2A', 'rs1553250595'), ('USH2A', 'rs1553250627'), ('USH2A', 'rs1553250638'), ('USH2A', 'rs1553250774'), ('USH2A', 'rs1553250786'), ('USH2A', 'rs1553250805'), ('USH2A', 'rs1553250952'), ('USH2A', 'rs1553252041'), ('USH2A', 'rs1553252052'), ('USH2A', 'rs1553252347'), ('USH2A', 'rs1553252363'), ('USH2A', 'rs1553252389'), ('USH2A', 'rs1553252409'), ('USH2A', 'rs1553252469'), ('USH2A', 'rs1553252475'), ('USH2A', 'rs1553252489'), ('USH2A', 'rs1553252499'), ('USH2A', 'rs1553252931'), ('USH2A', 'rs1553252937'), ('USH2A', 'rs1553253747'), ('USH2A', 'rs1553256576'), ('USH2A', 'rs1553256587'), ('USH2A', 'rs1553257497'), ('USH2A', 'rs1553257498'), ('USH2A', 'rs1553257674'), ('USH2A', 'rs1553257704'), ('USH2A', 'rs1553257705'), ('USH2A', 'rs1553257707'), ('USH2A', 'rs1553257761'), ('USH2A', 'rs1553258037'), ('USH2A', 'rs1553258076'), ('USH2A', 'rs1553258097'), ('USH2A', 'rs1553258122'), ('USH2A', 'rs1553259060'), ('USH2A', 'rs1553259179'), ('USH2A', 'rs1553259182'), ('USH2A', 'rs1553261118'), ('USH2A', 'rs1553261372'), ('USH2A', 'rs1553261387'), ('USH2A', 'rs1553261461'), ('USH2A', 'rs1553261464'), ('USH2A', 'rs1553261478'), ('USH2A', 'rs1553261479'), ('USH2A', 'rs1553261898'), ('USH2A', 'rs1553262411'), ('USH2A', 'rs1553263572'), ('USH2A', 'rs1553265812'), ('USH2A', 'rs1553265829'), ('USH2A', 'rs1553268434'), ('USH2A', 'rs1553268435'), ('USH2A', 'rs1553268562'), ('USH2A', 'rs1553268568'), ('USH2A', 'rs1553268582'), ('USH2A', 'rs1553268594'), ('USH2A', 'rs1553270954'), ('USH2A', 'rs1553270960'), ('USH2A', 'rs1553270997'), ('USH2A', 'rs1553271001'), ('USH2A', 'rs1553271002'), ('USH2A', 'rs1553271011'), ('USH2A', 'rs1553272035'), ('USH2A', 'rs1553272176'), ('USH2A', 'rs1553272199'), ('USH2A', 'rs1553272201'), ('USH2A', 'rs1553273330'), ('USH2A', 'rs1553273412'), ('USH2A', 'rs1553273421'), ('USH2A', 'rs1553274424'), ('USH2A', 'rs1553274435'), ('USH2A', 'rs1553274448'), ('USH2A', 'rs1553274535'), ('USH2A', 'rs1553277866'), ('USH2A', 'rs1553281890'), ('USH2A', 'rs1553282698'), ('USH2A', 'rs1553282707'), ('USH2A', 'rs1553285919'), ('USH2A', 'rs1553285944'), ('USH2A', 'rs1553285970'), ('USH2A', 'rs1553287070'), ('USH2A', 'rs1553287116'), ('USH2A', 'rs1553287118'), ('USH2A', 'rs1553294144'), ('USH2A', 'rs1553297684'), ('USH2A', 'rs1553298240'), ('USH2A', 'rs1553299014'), ('USH2A', 'rs1553299046'), ('USH2A', 'rs1553299065'), ('USH2A', 'rs1553299079'), ('USH2A', 'rs1553300016'), ('USH2A', 'rs1553300340'), ('USH2A', 'rs1553300558'), ('USH2A', 'rs1553310736'), ('USH2A', 'rs1553313073'), ('USH2A', 'rs1553313308'), ('USH2A', 'rs1553313340'), ('USH2A', 'rs1553313505'), ('USH2A', 'rs1553313551'), ('USH2A', 'rs1553313793'), ('USH2A', 'rs1553313810'), ('USH2A', 'rs1553313844'), ('USH2A', 'rs1553313909'), ('USH2A', 'rs1553314999'), ('USH2A', 'rs1553315049'), ('USH2A', 'rs1553316429'), ('USH2A', 'rs1553316430'), ('USH2A', 'rs1553320451'), ('USH2A', 'rs1553320498'), ('USH2A', 'rs1553320519'), ('USH2A', 'rs1553327470'), ('USH2A', 'rs1558048384'), ('USH2A', 'rs1558099166'), ('USH2A', 'rs1558146243'), ('USH2A', 'rs1558251708'), ('USH2A', 'rs1558251710'), ('USH2A', 'rs1558251712'), ('USH2A', 'rs1558311789'), ('USH2A', 'rs1558341842'), ('USH2A', 'rs1558366840'), ('USH2A', 'rs1571623023'), ('USH2A', 'rs1571681377'), ('USH2A', 'rs1571703801'), ('USH2A', 'rs1571715796'), ('USH2A', 'rs1571744237'), ('USH2A', 'rs1571805164'), ('USH2A', 'rs1571805235'), ('USH2A', 'rs1571941465'), ('USH2A', 'rs1571941589'), ('USH2A', 'rs1571945537'), ('USH2A', 'rs1571948108'), ('USH2A', 'rs1571953381'), ('USH2A', 'rs1572060087'), ('USH2A', 'rs1656646424'), ('USH2A', 'rs1657932443'), ('USH2A', 'rs1657992030'), ('USH2A', 'rs1657997491'), ('USH2A', 'rs1659891151'), ('USH2A', 'rs1660298900'), ('USH2A', 'rs1661659605'), ('USH2A', 'rs1661681799'), ('USH2A', 'rs1662226257'), ('USH2A', 'rs1664490756'), ('USH2A', 'rs1665448415'), ('USH2A', 'rs1667316070'), ('USH2A', 'rs1805048'), ('USH2A', 'rs1805050'), ('USH2A', 'rs181961185'), ('USH2A', 'rs187380128'), ('USH2A', 'rs187897763'), ('USH2A', 'rs192047831'), ('USH2A', 'rs192119790'), ('USH2A', 'rs192524347'), ('USH2A', 'rs199672621'), ('USH2A', 'rs199679165'), ('USH2A', 'rs199782530'), ('USH2A', 'rs199825458'), ('USH2A', 'rs199851839'), ('USH2A', 'rs199853422'), ('USH2A', 'rs199939890'), ('USH2A', 'rs199982344'), ('USH2A', 'rs200038092'), ('USH2A', 'rs200124505'), ('USH2A', 'rs200276882'), ('USH2A', 'rs200638562'), ('USH2A', 'rs200712760'), ('USH2A', 'rs200728788'), ('USH2A', 'rs200790812'), ('USH2A', 'rs200792578'), ('USH2A', 'rs200871041'), ('USH2A', 'rs200934092'), ('USH2A', 'rs200940197'), ('USH2A', 'rs200981928'), ('USH2A', 'rs201026468'), ('USH2A', 'rs201190539'), ('USH2A', 'rs201238640'), ('USH2A', 'rs201281141'), ('USH2A', 'rs201332729'), ('USH2A', 'rs201386640'), ('USH2A', 'rs201394390'), ('USH2A', 'rs201513512'), ('USH2A', 'rs201526850'), ('USH2A', 'rs201529124'), ('USH2A', 'rs201657446'), ('USH2A', 'rs201709470'), ('USH2A', 'rs201709513'), ('USH2A', 'rs201730567'), ('USH2A', 'rs201808654'), ('USH2A', 'rs201847741'), ('USH2A', 'rs201857884'), ('USH2A', 'rs201863550'), ('USH2A', 'rs202175091'), ('USH2A', 'rs202247801'), ('USH2A', 'rs2030621345'), ('USH2A', 'rs2032462132'), ('USH2A', 'rs2034329165'), ('USH2A', 'rs2034341678'), ('USH2A', 'rs2034344204'), ('USH2A', 'rs2034687815'), ('USH2A', 'rs2034688425'), ('USH2A', 'rs2034899344'), ('USH2A', 'rs2034940102'), ('USH2A', 'rs2036063280'), ('USH2A', 'rs2036149054'), ('USH2A', 'rs2037663922'), ('USH2A', 'rs2037760472'), ('USH2A', 'rs2039613657'), ('USH2A', 'rs2039619957'), ('USH2A', 'rs2039692173'), ('USH2A', 'rs207461105'), ('USH2A', 'rs207461108'), ('USH2A', 'rs267598373'), ('USH2A', 'rs267598376'), ('USH2A', 'rs34447581'), ('USH2A', 'rs34596189'), ('USH2A', 'rs35730265'), ('USH2A', 'rs367674026'), ('USH2A', 'rs368675850'), ('USH2A', 'rs368687374'), ('USH2A', 'rs368798834'), ('USH2A', 'rs368986242'), ('USH2A', 'rs369357349'), ('USH2A', 'rs369513607'), ('USH2A', 'rs369522997'), ('USH2A', 'rs370327669'), ('USH2A', 'rs370597096'), ('USH2A', 'rs371777049'), ('USH2A', 'rs372081834'), ('USH2A', 'rs372347027'), ('USH2A', 'rs372927796'), ('USH2A', 'rs372966682'), ('USH2A', 'rs372993160'), ('USH2A', 'rs373190681'), ('USH2A', 'rs373599651'), ('USH2A', 'rs374409616'), ('USH2A', 'rs374536346'), ('USH2A', 'rs375083165'), ('USH2A', 'rs375668376'), ('USH2A', 'rs375978706'), ('USH2A', 'rs376314751'), ('USH2A', 'rs3767698'), ('USH2A', 'rs377254440'), ('USH2A', 'rs397517963'), ('USH2A', 'rs397517964'), ('USH2A', 'rs397517966'), ('USH2A', 'rs397517967'), ('USH2A', 'rs397517968'), ('USH2A', 'rs397517969'), ('USH2A', 'rs397517970'), ('USH2A', 'rs397517971'), ('USH2A', 'rs397517973'), ('USH2A', 'rs397517975'), ('USH2A', 'rs397517976'), ('USH2A', 'rs397517977'), ('USH2A', 'rs397517978'), ('USH2A', 'rs397517979'), ('USH2A', 'rs397517980'), ('USH2A', 'rs397517983'), ('USH2A', 'rs397517984'), ('USH2A', 'rs397517989'), ('USH2A', 'rs397517990'), ('USH2A', 'rs397517992'), ('USH2A', 'rs397517994'), ('USH2A', 'rs397517995'), ('USH2A', 'rs397517998'), ('USH2A', 'rs397518002'), ('USH2A', 'rs397518003'), ('USH2A', 'rs397518008'), ('USH2A', 'rs397518011'), ('USH2A', 'rs397518013'), ('USH2A', 'rs397518014'), ('USH2A', 'rs397518017'), ('USH2A', 'rs397518019'), ('USH2A', 'rs397518021'), ('USH2A', 'rs397518022'), ('USH2A', 'rs397518023'), ('USH2A', 'rs397518025'), ('USH2A', 'rs397518027'), ('USH2A', 'rs397518028'), ('USH2A', 'rs397518030'), ('USH2A', 'rs397518031'), ('USH2A', 'rs397518032'), ('USH2A', 'rs397518033'), ('USH2A', 'rs397518034'), ('USH2A', 'rs397518035'), ('USH2A', 'rs397518036'), ('USH2A', 'rs397518038'), ('USH2A', 'rs397518044'), ('USH2A', 'rs397518046'), ('USH2A', 'rs397518048'), ('USH2A', 'rs398124618'), ('USH2A', 'rs398124619'), ('USH2A', 'rs398124620'), ('USH2A', 'rs401269'), ('USH2A', 'rs41277220'), ('USH2A', 'rs41277222'), ('USH2A', 'rs41302239'), ('USH2A', 'rs41303255'), ('USH2A', 'rs41303257'), ('USH2A', 'rs41303287'), ('USH2A', 'rs41308425'), ('USH2A', 'rs41313732'), ('USH2A', 'rs4253963'), ('USH2A', 'rs439940'), ('USH2A', 'rs45500891'), ('USH2A', 'rs45549044'), ('USH2A', 'rs45555435'), ('USH2A', 'rs483353054'), ('USH2A', 'rs483353055'), ('USH2A', 'rs483353056'), ('USH2A', 'rs527236122'), ('USH2A', 'rs527236126'), ('USH2A', 'rs527236137'), ('USH2A', 'rs527598451'), ('USH2A', 'rs529355834'), ('USH2A', 'rs531822235'), ('USH2A', 'rs534534437'), ('USH2A', 'rs534656527'), ('USH2A', 'rs536593247'), ('USH2A', 'rs537863698'), ('USH2A', 'rs539192853'), ('USH2A', 'rs541918040'), ('USH2A', 'rs542406401'), ('USH2A', 'rs547581739'), ('USH2A', 'rs549796389'), ('USH2A', 'rs550772689'), ('USH2A', 'rs551424240'), ('USH2A', 'rs553202000'), ('USH2A', 'rs55761862'), ('USH2A', 'rs559922535'), ('USH2A', 'rs56013136'), ('USH2A', 'rs56038610'), ('USH2A', 'rs566131886'), ('USH2A', 'rs567937233'), ('USH2A', 'rs570277510'), ('USH2A', 'rs570446209'), ('USH2A', 'rs570544314'), ('USH2A', 'rs576236830'), ('USH2A', 'rs577393945'), ('USH2A', 'rs577938494'), ('USH2A', 'rs587776538'), ('USH2A', 'rs587783023'), ('USH2A', 'rs59139861'), ('USH2A', 'rs59704861'), ('USH2A', 'rs646094'), ('USH2A', 'rs696723'), ('USH2A', 'rs727503714'), ('USH2A', 'rs727503715'), ('USH2A', 'rs727503721'), ('USH2A', 'rs727503722'), ('USH2A', 'rs727503724'), ('USH2A', 'rs727503725'), ('USH2A', 'rs727503726'), ('USH2A', 'rs727503727'), ('USH2A', 'rs727503734'), ('USH2A', 'rs727503735'), ('USH2A', 'rs727504551'), ('USH2A', 'rs727504582'), ('USH2A', 'rs727504652'), ('USH2A', 'rs727504654'), ('USH2A', 'rs727504714'), ('USH2A', 'rs727504721'), ('USH2A', 'rs727504805'), ('USH2A', 'rs727505116'), ('USH2A', 'rs727505117'), ('USH2A', 'rs727505155'), ('USH2A', 'rs727505165'), ('USH2A', 'rs727505166'), ('USH2A', 'rs727505167'), ('USH2A', 'rs727505170'), ('USH2A', 'rs727505274'), ('USH2A', 'rs727505322'), ('USH2A', 'rs727505343'), ('USH2A', 'rs730254'), ('USH2A', 'rs73090721'), ('USH2A', 'rs73102592'), ('USH2A', 'rs74329863'), ('USH2A', 'rs745350407'), ('USH2A', 'rs745371873'), ('USH2A', 'rs745693690'), ('USH2A', 'rs746007103'), ('USH2A', 'rs746071929'), ('USH2A', 'rs746098518'), ('USH2A', 'rs746331566'), ('USH2A', 'rs746447649'), ('USH2A', 'rs746837034'), ('USH2A', 'rs747063294'), ('USH2A', 'rs747160949'), ('USH2A', 'rs747492773'), ('USH2A', 'rs747578300'), ('USH2A', 'rs748369458'), ('USH2A', 'rs748393788'), ('USH2A', 'rs748455430'), ('USH2A', 'rs74874838'), ('USH2A', 'rs748810737'), ('USH2A', 'rs748961218'), ('USH2A', 'rs748983904'), ('USH2A', 'rs749121941'), ('USH2A', 'rs749228276'), ('USH2A', 'rs749333215'), ('USH2A', 'rs749452910'), ('USH2A', 'rs749621457'), ('USH2A', 'rs749726310'), ('USH2A', 'rs749889050'), ('USH2A', 'rs750077857'), ('USH2A', 'rs750228923'), ('USH2A', 'rs750418422'), ('USH2A', 'rs750687826'), ('USH2A', 'rs751176116'), ('USH2A', 'rs752238803'), ('USH2A', 'rs752377040'), ('USH2A', 'rs752811693'), ('USH2A', 'rs752992414'), ('USH2A', 'rs752996514'), ('USH2A', 'rs753305011'), ('USH2A', 'rs753505333'), ('USH2A', 'rs753719500'), ('USH2A', 'rs753886165'), ('USH2A', 'rs753908845'), ('USH2A', 'rs754310768'), ('USH2A', 'rs754374132'), ('USH2A', 'rs754634823'), ('USH2A', 'rs754834155'), ('USH2A', 'rs754932972'), ('USH2A', 'rs754970095'), ('USH2A', 'rs754979740'), ('USH2A', 'rs755099565'), ('USH2A', 'rs755765979'), ('USH2A', 'rs755849364'), ('USH2A', 'rs756041909'), ('USH2A', 'rs756163056'), ('USH2A', 'rs756203141'), ('USH2A', 'rs756623509'), ('USH2A', 'rs75662936'), ('USH2A', 'rs757082108'), ('USH2A', 'rs757439664'), ('USH2A', 'rs757676723'), ('USH2A', 'rs758095361'), ('USH2A', 'rs758303489'), ('USH2A', 'rs758571672'), ('USH2A', 'rs758733024'), ('USH2A', 'rs759474177'), ('USH2A', 'rs759494205'), ('USH2A', 'rs759545289'), ('USH2A', 'rs759589036'), ('USH2A', 'rs759937489'), ('USH2A', 'rs760100733'), ('USH2A', 'rs760225886'), ('USH2A', 'rs760302201'), ('USH2A', 'rs760448755'), ('USH2A', 'rs760543320'), ('USH2A', 'rs760725818'), ('USH2A', 'rs760741238'), ('USH2A', 'rs760977747'), ('USH2A', 'rs761306493'), ('USH2A', 'rs761359720'), ('USH2A', 'rs762159022'), ('USH2A', 'rs762384558'), ('USH2A', 'rs762608746'), ('USH2A', 'rs762610249'), ('USH2A', 'rs763463859'), ('USH2A', 'rs764038940'), ('USH2A', 'rs764113446'), ('USH2A', 'rs764124390'), ('USH2A', 'rs764182950'), ('USH2A', 'rs764797292'), ('USH2A', 'rs764917754'), ('USH2A', 'rs765189933'), ('USH2A', 'rs765252898'), ('USH2A', 'rs765476745'), ('USH2A', 'rs766038321'), ('USH2A', 'rs766515318'), ('USH2A', 'rs766590491'), ('USH2A', 'rs766715882'), ('USH2A', 'rs766759858'), ('USH2A', 'rs766809837'), ('USH2A', 'rs766970587'), ('USH2A', 'rs767078782'), ('USH2A', 'rs767648070'), ('USH2A', 'rs768158580'), ('USH2A', 'rs768161313'), ('USH2A', 'rs768233523'), ('USH2A', 'rs768532694'), ('USH2A', 'rs768813865'), ('USH2A', 'rs769001387'), ('USH2A', 'rs769264662'), ('USH2A', 'rs769348449'), ('USH2A', 'rs770383273'), ('USH2A', 'rs770553471'), ('USH2A', 'rs770756678'), ('USH2A', 'rs771000800'), ('USH2A', 'rs771051185'), ('USH2A', 'rs771088957'), ('USH2A', 'rs771693146'), ('USH2A', 'rs771903291'), ('USH2A', 'rs772100045'), ('USH2A', 'rs772124060'), ('USH2A', 'rs772294505'), ('USH2A', 'rs772415448'), ('USH2A', 'rs772624410'), ('USH2A', 'rs772732997'), ('USH2A', 'rs773190850'), ('USH2A', 'rs773379163'), ('USH2A', 'rs773436260'), ('USH2A', 'rs773539640'), ('USH2A', 'rs773595155'), ('USH2A', 'rs774473277'), ('USH2A', 'rs774573692'), ('USH2A', 'rs775075026'), ('USH2A', 'rs775094277'), ('USH2A', 'rs775241651'), ('USH2A', 'rs775293551'), ('USH2A', 'rs775490668'), ('USH2A', 'rs775803174'), ('USH2A', 'rs776095235'), ('USH2A', 'rs776262139'), ('USH2A', 'rs776972526'), ('USH2A', 'rs777043718'), ('USH2A', 'rs777682016'), ('USH2A', 'rs778158900'), ('USH2A', 'rs779331611'), ('USH2A', 'rs779572631'), ('USH2A', 'rs779716464'), ('USH2A', 'rs779885066'), ('USH2A', 'rs780308389'), ('USH2A', 'rs780779563'), ('USH2A', 'rs780893919'), ('USH2A', 'rs781223647'), ('USH2A', 'rs781625683'), ('USH2A', 'rs866877329'), ('USH2A', 'rs866904288'), ('USH2A', 'rs868097748'), ('USH2A', 'rs868562952'), ('USH2A', 'rs869312179'), ('USH2A', 'rs869312180'), ('USH2A', 'rs876657629'), ('USH2A', 'rs876657730'), ('USH2A', 'rs876657731'), ('USH2A', 'rs876657733'), ('USH2A', 'rs876658114'), ('USH2A', 'rs876658115'), ('USH2A', 'rs876658116'), ('USH2A', 'rs878853406'), ('USH2A', 'rs878853407'), ('USH2A', 'rs878853410'), ('USH2A', 'rs878853412'), ('USH2A', 'rs886039450'), ('USH2A', 'rs886039867'), ('USH2A', 'rs886041502'), ('USH2A', 'rs886043096'), ('USH2A', 'rs886045945'), ('USH2A', 'rs886045947'), ('USH2A', 'rs886045948'), ('USH2A', 'rs886045949'), ('USH2A', 'rs886045950'), ('USH2A', 'rs886045951'), ('USH2A', 'rs886045952'), ('USH2A', 'rs886045953'), ('USH2A', 'rs886045954'), ('USH2A', 'rs886045955'), ('USH2A', 'rs886045956'), ('USH2A', 'rs898430789'), ('USH2A', 'rs906951959'), ('USH2A', 'rs910086490'), ('USH2A', 'rs919142559'), ('USH2A', 'rs924627806'), ('USH2A', 'rs941646674'), ('USH2A', 'rs944675223'), ('USH2A', 'rs948087886'), ('USH2A', 'rs970237364'), ('USH2A', 'rs977631162'), ('USH2A', 'rs988693758'), ('USH2A', 'rs993185407'), ('VPS13B', 'rs111751379'), ('VPS13B', 'rs1205613982'), ('VPS13B', 'rs1830219226'), ('VPS13B', 'rs777019428')]
389 variants in disgenet and not in clinvar: [('ABCA4', 'rs1064793013'), ('ABCA4', 'rs1553188588'), ('ABCA4', 'rs1553192726'), ('ABCA4', 'rs1800552'), ('ABCA4', 'rs1800728'), ('ABCA4', 'rs1801581'), ('ABCA4', 'rs201471607'), ('ABCA4', 'rs281865377'), ('ABCA4', 'rs3112831'), ('ABCA4', 'rs41292677'), ('ABCA4', 'rs61749414'), ('ABCA4', 'rs61749451'), ('ABCA4', 'rs61750639'), ('ABCA4', 'rs61751374'), ('ABCA4', 'rs61751392'), ('ABCA4', 'rs61751399'), ('ABCA4', 'rs61753030'), ('ABCA4', 'rs62645944'), ('ABCA4', 'rs749526785'), ('ABCA4', 'rs76157638'), ('ABCA4', 'rs779466403'), ('ABCA4', 'rs794727903'), ('ABCA4', 'rs863223338'), ('ARL6', 'rs771054395'), ('C8orf37', 'rs387907136'), ('C8orf37', 'rs387907137'), ('CA4', 'rs104894559'), ('CA4', 'rs1245199379'), ('CERKL', 'rs121909398'), ('CERKL', 'rs1553513437'), ('CERKL', 'rs753994107'), ('CHM', 'rs886041178'), ('CLRN1', 'rs111033258'), ('CLRN1', 'rs111033267'), ('CNGA1', 'rs199584830'), ('CNGA1', 'rs199636364'), ('CNGA1', 'rs375412499'), ('CNGA1', 'rs527236057'), ('CNGA1', 'rs527236058'), ('CNGA1', 'rs527236059'), ('CNGA1', 'rs544588016'), ('CNGA1', 'rs567961453'), ('CNGA1', 'rs62625014'), ('CNGB1', 'rs13336595'), ('CNGB1', 'rs1352458826'), ('CNGB1', 'rs1555488069'), ('CNGB1', 'rs1555488573'), ('CNGB1', 'rs1555493707'), ('CNGB1', 'rs17821448'), ('CNGB1', 'rs189234741'), ('CNGB1', 'rs201162411'), ('CNGB1', 'rs527236060'), ('CNGB1', 'rs527236061'), ('CNGB1', 'rs750620302'), ('CNGB1', 'rs756806434'), ('CNGB1', 'rs760373259'), ('CNGB1', 'rs8055343'), ('CNGB1', 'rs878853394'), ('CRB1', 'rs115352681'), ('CRB1', 'rs137853137'), ('CRB1', 'rs1553260517'), ('CRB1', 'rs28939720'), ('CRB1', 'rs375040930'), ('CRB1', 'rs574162883'), ('CRB1', 'rs62635654'), ('CRB1', 'rs62645748'), ('CRB1', 'rs62645752'), ('CRB1', 'rs757740068'), ('CRB1', 'rs776788104'), ('CRB1', 'rs863223341'), ('CRB1', 'rs863223342'), ('CRB1', 'rs910489135'), ('CRX', 'rs1555801989'), ('CRX', 'rs527236062'), ('CRX', 'rs527236063'), ('CRX', 'rs61748436'), ('CRX', 'rs750727986'), ('DHX38', 'rs766053952'), ('EYS', 'rs1060499783'), ('EYS', 'rs111991705'), ('EYS', 'rs112822256'), ('EYS', 'rs1168101857'), ('EYS', 'rs1291867456'), ('EYS', 'rs1311193836'), ('EYS', 'rs1326370032'), ('EYS', 'rs1346842287'), ('EYS', 'rs1471994744'), ('EYS', 'rs1554152094'), ('EYS', 'rs1554163929'), ('EYS', 'rs1554183432'), ('EYS', 'rs1554183440'), ('EYS', 'rs1554194404'), ('EYS', 'rs1554204963'), ('EYS', 'rs181169439'), ('EYS', 'rs199740930'), ('EYS', 'rs373203896'), ('EYS', 'rs398123575'), ('EYS', 'rs527236064'), ('EYS', 'rs527236065'), ('EYS', 'rs527236066'), ('EYS', 'rs527236067'), ('EYS', 'rs527236068'), ('EYS', 'rs527236069'), ('EYS', 'rs527236070'), ('EYS', 'rs527236071'), ('EYS', 'rs527236072'), ('EYS', 'rs527236073'), ('EYS', 'rs527236074'), ('EYS', 'rs527236075'), ('EYS', 'rs527236076'), ('EYS', 'rs527236077'), ('EYS', 'rs527236078'), ('EYS', 'rs528919874'), ('EYS', 'rs749909863'), ('EYS', 'rs752736741'), ('EYS', 'rs752953889'), ('EYS', 'rs760798455'), ('EYS', 'rs761238771'), ('EYS', 'rs764229134'), ('EYS', 'rs770111708'), ('EYS', 'rs770748359'), ('EYS', 'rs777735735'), ('EYS', 'rs779983752'), ('EYS', 'rs794727631'), ('EYS', 'rs878853350'), ('EYS', 'rs886044304'), ('EYS', 'rs930421180'), ('FAM161A', 'rs1178184685'), ('FAM161A', 'rs1553354861'), ('FAM161A', 'rs200691042'), ('FAM161A', 'rs202193201'), ('FAM161A', 'rs397704718'), ('FAM161A', 'rs767414973'), ('FAM161A', 'rs777678022'), ('GUCA1B', 'rs137853903'), ('GUCA1B', 'rs531673296'), ('GUCY2D', 'rs61749675'), ('IMPDH1', 'rs1057518949'), ('IMPDH1', 'rs121912550'), ('IMPDH1', 'rs121912552'), ('LRAT', 'rs527236079'), ('MAK', 'rs1369394658'), ('MAK', 'rs387906648'), ('MAK', 'rs527236080'), ('MAK', 'rs527236081'), ('MAK', 'rs527236082'), ('MERTK', 'rs1297079705'), ('MERTK', 'rs527236083'), ('MERTK', 'rs541717028'), ('MERTK', 'rs746238212'), ('MERTK', 'rs878853354'), ('NR2E3', 'rs121912631'), ('NR2E3', 'rs1223029749'), ('NR2E3', 'rs1555454566'), ('NR2E3', 'rs2723341'), ('NR2E3', 'rs28937873'), ('NR2E3', 'rs368098126'), ('NR2E3', 'rs766096417'), ('NRL', 'rs104894459'), ('NRL', 'rs199691910'), ('NRL', 'rs201358563'), ('NRL', 'rs397514516'), ('NRL', 'rs527236087'), ('NRL', 'rs757038765'), ('NRL', 'rs794727281'), ('PCARE', 'rs267606690'), ('PCARE', 'rs267606691'), ('PCARE', 'rs367658438'), ('PCARE', 'rs527236055'), ('PCARE', 'rs527236056'), ('PCARE', 'rs750987123'), ('PCARE', 'rs794728002'), ('PCARE', 'rs863223344'), ('PDE6A', 'rs121918576'), ('PDE6A', 'rs139444207'), ('PDE6A', 'rs141252097'), ('PDE6A', 'rs144484128'), ('PDE6A', 'rs146591309'), ('PDE6A', 'rs753942596'), ('PDE6A', 'rs754012367'), ('PDE6A', 'rs759589388'), ('PDE6B', 'rs121918579'), ('PDE6B', 'rs121918581'), ('PDE6B', 'rs121918582'), ('PDE6B', 'rs1360937549'), ('PDE6B', 'rs1553812554'), ('PDE6B', 'rs201541131'), ('PDE6B', 'rs370898371'), ('PDE6B', 'rs527236088'), ('PDE6B', 'rs527236089'), ('PDE6B', 'rs527236090'), ('PDE6B', 'rs527236091'), ('PDE6B', 'rs555600300'), ('PDE6B', 'rs727504075'), ('PDE6B', 'rs760766981'), ('PDE6B', 'rs781003757'), ('PDE6B', 'rs863223339'), ('PDE6B', 'rs869312177'), ('PDE6B', 'rs876657718'), ('PDE6B', 'rs970990957'), ('PRCD', 'rs387907268'), ('PRCD', 'rs527236092'), ('PRCD', 'rs527451635'), ('PRPF3', 'rs121434241'), ('PRPF31', 'rs1165535552'), ('PRPF31', 'rs119475042'), ('PRPF31', 'rs144738703'), ('PRPF31', 'rs1555791188'), ('PRPF31', 'rs1555793207'), ('PRPF31', 'rs1555794205'), ('PRPF31', 'rs1555794302'), ('PRPF31', 'rs1555794509'), ('PRPF31', 'rs527236094'), ('PRPF31', 'rs527236095'), ('PRPF31', 'rs868538598'), ('PRPF8', 'rs1555550617'), ('PRPF8', 'rs752997229'), ('RBP3', 'rs146150511'), ('RDH12', 'rs104894474'), ('RDH12', 'rs104894475'), ('RDH12', 'rs1239043055'), ('RDH12', 'rs202126574'), ('RDH12', 'rs28940315'), ('RDH12', 'rs386834261'), ('RDH12', 'rs387906272'), ('RDH12', 'rs527236099'), ('REEP6', 'rs1057519316'), ('REEP6', 'rs144942685'), ('RHO', 'rs104893768'), ('RHO', 'rs104893769'), ('RHO', 'rs104893772'), ('RHO', 'rs104893773'), ('RHO', 'rs104893774'), ('RHO', 'rs104893775'), ('RHO', 'rs104893776'), ('RHO', 'rs104893779'), ('RHO', 'rs104893781'), ('RHO', 'rs104893783'), ('RHO', 'rs104893786'), ('RHO', 'rs104893787'), ('RHO', 'rs104893790'), ('RHO', 'rs104893791'), ('RHO', 'rs104893793'), ('RHO', 'rs104893794'), ('RHO', 'rs1236550448'), ('RHO', 'rs1422016730'), ('RHO', 'rs149079952'), ('RHO', 'rs1553780837'), ('RHO', 'rs1553781176'), ('RHO', 'rs200248198'), ('RHO', 'rs200946638'), ('RHO', 'rs28933394'), ('RHO', 'rs28933395'), ('RHO', 'rs29001566'), ('RHO', 'rs527236100'), ('RHO', 'rs527236101'), ('RHO', 'rs527236102'), ('RHO', 'rs527236103'), ('RHO', 'rs538820015'), ('RHO', 'rs567288669'), ('RHO', 'rs762059468'), ('RHO', 'rs766161322'), ('RHO', 'rs774336493'), ('RHO', 'rs775557680'), ('RHO', 'rs779665096'), ('RHO', 'rs886041233'), ('ROM1', 'rs145383959'), ('ROM1', 'rs768652143'), ('RP1', 'rs104894082'), ('RP1', 'rs1449723475'), ('RP1', 'rs1554519533'), ('RP1', 'rs1554519538'), ('RP1', 'rs1554519546'), ('RP1', 'rs1554519554'), ('RP1', 'rs1554519555'), ('RP1', 'rs1554519577'), ('RP1', 'rs1554519635'), ('RP1', 'rs1554519651'), ('RP1', 'rs1554520068'), ('RP1', 'rs186571865'), ('RP1', 'rs201493928'), ('RP1', 'rs444772'), ('RP1', 'rs527236105'), ('RP1', 'rs527236106'), ('RP1', 'rs769601671'), ('RP1', 'rs779334655'), ('RP1', 'rs863223340'), ('RP1', 'rs869320726'), ('RP1', 'rs878853328'), ('RP2', 'rs104894927'), ('RP2', 'rs137852284'), ('RP2', 'rs1556318627'), ('RP2', 'rs1556318633'), ('RP2', 'rs28933687'), ('RP2', 'rs797044561'), ('RPE65', 'rs121917745'), ('RPE65', 'rs368088025'), ('RPE65', 'rs61751281'), ('RPE65', 'rs61752871'), ('RPE65', 'rs62653011'), ('RPGR', 'rs1555961832'), ('RPGR', 'rs1555961849'), ('RPGR', 'rs1555961852'), ('RPGR', 'rs1555961964'), ('RPGR', 'rs1555962831'), ('RPGR', 'rs1555962965'), ('RPGR', 'rs1555964122'), ('RPGR', 'rs1555964133'), ('RPGR', 'rs1555965653'), ('RPGR', 'rs1555965712'), ('RPGR', 'rs1555968526'), ('RPGR', 'rs1569237206'), ('RPGR', 'rs1569257917'), ('RPGR', 'rs398122960'), ('RPGR', 'rs527236108'), ('RPGR', 'rs527236109'), ('RPGR', 'rs527236111'), ('RPGR', 'rs527236112'), ('RPGR', 'rs62638633'), ('RPGR', 'rs62638646'), ('RPGR', 'rs62642057'), ('RPGR', 'rs730882261'), ('RPGR', 'rs771039023'), ('RPGRIP1', 'rs1555302710'), ('SAG', 'rs753107507'), ('SNRNP200', 'rs267607077'), ('SNRNP200', 'rs397514574'), ('SNRNP200', 'rs527236113'), ('SNRNP200', 'rs527236114'), ('SNRNP200', 'rs527236115'), ('SPATA7', 'rs767745816'), ('TULP1', 'rs121909076'), ('TULP1', 'rs1237263305'), ('TULP1', 'rs1554125752'), ('TULP1', 'rs527236117'), ('USH2A', 'rs1003869920'), ('USH2A', 'rs1035024403'), ('USH2A', 'rs111033263'), ('USH2A', 'rs111033273'), ('USH2A', 'rs111033334'), ('USH2A', 'rs111033364'), ('USH2A', 'rs1172628170'), ('USH2A', 'rs1177198729'), ('USH2A', 'rs1359713084'), ('USH2A', 'rs138398671'), ('USH2A', 'rs148660051'), ('USH2A', 'rs150230450'), ('USH2A', 'rs1553252388'), ('USH2A', 'rs1553257685'), ('USH2A', 'rs1553263639'), ('USH2A', 'rs1553273280'), ('USH2A', 'rs1553274531'), ('USH2A', 'rs199605265'), ('USH2A', 'rs199840367'), ('USH2A', 'rs201527662'), ('USH2A', 'rs35818432'), ('USH2A', 'rs368049814'), ('USH2A', 'rs397518026'), ('USH2A', 'rs397518039'), ('USH2A', 'rs397518041'), ('USH2A', 'rs397518043'), ('USH2A', 'rs41315579'), ('USH2A', 'rs527236118'), ('USH2A', 'rs527236119'), ('USH2A', 'rs527236120'), ('USH2A', 'rs527236121'), ('USH2A', 'rs527236123'), ('USH2A', 'rs527236124'), ('USH2A', 'rs527236125'), ('USH2A', 'rs527236127'), ('USH2A', 'rs527236139'), ('USH2A', 'rs55958016'), ('USH2A', 'rs727503731'), ('USH2A', 'rs727505337'), ('USH2A', 'rs746551311'), ('USH2A', 'rs750396156'), ('USH2A', 'rs751111524'), ('USH2A', 'rs753330544'), ('USH2A', 'rs754768875'), ('USH2A', 'rs762388072'), ('USH2A', 'rs769838859'), ('USH2A', 'rs771583281'), ('USH2A', 'rs772808534'), ('USH2A', 'rs779791079'), ('USH2A', 'rs786200928'), ('USH2A', 'rs80338902'), ('USH2A', 'rs80338903'), ('USH2A', 'rs80338904'), ('USH2A', 'rs869312182')]
0 variants in clinvar and not in disgenet: []
3148 variants in opentargets and not in disgenet: [('ABCA4', 'rs1057517700'), ('ABCA4', 'rs1064797113'), ('ABCA4', 'rs1085307968'), ('ABCA4', 'rs1188515677'), ('ABCA4', 'rs1211325812'), ('ABCA4', 'rs138359497'), ('ABCA4', 'rs138682163'), ('ABCA4', 'rs148460146'), ('ABCA4', 'rs1570382663'), ('ABCA4', 'rs1571253050'), ('ABCA4', 'rs1659900155'), ('ABCA4', 'rs1659902823'), ('ABCA4', 'rs1660937747'), ('ABCA4', 'rs1661098509'), ('ABCA4', 'rs1762114'), ('ABCA4', 'rs1800553'), ('ABCA4', 'rs1800739'), ('ABCA4', 'rs1801269'), ('ABCA4', 'rs1801466'), ('ABCA4', 'rs1801574'), ('ABCA4', 'rs2275029'), ('ABCA4', 'rs2275031'), ('ABCA4', 'rs2297634'), ('ABCA4', 'rs367839100'), ('ABCA4', 'rs4147830'), ('ABCA4', 'rs4147841'), ('ABCA4', 'rs4147856'), ('ABCA4', 'rs4147857'), ('ABCA4', 'rs4147863'), ('ABCA4', 'rs472908'), ('ABCA4', 'rs4847281'), ('ABCA4', 'rs537831'), ('ABCA4', 'rs546606452'), ('ABCA4', 'rs55732384'), ('ABCA4', 'rs55860151'), ('ABCA4', 'rs58331765'), ('ABCA4', 'rs61748549'), ('ABCA4', 'rs61748558'), ('ABCA4', 'rs61749409'), ('ABCA4', 'rs61749420'), ('ABCA4', 'rs61749427'), ('ABCA4', 'rs61750130'), ('ABCA4', 'rs61750146'), ('ABCA4', 'rs61750152'), ('ABCA4', 'rs61750155'), ('ABCA4', 'rs61750200'), ('ABCA4', 'rs61750571'), ('ABCA4', 'rs61750638'), ('ABCA4', 'rs61750641'), ('ABCA4', 'rs61751263'), ('ABCA4', 'rs61751383'), ('ABCA4', 'rs61751386'), ('ABCA4', 'rs61751388'), ('ABCA4', 'rs61751389'), ('ABCA4', 'rs61751398'), ('ABCA4', 'rs61751402'), ('ABCA4', 'rs61751407'), ('ABCA4', 'rs61751408'), ('ABCA4', 'rs61752401'), ('ABCA4', 'rs61752407'), ('ABCA4', 'rs61753017'), ('ABCA4', 'rs61753023'), ('ABCA4', 'rs61753038'), ('ABCA4', 'rs61753046'), ('ABCA4', 'rs62642574'), ('ABCA4', 'rs62645946'), ('ABCA4', 'rs62646863'), ('ABCA4', 'rs752786160'), ('ABCA4', 'rs778234759'), ('ABCA4', 'rs779743222'), ('ABCA4', 'rs865990202'), ('ABCA4', 'rs886044758'), ('AHI1', 'rs1554338016'), ('AHI1', 'rs1562758269'), ('AHI1', 'rs372659908'), ('AHI1', 'rs587783013'), ('AHI1', 'rs751303913'), ('AHI1', 'rs755246809'), ('AHI1', 'rs773278338'), ('AHI1', 'rs777215595'), ('AHI1', 'rs797045224'), ('BBS1', 'rs113624356'), ('BBS1', 'rs1160669210'), ('BBS1', 'rs121917777'), ('BBS1', 'rs1555048487'), ('BBS1', 'rs1555049194'), ('BBS1', 'rs1555050487'), ('BBS1', 'rs184614863'), ('BBS1', 'rs1856758582'), ('BBS1', 'rs376894444'), ('BBS1', 'rs761760689'), ('BBS1', 'rs762276925'), ('BBS1', 'rs774110999'), ('CLRN1', 'rs121908140'), ('CLRN1', 'rs1576623563'), ('CLRN1', 'rs374390376'), ('CLRN1', 'rs567709615'), ('CLRN1', 'rs775098953'), ('CNGA1', 'rs1023154953'), ('CNGA1', 'rs1037963003'), ('CNGA1', 'rs121909599'), ('CNGA1', 'rs121909600'), ('CNGA1', 'rs1257715115'), ('CNGA1', 'rs1269991697'), ('CNGA1', 'rs1315891464'), ('CNGA1', 'rs140419673'), ('CNGA1', 'rs141978020'), ('CNGA1', 'rs147591591'), ('CNGA1', 'rs1490804242'), ('CNGA1', 'rs149504668'), ('CNGA1', 'rs1560621807'), ('CNGA1', 'rs1578059695'), ('CNGA1', 'rs1715125888'), ('CNGA1', 'rs1715232781'), ('CNGA1', 'rs1738627987'), ('CNGA1', 'rs1738719686'), ('CNGA1', 'rs17573673'), ('CNGA1', 'rs183197573'), ('CNGA1', 'rs186362115'), ('CNGA1', 'rs187802155'), ('CNGA1', 'rs192912733'), ('CNGA1', 'rs200148364'), ('CNGA1', 'rs201031527'), ('CNGA1', 'rs201341924'), ('CNGA1', 'rs201553765'), ('CNGA1', 'rs224801'), ('CNGA1', 'rs28642966'), ('CNGA1', 'rs368137821'), ('CNGA1', 'rs373448145'), ('CNGA1', 'rs373946784'), ('CNGA1', 'rs374697239'), ('CNGA1', 'rs374880057'), ('CNGA1', 'rs533594644'), ('CNGA1', 'rs539600817'), ('CNGA1', 'rs553735132'), ('CNGA1', 'rs566127226'), ('CNGA1', 'rs577505007'), ('CNGA1', 'rs73145999'), ('CNGA1', 'rs748126956'), ('CNGA1', 'rs749012133'), ('CNGA1', 'rs749947364'), ('CNGA1', 'rs749990018'), ('CNGA1', 'rs750954043'), ('CNGA1', 'rs752003888'), ('CNGA1', 'rs752257711'), ('CNGA1', 'rs752798829'), ('CNGA1', 'rs757494572'), ('CNGA1', 'rs759079269'), ('CNGA1', 'rs759781200'), ('CNGA1', 'rs76061451'), ('CNGA1', 'rs762935052'), ('CNGA1', 'rs76537883'), ('CNGA1', 'rs765792753'), ('CNGA1', 'rs767994904'), ('CNGA1', 'rs768694789'), ('CNGA1', 'rs77428659'), ('CNGA1', 'rs776929323'), ('CNGA1', 'rs777903781'), ('CNGA1', 'rs867483436'), ('CNGA1', 'rs886059422'), ('CNGA1', 'rs886059423'), ('CNGA1', 'rs886059424'), ('CNGA1', 'rs921230822'), ('CNGA1', 'rs981071919'), ('CRB1', 'rs1006177908'), ('CRB1', 'rs1007094417'), ('CRB1', 'rs1009098995'), ('CRB1', 'rs1009552469'), ('CRB1', 'rs1022182632'), ('CRB1', 'rs1031415706'), ('CRB1', 'rs1036503792'), ('CRB1', 'rs1057520152'), ('CRB1', 'rs1064797126'), ('CRB1', 'rs1064797127'), ('CRB1', 'rs1085307972'), ('CRB1', 'rs111761880'), ('CRB1', 'rs114052315'), ('CRB1', 'rs114342808'), ('CRB1', 'rs114630940'), ('CRB1', 'rs114846212'), ('CRB1', 'rs115400822'), ('CRB1', 'rs115649214'), ('CRB1', 'rs1160778866'), ('CRB1', 'rs116246250'), ('CRB1', 'rs116254396'), ('CRB1', 'rs116347915'), ('CRB1', 'rs116471343'), ('CRB1', 'rs1167867158'), ('CRB1', 'rs12042179'), ('CRB1', 'rs1204363918'), ('CRB1', 'rs1208641510'), ('CRB1', 'rs1222907981'), ('CRB1', 'rs1226422852'), ('CRB1', 'rs1231765331'), ('CRB1', 'rs1238001290'), ('CRB1', 'rs1240273159'), ('CRB1', 'rs1254393801'), ('CRB1', 'rs1266363944'), ('CRB1', 'rs1271816211'), ('CRB1', 'rs1281817527'), ('CRB1', 'rs1283508348'), ('CRB1', 'rs1294237377'), ('CRB1', 'rs1300735825'), ('CRB1', 'rs1324766724'), ('CRB1', 'rs1334956674'), ('CRB1', 'rs1337167'), ('CRB1', 'rs1343680080'), ('CRB1', 'rs1366609497'), ('CRB1', 'rs1371610654'), ('CRB1', 'rs137853136'), ('CRB1', 'rs137853138'), ('CRB1', 'rs138936375'), ('CRB1', 'rs139040133'), ('CRB1', 'rs139463596'), ('CRB1', 'rs140428156'), ('CRB1', 'rs140494140'), ('CRB1', 'rs140648074'), ('CRB1', 'rs1412048468'), ('CRB1', 'rs1413108078'), ('CRB1', 'rs1413323140'), ('CRB1', 'rs142090517'), ('CRB1', 'rs142224492'), ('CRB1', 'rs1426861310'), ('CRB1', 'rs1427090221'), ('CRB1', 'rs142857810'), ('CRB1', 'rs1429931885'), ('CRB1', 'rs143046320'), ('CRB1', 'rs1433518605'), ('CRB1', 'rs143511261'), ('CRB1', 'rs144011428'), ('CRB1', 'rs144029476'), ('CRB1', 'rs144436610'), ('CRB1', 'rs1449307743'), ('CRB1', 'rs1450290360'), ('CRB1', 'rs1450635782'), ('CRB1', 'rs1451348539'), ('CRB1', 'rs145141811'), ('CRB1', 'rs1452416023'), ('CRB1', 'rs1452661857'), ('CRB1', 'rs145282040'), ('CRB1', 'rs1452822430'), ('CRB1', 'rs145525029'), ('CRB1', 'rs1457623741'), ('CRB1', 'rs1457627160'), ('CRB1', 'rs146175509'), ('CRB1', 'rs147244321'), ('CRB1', 'rs147924782'), ('CRB1', 'rs147966959'), ('CRB1', 'rs1485086776'), ('CRB1', 'rs148551147'), ('CRB1', 'rs148865280'), ('CRB1', 'rs149685264'), ('CRB1', 'rs150314336'), ('CRB1', 'rs150412614'), ('CRB1', 'rs151092557'), ('CRB1', 'rs151104285'), ('CRB1', 'rs1553260314'), ('CRB1', 'rs1553260321'), ('CRB1', 'rs1553262957'), ('CRB1', 'rs1553263218'), ('CRB1', 'rs1558132026'), ('CRB1', 'rs1558132353'), ('CRB1', 'rs1558138741'), ('CRB1', 'rs1558138977'), ('CRB1', 'rs1571523693'), ('CRB1', 'rs1571523755'), ('CRB1', 'rs1571523807'), ('CRB1', 'rs1571524102'), ('CRB1', 'rs1571524269'), ('CRB1', 'rs1571525390'), ('CRB1', 'rs1571540037'), ('CRB1', 'rs1571540258'), ('CRB1', 'rs1571540576'), ('CRB1', 'rs1571544334'), ('CRB1', 'rs1571555801'), ('CRB1', 'rs1571556490'), ('CRB1', 'rs1571556837'), ('CRB1', 'rs1571557864'), ('CRB1', 'rs1571564812'), ('CRB1', 'rs1571572235'), ('CRB1', 'rs1571645424'), ('CRB1', 'rs1571645532'), ('CRB1', 'rs1571848659'), ('CRB1', 'rs1571848688'), ('CRB1', 'rs1571848744'), ('CRB1', 'rs1571848981'), ('CRB1', 'rs1571878231'), ('CRB1', 'rs1571878277'), ('CRB1', 'rs1571897069'), ('CRB1', 'rs1654712316'), ('CRB1', 'rs1654721399'), ('CRB1', 'rs1654722914'), ('CRB1', 'rs1654723466'), ('CRB1', 'rs1658648856'), ('CRB1', 'rs1658660736'), ('CRB1', 'rs1658660906'), ('CRB1', 'rs1658661237'), ('CRB1', 'rs1658661930'), ('CRB1', 'rs1658671611'), ('CRB1', 'rs1658673791'), ('CRB1', 'rs1658684590'), ('CRB1', 'rs1658688864'), ('CRB1', 'rs1658689096'), ('CRB1', 'rs1658691162'), ('CRB1', 'rs1658699227'), ('CRB1', 'rs1659642467'), ('CRB1', 'rs1659642763'), ('CRB1', 'rs1659645978'), ('CRB1', 'rs1659650891'), ('CRB1', 'rs1659651471'), ('CRB1', 'rs1659652337'), ('CRB1', 'rs1659656136'), ('CRB1', 'rs1660503192'), ('CRB1', 'rs1660512789'), ('CRB1', 'rs1660516364'), ('CRB1', 'rs1660517678'), ('CRB1', 'rs1660519681'), ('CRB1', 'rs1664289410'), ('CRB1', 'rs1664292210'), ('CRB1', 'rs1664299898'), ('CRB1', 'rs1664301074'), ('CRB1', 'rs1664303657'), ('CRB1', 'rs1664306632'), ('CRB1', 'rs1664317534'), ('CRB1', 'rs1664325377'), ('CRB1', 'rs1664329175'), ('CRB1', 'rs1664341626'), ('CRB1', 'rs1664351600'), ('CRB1', 'rs1664642051'), ('CRB1', 'rs1664649489'), ('CRB1', 'rs1664650245'), ('CRB1', 'rs1664651920'), ('CRB1', 'rs1664678030'), ('CRB1', 'rs1664679702'), ('CRB1', 'rs1664680830'), ('CRB1', 'rs1664775504'), ('CRB1', 'rs1664779239'), ('CRB1', 'rs1665046846'), ('CRB1', 'rs1665062132'), ('CRB1', 'rs1665063400'), ('CRB1', 'rs1665066272'), ('CRB1', 'rs1665074618'), ('CRB1', 'rs1665086143'), ('CRB1', 'rs1665102302'), ('CRB1', 'rs1665105838'), ('CRB1', 'rs1665116355'), ('CRB1', 'rs1665279435'), ('CRB1', 'rs1665279918'), ('CRB1', 'rs1665282478'), ('CRB1', 'rs1665481687'), ('CRB1', 'rs1665482895'), ('CRB1', 'rs1665487563'), ('CRB1', 'rs1667264651'), ('CRB1', 'rs1667269806'), ('CRB1', 'rs1667270315'), ('CRB1', 'rs187937543'), ('CRB1', 'rs190037839'), ('CRB1', 'rs190166697'), ('CRB1', 'rs192819758'), ('CRB1', 'rs199808176'), ('CRB1', 'rs200217112'), ('CRB1', 'rs200379694'), ('CRB1', 'rs200469148'), ('CRB1', 'rs200573274'), ('CRB1', 'rs201349525'), ('CRB1', 'rs201609001'), ('CRB1', 'rs201700675'), ('CRB1', 'rs201893755'), ('CRB1', 'rs201949837'), ('CRB1', 'rs267598278'), ('CRB1', 'rs281865174'), ('CRB1', 'rs281865175'), ('CRB1', 'rs34813822'), ('CRB1', 'rs35193230'), ('CRB1', 'rs368816923'), ('CRB1', 'rs369184026'), ('CRB1', 'rs369775002'), ('CRB1', 'rs370907719'), ('CRB1', 'rs371089348'), ('CRB1', 'rs372778560'), ('CRB1', 'rs372844443'), ('CRB1', 'rs373229699'), ('CRB1', 'rs374426440'), ('CRB1', 'rs374786358'), ('CRB1', 'rs375141011'), ('CRB1', 'rs375590765'), ('CRB1', 'rs376105354'), ('CRB1', 'rs3902057'), ('CRB1', 'rs398124615'), ('CRB1', 'rs41302107'), ('CRB1', 'rs530046423'), ('CRB1', 'rs533227950'), ('CRB1', 'rs534108312'), ('CRB1', 'rs535494663'), ('CRB1', 'rs544047392'), ('CRB1', 'rs550852869'), ('CRB1', 'rs557111131'), ('CRB1', 'rs557653092'), ('CRB1', 'rs557930078'), ('CRB1', 'rs562386611'), ('CRB1', 'rs564341986'), ('CRB1', 'rs564754426'), ('CRB1', 'rs568010290'), ('CRB1', 'rs575882211'), ('CRB1', 'rs576678571'), ('CRB1', 'rs59691602'), ('CRB1', 'rs62635048'), ('CRB1', 'rs62635649'), ('CRB1', 'rs62635653'), ('CRB1', 'rs62635655'), ('CRB1', 'rs62635656'), ('CRB1', 'rs62635659'), ('CRB1', 'rs62636260'), ('CRB1', 'rs62636262'), ('CRB1', 'rs62636263'), ('CRB1', 'rs62636264'), ('CRB1', 'rs62636266'), ('CRB1', 'rs62636267'), ('CRB1', 'rs62636271'), ('CRB1', 'rs62636273'), ('CRB1', 'rs62636275'), ('CRB1', 'rs62636276'), ('CRB1', 'rs62636281'), ('CRB1', 'rs62636282'), ('CRB1', 'rs62636283'), ('CRB1', 'rs62636284'), ('CRB1', 'rs62636285'), ('CRB1', 'rs62636286'), ('CRB1', 'rs62636287'), ('CRB1', 'rs62636290'), ('CRB1', 'rs62636291'), ('CRB1', 'rs62645745'), ('CRB1', 'rs62645747'), ('CRB1', 'rs62645749'), ('CRB1', 'rs62645750'), ('CRB1', 'rs62645754'), ('CRB1', 'rs62645757'), ('CRB1', 'rs727503889'), ('CRB1', 'rs73071678'), ('CRB1', 'rs745348555'), ('CRB1', 'rs745422941'), ('CRB1', 'rs745464770'), ('CRB1', 'rs746307301'), ('CRB1', 'rs746774206'), ('CRB1', 'rs747349828'), ('CRB1', 'rs748175297'), ('CRB1', 'rs749112809'), ('CRB1', 'rs749366098'), ('CRB1', 'rs749411741'), ('CRB1', 'rs750442312'), ('CRB1', 'rs750573216'), ('CRB1', 'rs751018219'), ('CRB1', 'rs751691851'), ('CRB1', 'rs752212470'), ('CRB1', 'rs752329622'), ('CRB1', 'rs752559648'), ('CRB1', 'rs753097155'), ('CRB1', 'rs753107217'), ('CRB1', 'rs753898127'), ('CRB1', 'rs754054234'), ('CRB1', 'rs754575460'), ('CRB1', 'rs754862028'), ('CRB1', 'rs755611610'), ('CRB1', 'rs756400739'), ('CRB1', 'rs75691013'), ('CRB1', 'rs757974429'), ('CRB1', 'rs759022743'), ('CRB1', 'rs760100325'), ('CRB1', 'rs760287363'), ('CRB1', 'rs760544654'), ('CRB1', 'rs760840456'), ('CRB1', 'rs761872993'), ('CRB1', 'rs762613347'), ('CRB1', 'rs762835866'), ('CRB1', 'rs763011436'), ('CRB1', 'rs763111500'), ('CRB1', 'rs763122264'), ('CRB1', 'rs763324776'), ('CRB1', 'rs763841981'), ('CRB1', 'rs763908215'), ('CRB1', 'rs764256655'), ('CRB1', 'rs764581378'), ('CRB1', 'rs764990895'), ('CRB1', 'rs765228022'), ('CRB1', 'rs765676754'), ('CRB1', 'rs765740058'), ('CRB1', 'rs766850702'), ('CRB1', 'rs767648174'), ('CRB1', 'rs767706271'), ('CRB1', 'rs767723282'), ('CRB1', 'rs767920858'), ('CRB1', 'rs768488282'), ('CRB1', 'rs768713412'), ('CRB1', 'rs768905244'), ('CRB1', 'rs770919155'), ('CRB1', 'rs770973303'), ('CRB1', 'rs771257822'), ('CRB1', 'rs771264436'), ('CRB1', 'rs771549675'), ('CRB1', 'rs772386716'), ('CRB1', 'rs772386967'), ('CRB1', 'rs773386179'), ('CRB1', 'rs773457531'), ('CRB1', 'rs773815247'), ('CRB1', 'rs773844151'), ('CRB1', 'rs773914330'), ('CRB1', 'rs774597710'), ('CRB1', 'rs776191501'), ('CRB1', 'rs776591659'), ('CRB1', 'rs77713666'), ('CRB1', 'rs777528044'), ('CRB1', 'rs778627080'), ('CRB1', 'rs778684885'), ('CRB1', 'rs778731851'), ('CRB1', 'rs779253997'), ('CRB1', 'rs779451259'), ('CRB1', 'rs780576185'), ('CRB1', 'rs780580887'), ('CRB1', 'rs780654592'), ('CRB1', 'rs780682072'), ('CRB1', 'rs781176401'), ('CRB1', 'rs781705903'), ('CRB1', 'rs794727317'), ('CRB1', 'rs863224862'), ('CRB1', 'rs866822473'), ('CRB1', 'rs878853364'), ('CRB1', 'rs878853368'), ('CRB1', 'rs878853371'), ('CRB1', 'rs886043311'), ('CRB1', 'rs886043587'), ('CRB1', 'rs886045782'), ('CRB1', 'rs886045783'), ('CRB1', 'rs886045784'), ('CRB1', 'rs886045785'), ('CRB1', 'rs886045786'), ('CRB1', 'rs886045787'), ('CRB1', 'rs886045789'), ('CRB1', 'rs896160584'), ('CRB1', 'rs905306614'), ('CRB1', 'rs910299744'), ('CRB1', 'rs911156007'), ('CRB1', 'rs930465675'), ('CRB1', 'rs937310739'), ('CRB1', 'rs938864433'), ('CRB1', 'rs965921500'), ('CRB1', 'rs978649523'), ('CRB1', 'rs985484481'), ('CRB1', 'rs992770731'), ('EYS', 'rs1002095739'), ('EYS', 'rs1009558644'), ('EYS', 'rs1010982936'), ('EYS', 'rs1011193191'), ('EYS', 'rs1011260787'), ('EYS', 'rs1012336027'), ('EYS', 'rs1017192510'), ('EYS', 'rs1030671986'), ('EYS', 'rs1036723042'), ('EYS', 'rs1037212478'), ('EYS', 'rs1038300996'), ('EYS', 'rs1039415909'), ('EYS', 'rs1050742628'), ('EYS', 'rs1051101987'), ('EYS', 'rs1051421896'), ('EYS', 'rs1055095941'), ('EYS', 'rs1064796020'), ('EYS', 'rs1064796021'), ('EYS', 'rs1064797324'), ('EYS', 'rs111746102'), ('EYS', 'rs111947397'), ('EYS', 'rs112464110'), ('EYS', 'rs112495229'), ('EYS', 'rs112609906'), ('EYS', 'rs114282214'), ('EYS', 'rs114512007'), ('EYS', 'rs115058877'), ('EYS', 'rs115066356'), ('EYS', 'rs1161453292'), ('EYS', 'rs1163522025'), ('EYS', 'rs1165454778'), ('EYS', 'rs116561042'), ('EYS', 'rs1166245419'), ('EYS', 'rs1167742176'), ('EYS', 'rs1168129071'), ('EYS', 'rs1175129177'), ('EYS', 'rs1185867411'), ('EYS', 'rs1186427936'), ('EYS', 'rs1190932109'), ('EYS', 'rs1193588140'), ('EYS', 'rs1193854376'), ('EYS', 'rs1195516155'), ('EYS', 'rs1196390028'), ('EYS', 'rs1197105310'), ('EYS', 'rs1197940044'), ('EYS', 'rs1201593554'), ('EYS', 'rs1203358626'), ('EYS', 'rs1204307982'), ('EYS', 'rs1208734040'), ('EYS', 'rs1216993077'), ('EYS', 'rs12193967'), ('EYS', 'rs1223693086'), ('EYS', 'rs1224551754'), ('EYS', 'rs1225304963'), ('EYS', 'rs1234060098'), ('EYS', 'rs1238692406'), ('EYS', 'rs1241787129'), ('EYS', 'rs1245121527'), ('EYS', 'rs1248002900'), ('EYS', 'rs1248199893'), ('EYS', 'rs1248778370'), ('EYS', 'rs1250317776'), ('EYS', 'rs1253820214'), ('EYS', 'rs1258171232'), ('EYS', 'rs1258209665'), ('EYS', 'rs1260633321'), ('EYS', 'rs12662610'), ('EYS', 'rs12663619'), ('EYS', 'rs12663622'), ('EYS', 'rs12663916'), ('EYS', 'rs1267480820'), ('EYS', 'rs1269786039'), ('EYS', 'rs1274107268'), ('EYS', 'rs1275377315'), ('EYS', 'rs1278246029'), ('EYS', 'rs1285964857'), ('EYS', 'rs1287889008'), ('EYS', 'rs1288767318'), ('EYS', 'rs1296130120'), ('EYS', 'rs1297093544'), ('EYS', 'rs1300237940'), ('EYS', 'rs1300490966'), ('EYS', 'rs1305702728'), ('EYS', 'rs1306301546'), ('EYS', 'rs1308471912'), ('EYS', 'rs1312195779'), ('EYS', 'rs1315175190'), ('EYS', 'rs1318739667'), ('EYS', 'rs1326635278'), ('EYS', 'rs1326644818'), ('EYS', 'rs1329809440'), ('EYS', 'rs1335320588'), ('EYS', 'rs1345091519'), ('EYS', 'rs1347071957'), ('EYS', 'rs1349089552'), ('EYS', 'rs1353073807'), ('EYS', 'rs1372426303'), ('EYS', 'rs1372494388'), ('EYS', 'rs1376017497'), ('EYS', 'rs1377722024'), ('EYS', 'rs137853189'), ('EYS', 'rs137853190'), ('EYS', 'rs1379087184'), ('EYS', 'rs137924872'), ('EYS', 'rs138123230'), ('EYS', 'rs138255012'), ('EYS', 'rs1389794536'), ('EYS', 'rs139056492'), ('EYS', 'rs1390616909'), ('EYS', 'rs1391928253'), ('EYS', 'rs139517572'), ('EYS', 'rs139822086'), ('EYS', 'rs139944387'), ('EYS', 'rs1402137490'), ('EYS', 'rs1404137865'), ('EYS', 'rs140506043'), ('EYS', 'rs140594243'), ('EYS', 'rs1407301072'), ('EYS', 'rs1409480033'), ('EYS', 'rs1409801782'), ('EYS', 'rs1412311460'), ('EYS', 'rs141603172'), ('EYS', 'rs1417899816'), ('EYS', 'rs1418033120'), ('EYS', 'rs142178909'), ('EYS', 'rs142187896'), ('EYS', 'rs1423659317'), ('EYS', 'rs142450703'), ('EYS', 'rs1427770112'), ('EYS', 'rs1432152673'), ('EYS', 'rs143327210'), ('EYS', 'rs143994166'), ('EYS', 'rs144074328'), ('EYS', 'rs144282503'), ('EYS', 'rs144371265'), ('EYS', 'rs144430026'), ('EYS', 'rs144513453'), ('EYS', 'rs144694451'), ('EYS', 'rs144935927'), ('EYS', 'rs145102275'), ('EYS', 'rs145184183'), ('EYS', 'rs145321084'), ('EYS', 'rs145581501'), ('EYS', 'rs1455826633'), ('EYS', 'rs145623359'), ('EYS', 'rs1459583624'), ('EYS', 'rs1459655912'), ('EYS', 'rs146413074'), ('EYS', 'rs1465801209'), ('EYS', 'rs1468020897'), ('EYS', 'rs1471424153'), ('EYS', 'rs147210136'), ('EYS', 'rs147641443'), ('EYS', 'rs1477495174'), ('EYS', 'rs1477705832'), ('EYS', 'rs148019592'), ('EYS', 'rs1481056736'), ('EYS', 'rs1481779086'), ('EYS', 'rs148411571'), ('EYS', 'rs1488052513'), ('EYS', 'rs1489559245'), ('EYS', 'rs1490023696'), ('EYS', 'rs1490127'), ('EYS', 'rs149823162'), ('EYS', 'rs150140204'), ('EYS', 'rs150502410'), ('EYS', 'rs150951106'), ('EYS', 'rs151229098'), ('EYS', 'rs1554163919'), ('EYS', 'rs1554163939'), ('EYS', 'rs1554163965'), ('EYS', 'rs1554163993'), ('EYS', 'rs1554171033'), ('EYS', 'rs1554202833'), ('EYS', 'rs1554207076'), ('EYS', 'rs1554217626'), ('EYS', 'rs1554220416'), ('EYS', 'rs1554220492'), ('EYS', 'rs1561993477'), ('EYS', 'rs1562079278'), ('EYS', 'rs1562079314'), ('EYS', 'rs1562094391'), ('EYS', 'rs1562109990'), ('EYS', 'rs1562140604'), ('EYS', 'rs1562140876'), ('EYS', 'rs1562154478'), ('EYS', 'rs1562220891'), ('EYS', 'rs1562263385'), ('EYS', 'rs1582079626'), ('EYS', 'rs1582139184'), ('EYS', 'rs1582139308'), ('EYS', 'rs1582139965'), ('EYS', 'rs1582140331'), ('EYS', 'rs1582146096'), ('EYS', 'rs1582176424'), ('EYS', 'rs1582221424'), ('EYS', 'rs1582249186'), ('EYS', 'rs1582376398'), ('EYS', 'rs1582376609'), ('EYS', 'rs1582928662'), ('EYS', 'rs1582929649'), ('EYS', 'rs1582929801'), ('EYS', 'rs1582930118'), ('EYS', 'rs1582932583'), ('EYS', 'rs1583260302'), ('EYS', 'rs1583277585'), ('EYS', 'rs1583442540'), ('EYS', 'rs16895517'), ('EYS', 'rs16895519'), ('EYS', 'rs17403955'), ('EYS', 'rs17404123'), ('EYS', 'rs17411795'), ('EYS', 'rs1764663420'), ('EYS', 'rs1764939836'), ('EYS', 'rs1766003671'), ('EYS', 'rs1766186895'), ('EYS', 'rs1766196909'), ('EYS', 'rs1766217655'), ('EYS', 'rs1766226162'), ('EYS', 'rs1766367970'), ('EYS', 'rs1766380689'), ('EYS', 'rs1766395456'), ('EYS', 'rs1766405253'), ('EYS', 'rs1766425037'), ('EYS', 'rs1766677062'), ('EYS', 'rs1766684069'), ('EYS', 'rs1767253468'), ('EYS', 'rs1767268298'), ('EYS', 'rs1767600988'), ('EYS', 'rs1767685290'), ('EYS', 'rs1767966521'), ('EYS', 'rs1768029318'), ('EYS', 'rs1768034633'), ('EYS', 'rs1768037062'), ('EYS', 'rs1768037499'), ('EYS', 'rs1768038999'), ('EYS', 'rs1768312466'), ('EYS', 'rs1768361133'), ('EYS', 'rs1768370055'), ('EYS', 'rs1768622052'), ('EYS', 'rs1768623493'), ('EYS', 'rs1768627778'), ('EYS', 'rs1768652347'), ('EYS', 'rs1768658375'), ('EYS', 'rs1769469813'), ('EYS', 'rs1769471082'), ('EYS', 'rs1769478067'), ('EYS', 'rs1769479599'), ('EYS', 'rs1769668162'), ('EYS', 'rs1769934918'), ('EYS', 'rs1769936722'), ('EYS', 'rs1770414327'), ('EYS', 'rs1771368413'), ('EYS', 'rs1771988273'), ('EYS', 'rs1772614934'), ('EYS', 'rs1772621012'), ('EYS', 'rs1774743807'), ('EYS', 'rs1774852599'), ('EYS', 'rs181146743'), ('EYS', 'rs182151153'), ('EYS', 'rs182322608'), ('EYS', 'rs182780299'), ('EYS', 'rs183144150'), ('EYS', 'rs183589498'), ('EYS', 'rs183814213'), ('EYS', 'rs184368442'), ('EYS', 'rs184448644'), ('EYS', 'rs184722374'), ('EYS', 'rs186499459'), ('EYS', 'rs187604073'), ('EYS', 'rs188011013'), ('EYS', 'rs188093810'), ('EYS', 'rs190009374'), ('EYS', 'rs191846522'), ('EYS', 'rs192059823'), ('EYS', 'rs193035948'), ('EYS', 'rs193261187'), ('EYS', 'rs1936439'), ('EYS', 'rs199517256'), ('EYS', 'rs199689193'), ('EYS', 'rs199944222'), ('EYS', 'rs200318120'), ('EYS', 'rs200374024'), ('EYS', 'rs200387978'), ('EYS', 'rs200935518'), ('EYS', 'rs201004766'), ('EYS', 'rs201059400'), ('EYS', 'rs201304559'), ('EYS', 'rs201331309'), ('EYS', 'rs201333192'), ('EYS', 'rs201580493'), ('EYS', 'rs201652272'), ('EYS', 'rs201690244'), ('EYS', 'rs201819948'), ('EYS', 'rs201823777'), ('EYS', 'rs201916371'), ('EYS', 'rs202130794'), ('EYS', 'rs35045551'), ('EYS', 'rs35395170'), ('EYS', 'rs367546131'), ('EYS', 'rs367857088'), ('EYS', 'rs367977860'), ('EYS', 'rs368097230'), ('EYS', 'rs368159852'), ('EYS', 'rs368458853'), ('EYS', 'rs368698537'), ('EYS', 'rs368790430'), ('EYS', 'rs368798160'), ('EYS', 'rs368856942'), ('EYS', 'rs368932132'), ('EYS', 'rs369121423'), ('EYS', 'rs369191457'), ('EYS', 'rs369266984'), ('EYS', 'rs369437226'), ('EYS', 'rs369966951'), ('EYS', 'rs370140172'), ('EYS', 'rs370950723'), ('EYS', 'rs370988507'), ('EYS', 'rs371032798'), ('EYS', 'rs371491059'), ('EYS', 'rs371505812'), ('EYS', 'rs371607669'), ('EYS', 'rs372354156'), ('EYS', 'rs372512515'), ('EYS', 'rs373183802'), ('EYS', 'rs373197894'), ('EYS', 'rs373343831'), ('EYS', 'rs373441420'), ('EYS', 'rs373742788'), ('EYS', 'rs374161234'), ('EYS', 'rs374200609'), ('EYS', 'rs374204063'), ('EYS', 'rs374409854'), ('EYS', 'rs374714909'), ('EYS', 'rs374941270'), ('EYS', 'rs375850148'), ('EYS', 'rs376807770'), ('EYS', 'rs377090818'), ('EYS', 'rs398123574'), ('EYS', 'rs398123576'), ('EYS', 'rs45541238'), ('EYS', 'rs45628235'), ('EYS', 'rs4710457'), ('EYS', 'rs527812465'), ('EYS', 'rs528387472'), ('EYS', 'rs528733427'), ('EYS', 'rs528824271'), ('EYS', 'rs529055258'), ('EYS', 'rs530118054'), ('EYS', 'rs530200433'), ('EYS', 'rs531588707'), ('EYS', 'rs531860176'), ('EYS', 'rs532797776'), ('EYS', 'rs533075374'), ('EYS', 'rs535282640'), ('EYS', 'rs536788112'), ('EYS', 'rs538242132'), ('EYS', 'rs539437238'), ('EYS', 'rs539477235'), ('EYS', 'rs539577250'), ('EYS', 'rs540611114'), ('EYS', 'rs541973291'), ('EYS', 'rs542339299'), ('EYS', 'rs545408886'), ('EYS', 'rs548565748'), ('EYS', 'rs549456693'), ('EYS', 'rs551500915'), ('EYS', 'rs553600976'), ('EYS', 'rs553772732'), ('EYS', 'rs555692190'), ('EYS', 'rs556989074'), ('EYS', 'rs557020239'), ('EYS', 'rs557152369'), ('EYS', 'rs557892188'), ('EYS', 'rs559078881'), ('EYS', 'rs559824825'), ('EYS', 'rs561830314'), ('EYS', 'rs564020009'), ('EYS', 'rs564315274'), ('EYS', 'rs565046666'), ('EYS', 'rs565864295'), ('EYS', 'rs566440637'), ('EYS', 'rs566843175'), ('EYS', 'rs566917467'), ('EYS', 'rs569134881'), ('EYS', 'rs569561277'), ('EYS', 'rs570020451'), ('EYS', 'rs572189652'), ('EYS', 'rs572403267'), ('EYS', 'rs572836860'), ('EYS', 'rs57312007'), ('EYS', 'rs574948016'), ('EYS', 'rs575406480'), ('EYS', 'rs577000027'), ('EYS', 'rs61753610'), ('EYS', 'rs61753611'), ('EYS', 'rs61754905'), ('EYS', 'rs62415825'), ('EYS', 'rs62415826'), ('EYS', 'rs62415827'), ('EYS', 'rs62415828'), ('EYS', 'rs624851'), ('EYS', 'rs66462731'), ('EYS', 'rs74419361'), ('EYS', 'rs745859722'), ('EYS', 'rs745961740'), ('EYS', 'rs746039939'), ('EYS', 'rs74636274'), ('EYS', 'rs746509889'), ('EYS', 'rs747069281'), ('EYS', 'rs747666847'), ('EYS', 'rs747911999'), ('EYS', 'rs747914953'), ('EYS', 'rs747921119'), ('EYS', 'rs74848648'), ('EYS', 'rs748838955'), ('EYS', 'rs748931820'), ('EYS', 'rs748977292'), ('EYS', 'rs749101387'), ('EYS', 'rs749103801'), ('EYS', 'rs749410700'), ('EYS', 'rs750011709'), ('EYS', 'rs750613634'), ('EYS', 'rs750840208'), ('EYS', 'rs750904267'), ('EYS', 'rs751096016'), ('EYS', 'rs751128329'), ('EYS', 'rs751629543'), ('EYS', 'rs751705317'), ('EYS', 'rs752557263'), ('EYS', 'rs752683070'), ('EYS', 'rs752930400'), ('EYS', 'rs753945993'), ('EYS', 'rs754069174'), ('EYS', 'rs755010017'), ('EYS', 'rs755023434'), ('EYS', 'rs755879622'), ('EYS', 'rs756068592'), ('EYS', 'rs756110037'), ('EYS', 'rs75634595'), ('EYS', 'rs758109813'), ('EYS', 'rs75831552'), ('EYS', 'rs758899480'), ('EYS', 'rs758943572'), ('EYS', 'rs759027016'), ('EYS', 'rs759172997'), ('EYS', 'rs759642068'), ('EYS', 'rs761342525'), ('EYS', 'rs761721655'), ('EYS', 'rs761760327'), ('EYS', 'rs761797334'), ('EYS', 'rs761809527'), ('EYS', 'rs762212630'), ('EYS', 'rs763028732'), ('EYS', 'rs763158109'), ('EYS', 'rs763331925'), ('EYS', 'rs764163418'), ('EYS', 'rs764362221'), ('EYS', 'rs765407986'), ('EYS', 'rs765763663'), ('EYS', 'rs765829827'), ('EYS', 'rs765911767'), ('EYS', 'rs766087392'), ('EYS', 'rs766153322'), ('EYS', 'rs766515998'), ('EYS', 'rs767517924'), ('EYS', 'rs76754818'), ('EYS', 'rs767752603'), ('EYS', 'rs767955491'), ('EYS', 'rs768229148'), ('EYS', 'rs768837125'), ('EYS', 'rs768964978'), ('EYS', 'rs769167992'), ('EYS', 'rs769824975'), ('EYS', 'rs769923713'), ('EYS', 'rs77020971'), ('EYS', 'rs770840726'), ('EYS', 'rs771640639'), ('EYS', 'rs771768413'), ('EYS', 'rs772145998'), ('EYS', 'rs772339340'), ('EYS', 'rs772523953'), ('EYS', 'rs772707303'), ('EYS', 'rs772888249'), ('EYS', 'rs773046364'), ('EYS', 'rs773704807'), ('EYS', 'rs773906269'), ('EYS', 'rs773926989'), ('EYS', 'rs774179534'), ('EYS', 'rs774918307'), ('EYS', 'rs775080539'), ('EYS', 'rs775270768'), ('EYS', 'rs775400880'), ('EYS', 'rs776055954'), ('EYS', 'rs776193099'), ('EYS', 'rs776204925'), ('EYS', 'rs776526721'), ('EYS', 'rs776564041'), ('EYS', 'rs776654329'), ('EYS', 'rs776743787'), ('EYS', 'rs777482895'), ('EYS', 'rs778030177'), ('EYS', 'rs778077385'), ('EYS', 'rs778646190'), ('EYS', 'rs778752557'), ('EYS', 'rs779269543'), ('EYS', 'rs779372264'), ('EYS', 'rs780180886'), ('EYS', 'rs780433094'), ('EYS', 'rs780566602'), ('EYS', 'rs780632755'), ('EYS', 'rs78079047'), ('EYS', 'rs781222768'), ('EYS', 'rs781359405'), ('EYS', 'rs78511049'), ('EYS', 'rs79036642'), ('EYS', 'rs794727120'), ('EYS', 'rs794727412'), ('EYS', 'rs797045089'), ('EYS', 'rs80095433'), ('EYS', 'rs867380219'), ('EYS', 'rs867410198'), ('EYS', 'rs868706829'), ('EYS', 'rs869312188'), ('EYS', 'rs878853253'), ('EYS', 'rs878853349'), ('EYS', 'rs886042613'), ('EYS', 'rs886044149'), ('EYS', 'rs886061664'), ('EYS', 'rs886061665'), ('EYS', 'rs886061666'), ('EYS', 'rs886061667'), ('EYS', 'rs886061668'), ('EYS', 'rs886061669'), ('EYS', 'rs886061670'), ('EYS', 'rs886061671'), ('EYS', 'rs886061672'), ('EYS', 'rs886061673'), ('EYS', 'rs886061674'), ('EYS', 'rs886061675'), ('EYS', 'rs886061676'), ('EYS', 'rs886061677'), ('EYS', 'rs886061678'), ('EYS', 'rs886061679'), ('EYS', 'rs886061680'), ('EYS', 'rs886061681'), ('EYS', 'rs886061682'), ('EYS', 'rs886061683'), ('EYS', 'rs886061684'), ('EYS', 'rs886061685'), ('EYS', 'rs886061686'), ('EYS', 'rs886061687'), ('EYS', 'rs886061688'), ('EYS', 'rs888286822'), ('EYS', 'rs892657143'), ('EYS', 'rs893275648'), ('EYS', 'rs893294562'), ('EYS', 'rs898622662'), ('EYS', 'rs902462590'), ('EYS', 'rs909730457'), ('EYS', 'rs909973943'), ('EYS', 'rs913116063'), ('EYS', 'rs913465684'), ('EYS', 'rs915505702'), ('EYS', 'rs919157306'), ('EYS', 'rs921629471'), ('EYS', 'rs927928681'), ('EYS', 'rs928803207'), ('EYS', 'rs9294631'), ('EYS', 'rs9342464'), ('EYS', 'rs934395477'), ('EYS', 'rs9345601'), ('EYS', 'rs9353806'), ('EYS', 'rs935531910'), ('EYS', 'rs935618633'), ('EYS', 'rs937362206'), ('EYS', 'rs940065327'), ('EYS', 'rs940468386'), ('EYS', 'rs9445051'), ('EYS', 'rs9453148'), ('EYS', 'rs946318214'), ('EYS', 'rs947209456'), ('EYS', 'rs948998853'), ('EYS', 'rs953147842'), ('EYS', 'rs955372590'), ('EYS', 'rs962496239'), ('EYS', 'rs968087660'), ('EYS', 'rs969468917'), ('EYS', 'rs971882330'), ('EYS', 'rs974110'), ('EYS', 'rs976010036'), ('EYS', 'rs979156982'), ('EYS', 'rs982064061'), ('EYS', 'rs983603381'), ('EYS', 'rs983691310'), ('EYS', 'rs985211023'), ('EYS', 'rs986462667'), ('EYS', 'rs988163418'), ('EYS', 'rs989589885'), ('EYS', 'rs990350691'), ('EYS', 'rs992864714'), ('EYS', 'rs995707027'), ('EYS', 'rs996239133'), ('EYS', 'rs999213534'), ('FAM161A', 'rs1015093278'), ('FAM161A', 'rs1017182965'), ('FAM161A', 'rs11125895'), ('FAM161A', 'rs1166920376'), ('FAM161A', 'rs1184952883'), ('FAM161A', 'rs1234376053'), ('FAM161A', 'rs1236579870'), ('FAM161A', 'rs1290409340'), ('FAM161A', 'rs1316281505'), ('FAM161A', 'rs1382874045'), ('FAM161A', 'rs138464813'), ('FAM161A', 'rs1386308138'), ('FAM161A', 'rs139266382'), ('FAM161A', 'rs140622968'), ('FAM161A', 'rs143622468'), ('FAM161A', 'rs144455077'), ('FAM161A', 'rs145199539'), ('FAM161A', 'rs148352743'), ('FAM161A', 'rs149314387'), ('FAM161A', 'rs1553354522'), ('FAM161A', 'rs1558483269'), ('FAM161A', 'rs1572875669'), ('FAM161A', 'rs1572879569'), ('FAM161A', 'rs1672343350'), ('FAM161A', 'rs1672373216'), ('FAM161A', 'rs1672859918'), ('FAM161A', 'rs1672974919'), ('FAM161A', 'rs1673585446'), ('FAM161A', 'rs1673593434'), ('FAM161A', 'rs17513666'), ('FAM161A', 'rs17513722'), ('FAM161A', 'rs181814580'), ('FAM161A', 'rs183615774'), ('FAM161A', 'rs184556352'), ('FAM161A', 'rs187695569'), ('FAM161A', 'rs1881616'), ('FAM161A', 'rs188276373'), ('FAM161A', 'rs188862164'), ('FAM161A', 'rs189711603'), ('FAM161A', 'rs191862300'), ('FAM161A', 'rs191936453'), ('FAM161A', 'rs192680593'), ('FAM161A', 'rs192864749'), ('FAM161A', 'rs199759978'), ('FAM161A', 'rs200160715'), ('FAM161A', 'rs200813667'), ('FAM161A', 'rs201052209'), ('FAM161A', 'rs201088869'), ('FAM161A', 'rs201315315'), ('FAM161A', 'rs201362403'), ('FAM161A', 'rs201467049'), ('FAM161A', 'rs201998260'), ('FAM161A', 'rs202022070'), ('FAM161A', 'rs267606793'), ('FAM161A', 'rs267606794'), ('FAM161A', 'rs367777806'), ('FAM161A', 'rs368402244'), ('FAM161A', 'rs368458156'), ('FAM161A', 'rs369115510'), ('FAM161A', 'rs369633003'), ('FAM161A', 'rs370603613'), ('FAM161A', 'rs372038495'), ('FAM161A', 'rs372121322'), ('FAM161A', 'rs372371486'), ('FAM161A', 'rs372597586'), ('FAM161A', 'rs373374401'), ('FAM161A', 'rs3736598'), ('FAM161A', 'rs374748539'), ('FAM161A', 'rs374779101'), ('FAM161A', 'rs375048963'), ('FAM161A', 'rs377016856'), ('FAM161A', 'rs377666612'), ('FAM161A', 'rs4270331'), ('FAM161A', 'rs4672457'), ('FAM161A', 'rs528451151'), ('FAM161A', 'rs529941143'), ('FAM161A', 'rs530372842'), ('FAM161A', 'rs531265943'), ('FAM161A', 'rs531709417'), ('FAM161A', 'rs532671656'), ('FAM161A', 'rs535265888'), ('FAM161A', 'rs541819550'), ('FAM161A', 'rs544107644'), ('FAM161A', 'rs545909945'), ('FAM161A', 'rs549784796'), ('FAM161A', 'rs550422472'), ('FAM161A', 'rs553732379'), ('FAM161A', 'rs554664966'), ('FAM161A', 'rs558080743'), ('FAM161A', 'rs558087162'), ('FAM161A', 'rs558710194'), ('FAM161A', 'rs560037933'), ('FAM161A', 'rs561697683'), ('FAM161A', 'rs569307291'), ('FAM161A', 'rs576715893'), ('FAM161A', 'rs61743113'), ('FAM161A', 'rs62148138'), ('FAM161A', 'rs6733774'), ('FAM161A', 'rs6748320'), ('FAM161A', 'rs727503924'), ('FAM161A', 'rs745524377'), ('FAM161A', 'rs746372822'), ('FAM161A', 'rs748095219'), ('FAM161A', 'rs748847284'), ('FAM161A', 'rs750644248'), ('FAM161A', 'rs750749446'), ('FAM161A', 'rs752075492'), ('FAM161A', 'rs752470299'), ('FAM161A', 'rs752639878'), ('FAM161A', 'rs755697413'), ('FAM161A', 'rs7563900'), ('FAM161A', 'rs756780634'), ('FAM161A', 'rs757443871'), ('FAM161A', 'rs758153602'), ('FAM161A', 'rs758751186'), ('FAM161A', 'rs759263986'), ('FAM161A', 'rs760376720'), ('FAM161A', 'rs76110744'), ('FAM161A', 'rs76112350'), ('FAM161A', 'rs761440783'), ('FAM161A', 'rs76144251'), ('FAM161A', 'rs762087385'), ('FAM161A', 'rs763593903'), ('FAM161A', 'rs763794474'), ('FAM161A', 'rs765002648'), ('FAM161A', 'rs765343041'), ('FAM161A', 'rs767214705'), ('FAM161A', 'rs767300885'), ('FAM161A', 'rs768632779'), ('FAM161A', 'rs768878474'), ('FAM161A', 'rs769306395'), ('FAM161A', 'rs769359884'), ('FAM161A', 'rs770515598'), ('FAM161A', 'rs773858764'), ('FAM161A', 'rs773989386'), ('FAM161A', 'rs77562614'), ('FAM161A', 'rs775782170'), ('FAM161A', 'rs776173729'), ('FAM161A', 'rs777319845'), ('FAM161A', 'rs777678039'), ('FAM161A', 'rs780565318'), ('FAM161A', 'rs78512710'), ('FAM161A', 'rs866844878'), ('FAM161A', 'rs867264184'), ('FAM161A', 'rs868226745'), ('FAM161A', 'rs886056213'), ('FAM161A', 'rs886056214'), ('FAM161A', 'rs886056215'), ('FAM161A', 'rs886056217'), ('FAM161A', 'rs886056218'), ('FAM161A', 'rs897022105'), ('FAM161A', 'rs933044250'), ('FAM161A', 'rs973178862'), ('IFT172', 'rs1002834084'), ('IFT172', 'rs1007588478'), ('IFT172', 'rs1011923461'), ('IFT172', 'rs1012597627'), ('IFT172', 'rs1013134780'), ('IFT172', 'rs1036729851'), ('IFT172', 'rs1038040281'), ('IFT172', 'rs1042644207'), ('IFT172', 'rs114235369'), ('IFT172', 'rs115716101'), ('IFT172', 'rs1158499870'), ('IFT172', 'rs1176061294'), ('IFT172', 'rs1235295289'), ('IFT172', 'rs1250676888'), ('IFT172', 'rs1251466028'), ('IFT172', 'rs1279126964'), ('IFT172', 'rs1282056614'), ('IFT172', 'rs1350745027'), ('IFT172', 'rs1356192791'), ('IFT172', 'rs1357445568'), ('IFT172', 'rs1366937730'), ('IFT172', 'rs137868356'), ('IFT172', 'rs137906877'), ('IFT172', 'rs138003766'), ('IFT172', 'rs138511988'), ('IFT172', 'rs1387032631'), ('IFT172', 'rs138730915'), ('IFT172', 'rs139021548'), ('IFT172', 'rs139223261'), ('IFT172', 'rs139229844'), ('IFT172', 'rs139348179'), ('IFT172', 'rs139560074'), ('IFT172', 'rs1400020833'), ('IFT172', 'rs1401986067'), ('IFT172', 'rs1403737174'), ('IFT172', 'rs140506322'), ('IFT172', 'rs1406584809'), ('IFT172', 'rs141043554'), ('IFT172', 'rs141098495'), ('IFT172', 'rs141440865'), ('IFT172', 'rs141970363'), ('IFT172', 'rs142227350'), ('IFT172', 'rs142409945'), ('IFT172', 'rs142857050'), ('IFT172', 'rs143060452'), ('IFT172', 'rs143142494'), ('IFT172', 'rs143491198'), ('IFT172', 'rs143671920'), ('IFT172', 'rs143922405'), ('IFT172', 'rs1443634104'), ('IFT172', 'rs144620711'), ('IFT172', 'rs144645349'), ('IFT172', 'rs144868723'), ('IFT172', 'rs144890293'), ('IFT172', 'rs1454157190'), ('IFT172', 'rs145507269'), ('IFT172', 'rs145541911'), ('IFT172', 'rs145847794'), ('IFT172', 'rs146047876'), ('IFT172', 'rs146140583'), ('IFT172', 'rs146290725'), ('IFT172', 'rs146309780'), ('IFT172', 'rs146332658'), ('IFT172', 'rs147303046'), ('IFT172', 'rs147394910'), ('IFT172', 'rs147668131'), ('IFT172', 'rs147744868'), ('IFT172', 'rs1477777983'), ('IFT172', 'rs147850047'), ('IFT172', 'rs147885790'), ('IFT172', 'rs148305851'), ('IFT172', 'rs148360112'), ('IFT172', 'rs148624326'), ('IFT172', 'rs148710037'), ('IFT172', 'rs148997142'), ('IFT172', 'rs149065251'), ('IFT172', 'rs149117098'), ('IFT172', 'rs149435148'), ('IFT172', 'rs149614625'), ('IFT172', 'rs149748534'), ('IFT172', 'rs149969430'), ('IFT172', 'rs150011917'), ('IFT172', 'rs150739354'), ('IFT172', 'rs150882197'), ('IFT172', 'rs150938554'), ('IFT172', 'rs151097967'), ('IFT172', 'rs1553335843'), ('IFT172', 'rs1647276'), ('IFT172', 'rs1664849569'), ('IFT172', 'rs1664926036'), ('IFT172', 'rs1664978966'), ('IFT172', 'rs1665288911'), ('IFT172', 'rs1665443007'), ('IFT172', 'rs1665443434'), ('IFT172', 'rs1665446592'), ('IFT172', 'rs1665487115'), ('IFT172', 'rs1665880862'), ('IFT172', 'rs1665885295'), ('IFT172', 'rs1665910456'), ('IFT172', 'rs1665983486'), ('IFT172', 'rs1666267219'), ('IFT172', 'rs1666272023'), ('IFT172', 'rs1666273532'), ('IFT172', 'rs1666279699'), ('IFT172', 'rs1666295604'), ('IFT172', 'rs1666329493'), ('IFT172', 'rs1666451473'), ('IFT172', 'rs1666641444'), ('IFT172', 'rs1666775725'), ('IFT172', 'rs1667524518'), ('IFT172', 'rs1667974652'), ('IFT172', 'rs1668091082'), ('IFT172', 'rs1668091920'), ('IFT172', 'rs1668096577'), ('IFT172', 'rs1668686361'), ('IFT172', 'rs180855666'), ('IFT172', 'rs184506506'), ('IFT172', 'rs184565714'), ('IFT172', 'rs186020523'), ('IFT172', 'rs187728607'), ('IFT172', 'rs199502476'), ('IFT172', 'rs199631887'), ('IFT172', 'rs199667794'), ('IFT172', 'rs199842476'), ('IFT172', 'rs199907803'), ('IFT172', 'rs200049734'), ('IFT172', 'rs200884031'), ('IFT172', 'rs201231401'), ('IFT172', 'rs201476743'), ('IFT172', 'rs201840472'), ('IFT172', 'rs201862538'), ('IFT172', 'rs201991482'), ('IFT172', 'rs202024173'), ('IFT172', 'rs202055593'), ('IFT172', 'rs202089120'), ('IFT172', 'rs202111577'), ('IFT172', 'rs202216329'), ('IFT172', 'rs202236985'), ('IFT172', 'rs367806691'), ('IFT172', 'rs367874978'), ('IFT172', 'rs367930028'), ('IFT172', 'rs368343162'), ('IFT172', 'rs368373262'), ('IFT172', 'rs368782783'), ('IFT172', 'rs368967337'), ('IFT172', 'rs369169776'), ('IFT172', 'rs369191459'), ('IFT172', 'rs369466577'), ('IFT172', 'rs369780709'), ('IFT172', 'rs370108416'), ('IFT172', 'rs370504937'), ('IFT172', 'rs370531520'), ('IFT172', 'rs370540673'), ('IFT172', 'rs370874046'), ('IFT172', 'rs371011000'), ('IFT172', 'rs371208266'), ('IFT172', 'rs371658303'), ('IFT172', 'rs371847154'), ('IFT172', 'rs371919234'), ('IFT172', 'rs372047259'), ('IFT172', 'rs372659702'), ('IFT172', 'rs373098915'), ('IFT172', 'rs374062028'), ('IFT172', 'rs374065796'), ('IFT172', 'rs374979653'), ('IFT172', 'rs375261962'), ('IFT172', 'rs375847990'), ('IFT172', 'rs376824384'), ('IFT172', 'rs377211687'), ('IFT172', 'rs377521375'), ('IFT172', 'rs529850410'), ('IFT172', 'rs529914770'), ('IFT172', 'rs532669006'), ('IFT172', 'rs537341371'), ('IFT172', 'rs542662514'), ('IFT172', 'rs543062539'), ('IFT172', 'rs544892086'), ('IFT172', 'rs549415233'), ('IFT172', 'rs552861632'), ('IFT172', 'rs560379580'), ('IFT172', 'rs56076827'), ('IFT172', 'rs561676433'), ('IFT172', 'rs561927411'), ('IFT172', 'rs571220836'), ('IFT172', 'rs587777086'), ('IFT172', 'rs587777087'), ('IFT172', 'rs61740250'), ('IFT172', 'rs61742074'), ('IFT172', 'rs61743327'), ('IFT172', 'rs61743977'), ('IFT172', 'rs61747068'), ('IFT172', 'rs61747073'), ('IFT172', 'rs704793'), ('IFT172', 'rs745382278'), ('IFT172', 'rs745644146'), ('IFT172', 'rs745938799'), ('IFT172', 'rs746340772'), ('IFT172', 'rs746597294'), ('IFT172', 'rs746827700'), ('IFT172', 'rs746868013'), ('IFT172', 'rs747729113'), ('IFT172', 'rs747883999'), ('IFT172', 'rs748358110'), ('IFT172', 'rs749114212'), ('IFT172', 'rs749207320'), ('IFT172', 'rs749474609'), ('IFT172', 'rs749612277'), ('IFT172', 'rs749884570'), ('IFT172', 'rs750338419'), ('IFT172', 'rs750783565'), ('IFT172', 'rs750991615'), ('IFT172', 'rs751230602'), ('IFT172', 'rs751486617'), ('IFT172', 'rs751712354'), ('IFT172', 'rs751965696'), ('IFT172', 'rs752069515'), ('IFT172', 'rs752494593'), ('IFT172', 'rs753075654'), ('IFT172', 'rs753504432'), ('IFT172', 'rs753783467'), ('IFT172', 'rs755256585'), ('IFT172', 'rs755263642'), ('IFT172', 'rs755477787'), ('IFT172', 'rs755816980'), ('IFT172', 'rs755990223'), ('IFT172', 'rs756299134'), ('IFT172', 'rs757212554'), ('IFT172', 'rs757464563'), ('IFT172', 'rs757728167'), ('IFT172', 'rs7580439'), ('IFT172', 'rs75805075'), ('IFT172', 'rs75809198'), ('IFT172', 'rs758268726'), ('IFT172', 'rs758357901'), ('IFT172', 'rs758387302'), ('IFT172', 'rs759282959'), ('IFT172', 'rs760316903'), ('IFT172', 'rs76076247'), ('IFT172', 'rs761248577'), ('IFT172', 'rs761267426'), ('IFT172', 'rs762431558'), ('IFT172', 'rs762521619'), ('IFT172', 'rs762645007'), ('IFT172', 'rs762958757'), ('IFT172', 'rs763117647'), ('IFT172', 'rs763238244'), ('IFT172', 'rs763826196'), ('IFT172', 'rs763923637'), ('IFT172', 'rs764302265'), ('IFT172', 'rs764463970'), ('IFT172', 'rs764604255'), ('IFT172', 'rs765202929'), ('IFT172', 'rs765641043'), ('IFT172', 'rs765731241'), ('IFT172', 'rs766061673'), ('IFT172', 'rs766853711'), ('IFT172', 'rs766918099'), ('IFT172', 'rs76787560'), ('IFT172', 'rs767999703'), ('IFT172', 'rs768543764'), ('IFT172', 'rs768705269'), ('IFT172', 'rs770486522'), ('IFT172', 'rs770759155'), ('IFT172', 'rs770918577'), ('IFT172', 'rs771104054'), ('IFT172', 'rs771817287'), ('IFT172', 'rs772012378'), ('IFT172', 'rs773174861'), ('IFT172', 'rs773569919'), ('IFT172', 'rs773661262'), ('IFT172', 'rs773691500'), ('IFT172', 'rs773726175'), ('IFT172', 'rs774328767'), ('IFT172', 'rs774401568'), ('IFT172', 'rs774487712'), ('IFT172', 'rs774534899'), ('IFT172', 'rs775476765'), ('IFT172', 'rs777173046'), ('IFT172', 'rs777398021'), ('IFT172', 'rs777573615'), ('IFT172', 'rs777862424'), ('IFT172', 'rs777980611'), ('IFT172', 'rs779195226'), ('IFT172', 'rs779572697'), ('IFT172', 'rs779801761'), ('IFT172', 'rs780205001'), ('IFT172', 'rs780413940'), ('IFT172', 'rs781225823'), ('IFT172', 'rs781257867'), ('IFT172', 'rs786205856'), ('IFT172', 'rs786205857'), ('IFT172', 'rs786205858'), ('IFT172', 'rs78631901'), ('IFT172', 'rs79529534'), ('IFT172', 'rs866980509'), ('IFT172', 'rs868020223'), ('IFT172', 'rs906297666'), ('IFT172', 'rs917873749'), ('IFT172', 'rs933347695'), ('IFT172', 'rs935403723'), ('IFT172', 'rs959481954'), ('IFT172', 'rs963343817'), ('IFT172', 'rs972056548'), ('IFT172', 'rs984586780'), ('IFT172', 'rs994624984'), ('KRTCAP3', 'rs1042644207'), ('KRTCAP3', 'rs115716101'), ('KRTCAP3', 'rs1357445568'), ('KRTCAP3', 'rs139348179'), ('KRTCAP3', 'rs141098495'), ('KRTCAP3', 'rs143671920'), ('KRTCAP3', 'rs146309780'), ('KRTCAP3', 'rs149117098'), ('KRTCAP3', 'rs149614625'), ('KRTCAP3', 'rs1664849569'), ('KRTCAP3', 'rs1664926036'), ('KRTCAP3', 'rs1664978966'), ('KRTCAP3', 'rs186020523'), ('KRTCAP3', 'rs199667794'), ('KRTCAP3', 'rs200049734'), ('KRTCAP3', 'rs201840472'), ('KRTCAP3', 'rs370108416'), ('KRTCAP3', 'rs370504937'), ('KRTCAP3', 'rs373098915'), ('KRTCAP3', 'rs375261962'), ('KRTCAP3', 'rs529850410'), ('KRTCAP3', 'rs542662514'), ('KRTCAP3', 'rs549415233'), ('KRTCAP3', 'rs61742074'), ('KRTCAP3', 'rs749884570'), ('KRTCAP3', 'rs750991615'), ('KRTCAP3', 'rs753075654'), ('KRTCAP3', 'rs755256585'), ('KRTCAP3', 'rs755477787'), ('KRTCAP3', 'rs757212554'), ('KRTCAP3', 'rs757464563'), ('KRTCAP3', 'rs762958757'), ('KRTCAP3', 'rs766918099'), ('KRTCAP3', 'rs770759155'), ('KRTCAP3', 'rs773569919'), ('KRTCAP3', 'rs773691500'), ('KRTCAP3', 'rs777980611'), ('KRTCAP3', 'rs786205856'), ('KRTCAP3', 'rs917873749'), ('KRTCAP3', 'rs972056548'), ('MYO7A', 'rs1591277785'), ('MYO7A', 'rs199810429'), ('MYO7A', 'rs35689081'), ('MYO7A', 'rs527236085'), ('MYO7A', 'rs781586223'), ('MYO7A', 'rs78509218'), ('PANK2', 'rs137852959'), ('PANK2', 'rs863223343'), ('PDE6B', 'rs1014159767'), ('PDE6B', 'rs1023673457'), ('PDE6B', 'rs1040628827'), ('PDE6B', 'rs1064797304'), ('PDE6B', 'rs10902758'), ('PDE6B', 'rs111404897'), ('PDE6B', 'rs111449765'), ('PDE6B', 'rs111504036'), ('PDE6B', 'rs113246945'), ('PDE6B', 'rs113459274'), ('PDE6B', 'rs113842820'), ('PDE6B', 'rs114100439'), ('PDE6B', 'rs115775983'), ('PDE6B', 'rs1194338211'), ('PDE6B', 'rs1208473466'), ('PDE6B', 'rs1212998897'), ('PDE6B', 'rs121918580'), ('PDE6B', 'rs121918583'), ('PDE6B', 'rs1241323917'), ('PDE6B', 'rs1263635426'), ('PDE6B', 'rs1268705787'), ('PDE6B', 'rs1325957874'), ('PDE6B', 'rs1374125665'), ('PDE6B', 'rs138423108'), ('PDE6B', 'rs138615156'), ('PDE6B', 'rs138682290'), ('PDE6B', 'rs138789637'), ('PDE6B', 'rs139369984'), ('PDE6B', 'rs140224236'), ('PDE6B', 'rs140538420'), ('PDE6B', 'rs141563823'), ('PDE6B', 'rs141647790'), ('PDE6B', 'rs141813304'), ('PDE6B', 'rs142597807'), ('PDE6B', 'rs142802752'), ('PDE6B', 'rs143711050'), ('PDE6B', 'rs143908642'), ('PDE6B', 'rs144562730'), ('PDE6B', 'rs144590560'), ('PDE6B', 'rs144664551'), ('PDE6B', 'rs145124626'), ('PDE6B', 'rs145605739'), ('PDE6B', 'rs145756948'), ('PDE6B', 'rs146646008'), ('PDE6B', 'rs147482093'), ('PDE6B', 'rs148190219'), ('PDE6B', 'rs148264146'), ('PDE6B', 'rs149186081'), ('PDE6B', 'rs149293844'), ('PDE6B', 'rs149359860'), ('PDE6B', 'rs149880099'), ('PDE6B', 'rs150639487'), ('PDE6B', 'rs1553801591'), ('PDE6B', 'rs1560121685'), ('PDE6B', 'rs1560122302'), ('PDE6B', 'rs1560134806'), ('PDE6B', 'rs1577288305'), ('PDE6B', 'rs1577296602'), ('PDE6B', 'rs1577301137'), ('PDE6B', 'rs1577301589'), ('PDE6B', 'rs1577311264'), ('PDE6B', 'rs1734061767'), ('PDE6B', 'rs1734066308'), ('PDE6B', 'rs1736021671'), ('PDE6B', 'rs1736347354'), ('PDE6B', 'rs1736402440'), ('PDE6B', 'rs1736425011'), ('PDE6B', 'rs1736426982'), ('PDE6B', 'rs1737229618'), ('PDE6B', 'rs1737315492'), ('PDE6B', 'rs1737323722'), ('PDE6B', 'rs1737442897'), ('PDE6B', 'rs1737974000'), ('PDE6B', 'rs189172362'), ('PDE6B', 'rs199521106'), ('PDE6B', 'rs199974771'), ('PDE6B', 'rs200079698'), ('PDE6B', 'rs200970775'), ('PDE6B', 'rs201100689'), ('PDE6B', 'rs201584824'), ('PDE6B', 'rs201623488'), ('PDE6B', 'rs201676629'), ('PDE6B', 'rs201870319'), ('PDE6B', 'rs202244041'), ('PDE6B', 'rs28414606'), ('PDE6B', 'rs28510278'), ('PDE6B', 'rs28675771'), ('PDE6B', 'rs35792756'), ('PDE6B', 'rs368094720'), ('PDE6B', 'rs369466418'), ('PDE6B', 'rs369980987'), ('PDE6B', 'rs370169775'), ('PDE6B', 'rs370313003'), ('PDE6B', 'rs370758397'), ('PDE6B', 'rs371005251'), ('PDE6B', 'rs371911345'), ('PDE6B', 'rs373037737'), ('PDE6B', 'rs374527841'), ('PDE6B', 'rs376908835'), ('PDE6B', 'rs398123298'), ('PDE6B', 'rs398123299'), ('PDE6B', 'rs530695084'), ('PDE6B', 'rs537263212'), ('PDE6B', 'rs539768252'), ('PDE6B', 'rs539992414'), ('PDE6B', 'rs552530901'), ('PDE6B', 'rs559243245'), ('PDE6B', 'rs574098823'), ('PDE6B', 'rs576895229'), ('PDE6B', 'rs577140751'), ('PDE6B', 'rs61733857'), ('PDE6B', 'rs61734864'), ('PDE6B', 'rs61739716'), ('PDE6B', 'rs61760239'), ('PDE6B', 'rs62295357'), ('PDE6B', 'rs730880317'), ('PDE6B', 'rs746141070'), ('PDE6B', 'rs746211772'), ('PDE6B', 'rs746783836'), ('PDE6B', 'rs749657417'), ('PDE6B', 'rs750147338'), ('PDE6B', 'rs750323428'), ('PDE6B', 'rs751413984'), ('PDE6B', 'rs752303143'), ('PDE6B', 'rs752429712'), ('PDE6B', 'rs752738349'), ('PDE6B', 'rs752846577'), ('PDE6B', 'rs752852029'), ('PDE6B', 'rs752968664'), ('PDE6B', 'rs753277194'), ('PDE6B', 'rs753943492'), ('PDE6B', 'rs754298498'), ('PDE6B', 'rs754298712'), ('PDE6B', 'rs755577875'), ('PDE6B', 'rs75695239'), ('PDE6B', 'rs758052437'), ('PDE6B', 'rs759382635'), ('PDE6B', 'rs761281062'), ('PDE6B', 'rs766049601'), ('PDE6B', 'rs768652560'), ('PDE6B', 'rs768939011'), ('PDE6B', 'rs769147926'), ('PDE6B', 'rs771338607'), ('PDE6B', 'rs772057239'), ('PDE6B', 'rs774268095'), ('PDE6B', 'rs775321796'), ('PDE6B', 'rs779474710'), ('PDE6B', 'rs780521818'), ('PDE6B', 'rs781251175'), ('PDE6B', 'rs781658083'), ('PDE6B', 'rs79826315'), ('PDE6B', 'rs80344633'), ('PDE6B', 'rs886059520'), ('PDE6B', 'rs886059526'), ('PDE6B', 'rs886059527'), ('PDE6B', 'rs886059542'), ('PDE6B', 'rs886059543'), ('PDE6B', 'rs886059544'), ('PDE6B', 'rs886059545'), ('PDE6B', 'rs886059546'), ('PDE6B', 'rs886059548'), ('PDE6B', 'rs886059549'), ('PDE6B', 'rs886059550'), ('PDE6B', 'rs886059551'), ('PDE6B', 'rs886059552'), ('PDE6B', 'rs886059553'), ('PHF3', 'rs1011193191'), ('PHF3', 'rs1012336027'), ('PHF3', 'rs1017192510'), ('PHF3', 'rs1050742628'), ('PHF3', 'rs1064797324'), ('PHF3', 'rs111991705'), ('PHF3', 'rs1161453292'), ('PHF3', 'rs1165454778'), ('PHF3', 'rs1166245419'), ('PHF3', 'rs1168101857'), ('PHF3', 'rs1168129071'), ('PHF3', 'rs1186427936'), ('PHF3', 'rs1190932109'), ('PHF3', 'rs1193588140'), ('PHF3', 'rs1195516155'), ('PHF3', 'rs1197940044'), ('PHF3', 'rs1203358626'), ('PHF3', 'rs1216993077'), ('PHF3', 'rs1225304963'), ('PHF3', 'rs1241787129'), ('PHF3', 'rs1250317776'), ('PHF3', 'rs1296130120'), ('PHF3', 'rs1326370032'), ('PHF3', 'rs1326635278'), ('PHF3', 'rs1335320588'), ('PHF3', 'rs137853190'), ('PHF3', 'rs139944387'), ('PHF3', 'rs1404137865'), ('PHF3', 'rs1409480033'), ('PHF3', 'rs1409801782'), ('PHF3', 'rs1427770112'), ('PHF3', 'rs144282503'), ('PHF3', 'rs144513453'), ('PHF3', 'rs1477705832'), ('PHF3', 'rs1481779086'), ('PHF3', 'rs1554163919'), ('PHF3', 'rs1554163929'), ('PHF3', 'rs1554163939'), ('PHF3', 'rs1554163965'), ('PHF3', 'rs1554163993'), ('PHF3', 'rs1561993477'), ('PHF3', 'rs1582139184'), ('PHF3', 'rs1582139308'), ('PHF3', 'rs1582139965'), ('PHF3', 'rs1582140331'), ('PHF3', 'rs1582146096'), ('PHF3', 'rs1768312466'), ('PHF3', 'rs1768361133'), ('PHF3', 'rs1768370055'), ('PHF3', 'rs1768622052'), ('PHF3', 'rs1768623493'), ('PHF3', 'rs1768627778'), ('PHF3', 'rs1769668162'), ('PHF3', 'rs183589498'), ('PHF3', 'rs184722374'), ('PHF3', 'rs191846522'), ('PHF3', 'rs193035948'), ('PHF3', 'rs201690244'), ('PHF3', 'rs368798160'), ('PHF3', 'rs369121423'), ('PHF3', 'rs373203896'), ('PHF3', 'rs374161234'), ('PHF3', 'rs374200609'), ('PHF3', 'rs374714909'), ('PHF3', 'rs398123576'), ('PHF3', 'rs527236064'), ('PHF3', 'rs527236066'), ('PHF3', 'rs527236067'), ('PHF3', 'rs527236070'), ('PHF3', 'rs527236076'), ('PHF3', 'rs528919874'), ('PHF3', 'rs536788112'), ('PHF3', 'rs553600976'), ('PHF3', 'rs557020239'), ('PHF3', 'rs557892188'), ('PHF3', 'rs559824825'), ('PHF3', 'rs564020009'), ('PHF3', 'rs569561277'), ('PHF3', 'rs572403267'), ('PHF3', 'rs61754905'), ('PHF3', 'rs74636274'), ('PHF3', 'rs748838955'), ('PHF3', 'rs750011709'), ('PHF3', 'rs751128329'), ('PHF3', 'rs751629543'), ('PHF3', 'rs752557263'), ('PHF3', 'rs755879622'), ('PHF3', 'rs761809527'), ('PHF3', 'rs763028732'), ('PHF3', 'rs764229134'), ('PHF3', 'rs764362221'), ('PHF3', 'rs767955491'), ('PHF3', 'rs768837125'), ('PHF3', 'rs769824975'), ('PHF3', 'rs770748359'), ('PHF3', 'rs770840726'), ('PHF3', 'rs771640639'), ('PHF3', 'rs772888249'), ('PHF3', 'rs774179534'), ('PHF3', 'rs776526721'), ('PHF3', 'rs778077385'), ('PHF3', 'rs779269543'), ('PHF3', 'rs779983752'), ('PHF3', 'rs780180886'), ('PHF3', 'rs780632755'), ('PHF3', 'rs79036642'), ('PHF3', 'rs867410198'), ('PHF3', 'rs869312188'), ('PHF3', 'rs886044149'), ('PHF3', 'rs886061664'), ('PHF3', 'rs886061665'), ('PHF3', 'rs886061666'), ('PHF3', 'rs898622662'), ('PHF3', 'rs913465684'), ('PHF3', 'rs919157306'), ('PHF3', 'rs937362206'), ('PHF3', 'rs940065327'), ('PHF3', 'rs948998853'), ('PHF3', 'rs953147842'), ('PHF3', 'rs971882330'), ('PHF3', 'rs976010036'), ('PHF3', 'rs982064061'), ('PHF3', 'rs983603381'), ('PHF3', 'rs985211023'), ('RDH12', 'rs1003356344'), ('RDH12', 'rs104894472'), ('RDH12', 'rs104894473'), ('RDH12', 'rs104894476'), ('RDH12', 'rs1163040913'), ('RDH12', 'rs116649873'), ('RDH12', 'rs140257538'), ('RDH12', 'rs1453421086'), ('RDH12', 'rs1594865719'), ('RDH12', 'rs1594866237'), ('RDH12', 'rs1594867476'), ('RDH12', 'rs1594867516'), ('RDH12', 'rs1594867597'), ('RDH12', 'rs17852293'), ('RDH12', 'rs200387832'), ('RDH12', 'rs2038324671'), ('RDH12', 'rs28407185'), ('RDH12', 'rs28940313'), ('RDH12', 'rs28940314'), ('RDH12', 'rs368489658'), ('RDH12', 'rs535737403'), ('RDH12', 'rs541626452'), ('RDH12', 'rs552516182'), ('RDH12', 'rs553955355'), ('RDH12', 'rs73276636'), ('RDH12', 'rs746513362'), ('RDH12', 'rs750636662'), ('RDH12', 'rs76635633'), ('RDH12', 'rs769317754'), ('RDH12', 'rs771614823'), ('RDH12', 'rs77686476'), ('RDH12', 'rs777424197'), ('RDH12', 'rs780725917'), ('RDH12', 'rs79869437'), ('RDH12', 'rs886050639'), ('RDH12', 'rs886050641'), ('RDH12', 'rs886050642'), ('RDH12', 'rs886050643'), ('RDH12', 'rs886050644'), ('RDH12', 'rs886050645'), ('RPE65', 'rs1010958875'), ('RPE65', 'rs1045301005'), ('RPE65', 'rs1057518922'), ('RPE65', 'rs111811751'), ('RPE65', 'rs113329701'), ('RPE65', 'rs114379164'), ('RPE65', 'rs1169420841'), ('RPE65', 'rs1170746947'), ('RPE65', 'rs1170839612'), ('RPE65', 'rs1171545533'), ('RPE65', 'rs1191496583'), ('RPE65', 'rs1201299067'), ('RPE65', 'rs12145904'), ('RPE65', 'rs121917744'), ('RPE65', 'rs121918844'), ('RPE65', 'rs12564647'), ('RPE65', 'rs1260914084'), ('RPE65', 'rs1261473838'), ('RPE65', 'rs1276965909'), ('RPE65', 'rs1325815513'), ('RPE65', 'rs1343005273'), ('RPE65', 'rs138146176'), ('RPE65', 'rs1385513974'), ('RPE65', 'rs1395763356'), ('RPE65', 'rs139640666'), ('RPE65', 'rs1399365841'), ('RPE65', 'rs1420672586'), ('RPE65', 'rs142626873'), ('RPE65', 'rs142768806'), ('RPE65', 'rs1429137932'), ('RPE65', 'rs143056561'), ('RPE65', 'rs143929144'), ('RPE65', 'rs1444997062'), ('RPE65', 'rs144612129'), ('RPE65', 'rs144673747'), ('RPE65', 'rs1462746486'), ('RPE65', 'rs146357166'), ('RPE65', 'rs1469460289'), ('RPE65', 'rs147206805'), ('RPE65', 'rs1479443954'), ('RPE65', 'rs149449684'), ('RPE65', 'rs149916178'), ('RPE65', 'rs150260489'), ('RPE65', 'rs150832066'), ('RPE65', 'rs1553152989'), ('RPE65', 'rs1553153135'), ('RPE65', 'rs1553153597'), ('RPE65', 'rs1557595745'), ('RPE65', 'rs1557600322'), ('RPE65', 'rs1571158279'), ('RPE65', 'rs1571158755'), ('RPE65', 'rs1571158917'), ('RPE65', 'rs1571165140'), ('RPE65', 'rs1571170264'), ('RPE65', 'rs1571170561'), ('RPE65', 'rs1571172233'), ('RPE65', 'rs1645800007'), ('RPE65', 'rs1645802157'), ('RPE65', 'rs1645802843'), ('RPE65', 'rs1645803830'), ('RPE65', 'rs1645807408'), ('RPE65', 'rs1645823028'), ('RPE65', 'rs1645824066'), ('RPE65', 'rs1645824187'), ('RPE65', 'rs1645824226'), ('RPE65', 'rs1645826475'), ('RPE65', 'rs1645874179'), ('RPE65', 'rs1645875407'), ('RPE65', 'rs1645882447'), ('RPE65', 'rs1645885900'), ('RPE65', 'rs1645896934'), ('RPE65', 'rs1645898265'), ('RPE65', 'rs1645898290'), ('RPE65', 'rs1645898563'), ('RPE65', 'rs1645927491'), ('RPE65', 'rs1645930469'), ('RPE65', 'rs1645930635'), ('RPE65', 'rs1645930710'), ('RPE65', 'rs1645931073'), ('RPE65', 'rs1645945978'), ('RPE65', 'rs1645959875'), ('RPE65', 'rs1645959906'), ('RPE65', 'rs185049543'), ('RPE65', 'rs187198628'), ('RPE65', 'rs188493184'), ('RPE65', 'rs190761343'), ('RPE65', 'rs1925955'), ('RPE65', 'rs192907397'), ('RPE65', 'rs199529021'), ('RPE65', 'rs199683808'), ('RPE65', 'rs200950327'), ('RPE65', 'rs201062742'), ('RPE65', 'rs201075875'), ('RPE65', 'rs201116540'), ('RPE65', 'rs201379753'), ('RPE65', 'rs202185816'), ('RPE65', 'rs2182315'), ('RPE65', 'rs2274321'), ('RPE65', 'rs281865285'), ('RPE65', 'rs281865286'), ('RPE65', 'rs281865288'), ('RPE65', 'rs281865291'), ('RPE65', 'rs281865520'), ('RPE65', 'rs3118416'), ('RPE65', 'rs3118418'), ('RPE65', 'rs34627040'), ('RPE65', 'rs368533067'), ('RPE65', 'rs369142161'), ('RPE65', 'rs369772824'), ('RPE65', 'rs370076628'), ('RPE65', 'rs371095928'), ('RPE65', 'rs371586530'), ('RPE65', 'rs372620785'), ('RPE65', 'rs373652862'), ('RPE65', 'rs373882259'), ('RPE65', 'rs377762154'), ('RPE65', 'rs536073181'), ('RPE65', 'rs541546843'), ('RPE65', 'rs547374432'), ('RPE65', 'rs548537552'), ('RPE65', 'rs56021047'), ('RPE65', 'rs56113622'), ('RPE65', 'rs570518981'), ('RPE65', 'rs571111378'), ('RPE65', 'rs574708413'), ('RPE65', 'rs577193739'), ('RPE65', 'rs577335767'), ('RPE65', 'rs59257923'), ('RPE65', 'rs61751276'), ('RPE65', 'rs61751277'), ('RPE65', 'rs61751279'), ('RPE65', 'rs61751282'), ('RPE65', 'rs61752873'), ('RPE65', 'rs61752877'), ('RPE65', 'rs61752878'), ('RPE65', 'rs61752880'), ('RPE65', 'rs61752883'), ('RPE65', 'rs61752884'), ('RPE65', 'rs61752888'), ('RPE65', 'rs61752893'), ('RPE65', 'rs61752894'), ('RPE65', 'rs61752895'), ('RPE65', 'rs61752896'), ('RPE65', 'rs61752899'), ('RPE65', 'rs61752901'), ('RPE65', 'rs61752902'), ('RPE65', 'rs61752905'), ('RPE65', 'rs61752906'), ('RPE65', 'rs61752907'), ('RPE65', 'rs61752908'), ('RPE65', 'rs61752909'), ('RPE65', 'rs62636295'), ('RPE65', 'rs62636297'), ('RPE65', 'rs62636298'), ('RPE65', 'rs62636299'), ('RPE65', 'rs62636300'), ('RPE65', 'rs62636301'), ('RPE65', 'rs62637004'), ('RPE65', 'rs62637006'), ('RPE65', 'rs62637007'), ('RPE65', 'rs62642581'), ('RPE65', 'rs62642583'), ('RPE65', 'rs62642584'), ('RPE65', 'rs62646883'), ('RPE65', 'rs62653014'), ('RPE65', 'rs62653015'), ('RPE65', 'rs74084042'), ('RPE65', 'rs74084043'), ('RPE65', 'rs746032112'), ('RPE65', 'rs746665921'), ('RPE65', 'rs747122876'), ('RPE65', 'rs747393487'), ('RPE65', 'rs749242996'), ('RPE65', 'rs750099371'), ('RPE65', 'rs750724065'), ('RPE65', 'rs752058510'), ('RPE65', 'rs752875512'), ('RPE65', 'rs752990312'), ('RPE65', 'rs755545288'), ('RPE65', 'rs758264644'), ('RPE65', 'rs761227832'), ('RPE65', 'rs761284021'), ('RPE65', 'rs762186209'), ('RPE65', 'rs763317722'), ('RPE65', 'rs764221382'), ('RPE65', 'rs764476046'), ('RPE65', 'rs764589805'), ('RPE65', 'rs764923358'), ('RPE65', 'rs766848627'), ('RPE65', 'rs767528365'), ('RPE65', 'rs767931252'), ('RPE65', 'rs768445391'), ('RPE65', 'rs769440649'), ('RPE65', 'rs771863086'), ('RPE65', 'rs774130993'), ('RPE65', 'rs774211361'), ('RPE65', 'rs774309607'), ('RPE65', 'rs774896870'), ('RPE65', 'rs777211540'), ('RPE65', 'rs777461552'), ('RPE65', 'rs777879312'), ('RPE65', 'rs778768116'), ('RPE65', 'rs878853372'), ('RPE65', 'rs886046508'), ('RPE65', 'rs886046509'), ('RPE65', 'rs886046510'), ('RPE65', 'rs988133284'), ('RPE65', 'rs992113946'), ('RPGR', 'rs1060501181'), ('RPGR', 'rs1064797364'), ('RPGR', 'rs1064797365'), ('RPGR', 'rs1064797366'), ('RPGR', 'rs1168146969'), ('RPGR', 'rs1186795749'), ('RPGR', 'rs1218824822'), ('RPGR', 'rs1233849070'), ('RPGR', 'rs1234506102'), ('RPGR', 'rs1305342570'), ('RPGR', 'rs1346308311'), ('RPGR', 'rs1356107537'), ('RPGR', 'rs1364555173'), ('RPGR', 'rs1373833359'), ('RPGR', 'rs137852549'), ('RPGR', 'rs1410177435'), ('RPGR', 'rs1475590979'), ('RPGR', 'rs1555961440'), ('RPGR', 'rs1555961509'), ('RPGR', 'rs1555961624'), ('RPGR', 'rs1555961677'), ('RPGR', 'rs1555961787'), ('RPGR', 'rs1555965107'), ('RPGR', 'rs1555968248'), ('RPGR', 'rs1555968524'), ('RPGR', 'rs1569235565'), ('RPGR', 'rs1569235677'), ('RPGR', 'rs1569235999'), ('RPGR', 'rs1569236971'), ('RPGR', 'rs1569237077'), ('RPGR', 'rs1569237670'), ('RPGR', 'rs1569238659'), ('RPGR', 'rs1569258901'), ('RPGR', 'rs1569260656'), ('RPGR', 'rs1601890980'), ('RPGR', 'rs1601891936'), ('RPGR', 'rs1601891967'), ('RPGR', 'rs1601892395'), ('RPGR', 'rs1601917052'), ('RPGR', 'rs1601917999'), ('RPGR', 'rs1601920131'), ('RPGR', 'rs1601920423'), ('RPGR', 'rs1601920532'), ('RPGR', 'rs1601920599'), ('RPGR', 'rs1601922202'), ('RPGR', 'rs1601922510'), ('RPGR', 'rs1601922877'), ('RPGR', 'rs1601923388'), ('RPGR', 'rs1601923578'), ('RPGR', 'rs1601923813'), ('RPGR', 'rs1601924111'), ('RPGR', 'rs1601924184'), ('RPGR', 'rs1601926125'), ('RPGR', 'rs1601926845'), ('RPGR', 'rs1601931052'), ('RPGR', 'rs1601940608'), ('RPGR', 'rs1601943227'), ('RPGR', 'rs1601943268'), ('RPGR', 'rs1601943325'), ('RPGR', 'rs1601943462'), ('RPGR', 'rs1601947074'), ('RPGR', 'rs1601951595'), ('RPGR', 'rs1601951704'), ('RPGR', 'rs1601961064'), ('RPGR', 'rs1601972255'), ('RPGR', 'rs1601972449'), ('RPGR', 'rs1601974881'), ('RPGR', 'rs1601978817'), ('RPGR', 'rs1601978823'), ('RPGR', 'rs1601978925'), ('RPGR', 'rs1601978991'), ('RPGR', 'rs1601982516'), ('RPGR', 'rs1601982532'), ('RPGR', 'rs1801686'), ('RPGR', 'rs1854473658'), ('RPGR', 'rs2067111489'), ('RPGR', 'rs2067114709'), ('RPGR', 'rs2067115815'), ('RPGR', 'rs2067117666'), ('RPGR', 'rs2067118339'), ('RPGR', 'rs2067124487'), ('RPGR', 'rs2067126569'), ('RPGR', 'rs2067127275'), ('RPGR', 'rs2067127718'), ('RPGR', 'rs2067134254'), ('RPGR', 'rs2067134850'), ('RPGR', 'rs2067135227'), ('RPGR', 'rs2067136009'), ('RPGR', 'rs2067136586'), ('RPGR', 'rs2067138439'), ('RPGR', 'rs2067140471'), ('RPGR', 'rs2067140574'), ('RPGR', 'rs2067144007'), ('RPGR', 'rs2067146007'), ('RPGR', 'rs2067146202'), ('RPGR', 'rs2067148119'), ('RPGR', 'rs2067149319'), ('RPGR', 'rs2067157388'), ('RPGR', 'rs2067157510'), ('RPGR', 'rs2067159265'), ('RPGR', 'rs2067159456'), ('RPGR', 'rs2067160273'), ('RPGR', 'rs2067161139'), ('RPGR', 'rs2067163605'), ('RPGR', 'rs2067164096'), ('RPGR', 'rs2067164990'), ('RPGR', 'rs2067169934'), ('RPGR', 'rs2067170858'), ('RPGR', 'rs2067172824'), ('RPGR', 'rs2067174697'), ('RPGR', 'rs2067175855'), ('RPGR', 'rs2067176160'), ('RPGR', 'rs2067176379'), ('RPGR', 'rs2067177281'), ('RPGR', 'rs2067178120'), ('RPGR', 'rs2067179538'), ('RPGR', 'rs2067179633'), ('RPGR', 'rs2067179881'), ('RPGR', 'rs2067180233'), ('RPGR', 'rs2067180395'), ('RPGR', 'rs2067182354'), ('RPGR', 'rs2067182636'), ('RPGR', 'rs2067182990'), ('RPGR', 'rs2067183162'), ('RPGR', 'rs2067183876'), ('RPGR', 'rs2067184023'), ('RPGR', 'rs2067184362'), ('RPGR', 'rs2067184831'), ('RPGR', 'rs2067185063'), ('RPGR', 'rs2067185505'), ('RPGR', 'rs2067185564'), ('RPGR', 'rs2067186632'), ('RPGR', 'rs2067186762'), ('RPGR', 'rs2067187127'), ('RPGR', 'rs2067187550'), ('RPGR', 'rs2067187618'), ('RPGR', 'rs2067188031'), ('RPGR', 'rs2067188111'), ('RPGR', 'rs2067190364'), ('RPGR', 'rs2067190922'), ('RPGR', 'rs2067191154'), ('RPGR', 'rs2067191335'), ('RPGR', 'rs2067191541'), ('RPGR', 'rs2067191635'), ('RPGR', 'rs2067192032'), ('RPGR', 'rs2067193056'), ('RPGR', 'rs2067193155'), ('RPGR', 'rs2067193671'), ('RPGR', 'rs2067193857'), ('RPGR', 'rs2067194648'), ('RPGR', 'rs2067194747'), ('RPGR', 'rs2067196699'), ('RPGR', 'rs2067196800'), ('RPGR', 'rs2067198376'), ('RPGR', 'rs2067199347'), ('RPGR', 'rs2067200470'), ('RPGR', 'rs2067202860'), ('RPGR', 'rs2067203546'), ('RPGR', 'rs2067216516'), ('RPGR', 'rs2067276668'), ('RPGR', 'rs2067404808'), ('RPGR', 'rs2067448565'), ('RPGR', 'rs2067498051'), ('RPGR', 'rs2067562201'), ('RPGR', 'rs2067562961'), ('RPGR', 'rs2067844549'), ('RPGR', 'rs2067844613'), ('RPGR', 'rs2067845149'), ('RPGR', 'rs2067875112'), ('RPGR', 'rs2067875526'), ('RPGR', 'rs2067878524'), ('RPGR', 'rs2067974263'), ('RPGR', 'rs2067975228'), ('RPGR', 'rs2067976284'), ('RPGR', 'rs2067985165'), ('RPGR', 'rs2067985937'), ('RPGR', 'rs2067987832'), ('RPGR', 'rs2068070979'), ('RPGR', 'rs281865302'), ('RPGR', 'rs281865304'), ('RPGR', 'rs4084271'), ('RPGR', 'rs41312110'), ('RPGR', 'rs606231180'), ('RPGR', 'rs606231181'), ('RPGR', 'rs62635002'), ('RPGR', 'rs62638627'), ('RPGR', 'rs62638634'), ('RPGR', 'rs62638637'), ('RPGR', 'rs62638644'), ('RPGR', 'rs62638648'), ('RPGR', 'rs62638651'), ('RPGR', 'rs62640587'), ('RPGR', 'rs62640589'), ('RPGR', 'rs62653030'), ('RPGR', 'rs757402645'), ('RPGR', 'rs763102799'), ('RPGR', 'rs771214648'), ('RPGR', 'rs794727019'), ('RPGR', 'rs866524368'), ('RPGR', 'rs886041376'), ('RPGR', 'rs907856232'), ('USH2A', 'rs1036513961'), ('USH2A', 'rs1037325220'), ('USH2A', 'rs1037400670'), ('USH2A', 'rs1040917329'), ('USH2A', 'rs1043013730'), ('USH2A', 'rs1057517533'), ('USH2A', 'rs1057518826'), ('USH2A', 'rs1057519193'), ('USH2A', 'rs1057519382'), ('USH2A', 'rs1064793289'), ('USH2A', 'rs1064793745'), ('USH2A', 'rs1064797132'), ('USH2A', 'rs1064797133'), ('USH2A', 'rs1064797134'), ('USH2A', 'rs1064797137'), ('USH2A', 'rs10779261'), ('USH2A', 'rs111033248'), ('USH2A', 'rs111033264'), ('USH2A', 'rs111033268'), ('USH2A', 'rs111033269'), ('USH2A', 'rs111033272'), ('USH2A', 'rs111033280'), ('USH2A', 'rs111033281'), ('USH2A', 'rs111033282'), ('USH2A', 'rs111033333'), ('USH2A', 'rs111033367'), ('USH2A', 'rs111033378'), ('USH2A', 'rs111033379'), ('USH2A', 'rs111033382'), ('USH2A', 'rs111033385'), ('USH2A', 'rs111033394'), ('USH2A', 'rs111033409'), ('USH2A', 'rs111033418'), ('USH2A', 'rs111033419'), ('USH2A', 'rs111033439'), ('USH2A', 'rs111033456'), ('USH2A', 'rs111033479'), ('USH2A', 'rs111033481'), ('USH2A', 'rs111033514'), ('USH2A', 'rs111033518'), ('USH2A', 'rs111033524'), ('USH2A', 'rs111033529'), ('USH2A', 'rs111033532'), ('USH2A', 'rs111033533'), ('USH2A', 'rs111632670'), ('USH2A', 'rs112459877'), ('USH2A', 'rs113107803'), ('USH2A', 'rs114194722'), ('USH2A', 'rs114402911'), ('USH2A', 'rs1162064882'), ('USH2A', 'rs1162305984'), ('USH2A', 'rs1163061829'), ('USH2A', 'rs116367260'), ('USH2A', 'rs1171264735'), ('USH2A', 'rs1171672823'), ('USH2A', 'rs1177257719'), ('USH2A', 'rs1177455978'), ('USH2A', 'rs1188025733'), ('USH2A', 'rs1188281491'), ('USH2A', 'rs1202573136'), ('USH2A', 'rs1205473124'), ('USH2A', 'rs1212608410'), ('USH2A', 'rs121912600'), ('USH2A', 'rs1230923403'), ('USH2A', 'rs1234273599'), ('USH2A', 'rs1241034250'), ('USH2A', 'rs1259758261'), ('USH2A', 'rs1269642027'), ('USH2A', 'rs1284826852'), ('USH2A', 'rs1285853856'), ('USH2A', 'rs1288381992'), ('USH2A', 'rs1289393326'), ('USH2A', 'rs1294733964'), ('USH2A', 'rs1295968274'), ('USH2A', 'rs1333608275'), ('USH2A', 'rs1334903455'), ('USH2A', 'rs1342455785'), ('USH2A', 'rs1350039852'), ('USH2A', 'rs1360258103'), ('USH2A', 'rs1362058696'), ('USH2A', 'rs1365989569'), ('USH2A', 'rs1366496013'), ('USH2A', 'rs1369414978'), ('USH2A', 'rs137853923'), ('USH2A', 'rs1380261595'), ('USH2A', 'rs138139294'), ('USH2A', 'rs138543813'), ('USH2A', 'rs1386612395'), ('USH2A', 'rs138694314'), ('USH2A', 'rs1388040238'), ('USH2A', 'rs1388648004'), ('USH2A', 'rs138959688'), ('USH2A', 'rs139065588'), ('USH2A', 'rs139156019'), ('USH2A', 'rs139311927'), ('USH2A', 'rs1393503590'), ('USH2A', 'rs1394737087'), ('USH2A', 'rs139474806'), ('USH2A', 'rs139647897'), ('USH2A', 'rs1396847135'), ('USH2A', 'rs139847770'), ('USH2A', 'rs140260219'), ('USH2A', 'rs140487302'), ('USH2A', 'rs140895792'), ('USH2A', 'rs141134147'), ('USH2A', 'rs1414935620'), ('USH2A', 'rs1419157426'), ('USH2A', 'rs142095945'), ('USH2A', 'rs1421761057'), ('USH2A', 'rs1423536179'), ('USH2A', 'rs142381713'), ('USH2A', 'rs1427845684'), ('USH2A', 'rs142870255'), ('USH2A', 'rs1430551833'), ('USH2A', 'rs1431048303'), ('USH2A', 'rs143240767'), ('USH2A', 'rs143344549'), ('USH2A', 'rs143352618'), ('USH2A', 'rs143521854'), ('USH2A', 'rs143696882'), ('USH2A', 'rs144467375'), ('USH2A', 'rs144560419'), ('USH2A', 'rs144892841'), ('USH2A', 'rs1453306308'), ('USH2A', 'rs1461275915'), ('USH2A', 'rs1461319754'), ('USH2A', 'rs146153666'), ('USH2A', 'rs146240320'), ('USH2A', 'rs146264950'), ('USH2A', 'rs146372677'), ('USH2A', 'rs146462407'), ('USH2A', 'rs146670690'), ('USH2A', 'rs146733615'), ('USH2A', 'rs146805130'), ('USH2A', 'rs146824138'), ('USH2A', 'rs146916397'), ('USH2A', 'rs147374057'), ('USH2A', 'rs147509797'), ('USH2A', 'rs147930567'), ('USH2A', 'rs147947402'), ('USH2A', 'rs148000219'), ('USH2A', 'rs148033154'), ('USH2A', 'rs148135241'), ('USH2A', 'rs1484339054'), ('USH2A', 'rs148447919'), ('USH2A', 'rs1485173724'), ('USH2A', 'rs148594393'), ('USH2A', 'rs148657311'), ('USH2A', 'rs148674752'), ('USH2A', 'rs149304901'), ('USH2A', 'rs149553844'), ('USH2A', 'rs149807281'), ('USH2A', 'rs150143291'), ('USH2A', 'rs150282853'), ('USH2A', 'rs150822759'), ('USH2A', 'rs150900847'), ('USH2A', 'rs151057466'), ('USH2A', 'rs151148854'), ('USH2A', 'rs1553248216'), ('USH2A', 'rs1553248234'), ('USH2A', 'rs1553248238'), ('USH2A', 'rs1553248832'), ('USH2A', 'rs1553248836'), ('USH2A', 'rs1553249290'), ('USH2A', 'rs1553249294'), ('USH2A', 'rs1553249303'), ('USH2A', 'rs1553249310'), ('USH2A', 'rs1553249311'), ('USH2A', 'rs1553249452'), ('USH2A', 'rs1553250050'), ('USH2A', 'rs1553250077'), ('USH2A', 'rs1553250150'), ('USH2A', 'rs1553250184'), ('USH2A', 'rs1553250192'), ('USH2A', 'rs1553250409'), ('USH2A', 'rs1553250416'), ('USH2A', 'rs1553250595'), ('USH2A', 'rs1553250627'), ('USH2A', 'rs1553250638'), ('USH2A', 'rs1553250774'), ('USH2A', 'rs1553250786'), ('USH2A', 'rs1553250805'), ('USH2A', 'rs1553250952'), ('USH2A', 'rs1553252041'), ('USH2A', 'rs1553252052'), ('USH2A', 'rs1553252347'), ('USH2A', 'rs1553252363'), ('USH2A', 'rs1553252389'), ('USH2A', 'rs1553252409'), ('USH2A', 'rs1553252469'), ('USH2A', 'rs1553252475'), ('USH2A', 'rs1553252489'), ('USH2A', 'rs1553252499'), ('USH2A', 'rs1553252931'), ('USH2A', 'rs1553252937'), ('USH2A', 'rs1553253747'), ('USH2A', 'rs1553256576'), ('USH2A', 'rs1553256587'), ('USH2A', 'rs1553257497'), ('USH2A', 'rs1553257498'), ('USH2A', 'rs1553257674'), ('USH2A', 'rs1553257704'), ('USH2A', 'rs1553257705'), ('USH2A', 'rs1553257707'), ('USH2A', 'rs1553257761'), ('USH2A', 'rs1553258037'), ('USH2A', 'rs1553258076'), ('USH2A', 'rs1553258097'), ('USH2A', 'rs1553258122'), ('USH2A', 'rs1553259060'), ('USH2A', 'rs1553259179'), ('USH2A', 'rs1553259182'), ('USH2A', 'rs1553261118'), ('USH2A', 'rs1553261372'), ('USH2A', 'rs1553261387'), ('USH2A', 'rs1553261461'), ('USH2A', 'rs1553261464'), ('USH2A', 'rs1553261478'), ('USH2A', 'rs1553261479'), ('USH2A', 'rs1553261898'), ('USH2A', 'rs1553262411'), ('USH2A', 'rs1553263572'), ('USH2A', 'rs1553265812'), ('USH2A', 'rs1553265829'), ('USH2A', 'rs1553268434'), ('USH2A', 'rs1553268435'), ('USH2A', 'rs1553268562'), ('USH2A', 'rs1553268568'), ('USH2A', 'rs1553268582'), ('USH2A', 'rs1553268594'), ('USH2A', 'rs1553270954'), ('USH2A', 'rs1553270960'), ('USH2A', 'rs1553270997'), ('USH2A', 'rs1553271001'), ('USH2A', 'rs1553271002'), ('USH2A', 'rs1553271011'), ('USH2A', 'rs1553272035'), ('USH2A', 'rs1553272176'), ('USH2A', 'rs1553272199'), ('USH2A', 'rs1553272201'), ('USH2A', 'rs1553273330'), ('USH2A', 'rs1553273412'), ('USH2A', 'rs1553273421'), ('USH2A', 'rs1553274424'), ('USH2A', 'rs1553274435'), ('USH2A', 'rs1553274448'), ('USH2A', 'rs1553274535'), ('USH2A', 'rs1553277866'), ('USH2A', 'rs1553281890'), ('USH2A', 'rs1553282698'), ('USH2A', 'rs1553282707'), ('USH2A', 'rs1553285919'), ('USH2A', 'rs1553285944'), ('USH2A', 'rs1553285970'), ('USH2A', 'rs1553287070'), ('USH2A', 'rs1553287116'), ('USH2A', 'rs1553287118'), ('USH2A', 'rs1553294144'), ('USH2A', 'rs1553297684'), ('USH2A', 'rs1553298240'), ('USH2A', 'rs1553299014'), ('USH2A', 'rs1553299046'), ('USH2A', 'rs1553299065'), ('USH2A', 'rs1553299079'), ('USH2A', 'rs1553300016'), ('USH2A', 'rs1553300340'), ('USH2A', 'rs1553300558'), ('USH2A', 'rs1553310736'), ('USH2A', 'rs1553313073'), ('USH2A', 'rs1553313308'), ('USH2A', 'rs1553313340'), ('USH2A', 'rs1553313505'), ('USH2A', 'rs1553313551'), ('USH2A', 'rs1553313793'), ('USH2A', 'rs1553313810'), ('USH2A', 'rs1553313844'), ('USH2A', 'rs1553313909'), ('USH2A', 'rs1553314999'), ('USH2A', 'rs1553315049'), ('USH2A', 'rs1553316429'), ('USH2A', 'rs1553316430'), ('USH2A', 'rs1553320451'), ('USH2A', 'rs1553320498'), ('USH2A', 'rs1553320519'), ('USH2A', 'rs1553327470'), ('USH2A', 'rs1558048384'), ('USH2A', 'rs1558099166'), ('USH2A', 'rs1558146243'), ('USH2A', 'rs1558251708'), ('USH2A', 'rs1558251710'), ('USH2A', 'rs1558251712'), ('USH2A', 'rs1558311789'), ('USH2A', 'rs1558341842'), ('USH2A', 'rs1558366840'), ('USH2A', 'rs1571623023'), ('USH2A', 'rs1571681377'), ('USH2A', 'rs1571703801'), ('USH2A', 'rs1571715796'), ('USH2A', 'rs1571744237'), ('USH2A', 'rs1571805164'), ('USH2A', 'rs1571805235'), ('USH2A', 'rs1571941465'), ('USH2A', 'rs1571941589'), ('USH2A', 'rs1571945537'), ('USH2A', 'rs1571948108'), ('USH2A', 'rs1571953381'), ('USH2A', 'rs1572060087'), ('USH2A', 'rs1656646424'), ('USH2A', 'rs1657932443'), ('USH2A', 'rs1657992030'), ('USH2A', 'rs1657997491'), ('USH2A', 'rs1659891151'), ('USH2A', 'rs1660298900'), ('USH2A', 'rs1661659605'), ('USH2A', 'rs1661681799'), ('USH2A', 'rs1662226257'), ('USH2A', 'rs1664490756'), ('USH2A', 'rs1665448415'), ('USH2A', 'rs1667316070'), ('USH2A', 'rs1805048'), ('USH2A', 'rs1805050'), ('USH2A', 'rs181961185'), ('USH2A', 'rs187380128'), ('USH2A', 'rs187897763'), ('USH2A', 'rs192047831'), ('USH2A', 'rs192119790'), ('USH2A', 'rs192524347'), ('USH2A', 'rs199672621'), ('USH2A', 'rs199679165'), ('USH2A', 'rs199782530'), ('USH2A', 'rs199825458'), ('USH2A', 'rs199851839'), ('USH2A', 'rs199853422'), ('USH2A', 'rs199939890'), ('USH2A', 'rs199982344'), ('USH2A', 'rs200038092'), ('USH2A', 'rs200124505'), ('USH2A', 'rs200276882'), ('USH2A', 'rs200638562'), ('USH2A', 'rs200712760'), ('USH2A', 'rs200728788'), ('USH2A', 'rs200790812'), ('USH2A', 'rs200792578'), ('USH2A', 'rs200871041'), ('USH2A', 'rs200934092'), ('USH2A', 'rs200940197'), ('USH2A', 'rs200981928'), ('USH2A', 'rs201026468'), ('USH2A', 'rs201190539'), ('USH2A', 'rs201238640'), ('USH2A', 'rs201281141'), ('USH2A', 'rs201332729'), ('USH2A', 'rs201386640'), ('USH2A', 'rs201394390'), ('USH2A', 'rs201513512'), ('USH2A', 'rs201526850'), ('USH2A', 'rs201529124'), ('USH2A', 'rs201657446'), ('USH2A', 'rs201709470'), ('USH2A', 'rs201709513'), ('USH2A', 'rs201730567'), ('USH2A', 'rs201808654'), ('USH2A', 'rs201847741'), ('USH2A', 'rs201857884'), ('USH2A', 'rs201863550'), ('USH2A', 'rs202175091'), ('USH2A', 'rs202247801'), ('USH2A', 'rs2030621345'), ('USH2A', 'rs2032462132'), ('USH2A', 'rs2034329165'), ('USH2A', 'rs2034341678'), ('USH2A', 'rs2034344204'), ('USH2A', 'rs2034687815'), ('USH2A', 'rs2034688425'), ('USH2A', 'rs2034899344'), ('USH2A', 'rs2034940102'), ('USH2A', 'rs2036063280'), ('USH2A', 'rs2036149054'), ('USH2A', 'rs2037663922'), ('USH2A', 'rs2037760472'), ('USH2A', 'rs2039613657'), ('USH2A', 'rs2039619957'), ('USH2A', 'rs2039692173'), ('USH2A', 'rs207461105'), ('USH2A', 'rs207461108'), ('USH2A', 'rs267598373'), ('USH2A', 'rs267598376'), ('USH2A', 'rs34447581'), ('USH2A', 'rs34596189'), ('USH2A', 'rs35730265'), ('USH2A', 'rs367674026'), ('USH2A', 'rs368675850'), ('USH2A', 'rs368687374'), ('USH2A', 'rs368798834'), ('USH2A', 'rs368986242'), ('USH2A', 'rs369357349'), ('USH2A', 'rs369513607'), ('USH2A', 'rs369522997'), ('USH2A', 'rs370327669'), ('USH2A', 'rs370597096'), ('USH2A', 'rs371777049'), ('USH2A', 'rs372081834'), ('USH2A', 'rs372347027'), ('USH2A', 'rs372927796'), ('USH2A', 'rs372966682'), ('USH2A', 'rs372993160'), ('USH2A', 'rs373190681'), ('USH2A', 'rs373599651'), ('USH2A', 'rs374409616'), ('USH2A', 'rs374536346'), ('USH2A', 'rs375083165'), ('USH2A', 'rs375668376'), ('USH2A', 'rs375978706'), ('USH2A', 'rs376314751'), ('USH2A', 'rs3767698'), ('USH2A', 'rs377254440'), ('USH2A', 'rs397517963'), ('USH2A', 'rs397517964'), ('USH2A', 'rs397517966'), ('USH2A', 'rs397517967'), ('USH2A', 'rs397517968'), ('USH2A', 'rs397517969'), ('USH2A', 'rs397517970'), ('USH2A', 'rs397517971'), ('USH2A', 'rs397517973'), ('USH2A', 'rs397517975'), ('USH2A', 'rs397517976'), ('USH2A', 'rs397517977'), ('USH2A', 'rs397517978'), ('USH2A', 'rs397517979'), ('USH2A', 'rs397517980'), ('USH2A', 'rs397517983'), ('USH2A', 'rs397517984'), ('USH2A', 'rs397517989'), ('USH2A', 'rs397517990'), ('USH2A', 'rs397517992'), ('USH2A', 'rs397517994'), ('USH2A', 'rs397517995'), ('USH2A', 'rs397517998'), ('USH2A', 'rs397518002'), ('USH2A', 'rs397518003'), ('USH2A', 'rs397518008'), ('USH2A', 'rs397518011'), ('USH2A', 'rs397518013'), ('USH2A', 'rs397518014'), ('USH2A', 'rs397518017'), ('USH2A', 'rs397518019'), ('USH2A', 'rs397518021'), ('USH2A', 'rs397518022'), ('USH2A', 'rs397518023'), ('USH2A', 'rs397518025'), ('USH2A', 'rs397518027'), ('USH2A', 'rs397518028'), ('USH2A', 'rs397518030'), ('USH2A', 'rs397518031'), ('USH2A', 'rs397518032'), ('USH2A', 'rs397518033'), ('USH2A', 'rs397518034'), ('USH2A', 'rs397518035'), ('USH2A', 'rs397518036'), ('USH2A', 'rs397518038'), ('USH2A', 'rs397518044'), ('USH2A', 'rs397518046'), ('USH2A', 'rs397518048'), ('USH2A', 'rs398124618'), ('USH2A', 'rs398124619'), ('USH2A', 'rs398124620'), ('USH2A', 'rs401269'), ('USH2A', 'rs41277220'), ('USH2A', 'rs41277222'), ('USH2A', 'rs41302239'), ('USH2A', 'rs41303255'), ('USH2A', 'rs41303257'), ('USH2A', 'rs41303287'), ('USH2A', 'rs41308425'), ('USH2A', 'rs41313732'), ('USH2A', 'rs4253963'), ('USH2A', 'rs439940'), ('USH2A', 'rs45500891'), ('USH2A', 'rs45549044'), ('USH2A', 'rs45555435'), ('USH2A', 'rs483353054'), ('USH2A', 'rs483353055'), ('USH2A', 'rs483353056'), ('USH2A', 'rs527236122'), ('USH2A', 'rs527236126'), ('USH2A', 'rs527236137'), ('USH2A', 'rs527598451'), ('USH2A', 'rs529355834'), ('USH2A', 'rs531822235'), ('USH2A', 'rs534534437'), ('USH2A', 'rs534656527'), ('USH2A', 'rs536593247'), ('USH2A', 'rs537863698'), ('USH2A', 'rs539192853'), ('USH2A', 'rs541918040'), ('USH2A', 'rs542406401'), ('USH2A', 'rs547581739'), ('USH2A', 'rs549796389'), ('USH2A', 'rs550772689'), ('USH2A', 'rs551424240'), ('USH2A', 'rs553202000'), ('USH2A', 'rs55761862'), ('USH2A', 'rs559922535'), ('USH2A', 'rs56013136'), ('USH2A', 'rs56038610'), ('USH2A', 'rs566131886'), ('USH2A', 'rs567937233'), ('USH2A', 'rs570277510'), ('USH2A', 'rs570446209'), ('USH2A', 'rs570544314'), ('USH2A', 'rs576236830'), ('USH2A', 'rs577393945'), ('USH2A', 'rs577938494'), ('USH2A', 'rs587776538'), ('USH2A', 'rs587783023'), ('USH2A', 'rs59139861'), ('USH2A', 'rs59704861'), ('USH2A', 'rs646094'), ('USH2A', 'rs696723'), ('USH2A', 'rs727503714'), ('USH2A', 'rs727503715'), ('USH2A', 'rs727503721'), ('USH2A', 'rs727503722'), ('USH2A', 'rs727503724'), ('USH2A', 'rs727503725'), ('USH2A', 'rs727503726'), ('USH2A', 'rs727503727'), ('USH2A', 'rs727503734'), ('USH2A', 'rs727503735'), ('USH2A', 'rs727504551'), ('USH2A', 'rs727504582'), ('USH2A', 'rs727504652'), ('USH2A', 'rs727504654'), ('USH2A', 'rs727504714'), ('USH2A', 'rs727504721'), ('USH2A', 'rs727504805'), ('USH2A', 'rs727505116'), ('USH2A', 'rs727505117'), ('USH2A', 'rs727505155'), ('USH2A', 'rs727505165'), ('USH2A', 'rs727505166'), ('USH2A', 'rs727505167'), ('USH2A', 'rs727505170'), ('USH2A', 'rs727505274'), ('USH2A', 'rs727505322'), ('USH2A', 'rs727505343'), ('USH2A', 'rs730254'), ('USH2A', 'rs73090721'), ('USH2A', 'rs73102592'), ('USH2A', 'rs74329863'), ('USH2A', 'rs745350407'), ('USH2A', 'rs745371873'), ('USH2A', 'rs745693690'), ('USH2A', 'rs746007103'), ('USH2A', 'rs746071929'), ('USH2A', 'rs746098518'), ('USH2A', 'rs746331566'), ('USH2A', 'rs746447649'), ('USH2A', 'rs746837034'), ('USH2A', 'rs747063294'), ('USH2A', 'rs747160949'), ('USH2A', 'rs747492773'), ('USH2A', 'rs747578300'), ('USH2A', 'rs748369458'), ('USH2A', 'rs748393788'), ('USH2A', 'rs748455430'), ('USH2A', 'rs74874838'), ('USH2A', 'rs748810737'), ('USH2A', 'rs748961218'), ('USH2A', 'rs748983904'), ('USH2A', 'rs749121941'), ('USH2A', 'rs749228276'), ('USH2A', 'rs749333215'), ('USH2A', 'rs749452910'), ('USH2A', 'rs749621457'), ('USH2A', 'rs749726310'), ('USH2A', 'rs749889050'), ('USH2A', 'rs750077857'), ('USH2A', 'rs750228923'), ('USH2A', 'rs750418422'), ('USH2A', 'rs750687826'), ('USH2A', 'rs751176116'), ('USH2A', 'rs752238803'), ('USH2A', 'rs752377040'), ('USH2A', 'rs752811693'), ('USH2A', 'rs752992414'), ('USH2A', 'rs752996514'), ('USH2A', 'rs753305011'), ('USH2A', 'rs753505333'), ('USH2A', 'rs753719500'), ('USH2A', 'rs753886165'), ('USH2A', 'rs753908845'), ('USH2A', 'rs754310768'), ('USH2A', 'rs754374132'), ('USH2A', 'rs754634823'), ('USH2A', 'rs754834155'), ('USH2A', 'rs754932972'), ('USH2A', 'rs754970095'), ('USH2A', 'rs754979740'), ('USH2A', 'rs755099565'), ('USH2A', 'rs755765979'), ('USH2A', 'rs755849364'), ('USH2A', 'rs756041909'), ('USH2A', 'rs756163056'), ('USH2A', 'rs756203141'), ('USH2A', 'rs756623509'), ('USH2A', 'rs75662936'), ('USH2A', 'rs757082108'), ('USH2A', 'rs757439664'), ('USH2A', 'rs757676723'), ('USH2A', 'rs758095361'), ('USH2A', 'rs758303489'), ('USH2A', 'rs758571672'), ('USH2A', 'rs758733024'), ('USH2A', 'rs759474177'), ('USH2A', 'rs759494205'), ('USH2A', 'rs759545289'), ('USH2A', 'rs759589036'), ('USH2A', 'rs759937489'), ('USH2A', 'rs760100733'), ('USH2A', 'rs760225886'), ('USH2A', 'rs760302201'), ('USH2A', 'rs760448755'), ('USH2A', 'rs760543320'), ('USH2A', 'rs760725818'), ('USH2A', 'rs760741238'), ('USH2A', 'rs760977747'), ('USH2A', 'rs761306493'), ('USH2A', 'rs761359720'), ('USH2A', 'rs762159022'), ('USH2A', 'rs762384558'), ('USH2A', 'rs762608746'), ('USH2A', 'rs762610249'), ('USH2A', 'rs763463859'), ('USH2A', 'rs764038940'), ('USH2A', 'rs764113446'), ('USH2A', 'rs764124390'), ('USH2A', 'rs764182950'), ('USH2A', 'rs764797292'), ('USH2A', 'rs764917754'), ('USH2A', 'rs765189933'), ('USH2A', 'rs765252898'), ('USH2A', 'rs765476745'), ('USH2A', 'rs766038321'), ('USH2A', 'rs766515318'), ('USH2A', 'rs766590491'), ('USH2A', 'rs766715882'), ('USH2A', 'rs766759858'), ('USH2A', 'rs766809837'), ('USH2A', 'rs766970587'), ('USH2A', 'rs767078782'), ('USH2A', 'rs767648070'), ('USH2A', 'rs768158580'), ('USH2A', 'rs768161313'), ('USH2A', 'rs768233523'), ('USH2A', 'rs768532694'), ('USH2A', 'rs768813865'), ('USH2A', 'rs769001387'), ('USH2A', 'rs769264662'), ('USH2A', 'rs769348449'), ('USH2A', 'rs770383273'), ('USH2A', 'rs770553471'), ('USH2A', 'rs770756678'), ('USH2A', 'rs771000800'), ('USH2A', 'rs771051185'), ('USH2A', 'rs771088957'), ('USH2A', 'rs771693146'), ('USH2A', 'rs771903291'), ('USH2A', 'rs772100045'), ('USH2A', 'rs772124060'), ('USH2A', 'rs772294505'), ('USH2A', 'rs772415448'), ('USH2A', 'rs772624410'), ('USH2A', 'rs772732997'), ('USH2A', 'rs773190850'), ('USH2A', 'rs773379163'), ('USH2A', 'rs773436260'), ('USH2A', 'rs773539640'), ('USH2A', 'rs773595155'), ('USH2A', 'rs774473277'), ('USH2A', 'rs774573692'), ('USH2A', 'rs775075026'), ('USH2A', 'rs775094277'), ('USH2A', 'rs775241651'), ('USH2A', 'rs775293551'), ('USH2A', 'rs775490668'), ('USH2A', 'rs775803174'), ('USH2A', 'rs776095235'), ('USH2A', 'rs776262139'), ('USH2A', 'rs776972526'), ('USH2A', 'rs777043718'), ('USH2A', 'rs777682016'), ('USH2A', 'rs778158900'), ('USH2A', 'rs779331611'), ('USH2A', 'rs779572631'), ('USH2A', 'rs779716464'), ('USH2A', 'rs779885066'), ('USH2A', 'rs780308389'), ('USH2A', 'rs780779563'), ('USH2A', 'rs780893919'), ('USH2A', 'rs781223647'), ('USH2A', 'rs781625683'), ('USH2A', 'rs866877329'), ('USH2A', 'rs866904288'), ('USH2A', 'rs868097748'), ('USH2A', 'rs868562952'), ('USH2A', 'rs869312179'), ('USH2A', 'rs869312180'), ('USH2A', 'rs876657629'), ('USH2A', 'rs876657730'), ('USH2A', 'rs876657731'), ('USH2A', 'rs876657733'), ('USH2A', 'rs876658114'), ('USH2A', 'rs876658115'), ('USH2A', 'rs876658116'), ('USH2A', 'rs878853406'), ('USH2A', 'rs878853407'), ('USH2A', 'rs878853410'), ('USH2A', 'rs878853412'), ('USH2A', 'rs886039450'), ('USH2A', 'rs886039867'), ('USH2A', 'rs886041502'), ('USH2A', 'rs886043096'), ('USH2A', 'rs886045945'), ('USH2A', 'rs886045947'), ('USH2A', 'rs886045948'), ('USH2A', 'rs886045949'), ('USH2A', 'rs886045950'), ('USH2A', 'rs886045951'), ('USH2A', 'rs886045952'), ('USH2A', 'rs886045953'), ('USH2A', 'rs886045954'), ('USH2A', 'rs886045955'), ('USH2A', 'rs886045956'), ('USH2A', 'rs898430789'), ('USH2A', 'rs906951959'), ('USH2A', 'rs910086490'), ('USH2A', 'rs919142559'), ('USH2A', 'rs924627806'), ('USH2A', 'rs941646674'), ('USH2A', 'rs944675223'), ('USH2A', 'rs948087886'), ('USH2A', 'rs970237364'), ('USH2A', 'rs977631162'), ('USH2A', 'rs988693758'), ('USH2A', 'rs993185407'), ('VPS13B', 'rs111751379'), ('VPS13B', 'rs1205613982'), ('VPS13B', 'rs1830219226'), ('VPS13B', 'rs777019428')]
182 variants in disgenet and not in opentargets: [('ABCA4', 'rs1801581'), ('ABCA4', 'rs3112831'), ('ABCA4', 'rs61749414'), ('ABCA4', 'rs794727903'), ('ARL6', 'rs771054395'), ('C8orf37', 'rs387907136'), ('C8orf37', 'rs387907137'), ('CA4', 'rs104894559'), ('CA4', 'rs1245199379'), ('CERKL', 'rs121909398'), ('CERKL', 'rs1553513437'), ('CERKL', 'rs753994107'), ('CHM', 'rs886041178'), ('CNGA1', 'rs544588016'), ('CNGB1', 'rs13336595'), ('CNGB1', 'rs1352458826'), ('CNGB1', 'rs1555488069'), ('CNGB1', 'rs1555488573'), ('CNGB1', 'rs1555493707'), ('CNGB1', 'rs17821448'), ('CNGB1', 'rs189234741'), ('CNGB1', 'rs201162411'), ('CNGB1', 'rs527236060'), ('CNGB1', 'rs527236061'), ('CNGB1', 'rs750620302'), ('CNGB1', 'rs756806434'), ('CNGB1', 'rs760373259'), ('CNGB1', 'rs8055343'), ('CNGB1', 'rs878853394'), ('CRX', 'rs1555801989'), ('CRX', 'rs527236062'), ('CRX', 'rs527236063'), ('CRX', 'rs61748436'), ('CRX', 'rs750727986'), ('DHX38', 'rs766053952'), ('GUCA1B', 'rs137853903'), ('GUCA1B', 'rs531673296'), ('GUCY2D', 'rs61749675'), ('IMPDH1', 'rs1057518949'), ('IMPDH1', 'rs121912550'), ('IMPDH1', 'rs121912552'), ('LRAT', 'rs527236079'), ('MAK', 'rs1369394658'), ('MAK', 'rs387906648'), ('MAK', 'rs527236080'), ('MAK', 'rs527236081'), ('MAK', 'rs527236082'), ('MERTK', 'rs1297079705'), ('MERTK', 'rs527236083'), ('MERTK', 'rs541717028'), ('MERTK', 'rs746238212'), ('MERTK', 'rs878853354'), ('NR2E3', 'rs121912631'), ('NR2E3', 'rs1223029749'), ('NR2E3', 'rs1555454566'), ('NR2E3', 'rs2723341'), ('NR2E3', 'rs28937873'), ('NR2E3', 'rs368098126'), ('NR2E3', 'rs766096417'), ('NRL', 'rs104894459'), ('NRL', 'rs199691910'), ('NRL', 'rs201358563'), ('NRL', 'rs397514516'), ('NRL', 'rs527236087'), ('NRL', 'rs757038765'), ('NRL', 'rs794727281'), ('PCARE', 'rs267606690'), ('PCARE', 'rs267606691'), ('PCARE', 'rs367658438'), ('PCARE', 'rs527236055'), ('PCARE', 'rs527236056'), ('PCARE', 'rs750987123'), ('PCARE', 'rs794728002'), ('PCARE', 'rs863223344'), ('PDE6A', 'rs121918576'), ('PDE6A', 'rs139444207'), ('PDE6A', 'rs141252097'), ('PDE6A', 'rs144484128'), ('PDE6A', 'rs146591309'), ('PDE6A', 'rs753942596'), ('PDE6A', 'rs754012367'), ('PDE6A', 'rs759589388'), ('PDE6B', 'rs121918582'), ('PRCD', 'rs387907268'), ('PRCD', 'rs527236092'), ('PRCD', 'rs527451635'), ('PRPF3', 'rs121434241'), ('PRPF31', 'rs1165535552'), ('PRPF31', 'rs119475042'), ('PRPF31', 'rs144738703'), ('PRPF31', 'rs1555791188'), ('PRPF31', 'rs1555793207'), ('PRPF31', 'rs1555794205'), ('PRPF31', 'rs1555794302'), ('PRPF31', 'rs1555794509'), ('PRPF31', 'rs527236094'), ('PRPF31', 'rs527236095'), ('PRPF31', 'rs868538598'), ('PRPF8', 'rs1555550617'), ('PRPF8', 'rs752997229'), ('RBP3', 'rs146150511'), ('REEP6', 'rs1057519316'), ('REEP6', 'rs144942685'), ('RHO', 'rs104893768'), ('RHO', 'rs104893769'), ('RHO', 'rs104893772'), ('RHO', 'rs104893773'), ('RHO', 'rs104893774'), ('RHO', 'rs104893775'), ('RHO', 'rs104893776'), ('RHO', 'rs104893779'), ('RHO', 'rs104893781'), ('RHO', 'rs104893783'), ('RHO', 'rs104893786'), ('RHO', 'rs104893787'), ('RHO', 'rs104893790'), ('RHO', 'rs104893791'), ('RHO', 'rs104893793'), ('RHO', 'rs104893794'), ('RHO', 'rs1236550448'), ('RHO', 'rs1422016730'), ('RHO', 'rs149079952'), ('RHO', 'rs1553780837'), ('RHO', 'rs1553781176'), ('RHO', 'rs200248198'), ('RHO', 'rs200946638'), ('RHO', 'rs28933394'), ('RHO', 'rs28933395'), ('RHO', 'rs29001566'), ('RHO', 'rs527236100'), ('RHO', 'rs527236101'), ('RHO', 'rs527236102'), ('RHO', 'rs527236103'), ('RHO', 'rs538820015'), ('RHO', 'rs567288669'), ('RHO', 'rs762059468'), ('RHO', 'rs766161322'), ('RHO', 'rs774336493'), ('RHO', 'rs775557680'), ('RHO', 'rs779665096'), ('RHO', 'rs886041233'), ('ROM1', 'rs145383959'), ('ROM1', 'rs768652143'), ('RP1', 'rs104894082'), ('RP1', 'rs1449723475'), ('RP1', 'rs1554519533'), ('RP1', 'rs1554519538'), ('RP1', 'rs1554519546'), ('RP1', 'rs1554519554'), ('RP1', 'rs1554519555'), ('RP1', 'rs1554519577'), ('RP1', 'rs1554519635'), ('RP1', 'rs1554519651'), ('RP1', 'rs1554520068'), ('RP1', 'rs186571865'), ('RP1', 'rs201493928'), ('RP1', 'rs444772'), ('RP1', 'rs527236105'), ('RP1', 'rs527236106'), ('RP1', 'rs769601671'), ('RP1', 'rs779334655'), ('RP1', 'rs863223340'), ('RP1', 'rs869320726'), ('RP1', 'rs878853328'), ('RP2', 'rs104894927'), ('RP2', 'rs137852284'), ('RP2', 'rs1556318627'), ('RP2', 'rs1556318633'), ('RP2', 'rs28933687'), ('RP2', 'rs797044561'), ('RPGRIP1', 'rs1555302710'), ('SAG', 'rs753107507'), ('SNRNP200', 'rs267607077'), ('SNRNP200', 'rs397514574'), ('SNRNP200', 'rs527236113'), ('SNRNP200', 'rs527236114'), ('SNRNP200', 'rs527236115'), ('SPATA7', 'rs767745816'), ('TULP1', 'rs121909076'), ('TULP1', 'rs1237263305'), ('TULP1', 'rs1554125752'), ('TULP1', 'rs527236117')]
3355 variants in opentargets and not in clinvar: [('ABCA4', 'rs1057517700'), ('ABCA4', 'rs1064793013'), ('ABCA4', 'rs1064797113'), ('ABCA4', 'rs1085307968'), ('ABCA4', 'rs1188515677'), ('ABCA4', 'rs1211325812'), ('ABCA4', 'rs138359497'), ('ABCA4', 'rs138682163'), ('ABCA4', 'rs148460146'), ('ABCA4', 'rs1553188588'), ('ABCA4', 'rs1553192726'), ('ABCA4', 'rs1570382663'), ('ABCA4', 'rs1571253050'), ('ABCA4', 'rs1659900155'), ('ABCA4', 'rs1659902823'), ('ABCA4', 'rs1660937747'), ('ABCA4', 'rs1661098509'), ('ABCA4', 'rs1762114'), ('ABCA4', 'rs1800552'), ('ABCA4', 'rs1800553'), ('ABCA4', 'rs1800728'), ('ABCA4', 'rs1800739'), ('ABCA4', 'rs1801269'), ('ABCA4', 'rs1801466'), ('ABCA4', 'rs1801574'), ('ABCA4', 'rs201471607'), ('ABCA4', 'rs2275029'), ('ABCA4', 'rs2275031'), ('ABCA4', 'rs2297634'), ('ABCA4', 'rs281865377'), ('ABCA4', 'rs367839100'), ('ABCA4', 'rs41292677'), ('ABCA4', 'rs4147830'), ('ABCA4', 'rs4147841'), ('ABCA4', 'rs4147856'), ('ABCA4', 'rs4147857'), ('ABCA4', 'rs4147863'), ('ABCA4', 'rs472908'), ('ABCA4', 'rs4847281'), ('ABCA4', 'rs537831'), ('ABCA4', 'rs546606452'), ('ABCA4', 'rs55732384'), ('ABCA4', 'rs55860151'), ('ABCA4', 'rs58331765'), ('ABCA4', 'rs61748549'), ('ABCA4', 'rs61748558'), ('ABCA4', 'rs61749409'), ('ABCA4', 'rs61749420'), ('ABCA4', 'rs61749427'), ('ABCA4', 'rs61749451'), ('ABCA4', 'rs61750130'), ('ABCA4', 'rs61750146'), ('ABCA4', 'rs61750152'), ('ABCA4', 'rs61750155'), ('ABCA4', 'rs61750200'), ('ABCA4', 'rs61750571'), ('ABCA4', 'rs61750638'), ('ABCA4', 'rs61750639'), ('ABCA4', 'rs61750641'), ('ABCA4', 'rs61751263'), ('ABCA4', 'rs61751374'), ('ABCA4', 'rs61751383'), ('ABCA4', 'rs61751386'), ('ABCA4', 'rs61751388'), ('ABCA4', 'rs61751389'), ('ABCA4', 'rs61751392'), ('ABCA4', 'rs61751398'), ('ABCA4', 'rs61751399'), ('ABCA4', 'rs61751402'), ('ABCA4', 'rs61751407'), ('ABCA4', 'rs61751408'), ('ABCA4', 'rs61752401'), ('ABCA4', 'rs61752407'), ('ABCA4', 'rs61753017'), ('ABCA4', 'rs61753023'), ('ABCA4', 'rs61753030'), ('ABCA4', 'rs61753038'), ('ABCA4', 'rs61753046'), ('ABCA4', 'rs62642574'), ('ABCA4', 'rs62645944'), ('ABCA4', 'rs62645946'), ('ABCA4', 'rs62646863'), ('ABCA4', 'rs749526785'), ('ABCA4', 'rs752786160'), ('ABCA4', 'rs76157638'), ('ABCA4', 'rs778234759'), ('ABCA4', 'rs779466403'), ('ABCA4', 'rs779743222'), ('ABCA4', 'rs863223338'), ('ABCA4', 'rs865990202'), ('ABCA4', 'rs886044758'), ('AHI1', 'rs1554338016'), ('AHI1', 'rs1562758269'), ('AHI1', 'rs372659908'), ('AHI1', 'rs587783013'), ('AHI1', 'rs751303913'), ('AHI1', 'rs755246809'), ('AHI1', 'rs773278338'), ('AHI1', 'rs777215595'), ('AHI1', 'rs797045224'), ('BBS1', 'rs113624356'), ('BBS1', 'rs1160669210'), ('BBS1', 'rs121917777'), ('BBS1', 'rs1555048487'), ('BBS1', 'rs1555049194'), ('BBS1', 'rs1555050487'), ('BBS1', 'rs184614863'), ('BBS1', 'rs1856758582'), ('BBS1', 'rs376894444'), ('BBS1', 'rs761760689'), ('BBS1', 'rs762276925'), ('BBS1', 'rs774110999'), ('CLRN1', 'rs111033258'), ('CLRN1', 'rs111033267'), ('CLRN1', 'rs121908140'), ('CLRN1', 'rs1576623563'), ('CLRN1', 'rs374390376'), ('CLRN1', 'rs567709615'), ('CLRN1', 'rs775098953'), ('CNGA1', 'rs1023154953'), ('CNGA1', 'rs1037963003'), ('CNGA1', 'rs121909599'), ('CNGA1', 'rs121909600'), ('CNGA1', 'rs1257715115'), ('CNGA1', 'rs1269991697'), ('CNGA1', 'rs1315891464'), ('CNGA1', 'rs140419673'), ('CNGA1', 'rs141978020'), ('CNGA1', 'rs147591591'), ('CNGA1', 'rs1490804242'), ('CNGA1', 'rs149504668'), ('CNGA1', 'rs1560621807'), ('CNGA1', 'rs1578059695'), ('CNGA1', 'rs1715125888'), ('CNGA1', 'rs1715232781'), ('CNGA1', 'rs1738627987'), ('CNGA1', 'rs1738719686'), ('CNGA1', 'rs17573673'), ('CNGA1', 'rs183197573'), ('CNGA1', 'rs186362115'), ('CNGA1', 'rs187802155'), ('CNGA1', 'rs192912733'), ('CNGA1', 'rs199584830'), ('CNGA1', 'rs199636364'), ('CNGA1', 'rs200148364'), ('CNGA1', 'rs201031527'), ('CNGA1', 'rs201341924'), ('CNGA1', 'rs201553765'), ('CNGA1', 'rs224801'), ('CNGA1', 'rs28642966'), ('CNGA1', 'rs368137821'), ('CNGA1', 'rs373448145'), ('CNGA1', 'rs373946784'), ('CNGA1', 'rs374697239'), ('CNGA1', 'rs374880057'), ('CNGA1', 'rs375412499'), ('CNGA1', 'rs527236057'), ('CNGA1', 'rs527236058'), ('CNGA1', 'rs527236059'), ('CNGA1', 'rs533594644'), ('CNGA1', 'rs539600817'), ('CNGA1', 'rs553735132'), ('CNGA1', 'rs566127226'), ('CNGA1', 'rs567961453'), ('CNGA1', 'rs577505007'), ('CNGA1', 'rs62625014'), ('CNGA1', 'rs73145999'), ('CNGA1', 'rs748126956'), ('CNGA1', 'rs749012133'), ('CNGA1', 'rs749947364'), ('CNGA1', 'rs749990018'), ('CNGA1', 'rs750954043'), ('CNGA1', 'rs752003888'), ('CNGA1', 'rs752257711'), ('CNGA1', 'rs752798829'), ('CNGA1', 'rs757494572'), ('CNGA1', 'rs759079269'), ('CNGA1', 'rs759781200'), ('CNGA1', 'rs76061451'), ('CNGA1', 'rs762935052'), ('CNGA1', 'rs76537883'), ('CNGA1', 'rs765792753'), ('CNGA1', 'rs767994904'), ('CNGA1', 'rs768694789'), ('CNGA1', 'rs77428659'), ('CNGA1', 'rs776929323'), ('CNGA1', 'rs777903781'), ('CNGA1', 'rs867483436'), ('CNGA1', 'rs886059422'), ('CNGA1', 'rs886059423'), ('CNGA1', 'rs886059424'), ('CNGA1', 'rs921230822'), ('CNGA1', 'rs981071919'), ('CRB1', 'rs1006177908'), ('CRB1', 'rs1007094417'), ('CRB1', 'rs1009098995'), ('CRB1', 'rs1009552469'), ('CRB1', 'rs1022182632'), ('CRB1', 'rs1031415706'), ('CRB1', 'rs1036503792'), ('CRB1', 'rs1057520152'), ('CRB1', 'rs1064797126'), ('CRB1', 'rs1064797127'), ('CRB1', 'rs1085307972'), ('CRB1', 'rs111761880'), ('CRB1', 'rs114052315'), ('CRB1', 'rs114342808'), ('CRB1', 'rs114630940'), ('CRB1', 'rs114846212'), ('CRB1', 'rs115352681'), ('CRB1', 'rs115400822'), ('CRB1', 'rs115649214'), ('CRB1', 'rs1160778866'), ('CRB1', 'rs116246250'), ('CRB1', 'rs116254396'), ('CRB1', 'rs116347915'), ('CRB1', 'rs116471343'), ('CRB1', 'rs1167867158'), ('CRB1', 'rs12042179'), ('CRB1', 'rs1204363918'), ('CRB1', 'rs1208641510'), ('CRB1', 'rs1222907981'), ('CRB1', 'rs1226422852'), ('CRB1', 'rs1231765331'), ('CRB1', 'rs1238001290'), ('CRB1', 'rs1240273159'), ('CRB1', 'rs1254393801'), ('CRB1', 'rs1266363944'), ('CRB1', 'rs1271816211'), ('CRB1', 'rs1281817527'), ('CRB1', 'rs1283508348'), ('CRB1', 'rs1294237377'), ('CRB1', 'rs1300735825'), ('CRB1', 'rs1324766724'), ('CRB1', 'rs1334956674'), ('CRB1', 'rs1337167'), ('CRB1', 'rs1343680080'), ('CRB1', 'rs1366609497'), ('CRB1', 'rs1371610654'), ('CRB1', 'rs137853136'), ('CRB1', 'rs137853137'), ('CRB1', 'rs137853138'), ('CRB1', 'rs138936375'), ('CRB1', 'rs139040133'), ('CRB1', 'rs139463596'), ('CRB1', 'rs140428156'), ('CRB1', 'rs140494140'), ('CRB1', 'rs140648074'), ('CRB1', 'rs1412048468'), ('CRB1', 'rs1413108078'), ('CRB1', 'rs1413323140'), ('CRB1', 'rs142090517'), ('CRB1', 'rs142224492'), ('CRB1', 'rs1426861310'), ('CRB1', 'rs1427090221'), ('CRB1', 'rs142857810'), ('CRB1', 'rs1429931885'), ('CRB1', 'rs143046320'), ('CRB1', 'rs1433518605'), ('CRB1', 'rs143511261'), ('CRB1', 'rs144011428'), ('CRB1', 'rs144029476'), ('CRB1', 'rs144436610'), ('CRB1', 'rs1449307743'), ('CRB1', 'rs1450290360'), ('CRB1', 'rs1450635782'), ('CRB1', 'rs1451348539'), ('CRB1', 'rs145141811'), ('CRB1', 'rs1452416023'), ('CRB1', 'rs1452661857'), ('CRB1', 'rs145282040'), ('CRB1', 'rs1452822430'), ('CRB1', 'rs145525029'), ('CRB1', 'rs1457623741'), ('CRB1', 'rs1457627160'), ('CRB1', 'rs146175509'), ('CRB1', 'rs147244321'), ('CRB1', 'rs147924782'), ('CRB1', 'rs147966959'), ('CRB1', 'rs1485086776'), ('CRB1', 'rs148551147'), ('CRB1', 'rs148865280'), ('CRB1', 'rs149685264'), ('CRB1', 'rs150314336'), ('CRB1', 'rs150412614'), ('CRB1', 'rs151092557'), ('CRB1', 'rs151104285'), ('CRB1', 'rs1553260314'), ('CRB1', 'rs1553260321'), ('CRB1', 'rs1553260517'), ('CRB1', 'rs1553262957'), ('CRB1', 'rs1553263218'), ('CRB1', 'rs1558132026'), ('CRB1', 'rs1558132353'), ('CRB1', 'rs1558138741'), ('CRB1', 'rs1558138977'), ('CRB1', 'rs1571523693'), ('CRB1', 'rs1571523755'), ('CRB1', 'rs1571523807'), ('CRB1', 'rs1571524102'), ('CRB1', 'rs1571524269'), ('CRB1', 'rs1571525390'), ('CRB1', 'rs1571540037'), ('CRB1', 'rs1571540258'), ('CRB1', 'rs1571540576'), ('CRB1', 'rs1571544334'), ('CRB1', 'rs1571555801'), ('CRB1', 'rs1571556490'), ('CRB1', 'rs1571556837'), ('CRB1', 'rs1571557864'), ('CRB1', 'rs1571564812'), ('CRB1', 'rs1571572235'), ('CRB1', 'rs1571645424'), ('CRB1', 'rs1571645532'), ('CRB1', 'rs1571848659'), ('CRB1', 'rs1571848688'), ('CRB1', 'rs1571848744'), ('CRB1', 'rs1571848981'), ('CRB1', 'rs1571878231'), ('CRB1', 'rs1571878277'), ('CRB1', 'rs1571897069'), ('CRB1', 'rs1654712316'), ('CRB1', 'rs1654721399'), ('CRB1', 'rs1654722914'), ('CRB1', 'rs1654723466'), ('CRB1', 'rs1658648856'), ('CRB1', 'rs1658660736'), ('CRB1', 'rs1658660906'), ('CRB1', 'rs1658661237'), ('CRB1', 'rs1658661930'), ('CRB1', 'rs1658671611'), ('CRB1', 'rs1658673791'), ('CRB1', 'rs1658684590'), ('CRB1', 'rs1658688864'), ('CRB1', 'rs1658689096'), ('CRB1', 'rs1658691162'), ('CRB1', 'rs1658699227'), ('CRB1', 'rs1659642467'), ('CRB1', 'rs1659642763'), ('CRB1', 'rs1659645978'), ('CRB1', 'rs1659650891'), ('CRB1', 'rs1659651471'), ('CRB1', 'rs1659652337'), ('CRB1', 'rs1659656136'), ('CRB1', 'rs1660503192'), ('CRB1', 'rs1660512789'), ('CRB1', 'rs1660516364'), ('CRB1', 'rs1660517678'), ('CRB1', 'rs1660519681'), ('CRB1', 'rs1664289410'), ('CRB1', 'rs1664292210'), ('CRB1', 'rs1664299898'), ('CRB1', 'rs1664301074'), ('CRB1', 'rs1664303657'), ('CRB1', 'rs1664306632'), ('CRB1', 'rs1664317534'), ('CRB1', 'rs1664325377'), ('CRB1', 'rs1664329175'), ('CRB1', 'rs1664341626'), ('CRB1', 'rs1664351600'), ('CRB1', 'rs1664642051'), ('CRB1', 'rs1664649489'), ('CRB1', 'rs1664650245'), ('CRB1', 'rs1664651920'), ('CRB1', 'rs1664678030'), ('CRB1', 'rs1664679702'), ('CRB1', 'rs1664680830'), ('CRB1', 'rs1664775504'), ('CRB1', 'rs1664779239'), ('CRB1', 'rs1665046846'), ('CRB1', 'rs1665062132'), ('CRB1', 'rs1665063400'), ('CRB1', 'rs1665066272'), ('CRB1', 'rs1665074618'), ('CRB1', 'rs1665086143'), ('CRB1', 'rs1665102302'), ('CRB1', 'rs1665105838'), ('CRB1', 'rs1665116355'), ('CRB1', 'rs1665279435'), ('CRB1', 'rs1665279918'), ('CRB1', 'rs1665282478'), ('CRB1', 'rs1665481687'), ('CRB1', 'rs1665482895'), ('CRB1', 'rs1665487563'), ('CRB1', 'rs1667264651'), ('CRB1', 'rs1667269806'), ('CRB1', 'rs1667270315'), ('CRB1', 'rs187937543'), ('CRB1', 'rs190037839'), ('CRB1', 'rs190166697'), ('CRB1', 'rs192819758'), ('CRB1', 'rs199808176'), ('CRB1', 'rs200217112'), ('CRB1', 'rs200379694'), ('CRB1', 'rs200469148'), ('CRB1', 'rs200573274'), ('CRB1', 'rs201349525'), ('CRB1', 'rs201609001'), ('CRB1', 'rs201700675'), ('CRB1', 'rs201893755'), ('CRB1', 'rs201949837'), ('CRB1', 'rs267598278'), ('CRB1', 'rs281865174'), ('CRB1', 'rs281865175'), ('CRB1', 'rs28939720'), ('CRB1', 'rs34813822'), ('CRB1', 'rs35193230'), ('CRB1', 'rs368816923'), ('CRB1', 'rs369184026'), ('CRB1', 'rs369775002'), ('CRB1', 'rs370907719'), ('CRB1', 'rs371089348'), ('CRB1', 'rs372778560'), ('CRB1', 'rs372844443'), ('CRB1', 'rs373229699'), ('CRB1', 'rs374426440'), ('CRB1', 'rs374786358'), ('CRB1', 'rs375040930'), ('CRB1', 'rs375141011'), ('CRB1', 'rs375590765'), ('CRB1', 'rs376105354'), ('CRB1', 'rs3902057'), ('CRB1', 'rs398124615'), ('CRB1', 'rs41302107'), ('CRB1', 'rs530046423'), ('CRB1', 'rs533227950'), ('CRB1', 'rs534108312'), ('CRB1', 'rs535494663'), ('CRB1', 'rs544047392'), ('CRB1', 'rs550852869'), ('CRB1', 'rs557111131'), ('CRB1', 'rs557653092'), ('CRB1', 'rs557930078'), ('CRB1', 'rs562386611'), ('CRB1', 'rs564341986'), ('CRB1', 'rs564754426'), ('CRB1', 'rs568010290'), ('CRB1', 'rs574162883'), ('CRB1', 'rs575882211'), ('CRB1', 'rs576678571'), ('CRB1', 'rs59691602'), ('CRB1', 'rs62635048'), ('CRB1', 'rs62635649'), ('CRB1', 'rs62635653'), ('CRB1', 'rs62635654'), ('CRB1', 'rs62635655'), ('CRB1', 'rs62635656'), ('CRB1', 'rs62635659'), ('CRB1', 'rs62636260'), ('CRB1', 'rs62636262'), ('CRB1', 'rs62636263'), ('CRB1', 'rs62636264'), ('CRB1', 'rs62636266'), ('CRB1', 'rs62636267'), ('CRB1', 'rs62636271'), ('CRB1', 'rs62636273'), ('CRB1', 'rs62636275'), ('CRB1', 'rs62636276'), ('CRB1', 'rs62636281'), ('CRB1', 'rs62636282'), ('CRB1', 'rs62636283'), ('CRB1', 'rs62636284'), ('CRB1', 'rs62636285'), ('CRB1', 'rs62636286'), ('CRB1', 'rs62636287'), ('CRB1', 'rs62636290'), ('CRB1', 'rs62636291'), ('CRB1', 'rs62645745'), ('CRB1', 'rs62645747'), ('CRB1', 'rs62645748'), ('CRB1', 'rs62645749'), ('CRB1', 'rs62645750'), ('CRB1', 'rs62645752'), ('CRB1', 'rs62645754'), ('CRB1', 'rs62645757'), ('CRB1', 'rs727503889'), ('CRB1', 'rs73071678'), ('CRB1', 'rs745348555'), ('CRB1', 'rs745422941'), ('CRB1', 'rs745464770'), ('CRB1', 'rs746307301'), ('CRB1', 'rs746774206'), ('CRB1', 'rs747349828'), ('CRB1', 'rs748175297'), ('CRB1', 'rs749112809'), ('CRB1', 'rs749366098'), ('CRB1', 'rs749411741'), ('CRB1', 'rs750442312'), ('CRB1', 'rs750573216'), ('CRB1', 'rs751018219'), ('CRB1', 'rs751691851'), ('CRB1', 'rs752212470'), ('CRB1', 'rs752329622'), ('CRB1', 'rs752559648'), ('CRB1', 'rs753097155'), ('CRB1', 'rs753107217'), ('CRB1', 'rs753898127'), ('CRB1', 'rs754054234'), ('CRB1', 'rs754575460'), ('CRB1', 'rs754862028'), ('CRB1', 'rs755611610'), ('CRB1', 'rs756400739'), ('CRB1', 'rs75691013'), ('CRB1', 'rs757740068'), ('CRB1', 'rs757974429'), ('CRB1', 'rs759022743'), ('CRB1', 'rs760100325'), ('CRB1', 'rs760287363'), ('CRB1', 'rs760544654'), ('CRB1', 'rs760840456'), ('CRB1', 'rs761872993'), ('CRB1', 'rs762613347'), ('CRB1', 'rs762835866'), ('CRB1', 'rs763011436'), ('CRB1', 'rs763111500'), ('CRB1', 'rs763122264'), ('CRB1', 'rs763324776'), ('CRB1', 'rs763841981'), ('CRB1', 'rs763908215'), ('CRB1', 'rs764256655'), ('CRB1', 'rs764581378'), ('CRB1', 'rs764990895'), ('CRB1', 'rs765228022'), ('CRB1', 'rs765676754'), ('CRB1', 'rs765740058'), ('CRB1', 'rs766850702'), ('CRB1', 'rs767648174'), ('CRB1', 'rs767706271'), ('CRB1', 'rs767723282'), ('CRB1', 'rs767920858'), ('CRB1', 'rs768488282'), ('CRB1', 'rs768713412'), ('CRB1', 'rs768905244'), ('CRB1', 'rs770919155'), ('CRB1', 'rs770973303'), ('CRB1', 'rs771257822'), ('CRB1', 'rs771264436'), ('CRB1', 'rs771549675'), ('CRB1', 'rs772386716'), ('CRB1', 'rs772386967'), ('CRB1', 'rs773386179'), ('CRB1', 'rs773457531'), ('CRB1', 'rs773815247'), ('CRB1', 'rs773844151'), ('CRB1', 'rs773914330'), ('CRB1', 'rs774597710'), ('CRB1', 'rs776191501'), ('CRB1', 'rs776591659'), ('CRB1', 'rs776788104'), ('CRB1', 'rs77713666'), ('CRB1', 'rs777528044'), ('CRB1', 'rs778627080'), ('CRB1', 'rs778684885'), ('CRB1', 'rs778731851'), ('CRB1', 'rs779253997'), ('CRB1', 'rs779451259'), ('CRB1', 'rs780576185'), ('CRB1', 'rs780580887'), ('CRB1', 'rs780654592'), ('CRB1', 'rs780682072'), ('CRB1', 'rs781176401'), ('CRB1', 'rs781705903'), ('CRB1', 'rs794727317'), ('CRB1', 'rs863223341'), ('CRB1', 'rs863223342'), ('CRB1', 'rs863224862'), ('CRB1', 'rs866822473'), ('CRB1', 'rs878853364'), ('CRB1', 'rs878853368'), ('CRB1', 'rs878853371'), ('CRB1', 'rs886043311'), ('CRB1', 'rs886043587'), ('CRB1', 'rs886045782'), ('CRB1', 'rs886045783'), ('CRB1', 'rs886045784'), ('CRB1', 'rs886045785'), ('CRB1', 'rs886045786'), ('CRB1', 'rs886045787'), ('CRB1', 'rs886045789'), ('CRB1', 'rs896160584'), ('CRB1', 'rs905306614'), ('CRB1', 'rs910299744'), ('CRB1', 'rs910489135'), ('CRB1', 'rs911156007'), ('CRB1', 'rs930465675'), ('CRB1', 'rs937310739'), ('CRB1', 'rs938864433'), ('CRB1', 'rs965921500'), ('CRB1', 'rs978649523'), ('CRB1', 'rs985484481'), ('CRB1', 'rs992770731'), ('EYS', 'rs1002095739'), ('EYS', 'rs1009558644'), ('EYS', 'rs1010982936'), ('EYS', 'rs1011193191'), ('EYS', 'rs1011260787'), ('EYS', 'rs1012336027'), ('EYS', 'rs1017192510'), ('EYS', 'rs1030671986'), ('EYS', 'rs1036723042'), ('EYS', 'rs1037212478'), ('EYS', 'rs1038300996'), ('EYS', 'rs1039415909'), ('EYS', 'rs1050742628'), ('EYS', 'rs1051101987'), ('EYS', 'rs1051421896'), ('EYS', 'rs1055095941'), ('EYS', 'rs1060499783'), ('EYS', 'rs1064796020'), ('EYS', 'rs1064796021'), ('EYS', 'rs1064797324'), ('EYS', 'rs111746102'), ('EYS', 'rs111947397'), ('EYS', 'rs111991705'), ('EYS', 'rs112464110'), ('EYS', 'rs112495229'), ('EYS', 'rs112609906'), ('EYS', 'rs112822256'), ('EYS', 'rs114282214'), ('EYS', 'rs114512007'), ('EYS', 'rs115058877'), ('EYS', 'rs115066356'), ('EYS', 'rs1161453292'), ('EYS', 'rs1163522025'), ('EYS', 'rs1165454778'), ('EYS', 'rs116561042'), ('EYS', 'rs1166245419'), ('EYS', 'rs1167742176'), ('EYS', 'rs1168101857'), ('EYS', 'rs1168129071'), ('EYS', 'rs1175129177'), ('EYS', 'rs1185867411'), ('EYS', 'rs1186427936'), ('EYS', 'rs1190932109'), ('EYS', 'rs1193588140'), ('EYS', 'rs1193854376'), ('EYS', 'rs1195516155'), ('EYS', 'rs1196390028'), ('EYS', 'rs1197105310'), ('EYS', 'rs1197940044'), ('EYS', 'rs1201593554'), ('EYS', 'rs1203358626'), ('EYS', 'rs1204307982'), ('EYS', 'rs1208734040'), ('EYS', 'rs1216993077'), ('EYS', 'rs12193967'), ('EYS', 'rs1223693086'), ('EYS', 'rs1224551754'), ('EYS', 'rs1225304963'), ('EYS', 'rs1234060098'), ('EYS', 'rs1238692406'), ('EYS', 'rs1241787129'), ('EYS', 'rs1245121527'), ('EYS', 'rs1248002900'), ('EYS', 'rs1248199893'), ('EYS', 'rs1248778370'), ('EYS', 'rs1250317776'), ('EYS', 'rs1253820214'), ('EYS', 'rs1258171232'), ('EYS', 'rs1258209665'), ('EYS', 'rs1260633321'), ('EYS', 'rs12662610'), ('EYS', 'rs12663619'), ('EYS', 'rs12663622'), ('EYS', 'rs12663916'), ('EYS', 'rs1267480820'), ('EYS', 'rs1269786039'), ('EYS', 'rs1274107268'), ('EYS', 'rs1275377315'), ('EYS', 'rs1278246029'), ('EYS', 'rs1285964857'), ('EYS', 'rs1287889008'), ('EYS', 'rs1288767318'), ('EYS', 'rs1291867456'), ('EYS', 'rs1296130120'), ('EYS', 'rs1297093544'), ('EYS', 'rs1300237940'), ('EYS', 'rs1300490966'), ('EYS', 'rs1305702728'), ('EYS', 'rs1306301546'), ('EYS', 'rs1308471912'), ('EYS', 'rs1311193836'), ('EYS', 'rs1312195779'), ('EYS', 'rs1315175190'), ('EYS', 'rs1318739667'), ('EYS', 'rs1326370032'), ('EYS', 'rs1326635278'), ('EYS', 'rs1326644818'), ('EYS', 'rs1329809440'), ('EYS', 'rs1335320588'), ('EYS', 'rs1345091519'), ('EYS', 'rs1346842287'), ('EYS', 'rs1347071957'), ('EYS', 'rs1349089552'), ('EYS', 'rs1353073807'), ('EYS', 'rs1372426303'), ('EYS', 'rs1372494388'), ('EYS', 'rs1376017497'), ('EYS', 'rs1377722024'), ('EYS', 'rs137853189'), ('EYS', 'rs137853190'), ('EYS', 'rs1379087184'), ('EYS', 'rs137924872'), ('EYS', 'rs138123230'), ('EYS', 'rs138255012'), ('EYS', 'rs1389794536'), ('EYS', 'rs139056492'), ('EYS', 'rs1390616909'), ('EYS', 'rs1391928253'), ('EYS', 'rs139517572'), ('EYS', 'rs139822086'), ('EYS', 'rs139944387'), ('EYS', 'rs1402137490'), ('EYS', 'rs1404137865'), ('EYS', 'rs140506043'), ('EYS', 'rs140594243'), ('EYS', 'rs1407301072'), ('EYS', 'rs1409480033'), ('EYS', 'rs1409801782'), ('EYS', 'rs1412311460'), ('EYS', 'rs141603172'), ('EYS', 'rs1417899816'), ('EYS', 'rs1418033120'), ('EYS', 'rs142178909'), ('EYS', 'rs142187896'), ('EYS', 'rs1423659317'), ('EYS', 'rs142450703'), ('EYS', 'rs1427770112'), ('EYS', 'rs1432152673'), ('EYS', 'rs143327210'), ('EYS', 'rs143994166'), ('EYS', 'rs144074328'), ('EYS', 'rs144282503'), ('EYS', 'rs144371265'), ('EYS', 'rs144430026'), ('EYS', 'rs144513453'), ('EYS', 'rs144694451'), ('EYS', 'rs144935927'), ('EYS', 'rs145102275'), ('EYS', 'rs145184183'), ('EYS', 'rs145321084'), ('EYS', 'rs145581501'), ('EYS', 'rs1455826633'), ('EYS', 'rs145623359'), ('EYS', 'rs1459583624'), ('EYS', 'rs1459655912'), ('EYS', 'rs146413074'), ('EYS', 'rs1465801209'), ('EYS', 'rs1468020897'), ('EYS', 'rs1471424153'), ('EYS', 'rs1471994744'), ('EYS', 'rs147210136'), ('EYS', 'rs147641443'), ('EYS', 'rs1477495174'), ('EYS', 'rs1477705832'), ('EYS', 'rs148019592'), ('EYS', 'rs1481056736'), ('EYS', 'rs1481779086'), ('EYS', 'rs148411571'), ('EYS', 'rs1488052513'), ('EYS', 'rs1489559245'), ('EYS', 'rs1490023696'), ('EYS', 'rs1490127'), ('EYS', 'rs149823162'), ('EYS', 'rs150140204'), ('EYS', 'rs150502410'), ('EYS', 'rs150951106'), ('EYS', 'rs151229098'), ('EYS', 'rs1554152094'), ('EYS', 'rs1554163919'), ('EYS', 'rs1554163929'), ('EYS', 'rs1554163939'), ('EYS', 'rs1554163965'), ('EYS', 'rs1554163993'), ('EYS', 'rs1554171033'), ('EYS', 'rs1554183432'), ('EYS', 'rs1554183440'), ('EYS', 'rs1554194404'), ('EYS', 'rs1554202833'), ('EYS', 'rs1554204963'), ('EYS', 'rs1554207076'), ('EYS', 'rs1554217626'), ('EYS', 'rs1554220416'), ('EYS', 'rs1554220492'), ('EYS', 'rs1561993477'), ('EYS', 'rs1562079278'), ('EYS', 'rs1562079314'), ('EYS', 'rs1562094391'), ('EYS', 'rs1562109990'), ('EYS', 'rs1562140604'), ('EYS', 'rs1562140876'), ('EYS', 'rs1562154478'), ('EYS', 'rs1562220891'), ('EYS', 'rs1562263385'), ('EYS', 'rs1582079626'), ('EYS', 'rs1582139184'), ('EYS', 'rs1582139308'), ('EYS', 'rs1582139965'), ('EYS', 'rs1582140331'), ('EYS', 'rs1582146096'), ('EYS', 'rs1582176424'), ('EYS', 'rs1582221424'), ('EYS', 'rs1582249186'), ('EYS', 'rs1582376398'), ('EYS', 'rs1582376609'), ('EYS', 'rs1582928662'), ('EYS', 'rs1582929649'), ('EYS', 'rs1582929801'), ('EYS', 'rs1582930118'), ('EYS', 'rs1582932583'), ('EYS', 'rs1583260302'), ('EYS', 'rs1583277585'), ('EYS', 'rs1583442540'), ('EYS', 'rs16895517'), ('EYS', 'rs16895519'), ('EYS', 'rs17403955'), ('EYS', 'rs17404123'), ('EYS', 'rs17411795'), ('EYS', 'rs1764663420'), ('EYS', 'rs1764939836'), ('EYS', 'rs1766003671'), ('EYS', 'rs1766186895'), ('EYS', 'rs1766196909'), ('EYS', 'rs1766217655'), ('EYS', 'rs1766226162'), ('EYS', 'rs1766367970'), ('EYS', 'rs1766380689'), ('EYS', 'rs1766395456'), ('EYS', 'rs1766405253'), ('EYS', 'rs1766425037'), ('EYS', 'rs1766677062'), ('EYS', 'rs1766684069'), ('EYS', 'rs1767253468'), ('EYS', 'rs1767268298'), ('EYS', 'rs1767600988'), ('EYS', 'rs1767685290'), ('EYS', 'rs1767966521'), ('EYS', 'rs1768029318'), ('EYS', 'rs1768034633'), ('EYS', 'rs1768037062'), ('EYS', 'rs1768037499'), ('EYS', 'rs1768038999'), ('EYS', 'rs1768312466'), ('EYS', 'rs1768361133'), ('EYS', 'rs1768370055'), ('EYS', 'rs1768622052'), ('EYS', 'rs1768623493'), ('EYS', 'rs1768627778'), ('EYS', 'rs1768652347'), ('EYS', 'rs1768658375'), ('EYS', 'rs1769469813'), ('EYS', 'rs1769471082'), ('EYS', 'rs1769478067'), ('EYS', 'rs1769479599'), ('EYS', 'rs1769668162'), ('EYS', 'rs1769934918'), ('EYS', 'rs1769936722'), ('EYS', 'rs1770414327'), ('EYS', 'rs1771368413'), ('EYS', 'rs1771988273'), ('EYS', 'rs1772614934'), ('EYS', 'rs1772621012'), ('EYS', 'rs1774743807'), ('EYS', 'rs1774852599'), ('EYS', 'rs181146743'), ('EYS', 'rs181169439'), ('EYS', 'rs182151153'), ('EYS', 'rs182322608'), ('EYS', 'rs182780299'), ('EYS', 'rs183144150'), ('EYS', 'rs183589498'), ('EYS', 'rs183814213'), ('EYS', 'rs184368442'), ('EYS', 'rs184448644'), ('EYS', 'rs184722374'), ('EYS', 'rs186499459'), ('EYS', 'rs187604073'), ('EYS', 'rs188011013'), ('EYS', 'rs188093810'), ('EYS', 'rs190009374'), ('EYS', 'rs191846522'), ('EYS', 'rs192059823'), ('EYS', 'rs193035948'), ('EYS', 'rs193261187'), ('EYS', 'rs1936439'), ('EYS', 'rs199517256'), ('EYS', 'rs199689193'), ('EYS', 'rs199740930'), ('EYS', 'rs199944222'), ('EYS', 'rs200318120'), ('EYS', 'rs200374024'), ('EYS', 'rs200387978'), ('EYS', 'rs200935518'), ('EYS', 'rs201004766'), ('EYS', 'rs201059400'), ('EYS', 'rs201304559'), ('EYS', 'rs201331309'), ('EYS', 'rs201333192'), ('EYS', 'rs201580493'), ('EYS', 'rs201652272'), ('EYS', 'rs201690244'), ('EYS', 'rs201819948'), ('EYS', 'rs201823777'), ('EYS', 'rs201916371'), ('EYS', 'rs202130794'), ('EYS', 'rs35045551'), ('EYS', 'rs35395170'), ('EYS', 'rs367546131'), ('EYS', 'rs367857088'), ('EYS', 'rs367977860'), ('EYS', 'rs368097230'), ('EYS', 'rs368159852'), ('EYS', 'rs368458853'), ('EYS', 'rs368698537'), ('EYS', 'rs368790430'), ('EYS', 'rs368798160'), ('EYS', 'rs368856942'), ('EYS', 'rs368932132'), ('EYS', 'rs369121423'), ('EYS', 'rs369191457'), ('EYS', 'rs369266984'), ('EYS', 'rs369437226'), ('EYS', 'rs369966951'), ('EYS', 'rs370140172'), ('EYS', 'rs370950723'), ('EYS', 'rs370988507'), ('EYS', 'rs371032798'), ('EYS', 'rs371491059'), ('EYS', 'rs371505812'), ('EYS', 'rs371607669'), ('EYS', 'rs372354156'), ('EYS', 'rs372512515'), ('EYS', 'rs373183802'), ('EYS', 'rs373197894'), ('EYS', 'rs373203896'), ('EYS', 'rs373343831'), ('EYS', 'rs373441420'), ('EYS', 'rs373742788'), ('EYS', 'rs374161234'), ('EYS', 'rs374200609'), ('EYS', 'rs374204063'), ('EYS', 'rs374409854'), ('EYS', 'rs374714909'), ('EYS', 'rs374941270'), ('EYS', 'rs375850148'), ('EYS', 'rs376807770'), ('EYS', 'rs377090818'), ('EYS', 'rs398123574'), ('EYS', 'rs398123575'), ('EYS', 'rs398123576'), ('EYS', 'rs45541238'), ('EYS', 'rs45628235'), ('EYS', 'rs4710457'), ('EYS', 'rs527236064'), ('EYS', 'rs527236065'), ('EYS', 'rs527236066'), ('EYS', 'rs527236067'), ('EYS', 'rs527236068'), ('EYS', 'rs527236069'), ('EYS', 'rs527236070'), ('EYS', 'rs527236071'), ('EYS', 'rs527236072'), ('EYS', 'rs527236073'), ('EYS', 'rs527236074'), ('EYS', 'rs527236075'), ('EYS', 'rs527236076'), ('EYS', 'rs527236077'), ('EYS', 'rs527236078'), ('EYS', 'rs527812465'), ('EYS', 'rs528387472'), ('EYS', 'rs528733427'), ('EYS', 'rs528824271'), ('EYS', 'rs528919874'), ('EYS', 'rs529055258'), ('EYS', 'rs530118054'), ('EYS', 'rs530200433'), ('EYS', 'rs531588707'), ('EYS', 'rs531860176'), ('EYS', 'rs532797776'), ('EYS', 'rs533075374'), ('EYS', 'rs535282640'), ('EYS', 'rs536788112'), ('EYS', 'rs538242132'), ('EYS', 'rs539437238'), ('EYS', 'rs539477235'), ('EYS', 'rs539577250'), ('EYS', 'rs540611114'), ('EYS', 'rs541973291'), ('EYS', 'rs542339299'), ('EYS', 'rs545408886'), ('EYS', 'rs548565748'), ('EYS', 'rs549456693'), ('EYS', 'rs551500915'), ('EYS', 'rs553600976'), ('EYS', 'rs553772732'), ('EYS', 'rs555692190'), ('EYS', 'rs556989074'), ('EYS', 'rs557020239'), ('EYS', 'rs557152369'), ('EYS', 'rs557892188'), ('EYS', 'rs559078881'), ('EYS', 'rs559824825'), ('EYS', 'rs561830314'), ('EYS', 'rs564020009'), ('EYS', 'rs564315274'), ('EYS', 'rs565046666'), ('EYS', 'rs565864295'), ('EYS', 'rs566440637'), ('EYS', 'rs566843175'), ('EYS', 'rs566917467'), ('EYS', 'rs569134881'), ('EYS', 'rs569561277'), ('EYS', 'rs570020451'), ('EYS', 'rs572189652'), ('EYS', 'rs572403267'), ('EYS', 'rs572836860'), ('EYS', 'rs57312007'), ('EYS', 'rs574948016'), ('EYS', 'rs575406480'), ('EYS', 'rs577000027'), ('EYS', 'rs61753610'), ('EYS', 'rs61753611'), ('EYS', 'rs61754905'), ('EYS', 'rs62415825'), ('EYS', 'rs62415826'), ('EYS', 'rs62415827'), ('EYS', 'rs62415828'), ('EYS', 'rs624851'), ('EYS', 'rs66462731'), ('EYS', 'rs74419361'), ('EYS', 'rs745859722'), ('EYS', 'rs745961740'), ('EYS', 'rs746039939'), ('EYS', 'rs74636274'), ('EYS', 'rs746509889'), ('EYS', 'rs747069281'), ('EYS', 'rs747666847'), ('EYS', 'rs747911999'), ('EYS', 'rs747914953'), ('EYS', 'rs747921119'), ('EYS', 'rs74848648'), ('EYS', 'rs748838955'), ('EYS', 'rs748931820'), ('EYS', 'rs748977292'), ('EYS', 'rs749101387'), ('EYS', 'rs749103801'), ('EYS', 'rs749410700'), ('EYS', 'rs749909863'), ('EYS', 'rs750011709'), ('EYS', 'rs750613634'), ('EYS', 'rs750840208'), ('EYS', 'rs750904267'), ('EYS', 'rs751096016'), ('EYS', 'rs751128329'), ('EYS', 'rs751629543'), ('EYS', 'rs751705317'), ('EYS', 'rs752557263'), ('EYS', 'rs752683070'), ('EYS', 'rs752736741'), ('EYS', 'rs752930400'), ('EYS', 'rs752953889'), ('EYS', 'rs753945993'), ('EYS', 'rs754069174'), ('EYS', 'rs755010017'), ('EYS', 'rs755023434'), ('EYS', 'rs755879622'), ('EYS', 'rs756068592'), ('EYS', 'rs756110037'), ('EYS', 'rs75634595'), ('EYS', 'rs758109813'), ('EYS', 'rs75831552'), ('EYS', 'rs758899480'), ('EYS', 'rs758943572'), ('EYS', 'rs759027016'), ('EYS', 'rs759172997'), ('EYS', 'rs759642068'), ('EYS', 'rs760798455'), ('EYS', 'rs761238771'), ('EYS', 'rs761342525'), ('EYS', 'rs761721655'), ('EYS', 'rs761760327'), ('EYS', 'rs761797334'), ('EYS', 'rs761809527'), ('EYS', 'rs762212630'), ('EYS', 'rs763028732'), ('EYS', 'rs763158109'), ('EYS', 'rs763331925'), ('EYS', 'rs764163418'), ('EYS', 'rs764229134'), ('EYS', 'rs764362221'), ('EYS', 'rs765407986'), ('EYS', 'rs765763663'), ('EYS', 'rs765829827'), ('EYS', 'rs765911767'), ('EYS', 'rs766087392'), ('EYS', 'rs766153322'), ('EYS', 'rs766515998'), ('EYS', 'rs767517924'), ('EYS', 'rs76754818'), ('EYS', 'rs767752603'), ('EYS', 'rs767955491'), ('EYS', 'rs768229148'), ('EYS', 'rs768837125'), ('EYS', 'rs768964978'), ('EYS', 'rs769167992'), ('EYS', 'rs769824975'), ('EYS', 'rs769923713'), ('EYS', 'rs770111708'), ('EYS', 'rs77020971'), ('EYS', 'rs770748359'), ('EYS', 'rs770840726'), ('EYS', 'rs771640639'), ('EYS', 'rs771768413'), ('EYS', 'rs772145998'), ('EYS', 'rs772339340'), ('EYS', 'rs772523953'), ('EYS', 'rs772707303'), ('EYS', 'rs772888249'), ('EYS', 'rs773046364'), ('EYS', 'rs773704807'), ('EYS', 'rs773906269'), ('EYS', 'rs773926989'), ('EYS', 'rs774179534'), ('EYS', 'rs774918307'), ('EYS', 'rs775080539'), ('EYS', 'rs775270768'), ('EYS', 'rs775400880'), ('EYS', 'rs776055954'), ('EYS', 'rs776193099'), ('EYS', 'rs776204925'), ('EYS', 'rs776526721'), ('EYS', 'rs776564041'), ('EYS', 'rs776654329'), ('EYS', 'rs776743787'), ('EYS', 'rs777482895'), ('EYS', 'rs777735735'), ('EYS', 'rs778030177'), ('EYS', 'rs778077385'), ('EYS', 'rs778646190'), ('EYS', 'rs778752557'), ('EYS', 'rs779269543'), ('EYS', 'rs779372264'), ('EYS', 'rs779983752'), ('EYS', 'rs780180886'), ('EYS', 'rs780433094'), ('EYS', 'rs780566602'), ('EYS', 'rs780632755'), ('EYS', 'rs78079047'), ('EYS', 'rs781222768'), ('EYS', 'rs781359405'), ('EYS', 'rs78511049'), ('EYS', 'rs79036642'), ('EYS', 'rs794727120'), ('EYS', 'rs794727412'), ('EYS', 'rs794727631'), ('EYS', 'rs797045089'), ('EYS', 'rs80095433'), ('EYS', 'rs867380219'), ('EYS', 'rs867410198'), ('EYS', 'rs868706829'), ('EYS', 'rs869312188'), ('EYS', 'rs878853253'), ('EYS', 'rs878853349'), ('EYS', 'rs878853350'), ('EYS', 'rs886042613'), ('EYS', 'rs886044149'), ('EYS', 'rs886044304'), ('EYS', 'rs886061664'), ('EYS', 'rs886061665'), ('EYS', 'rs886061666'), ('EYS', 'rs886061667'), ('EYS', 'rs886061668'), ('EYS', 'rs886061669'), ('EYS', 'rs886061670'), ('EYS', 'rs886061671'), ('EYS', 'rs886061672'), ('EYS', 'rs886061673'), ('EYS', 'rs886061674'), ('EYS', 'rs886061675'), ('EYS', 'rs886061676'), ('EYS', 'rs886061677'), ('EYS', 'rs886061678'), ('EYS', 'rs886061679'), ('EYS', 'rs886061680'), ('EYS', 'rs886061681'), ('EYS', 'rs886061682'), ('EYS', 'rs886061683'), ('EYS', 'rs886061684'), ('EYS', 'rs886061685'), ('EYS', 'rs886061686'), ('EYS', 'rs886061687'), ('EYS', 'rs886061688'), ('EYS', 'rs888286822'), ('EYS', 'rs892657143'), ('EYS', 'rs893275648'), ('EYS', 'rs893294562'), ('EYS', 'rs898622662'), ('EYS', 'rs902462590'), ('EYS', 'rs909730457'), ('EYS', 'rs909973943'), ('EYS', 'rs913116063'), ('EYS', 'rs913465684'), ('EYS', 'rs915505702'), ('EYS', 'rs919157306'), ('EYS', 'rs921629471'), ('EYS', 'rs927928681'), ('EYS', 'rs928803207'), ('EYS', 'rs9294631'), ('EYS', 'rs930421180'), ('EYS', 'rs9342464'), ('EYS', 'rs934395477'), ('EYS', 'rs9345601'), ('EYS', 'rs9353806'), ('EYS', 'rs935531910'), ('EYS', 'rs935618633'), ('EYS', 'rs937362206'), ('EYS', 'rs940065327'), ('EYS', 'rs940468386'), ('EYS', 'rs9445051'), ('EYS', 'rs9453148'), ('EYS', 'rs946318214'), ('EYS', 'rs947209456'), ('EYS', 'rs948998853'), ('EYS', 'rs953147842'), ('EYS', 'rs955372590'), ('EYS', 'rs962496239'), ('EYS', 'rs968087660'), ('EYS', 'rs969468917'), ('EYS', 'rs971882330'), ('EYS', 'rs974110'), ('EYS', 'rs976010036'), ('EYS', 'rs979156982'), ('EYS', 'rs982064061'), ('EYS', 'rs983603381'), ('EYS', 'rs983691310'), ('EYS', 'rs985211023'), ('EYS', 'rs986462667'), ('EYS', 'rs988163418'), ('EYS', 'rs989589885'), ('EYS', 'rs990350691'), ('EYS', 'rs992864714'), ('EYS', 'rs995707027'), ('EYS', 'rs996239133'), ('EYS', 'rs999213534'), ('FAM161A', 'rs1015093278'), ('FAM161A', 'rs1017182965'), ('FAM161A', 'rs11125895'), ('FAM161A', 'rs1166920376'), ('FAM161A', 'rs1178184685'), ('FAM161A', 'rs1184952883'), ('FAM161A', 'rs1234376053'), ('FAM161A', 'rs1236579870'), ('FAM161A', 'rs1290409340'), ('FAM161A', 'rs1316281505'), ('FAM161A', 'rs1382874045'), ('FAM161A', 'rs138464813'), ('FAM161A', 'rs1386308138'), ('FAM161A', 'rs139266382'), ('FAM161A', 'rs140622968'), ('FAM161A', 'rs143622468'), ('FAM161A', 'rs144455077'), ('FAM161A', 'rs145199539'), ('FAM161A', 'rs148352743'), ('FAM161A', 'rs149314387'), ('FAM161A', 'rs1553354522'), ('FAM161A', 'rs1553354861'), ('FAM161A', 'rs1558483269'), ('FAM161A', 'rs1572875669'), ('FAM161A', 'rs1572879569'), ('FAM161A', 'rs1672343350'), ('FAM161A', 'rs1672373216'), ('FAM161A', 'rs1672859918'), ('FAM161A', 'rs1672974919'), ('FAM161A', 'rs1673585446'), ('FAM161A', 'rs1673593434'), ('FAM161A', 'rs17513666'), ('FAM161A', 'rs17513722'), ('FAM161A', 'rs181814580'), ('FAM161A', 'rs183615774'), ('FAM161A', 'rs184556352'), ('FAM161A', 'rs187695569'), ('FAM161A', 'rs1881616'), ('FAM161A', 'rs188276373'), ('FAM161A', 'rs188862164'), ('FAM161A', 'rs189711603'), ('FAM161A', 'rs191862300'), ('FAM161A', 'rs191936453'), ('FAM161A', 'rs192680593'), ('FAM161A', 'rs192864749'), ('FAM161A', 'rs199759978'), ('FAM161A', 'rs200160715'), ('FAM161A', 'rs200691042'), ('FAM161A', 'rs200813667'), ('FAM161A', 'rs201052209'), ('FAM161A', 'rs201088869'), ('FAM161A', 'rs201315315'), ('FAM161A', 'rs201362403'), ('FAM161A', 'rs201467049'), ('FAM161A', 'rs201998260'), ('FAM161A', 'rs202022070'), ('FAM161A', 'rs202193201'), ('FAM161A', 'rs267606793'), ('FAM161A', 'rs267606794'), ('FAM161A', 'rs367777806'), ('FAM161A', 'rs368402244'), ('FAM161A', 'rs368458156'), ('FAM161A', 'rs369115510'), ('FAM161A', 'rs369633003'), ('FAM161A', 'rs370603613'), ('FAM161A', 'rs372038495'), ('FAM161A', 'rs372121322'), ('FAM161A', 'rs372371486'), ('FAM161A', 'rs372597586'), ('FAM161A', 'rs373374401'), ('FAM161A', 'rs3736598'), ('FAM161A', 'rs374748539'), ('FAM161A', 'rs374779101'), ('FAM161A', 'rs375048963'), ('FAM161A', 'rs377016856'), ('FAM161A', 'rs377666612'), ('FAM161A', 'rs397704718'), ('FAM161A', 'rs4270331'), ('FAM161A', 'rs4672457'), ('FAM161A', 'rs528451151'), ('FAM161A', 'rs529941143'), ('FAM161A', 'rs530372842'), ('FAM161A', 'rs531265943'), ('FAM161A', 'rs531709417'), ('FAM161A', 'rs532671656'), ('FAM161A', 'rs535265888'), ('FAM161A', 'rs541819550'), ('FAM161A', 'rs544107644'), ('FAM161A', 'rs545909945'), ('FAM161A', 'rs549784796'), ('FAM161A', 'rs550422472'), ('FAM161A', 'rs553732379'), ('FAM161A', 'rs554664966'), ('FAM161A', 'rs558080743'), ('FAM161A', 'rs558087162'), ('FAM161A', 'rs558710194'), ('FAM161A', 'rs560037933'), ('FAM161A', 'rs561697683'), ('FAM161A', 'rs569307291'), ('FAM161A', 'rs576715893'), ('FAM161A', 'rs61743113'), ('FAM161A', 'rs62148138'), ('FAM161A', 'rs6733774'), ('FAM161A', 'rs6748320'), ('FAM161A', 'rs727503924'), ('FAM161A', 'rs745524377'), ('FAM161A', 'rs746372822'), ('FAM161A', 'rs748095219'), ('FAM161A', 'rs748847284'), ('FAM161A', 'rs750644248'), ('FAM161A', 'rs750749446'), ('FAM161A', 'rs752075492'), ('FAM161A', 'rs752470299'), ('FAM161A', 'rs752639878'), ('FAM161A', 'rs755697413'), ('FAM161A', 'rs7563900'), ('FAM161A', 'rs756780634'), ('FAM161A', 'rs757443871'), ('FAM161A', 'rs758153602'), ('FAM161A', 'rs758751186'), ('FAM161A', 'rs759263986'), ('FAM161A', 'rs760376720'), ('FAM161A', 'rs76110744'), ('FAM161A', 'rs76112350'), ('FAM161A', 'rs761440783'), ('FAM161A', 'rs76144251'), ('FAM161A', 'rs762087385'), ('FAM161A', 'rs763593903'), ('FAM161A', 'rs763794474'), ('FAM161A', 'rs765002648'), ('FAM161A', 'rs765343041'), ('FAM161A', 'rs767214705'), ('FAM161A', 'rs767300885'), ('FAM161A', 'rs767414973'), ('FAM161A', 'rs768632779'), ('FAM161A', 'rs768878474'), ('FAM161A', 'rs769306395'), ('FAM161A', 'rs769359884'), ('FAM161A', 'rs770515598'), ('FAM161A', 'rs773858764'), ('FAM161A', 'rs773989386'), ('FAM161A', 'rs77562614'), ('FAM161A', 'rs775782170'), ('FAM161A', 'rs776173729'), ('FAM161A', 'rs777319845'), ('FAM161A', 'rs777678022'), ('FAM161A', 'rs777678039'), ('FAM161A', 'rs780565318'), ('FAM161A', 'rs78512710'), ('FAM161A', 'rs866844878'), ('FAM161A', 'rs867264184'), ('FAM161A', 'rs868226745'), ('FAM161A', 'rs886056213'), ('FAM161A', 'rs886056214'), ('FAM161A', 'rs886056215'), ('FAM161A', 'rs886056217'), ('FAM161A', 'rs886056218'), ('FAM161A', 'rs897022105'), ('FAM161A', 'rs933044250'), ('FAM161A', 'rs973178862'), ('IFT172', 'rs1002834084'), ('IFT172', 'rs1007588478'), ('IFT172', 'rs1011923461'), ('IFT172', 'rs1012597627'), ('IFT172', 'rs1013134780'), ('IFT172', 'rs1036729851'), ('IFT172', 'rs1038040281'), ('IFT172', 'rs1042644207'), ('IFT172', 'rs114235369'), ('IFT172', 'rs115716101'), ('IFT172', 'rs1158499870'), ('IFT172', 'rs1176061294'), ('IFT172', 'rs1235295289'), ('IFT172', 'rs1250676888'), ('IFT172', 'rs1251466028'), ('IFT172', 'rs1279126964'), ('IFT172', 'rs1282056614'), ('IFT172', 'rs1350745027'), ('IFT172', 'rs1356192791'), ('IFT172', 'rs1357445568'), ('IFT172', 'rs1366937730'), ('IFT172', 'rs137868356'), ('IFT172', 'rs137906877'), ('IFT172', 'rs138003766'), ('IFT172', 'rs138511988'), ('IFT172', 'rs1387032631'), ('IFT172', 'rs138730915'), ('IFT172', 'rs139021548'), ('IFT172', 'rs139223261'), ('IFT172', 'rs139229844'), ('IFT172', 'rs139348179'), ('IFT172', 'rs139560074'), ('IFT172', 'rs1400020833'), ('IFT172', 'rs1401986067'), ('IFT172', 'rs1403737174'), ('IFT172', 'rs140506322'), ('IFT172', 'rs1406584809'), ('IFT172', 'rs141043554'), ('IFT172', 'rs141098495'), ('IFT172', 'rs141440865'), ('IFT172', 'rs141970363'), ('IFT172', 'rs142227350'), ('IFT172', 'rs142409945'), ('IFT172', 'rs142857050'), ('IFT172', 'rs143060452'), ('IFT172', 'rs143142494'), ('IFT172', 'rs143491198'), ('IFT172', 'rs143671920'), ('IFT172', 'rs143922405'), ('IFT172', 'rs1443634104'), ('IFT172', 'rs144620711'), ('IFT172', 'rs144645349'), ('IFT172', 'rs144868723'), ('IFT172', 'rs144890293'), ('IFT172', 'rs1454157190'), ('IFT172', 'rs145507269'), ('IFT172', 'rs145541911'), ('IFT172', 'rs145847794'), ('IFT172', 'rs146047876'), ('IFT172', 'rs146140583'), ('IFT172', 'rs146290725'), ('IFT172', 'rs146309780'), ('IFT172', 'rs146332658'), ('IFT172', 'rs147303046'), ('IFT172', 'rs147394910'), ('IFT172', 'rs147668131'), ('IFT172', 'rs147744868'), ('IFT172', 'rs1477777983'), ('IFT172', 'rs147850047'), ('IFT172', 'rs147885790'), ('IFT172', 'rs148305851'), ('IFT172', 'rs148360112'), ('IFT172', 'rs148624326'), ('IFT172', 'rs148710037'), ('IFT172', 'rs148997142'), ('IFT172', 'rs149065251'), ('IFT172', 'rs149117098'), ('IFT172', 'rs149435148'), ('IFT172', 'rs149614625'), ('IFT172', 'rs149748534'), ('IFT172', 'rs149969430'), ('IFT172', 'rs150011917'), ('IFT172', 'rs150739354'), ('IFT172', 'rs150882197'), ('IFT172', 'rs150938554'), ('IFT172', 'rs151097967'), ('IFT172', 'rs1553335843'), ('IFT172', 'rs1647276'), ('IFT172', 'rs1664849569'), ('IFT172', 'rs1664926036'), ('IFT172', 'rs1664978966'), ('IFT172', 'rs1665288911'), ('IFT172', 'rs1665443007'), ('IFT172', 'rs1665443434'), ('IFT172', 'rs1665446592'), ('IFT172', 'rs1665487115'), ('IFT172', 'rs1665880862'), ('IFT172', 'rs1665885295'), ('IFT172', 'rs1665910456'), ('IFT172', 'rs1665983486'), ('IFT172', 'rs1666267219'), ('IFT172', 'rs1666272023'), ('IFT172', 'rs1666273532'), ('IFT172', 'rs1666279699'), ('IFT172', 'rs1666295604'), ('IFT172', 'rs1666329493'), ('IFT172', 'rs1666451473'), ('IFT172', 'rs1666641444'), ('IFT172', 'rs1666775725'), ('IFT172', 'rs1667524518'), ('IFT172', 'rs1667974652'), ('IFT172', 'rs1668091082'), ('IFT172', 'rs1668091920'), ('IFT172', 'rs1668096577'), ('IFT172', 'rs1668686361'), ('IFT172', 'rs180855666'), ('IFT172', 'rs184506506'), ('IFT172', 'rs184565714'), ('IFT172', 'rs186020523'), ('IFT172', 'rs187728607'), ('IFT172', 'rs199502476'), ('IFT172', 'rs199631887'), ('IFT172', 'rs199667794'), ('IFT172', 'rs199842476'), ('IFT172', 'rs199907803'), ('IFT172', 'rs200049734'), ('IFT172', 'rs200884031'), ('IFT172', 'rs201231401'), ('IFT172', 'rs201476743'), ('IFT172', 'rs201840472'), ('IFT172', 'rs201862538'), ('IFT172', 'rs201991482'), ('IFT172', 'rs202024173'), ('IFT172', 'rs202055593'), ('IFT172', 'rs202089120'), ('IFT172', 'rs202111577'), ('IFT172', 'rs202216329'), ('IFT172', 'rs202236985'), ('IFT172', 'rs367806691'), ('IFT172', 'rs367874978'), ('IFT172', 'rs367930028'), ('IFT172', 'rs368343162'), ('IFT172', 'rs368373262'), ('IFT172', 'rs368782783'), ('IFT172', 'rs368967337'), ('IFT172', 'rs369169776'), ('IFT172', 'rs369191459'), ('IFT172', 'rs369466577'), ('IFT172', 'rs369780709'), ('IFT172', 'rs370108416'), ('IFT172', 'rs370504937'), ('IFT172', 'rs370531520'), ('IFT172', 'rs370540673'), ('IFT172', 'rs370874046'), ('IFT172', 'rs371011000'), ('IFT172', 'rs371208266'), ('IFT172', 'rs371658303'), ('IFT172', 'rs371847154'), ('IFT172', 'rs371919234'), ('IFT172', 'rs372047259'), ('IFT172', 'rs372659702'), ('IFT172', 'rs373098915'), ('IFT172', 'rs374062028'), ('IFT172', 'rs374065796'), ('IFT172', 'rs374979653'), ('IFT172', 'rs375261962'), ('IFT172', 'rs375847990'), ('IFT172', 'rs376824384'), ('IFT172', 'rs377211687'), ('IFT172', 'rs377521375'), ('IFT172', 'rs529850410'), ('IFT172', 'rs529914770'), ('IFT172', 'rs532669006'), ('IFT172', 'rs537341371'), ('IFT172', 'rs542662514'), ('IFT172', 'rs543062539'), ('IFT172', 'rs544892086'), ('IFT172', 'rs549415233'), ('IFT172', 'rs552861632'), ('IFT172', 'rs560379580'), ('IFT172', 'rs56076827'), ('IFT172', 'rs561676433'), ('IFT172', 'rs561927411'), ('IFT172', 'rs571220836'), ('IFT172', 'rs587777086'), ('IFT172', 'rs587777087'), ('IFT172', 'rs61740250'), ('IFT172', 'rs61742074'), ('IFT172', 'rs61743327'), ('IFT172', 'rs61743977'), ('IFT172', 'rs61747068'), ('IFT172', 'rs61747073'), ('IFT172', 'rs704793'), ('IFT172', 'rs745382278'), ('IFT172', 'rs745644146'), ('IFT172', 'rs745938799'), ('IFT172', 'rs746340772'), ('IFT172', 'rs746597294'), ('IFT172', 'rs746827700'), ('IFT172', 'rs746868013'), ('IFT172', 'rs747729113'), ('IFT172', 'rs747883999'), ('IFT172', 'rs748358110'), ('IFT172', 'rs749114212'), ('IFT172', 'rs749207320'), ('IFT172', 'rs749474609'), ('IFT172', 'rs749612277'), ('IFT172', 'rs749884570'), ('IFT172', 'rs750338419'), ('IFT172', 'rs750783565'), ('IFT172', 'rs750991615'), ('IFT172', 'rs751230602'), ('IFT172', 'rs751486617'), ('IFT172', 'rs751712354'), ('IFT172', 'rs751965696'), ('IFT172', 'rs752069515'), ('IFT172', 'rs752494593'), ('IFT172', 'rs753075654'), ('IFT172', 'rs753504432'), ('IFT172', 'rs753783467'), ('IFT172', 'rs755256585'), ('IFT172', 'rs755263642'), ('IFT172', 'rs755477787'), ('IFT172', 'rs755816980'), ('IFT172', 'rs755990223'), ('IFT172', 'rs756299134'), ('IFT172', 'rs757212554'), ('IFT172', 'rs757464563'), ('IFT172', 'rs757728167'), ('IFT172', 'rs7580439'), ('IFT172', 'rs75805075'), ('IFT172', 'rs75809198'), ('IFT172', 'rs758268726'), ('IFT172', 'rs758357901'), ('IFT172', 'rs758387302'), ('IFT172', 'rs759282959'), ('IFT172', 'rs760316903'), ('IFT172', 'rs76076247'), ('IFT172', 'rs761248577'), ('IFT172', 'rs761267426'), ('IFT172', 'rs762431558'), ('IFT172', 'rs762521619'), ('IFT172', 'rs762645007'), ('IFT172', 'rs762958757'), ('IFT172', 'rs763117647'), ('IFT172', 'rs763238244'), ('IFT172', 'rs763826196'), ('IFT172', 'rs763923637'), ('IFT172', 'rs764302265'), ('IFT172', 'rs764463970'), ('IFT172', 'rs764604255'), ('IFT172', 'rs765202929'), ('IFT172', 'rs765641043'), ('IFT172', 'rs765731241'), ('IFT172', 'rs766061673'), ('IFT172', 'rs766853711'), ('IFT172', 'rs766918099'), ('IFT172', 'rs76787560'), ('IFT172', 'rs767999703'), ('IFT172', 'rs768543764'), ('IFT172', 'rs768705269'), ('IFT172', 'rs770486522'), ('IFT172', 'rs770759155'), ('IFT172', 'rs770918577'), ('IFT172', 'rs771104054'), ('IFT172', 'rs771817287'), ('IFT172', 'rs772012378'), ('IFT172', 'rs773174861'), ('IFT172', 'rs773569919'), ('IFT172', 'rs773661262'), ('IFT172', 'rs773691500'), ('IFT172', 'rs773726175'), ('IFT172', 'rs774328767'), ('IFT172', 'rs774401568'), ('IFT172', 'rs774487712'), ('IFT172', 'rs774534899'), ('IFT172', 'rs775476765'), ('IFT172', 'rs777173046'), ('IFT172', 'rs777398021'), ('IFT172', 'rs777573615'), ('IFT172', 'rs777862424'), ('IFT172', 'rs777980611'), ('IFT172', 'rs779195226'), ('IFT172', 'rs779572697'), ('IFT172', 'rs779801761'), ('IFT172', 'rs780205001'), ('IFT172', 'rs780413940'), ('IFT172', 'rs781225823'), ('IFT172', 'rs781257867'), ('IFT172', 'rs786205856'), ('IFT172', 'rs786205857'), ('IFT172', 'rs786205858'), ('IFT172', 'rs78631901'), ('IFT172', 'rs79529534'), ('IFT172', 'rs866980509'), ('IFT172', 'rs868020223'), ('IFT172', 'rs906297666'), ('IFT172', 'rs917873749'), ('IFT172', 'rs933347695'), ('IFT172', 'rs935403723'), ('IFT172', 'rs959481954'), ('IFT172', 'rs963343817'), ('IFT172', 'rs972056548'), ('IFT172', 'rs984586780'), ('IFT172', 'rs994624984'), ('KRTCAP3', 'rs1042644207'), ('KRTCAP3', 'rs115716101'), ('KRTCAP3', 'rs1357445568'), ('KRTCAP3', 'rs139348179'), ('KRTCAP3', 'rs141098495'), ('KRTCAP3', 'rs143671920'), ('KRTCAP3', 'rs146309780'), ('KRTCAP3', 'rs149117098'), ('KRTCAP3', 'rs149614625'), ('KRTCAP3', 'rs1664849569'), ('KRTCAP3', 'rs1664926036'), ('KRTCAP3', 'rs1664978966'), ('KRTCAP3', 'rs186020523'), ('KRTCAP3', 'rs199667794'), ('KRTCAP3', 'rs200049734'), ('KRTCAP3', 'rs201840472'), ('KRTCAP3', 'rs370108416'), ('KRTCAP3', 'rs370504937'), ('KRTCAP3', 'rs373098915'), ('KRTCAP3', 'rs375261962'), ('KRTCAP3', 'rs529850410'), ('KRTCAP3', 'rs542662514'), ('KRTCAP3', 'rs549415233'), ('KRTCAP3', 'rs61742074'), ('KRTCAP3', 'rs749884570'), ('KRTCAP3', 'rs750991615'), ('KRTCAP3', 'rs753075654'), ('KRTCAP3', 'rs755256585'), ('KRTCAP3', 'rs755477787'), ('KRTCAP3', 'rs757212554'), ('KRTCAP3', 'rs757464563'), ('KRTCAP3', 'rs762958757'), ('KRTCAP3', 'rs766918099'), ('KRTCAP3', 'rs770759155'), ('KRTCAP3', 'rs773569919'), ('KRTCAP3', 'rs773691500'), ('KRTCAP3', 'rs777980611'), ('KRTCAP3', 'rs786205856'), ('KRTCAP3', 'rs917873749'), ('KRTCAP3', 'rs972056548'), ('MYO7A', 'rs1591277785'), ('MYO7A', 'rs199810429'), ('MYO7A', 'rs35689081'), ('MYO7A', 'rs527236085'), ('MYO7A', 'rs781586223'), ('MYO7A', 'rs78509218'), ('PANK2', 'rs137852959'), ('PANK2', 'rs863223343'), ('PDE6B', 'rs1014159767'), ('PDE6B', 'rs1023673457'), ('PDE6B', 'rs1040628827'), ('PDE6B', 'rs1064797304'), ('PDE6B', 'rs10902758'), ('PDE6B', 'rs111404897'), ('PDE6B', 'rs111449765'), ('PDE6B', 'rs111504036'), ('PDE6B', 'rs113246945'), ('PDE6B', 'rs113459274'), ('PDE6B', 'rs113842820'), ('PDE6B', 'rs114100439'), ('PDE6B', 'rs115775983'), ('PDE6B', 'rs1194338211'), ('PDE6B', 'rs1208473466'), ('PDE6B', 'rs1212998897'), ('PDE6B', 'rs121918579'), ('PDE6B', 'rs121918580'), ('PDE6B', 'rs121918581'), ('PDE6B', 'rs121918583'), ('PDE6B', 'rs1241323917'), ('PDE6B', 'rs1263635426'), ('PDE6B', 'rs1268705787'), ('PDE6B', 'rs1325957874'), ('PDE6B', 'rs1360937549'), ('PDE6B', 'rs1374125665'), ('PDE6B', 'rs138423108'), ('PDE6B', 'rs138615156'), ('PDE6B', 'rs138682290'), ('PDE6B', 'rs138789637'), ('PDE6B', 'rs139369984'), ('PDE6B', 'rs140224236'), ('PDE6B', 'rs140538420'), ('PDE6B', 'rs141563823'), ('PDE6B', 'rs141647790'), ('PDE6B', 'rs141813304'), ('PDE6B', 'rs142597807'), ('PDE6B', 'rs142802752'), ('PDE6B', 'rs143711050'), ('PDE6B', 'rs143908642'), ('PDE6B', 'rs144562730'), ('PDE6B', 'rs144590560'), ('PDE6B', 'rs144664551'), ('PDE6B', 'rs145124626'), ('PDE6B', 'rs145605739'), ('PDE6B', 'rs145756948'), ('PDE6B', 'rs146646008'), ('PDE6B', 'rs147482093'), ('PDE6B', 'rs148190219'), ('PDE6B', 'rs148264146'), ('PDE6B', 'rs149186081'), ('PDE6B', 'rs149293844'), ('PDE6B', 'rs149359860'), ('PDE6B', 'rs149880099'), ('PDE6B', 'rs150639487'), ('PDE6B', 'rs1553801591'), ('PDE6B', 'rs1553812554'), ('PDE6B', 'rs1560121685'), ('PDE6B', 'rs1560122302'), ('PDE6B', 'rs1560134806'), ('PDE6B', 'rs1577288305'), ('PDE6B', 'rs1577296602'), ('PDE6B', 'rs1577301137'), ('PDE6B', 'rs1577301589'), ('PDE6B', 'rs1577311264'), ('PDE6B', 'rs1734061767'), ('PDE6B', 'rs1734066308'), ('PDE6B', 'rs1736021671'), ('PDE6B', 'rs1736347354'), ('PDE6B', 'rs1736402440'), ('PDE6B', 'rs1736425011'), ('PDE6B', 'rs1736426982'), ('PDE6B', 'rs1737229618'), ('PDE6B', 'rs1737315492'), ('PDE6B', 'rs1737323722'), ('PDE6B', 'rs1737442897'), ('PDE6B', 'rs1737974000'), ('PDE6B', 'rs189172362'), ('PDE6B', 'rs199521106'), ('PDE6B', 'rs199974771'), ('PDE6B', 'rs200079698'), ('PDE6B', 'rs200970775'), ('PDE6B', 'rs201100689'), ('PDE6B', 'rs201541131'), ('PDE6B', 'rs201584824'), ('PDE6B', 'rs201623488'), ('PDE6B', 'rs201676629'), ('PDE6B', 'rs201870319'), ('PDE6B', 'rs202244041'), ('PDE6B', 'rs28414606'), ('PDE6B', 'rs28510278'), ('PDE6B', 'rs28675771'), ('PDE6B', 'rs35792756'), ('PDE6B', 'rs368094720'), ('PDE6B', 'rs369466418'), ('PDE6B', 'rs369980987'), ('PDE6B', 'rs370169775'), ('PDE6B', 'rs370313003'), ('PDE6B', 'rs370758397'), ('PDE6B', 'rs370898371'), ('PDE6B', 'rs371005251'), ('PDE6B', 'rs371911345'), ('PDE6B', 'rs373037737'), ('PDE6B', 'rs374527841'), ('PDE6B', 'rs376908835'), ('PDE6B', 'rs398123298'), ('PDE6B', 'rs398123299'), ('PDE6B', 'rs527236088'), ('PDE6B', 'rs527236089'), ('PDE6B', 'rs527236090'), ('PDE6B', 'rs527236091'), ('PDE6B', 'rs530695084'), ('PDE6B', 'rs537263212'), ('PDE6B', 'rs539768252'), ('PDE6B', 'rs539992414'), ('PDE6B', 'rs552530901'), ('PDE6B', 'rs555600300'), ('PDE6B', 'rs559243245'), ('PDE6B', 'rs574098823'), ('PDE6B', 'rs576895229'), ('PDE6B', 'rs577140751'), ('PDE6B', 'rs61733857'), ('PDE6B', 'rs61734864'), ('PDE6B', 'rs61739716'), ('PDE6B', 'rs61760239'), ('PDE6B', 'rs62295357'), ('PDE6B', 'rs727504075'), ('PDE6B', 'rs730880317'), ('PDE6B', 'rs746141070'), ('PDE6B', 'rs746211772'), ('PDE6B', 'rs746783836'), ('PDE6B', 'rs749657417'), ('PDE6B', 'rs750147338'), ('PDE6B', 'rs750323428'), ('PDE6B', 'rs751413984'), ('PDE6B', 'rs752303143'), ('PDE6B', 'rs752429712'), ('PDE6B', 'rs752738349'), ('PDE6B', 'rs752846577'), ('PDE6B', 'rs752852029'), ('PDE6B', 'rs752968664'), ('PDE6B', 'rs753277194'), ('PDE6B', 'rs753943492'), ('PDE6B', 'rs754298498'), ('PDE6B', 'rs754298712'), ('PDE6B', 'rs755577875'), ('PDE6B', 'rs75695239'), ('PDE6B', 'rs758052437'), ('PDE6B', 'rs759382635'), ('PDE6B', 'rs760766981'), ('PDE6B', 'rs761281062'), ('PDE6B', 'rs766049601'), ('PDE6B', 'rs768652560'), ('PDE6B', 'rs768939011'), ('PDE6B', 'rs769147926'), ('PDE6B', 'rs771338607'), ('PDE6B', 'rs772057239'), ('PDE6B', 'rs774268095'), ('PDE6B', 'rs775321796'), ('PDE6B', 'rs779474710'), ('PDE6B', 'rs780521818'), ('PDE6B', 'rs781003757'), ('PDE6B', 'rs781251175'), ('PDE6B', 'rs781658083'), ('PDE6B', 'rs79826315'), ('PDE6B', 'rs80344633'), ('PDE6B', 'rs863223339'), ('PDE6B', 'rs869312177'), ('PDE6B', 'rs876657718'), ('PDE6B', 'rs886059520'), ('PDE6B', 'rs886059526'), ('PDE6B', 'rs886059527'), ('PDE6B', 'rs886059542'), ('PDE6B', 'rs886059543'), ('PDE6B', 'rs886059544'), ('PDE6B', 'rs886059545'), ('PDE6B', 'rs886059546'), ('PDE6B', 'rs886059548'), ('PDE6B', 'rs886059549'), ('PDE6B', 'rs886059550'), ('PDE6B', 'rs886059551'), ('PDE6B', 'rs886059552'), ('PDE6B', 'rs886059553'), ('PDE6B', 'rs970990957'), ('PHF3', 'rs1011193191'), ('PHF3', 'rs1012336027'), ('PHF3', 'rs1017192510'), ('PHF3', 'rs1050742628'), ('PHF3', 'rs1064797324'), ('PHF3', 'rs111991705'), ('PHF3', 'rs1161453292'), ('PHF3', 'rs1165454778'), ('PHF3', 'rs1166245419'), ('PHF3', 'rs1168101857'), ('PHF3', 'rs1168129071'), ('PHF3', 'rs1186427936'), ('PHF3', 'rs1190932109'), ('PHF3', 'rs1193588140'), ('PHF3', 'rs1195516155'), ('PHF3', 'rs1197940044'), ('PHF3', 'rs1203358626'), ('PHF3', 'rs1216993077'), ('PHF3', 'rs1225304963'), ('PHF3', 'rs1241787129'), ('PHF3', 'rs1250317776'), ('PHF3', 'rs1296130120'), ('PHF3', 'rs1326370032'), ('PHF3', 'rs1326635278'), ('PHF3', 'rs1335320588'), ('PHF3', 'rs137853190'), ('PHF3', 'rs139944387'), ('PHF3', 'rs1404137865'), ('PHF3', 'rs1409480033'), ('PHF3', 'rs1409801782'), ('PHF3', 'rs1427770112'), ('PHF3', 'rs144282503'), ('PHF3', 'rs144513453'), ('PHF3', 'rs1477705832'), ('PHF3', 'rs1481779086'), ('PHF3', 'rs1554163919'), ('PHF3', 'rs1554163929'), ('PHF3', 'rs1554163939'), ('PHF3', 'rs1554163965'), ('PHF3', 'rs1554163993'), ('PHF3', 'rs1561993477'), ('PHF3', 'rs1582139184'), ('PHF3', 'rs1582139308'), ('PHF3', 'rs1582139965'), ('PHF3', 'rs1582140331'), ('PHF3', 'rs1582146096'), ('PHF3', 'rs1768312466'), ('PHF3', 'rs1768361133'), ('PHF3', 'rs1768370055'), ('PHF3', 'rs1768622052'), ('PHF3', 'rs1768623493'), ('PHF3', 'rs1768627778'), ('PHF3', 'rs1769668162'), ('PHF3', 'rs183589498'), ('PHF3', 'rs184722374'), ('PHF3', 'rs191846522'), ('PHF3', 'rs193035948'), ('PHF3', 'rs201690244'), ('PHF3', 'rs368798160'), ('PHF3', 'rs369121423'), ('PHF3', 'rs373203896'), ('PHF3', 'rs374161234'), ('PHF3', 'rs374200609'), ('PHF3', 'rs374714909'), ('PHF3', 'rs398123576'), ('PHF3', 'rs527236064'), ('PHF3', 'rs527236066'), ('PHF3', 'rs527236067'), ('PHF3', 'rs527236070'), ('PHF3', 'rs527236076'), ('PHF3', 'rs528919874'), ('PHF3', 'rs536788112'), ('PHF3', 'rs553600976'), ('PHF3', 'rs557020239'), ('PHF3', 'rs557892188'), ('PHF3', 'rs559824825'), ('PHF3', 'rs564020009'), ('PHF3', 'rs569561277'), ('PHF3', 'rs572403267'), ('PHF3', 'rs61754905'), ('PHF3', 'rs74636274'), ('PHF3', 'rs748838955'), ('PHF3', 'rs750011709'), ('PHF3', 'rs751128329'), ('PHF3', 'rs751629543'), ('PHF3', 'rs752557263'), ('PHF3', 'rs755879622'), ('PHF3', 'rs761809527'), ('PHF3', 'rs763028732'), ('PHF3', 'rs764229134'), ('PHF3', 'rs764362221'), ('PHF3', 'rs767955491'), ('PHF3', 'rs768837125'), ('PHF3', 'rs769824975'), ('PHF3', 'rs770748359'), ('PHF3', 'rs770840726'), ('PHF3', 'rs771640639'), ('PHF3', 'rs772888249'), ('PHF3', 'rs774179534'), ('PHF3', 'rs776526721'), ('PHF3', 'rs778077385'), ('PHF3', 'rs779269543'), ('PHF3', 'rs779983752'), ('PHF3', 'rs780180886'), ('PHF3', 'rs780632755'), ('PHF3', 'rs79036642'), ('PHF3', 'rs867410198'), ('PHF3', 'rs869312188'), ('PHF3', 'rs886044149'), ('PHF3', 'rs886061664'), ('PHF3', 'rs886061665'), ('PHF3', 'rs886061666'), ('PHF3', 'rs898622662'), ('PHF3', 'rs913465684'), ('PHF3', 'rs919157306'), ('PHF3', 'rs937362206'), ('PHF3', 'rs940065327'), ('PHF3', 'rs948998853'), ('PHF3', 'rs953147842'), ('PHF3', 'rs971882330'), ('PHF3', 'rs976010036'), ('PHF3', 'rs982064061'), ('PHF3', 'rs983603381'), ('PHF3', 'rs985211023'), ('RDH12', 'rs1003356344'), ('RDH12', 'rs104894472'), ('RDH12', 'rs104894473'), ('RDH12', 'rs104894474'), ('RDH12', 'rs104894475'), ('RDH12', 'rs104894476'), ('RDH12', 'rs1163040913'), ('RDH12', 'rs116649873'), ('RDH12', 'rs1239043055'), ('RDH12', 'rs140257538'), ('RDH12', 'rs1453421086'), ('RDH12', 'rs1594865719'), ('RDH12', 'rs1594866237'), ('RDH12', 'rs1594867476'), ('RDH12', 'rs1594867516'), ('RDH12', 'rs1594867597'), ('RDH12', 'rs17852293'), ('RDH12', 'rs200387832'), ('RDH12', 'rs202126574'), ('RDH12', 'rs2038324671'), ('RDH12', 'rs28407185'), ('RDH12', 'rs28940313'), ('RDH12', 'rs28940314'), ('RDH12', 'rs28940315'), ('RDH12', 'rs368489658'), ('RDH12', 'rs386834261'), ('RDH12', 'rs387906272'), ('RDH12', 'rs527236099'), ('RDH12', 'rs535737403'), ('RDH12', 'rs541626452'), ('RDH12', 'rs552516182'), ('RDH12', 'rs553955355'), ('RDH12', 'rs73276636'), ('RDH12', 'rs746513362'), ('RDH12', 'rs750636662'), ('RDH12', 'rs76635633'), ('RDH12', 'rs769317754'), ('RDH12', 'rs771614823'), ('RDH12', 'rs77686476'), ('RDH12', 'rs777424197'), ('RDH12', 'rs780725917'), ('RDH12', 'rs79869437'), ('RDH12', 'rs886050639'), ('RDH12', 'rs886050641'), ('RDH12', 'rs886050642'), ('RDH12', 'rs886050643'), ('RDH12', 'rs886050644'), ('RDH12', 'rs886050645'), ('RPE65', 'rs1010958875'), ('RPE65', 'rs1045301005'), ('RPE65', 'rs1057518922'), ('RPE65', 'rs111811751'), ('RPE65', 'rs113329701'), ('RPE65', 'rs114379164'), ('RPE65', 'rs1169420841'), ('RPE65', 'rs1170746947'), ('RPE65', 'rs1170839612'), ('RPE65', 'rs1171545533'), ('RPE65', 'rs1191496583'), ('RPE65', 'rs1201299067'), ('RPE65', 'rs12145904'), ('RPE65', 'rs121917744'), ('RPE65', 'rs121917745'), ('RPE65', 'rs121918844'), ('RPE65', 'rs12564647'), ('RPE65', 'rs1260914084'), ('RPE65', 'rs1261473838'), ('RPE65', 'rs1276965909'), ('RPE65', 'rs1325815513'), ('RPE65', 'rs1343005273'), ('RPE65', 'rs138146176'), ('RPE65', 'rs1385513974'), ('RPE65', 'rs1395763356'), ('RPE65', 'rs139640666'), ('RPE65', 'rs1399365841'), ('RPE65', 'rs1420672586'), ('RPE65', 'rs142626873'), ('RPE65', 'rs142768806'), ('RPE65', 'rs1429137932'), ('RPE65', 'rs143056561'), ('RPE65', 'rs143929144'), ('RPE65', 'rs1444997062'), ('RPE65', 'rs144612129'), ('RPE65', 'rs144673747'), ('RPE65', 'rs1462746486'), ('RPE65', 'rs146357166'), ('RPE65', 'rs1469460289'), ('RPE65', 'rs147206805'), ('RPE65', 'rs1479443954'), ('RPE65', 'rs149449684'), ('RPE65', 'rs149916178'), ('RPE65', 'rs150260489'), ('RPE65', 'rs150832066'), ('RPE65', 'rs1553152989'), ('RPE65', 'rs1553153135'), ('RPE65', 'rs1553153597'), ('RPE65', 'rs1557595745'), ('RPE65', 'rs1557600322'), ('RPE65', 'rs1571158279'), ('RPE65', 'rs1571158755'), ('RPE65', 'rs1571158917'), ('RPE65', 'rs1571165140'), ('RPE65', 'rs1571170264'), ('RPE65', 'rs1571170561'), ('RPE65', 'rs1571172233'), ('RPE65', 'rs1645800007'), ('RPE65', 'rs1645802157'), ('RPE65', 'rs1645802843'), ('RPE65', 'rs1645803830'), ('RPE65', 'rs1645807408'), ('RPE65', 'rs1645823028'), ('RPE65', 'rs1645824066'), ('RPE65', 'rs1645824187'), ('RPE65', 'rs1645824226'), ('RPE65', 'rs1645826475'), ('RPE65', 'rs1645874179'), ('RPE65', 'rs1645875407'), ('RPE65', 'rs1645882447'), ('RPE65', 'rs1645885900'), ('RPE65', 'rs1645896934'), ('RPE65', 'rs1645898265'), ('RPE65', 'rs1645898290'), ('RPE65', 'rs1645898563'), ('RPE65', 'rs1645927491'), ('RPE65', 'rs1645930469'), ('RPE65', 'rs1645930635'), ('RPE65', 'rs1645930710'), ('RPE65', 'rs1645931073'), ('RPE65', 'rs1645945978'), ('RPE65', 'rs1645959875'), ('RPE65', 'rs1645959906'), ('RPE65', 'rs185049543'), ('RPE65', 'rs187198628'), ('RPE65', 'rs188493184'), ('RPE65', 'rs190761343'), ('RPE65', 'rs1925955'), ('RPE65', 'rs192907397'), ('RPE65', 'rs199529021'), ('RPE65', 'rs199683808'), ('RPE65', 'rs200950327'), ('RPE65', 'rs201062742'), ('RPE65', 'rs201075875'), ('RPE65', 'rs201116540'), ('RPE65', 'rs201379753'), ('RPE65', 'rs202185816'), ('RPE65', 'rs2182315'), ('RPE65', 'rs2274321'), ('RPE65', 'rs281865285'), ('RPE65', 'rs281865286'), ('RPE65', 'rs281865288'), ('RPE65', 'rs281865291'), ('RPE65', 'rs281865520'), ('RPE65', 'rs3118416'), ('RPE65', 'rs3118418'), ('RPE65', 'rs34627040'), ('RPE65', 'rs368088025'), ('RPE65', 'rs368533067'), ('RPE65', 'rs369142161'), ('RPE65', 'rs369772824'), ('RPE65', 'rs370076628'), ('RPE65', 'rs371095928'), ('RPE65', 'rs371586530'), ('RPE65', 'rs372620785'), ('RPE65', 'rs373652862'), ('RPE65', 'rs373882259'), ('RPE65', 'rs377762154'), ('RPE65', 'rs536073181'), ('RPE65', 'rs541546843'), ('RPE65', 'rs547374432'), ('RPE65', 'rs548537552'), ('RPE65', 'rs56021047'), ('RPE65', 'rs56113622'), ('RPE65', 'rs570518981'), ('RPE65', 'rs571111378'), ('RPE65', 'rs574708413'), ('RPE65', 'rs577193739'), ('RPE65', 'rs577335767'), ('RPE65', 'rs59257923'), ('RPE65', 'rs61751276'), ('RPE65', 'rs61751277'), ('RPE65', 'rs61751279'), ('RPE65', 'rs61751281'), ('RPE65', 'rs61751282'), ('RPE65', 'rs61752871'), ('RPE65', 'rs61752873'), ('RPE65', 'rs61752877'), ('RPE65', 'rs61752878'), ('RPE65', 'rs61752880'), ('RPE65', 'rs61752883'), ('RPE65', 'rs61752884'), ('RPE65', 'rs61752888'), ('RPE65', 'rs61752893'), ('RPE65', 'rs61752894'), ('RPE65', 'rs61752895'), ('RPE65', 'rs61752896'), ('RPE65', 'rs61752899'), ('RPE65', 'rs61752901'), ('RPE65', 'rs61752902'), ('RPE65', 'rs61752905'), ('RPE65', 'rs61752906'), ('RPE65', 'rs61752907'), ('RPE65', 'rs61752908'), ('RPE65', 'rs61752909'), ('RPE65', 'rs62636295'), ('RPE65', 'rs62636297'), ('RPE65', 'rs62636298'), ('RPE65', 'rs62636299'), ('RPE65', 'rs62636300'), ('RPE65', 'rs62636301'), ('RPE65', 'rs62637004'), ('RPE65', 'rs62637006'), ('RPE65', 'rs62637007'), ('RPE65', 'rs62642581'), ('RPE65', 'rs62642583'), ('RPE65', 'rs62642584'), ('RPE65', 'rs62646883'), ('RPE65', 'rs62653011'), ('RPE65', 'rs62653014'), ('RPE65', 'rs62653015'), ('RPE65', 'rs74084042'), ('RPE65', 'rs74084043'), ('RPE65', 'rs746032112'), ('RPE65', 'rs746665921'), ('RPE65', 'rs747122876'), ('RPE65', 'rs747393487'), ('RPE65', 'rs749242996'), ('RPE65', 'rs750099371'), ('RPE65', 'rs750724065'), ('RPE65', 'rs752058510'), ('RPE65', 'rs752875512'), ('RPE65', 'rs752990312'), ('RPE65', 'rs755545288'), ('RPE65', 'rs758264644'), ('RPE65', 'rs761227832'), ('RPE65', 'rs761284021'), ('RPE65', 'rs762186209'), ('RPE65', 'rs763317722'), ('RPE65', 'rs764221382'), ('RPE65', 'rs764476046'), ('RPE65', 'rs764589805'), ('RPE65', 'rs764923358'), ('RPE65', 'rs766848627'), ('RPE65', 'rs767528365'), ('RPE65', 'rs767931252'), ('RPE65', 'rs768445391'), ('RPE65', 'rs769440649'), ('RPE65', 'rs771863086'), ('RPE65', 'rs774130993'), ('RPE65', 'rs774211361'), ('RPE65', 'rs774309607'), ('RPE65', 'rs774896870'), ('RPE65', 'rs777211540'), ('RPE65', 'rs777461552'), ('RPE65', 'rs777879312'), ('RPE65', 'rs778768116'), ('RPE65', 'rs878853372'), ('RPE65', 'rs886046508'), ('RPE65', 'rs886046509'), ('RPE65', 'rs886046510'), ('RPE65', 'rs988133284'), ('RPE65', 'rs992113946'), ('RPGR', 'rs1060501181'), ('RPGR', 'rs1064797364'), ('RPGR', 'rs1064797365'), ('RPGR', 'rs1064797366'), ('RPGR', 'rs1168146969'), ('RPGR', 'rs1186795749'), ('RPGR', 'rs1218824822'), ('RPGR', 'rs1233849070'), ('RPGR', 'rs1234506102'), ('RPGR', 'rs1305342570'), ('RPGR', 'rs1346308311'), ('RPGR', 'rs1356107537'), ('RPGR', 'rs1364555173'), ('RPGR', 'rs1373833359'), ('RPGR', 'rs137852549'), ('RPGR', 'rs1410177435'), ('RPGR', 'rs1475590979'), ('RPGR', 'rs1555961440'), ('RPGR', 'rs1555961509'), ('RPGR', 'rs1555961624'), ('RPGR', 'rs1555961677'), ('RPGR', 'rs1555961787'), ('RPGR', 'rs1555961832'), ('RPGR', 'rs1555961849'), ('RPGR', 'rs1555961852'), ('RPGR', 'rs1555961964'), ('RPGR', 'rs1555962831'), ('RPGR', 'rs1555962965'), ('RPGR', 'rs1555964122'), ('RPGR', 'rs1555964133'), ('RPGR', 'rs1555965107'), ('RPGR', 'rs1555965653'), ('RPGR', 'rs1555965712'), ('RPGR', 'rs1555968248'), ('RPGR', 'rs1555968524'), ('RPGR', 'rs1555968526'), ('RPGR', 'rs1569235565'), ('RPGR', 'rs1569235677'), ('RPGR', 'rs1569235999'), ('RPGR', 'rs1569236971'), ('RPGR', 'rs1569237077'), ('RPGR', 'rs1569237206'), ('RPGR', 'rs1569237670'), ('RPGR', 'rs1569238659'), ('RPGR', 'rs1569257917'), ('RPGR', 'rs1569258901'), ('RPGR', 'rs1569260656'), ('RPGR', 'rs1601890980'), ('RPGR', 'rs1601891936'), ('RPGR', 'rs1601891967'), ('RPGR', 'rs1601892395'), ('RPGR', 'rs1601917052'), ('RPGR', 'rs1601917999'), ('RPGR', 'rs1601920131'), ('RPGR', 'rs1601920423'), ('RPGR', 'rs1601920532'), ('RPGR', 'rs1601920599'), ('RPGR', 'rs1601922202'), ('RPGR', 'rs1601922510'), ('RPGR', 'rs1601922877'), ('RPGR', 'rs1601923388'), ('RPGR', 'rs1601923578'), ('RPGR', 'rs1601923813'), ('RPGR', 'rs1601924111'), ('RPGR', 'rs1601924184'), ('RPGR', 'rs1601926125'), ('RPGR', 'rs1601926845'), ('RPGR', 'rs1601931052'), ('RPGR', 'rs1601940608'), ('RPGR', 'rs1601943227'), ('RPGR', 'rs1601943268'), ('RPGR', 'rs1601943325'), ('RPGR', 'rs1601943462'), ('RPGR', 'rs1601947074'), ('RPGR', 'rs1601951595'), ('RPGR', 'rs1601951704'), ('RPGR', 'rs1601961064'), ('RPGR', 'rs1601972255'), ('RPGR', 'rs1601972449'), ('RPGR', 'rs1601974881'), ('RPGR', 'rs1601978817'), ('RPGR', 'rs1601978823'), ('RPGR', 'rs1601978925'), ('RPGR', 'rs1601978991'), ('RPGR', 'rs1601982516'), ('RPGR', 'rs1601982532'), ('RPGR', 'rs1801686'), ('RPGR', 'rs1854473658'), ('RPGR', 'rs2067111489'), ('RPGR', 'rs2067114709'), ('RPGR', 'rs2067115815'), ('RPGR', 'rs2067117666'), ('RPGR', 'rs2067118339'), ('RPGR', 'rs2067124487'), ('RPGR', 'rs2067126569'), ('RPGR', 'rs2067127275'), ('RPGR', 'rs2067127718'), ('RPGR', 'rs2067134254'), ('RPGR', 'rs2067134850'), ('RPGR', 'rs2067135227'), ('RPGR', 'rs2067136009'), ('RPGR', 'rs2067136586'), ('RPGR', 'rs2067138439'), ('RPGR', 'rs2067140471'), ('RPGR', 'rs2067140574'), ('RPGR', 'rs2067144007'), ('RPGR', 'rs2067146007'), ('RPGR', 'rs2067146202'), ('RPGR', 'rs2067148119'), ('RPGR', 'rs2067149319'), ('RPGR', 'rs2067157388'), ('RPGR', 'rs2067157510'), ('RPGR', 'rs2067159265'), ('RPGR', 'rs2067159456'), ('RPGR', 'rs2067160273'), ('RPGR', 'rs2067161139'), ('RPGR', 'rs2067163605'), ('RPGR', 'rs2067164096'), ('RPGR', 'rs2067164990'), ('RPGR', 'rs2067169934'), ('RPGR', 'rs2067170858'), ('RPGR', 'rs2067172824'), ('RPGR', 'rs2067174697'), ('RPGR', 'rs2067175855'), ('RPGR', 'rs2067176160'), ('RPGR', 'rs2067176379'), ('RPGR', 'rs2067177281'), ('RPGR', 'rs2067178120'), ('RPGR', 'rs2067179538'), ('RPGR', 'rs2067179633'), ('RPGR', 'rs2067179881'), ('RPGR', 'rs2067180233'), ('RPGR', 'rs2067180395'), ('RPGR', 'rs2067182354'), ('RPGR', 'rs2067182636'), ('RPGR', 'rs2067182990'), ('RPGR', 'rs2067183162'), ('RPGR', 'rs2067183876'), ('RPGR', 'rs2067184023'), ('RPGR', 'rs2067184362'), ('RPGR', 'rs2067184831'), ('RPGR', 'rs2067185063'), ('RPGR', 'rs2067185505'), ('RPGR', 'rs2067185564'), ('RPGR', 'rs2067186632'), ('RPGR', 'rs2067186762'), ('RPGR', 'rs2067187127'), ('RPGR', 'rs2067187550'), ('RPGR', 'rs2067187618'), ('RPGR', 'rs2067188031'), ('RPGR', 'rs2067188111'), ('RPGR', 'rs2067190364'), ('RPGR', 'rs2067190922'), ('RPGR', 'rs2067191154'), ('RPGR', 'rs2067191335'), ('RPGR', 'rs2067191541'), ('RPGR', 'rs2067191635'), ('RPGR', 'rs2067192032'), ('RPGR', 'rs2067193056'), ('RPGR', 'rs2067193155'), ('RPGR', 'rs2067193671'), ('RPGR', 'rs2067193857'), ('RPGR', 'rs2067194648'), ('RPGR', 'rs2067194747'), ('RPGR', 'rs2067196699'), ('RPGR', 'rs2067196800'), ('RPGR', 'rs2067198376'), ('RPGR', 'rs2067199347'), ('RPGR', 'rs2067200470'), ('RPGR', 'rs2067202860'), ('RPGR', 'rs2067203546'), ('RPGR', 'rs2067216516'), ('RPGR', 'rs2067276668'), ('RPGR', 'rs2067404808'), ('RPGR', 'rs2067448565'), ('RPGR', 'rs2067498051'), ('RPGR', 'rs2067562201'), ('RPGR', 'rs2067562961'), ('RPGR', 'rs2067844549'), ('RPGR', 'rs2067844613'), ('RPGR', 'rs2067845149'), ('RPGR', 'rs2067875112'), ('RPGR', 'rs2067875526'), ('RPGR', 'rs2067878524'), ('RPGR', 'rs2067974263'), ('RPGR', 'rs2067975228'), ('RPGR', 'rs2067976284'), ('RPGR', 'rs2067985165'), ('RPGR', 'rs2067985937'), ('RPGR', 'rs2067987832'), ('RPGR', 'rs2068070979'), ('RPGR', 'rs281865302'), ('RPGR', 'rs281865304'), ('RPGR', 'rs398122960'), ('RPGR', 'rs4084271'), ('RPGR', 'rs41312110'), ('RPGR', 'rs527236108'), ('RPGR', 'rs527236109'), ('RPGR', 'rs527236111'), ('RPGR', 'rs527236112'), ('RPGR', 'rs606231180'), ('RPGR', 'rs606231181'), ('RPGR', 'rs62635002'), ('RPGR', 'rs62638627'), ('RPGR', 'rs62638633'), ('RPGR', 'rs62638634'), ('RPGR', 'rs62638637'), ('RPGR', 'rs62638644'), ('RPGR', 'rs62638646'), ('RPGR', 'rs62638648'), ('RPGR', 'rs62638651'), ('RPGR', 'rs62640587'), ('RPGR', 'rs62640589'), ('RPGR', 'rs62642057'), ('RPGR', 'rs62653030'), ('RPGR', 'rs730882261'), ('RPGR', 'rs757402645'), ('RPGR', 'rs763102799'), ('RPGR', 'rs771039023'), ('RPGR', 'rs771214648'), ('RPGR', 'rs794727019'), ('RPGR', 'rs866524368'), ('RPGR', 'rs886041376'), ('RPGR', 'rs907856232'), ('USH2A', 'rs1003869920'), ('USH2A', 'rs1035024403'), ('USH2A', 'rs1036513961'), ('USH2A', 'rs1037325220'), ('USH2A', 'rs1037400670'), ('USH2A', 'rs1040917329'), ('USH2A', 'rs1043013730'), ('USH2A', 'rs1057517533'), ('USH2A', 'rs1057518826'), ('USH2A', 'rs1057519193'), ('USH2A', 'rs1057519382'), ('USH2A', 'rs1064793289'), ('USH2A', 'rs1064793745'), ('USH2A', 'rs1064797132'), ('USH2A', 'rs1064797133'), ('USH2A', 'rs1064797134'), ('USH2A', 'rs1064797137'), ('USH2A', 'rs10779261'), ('USH2A', 'rs111033248'), ('USH2A', 'rs111033263'), ('USH2A', 'rs111033264'), ('USH2A', 'rs111033268'), ('USH2A', 'rs111033269'), ('USH2A', 'rs111033272'), ('USH2A', 'rs111033273'), ('USH2A', 'rs111033280'), ('USH2A', 'rs111033281'), ('USH2A', 'rs111033282'), ('USH2A', 'rs111033333'), ('USH2A', 'rs111033334'), ('USH2A', 'rs111033364'), ('USH2A', 'rs111033367'), ('USH2A', 'rs111033378'), ('USH2A', 'rs111033379'), ('USH2A', 'rs111033382'), ('USH2A', 'rs111033385'), ('USH2A', 'rs111033394'), ('USH2A', 'rs111033409'), ('USH2A', 'rs111033418'), ('USH2A', 'rs111033419'), ('USH2A', 'rs111033439'), ('USH2A', 'rs111033456'), ('USH2A', 'rs111033479'), ('USH2A', 'rs111033481'), ('USH2A', 'rs111033514'), ('USH2A', 'rs111033518'), ('USH2A', 'rs111033524'), ('USH2A', 'rs111033529'), ('USH2A', 'rs111033532'), ('USH2A', 'rs111033533'), ('USH2A', 'rs111632670'), ('USH2A', 'rs112459877'), ('USH2A', 'rs113107803'), ('USH2A', 'rs114194722'), ('USH2A', 'rs114402911'), ('USH2A', 'rs1162064882'), ('USH2A', 'rs1162305984'), ('USH2A', 'rs1163061829'), ('USH2A', 'rs116367260'), ('USH2A', 'rs1171264735'), ('USH2A', 'rs1171672823'), ('USH2A', 'rs1172628170'), ('USH2A', 'rs1177198729'), ('USH2A', 'rs1177257719'), ('USH2A', 'rs1177455978'), ('USH2A', 'rs1188025733'), ('USH2A', 'rs1188281491'), ('USH2A', 'rs1202573136'), ('USH2A', 'rs1205473124'), ('USH2A', 'rs1212608410'), ('USH2A', 'rs121912600'), ('USH2A', 'rs1230923403'), ('USH2A', 'rs1234273599'), ('USH2A', 'rs1241034250'), ('USH2A', 'rs1259758261'), ('USH2A', 'rs1269642027'), ('USH2A', 'rs1284826852'), ('USH2A', 'rs1285853856'), ('USH2A', 'rs1288381992'), ('USH2A', 'rs1289393326'), ('USH2A', 'rs1294733964'), ('USH2A', 'rs1295968274'), ('USH2A', 'rs1333608275'), ('USH2A', 'rs1334903455'), ('USH2A', 'rs1342455785'), ('USH2A', 'rs1350039852'), ('USH2A', 'rs1359713084'), ('USH2A', 'rs1360258103'), ('USH2A', 'rs1362058696'), ('USH2A', 'rs1365989569'), ('USH2A', 'rs1366496013'), ('USH2A', 'rs1369414978'), ('USH2A', 'rs137853923'), ('USH2A', 'rs1380261595'), ('USH2A', 'rs138139294'), ('USH2A', 'rs138398671'), ('USH2A', 'rs138543813'), ('USH2A', 'rs1386612395'), ('USH2A', 'rs138694314'), ('USH2A', 'rs1388040238'), ('USH2A', 'rs1388648004'), ('USH2A', 'rs138959688'), ('USH2A', 'rs139065588'), ('USH2A', 'rs139156019'), ('USH2A', 'rs139311927'), ('USH2A', 'rs1393503590'), ('USH2A', 'rs1394737087'), ('USH2A', 'rs139474806'), ('USH2A', 'rs139647897'), ('USH2A', 'rs1396847135'), ('USH2A', 'rs139847770'), ('USH2A', 'rs140260219'), ('USH2A', 'rs140487302'), ('USH2A', 'rs140895792'), ('USH2A', 'rs141134147'), ('USH2A', 'rs1414935620'), ('USH2A', 'rs1419157426'), ('USH2A', 'rs142095945'), ('USH2A', 'rs1421761057'), ('USH2A', 'rs1423536179'), ('USH2A', 'rs142381713'), ('USH2A', 'rs1427845684'), ('USH2A', 'rs142870255'), ('USH2A', 'rs1430551833'), ('USH2A', 'rs1431048303'), ('USH2A', 'rs143240767'), ('USH2A', 'rs143344549'), ('USH2A', 'rs143352618'), ('USH2A', 'rs143521854'), ('USH2A', 'rs143696882'), ('USH2A', 'rs144467375'), ('USH2A', 'rs144560419'), ('USH2A', 'rs144892841'), ('USH2A', 'rs1453306308'), ('USH2A', 'rs1461275915'), ('USH2A', 'rs1461319754'), ('USH2A', 'rs146153666'), ('USH2A', 'rs146240320'), ('USH2A', 'rs146264950'), ('USH2A', 'rs146372677'), ('USH2A', 'rs146462407'), ('USH2A', 'rs146670690'), ('USH2A', 'rs146733615'), ('USH2A', 'rs146805130'), ('USH2A', 'rs146824138'), ('USH2A', 'rs146916397'), ('USH2A', 'rs147374057'), ('USH2A', 'rs147509797'), ('USH2A', 'rs147930567'), ('USH2A', 'rs147947402'), ('USH2A', 'rs148000219'), ('USH2A', 'rs148033154'), ('USH2A', 'rs148135241'), ('USH2A', 'rs1484339054'), ('USH2A', 'rs148447919'), ('USH2A', 'rs1485173724'), ('USH2A', 'rs148594393'), ('USH2A', 'rs148657311'), ('USH2A', 'rs148660051'), ('USH2A', 'rs148674752'), ('USH2A', 'rs149304901'), ('USH2A', 'rs149553844'), ('USH2A', 'rs149807281'), ('USH2A', 'rs150143291'), ('USH2A', 'rs150230450'), ('USH2A', 'rs150282853'), ('USH2A', 'rs150822759'), ('USH2A', 'rs150900847'), ('USH2A', 'rs151057466'), ('USH2A', 'rs151148854'), ('USH2A', 'rs1553248216'), ('USH2A', 'rs1553248234'), ('USH2A', 'rs1553248238'), ('USH2A', 'rs1553248832'), ('USH2A', 'rs1553248836'), ('USH2A', 'rs1553249290'), ('USH2A', 'rs1553249294'), ('USH2A', 'rs1553249303'), ('USH2A', 'rs1553249310'), ('USH2A', 'rs1553249311'), ('USH2A', 'rs1553249452'), ('USH2A', 'rs1553250050'), ('USH2A', 'rs1553250077'), ('USH2A', 'rs1553250150'), ('USH2A', 'rs1553250184'), ('USH2A', 'rs1553250192'), ('USH2A', 'rs1553250409'), ('USH2A', 'rs1553250416'), ('USH2A', 'rs1553250595'), ('USH2A', 'rs1553250627'), ('USH2A', 'rs1553250638'), ('USH2A', 'rs1553250774'), ('USH2A', 'rs1553250786'), ('USH2A', 'rs1553250805'), ('USH2A', 'rs1553250952'), ('USH2A', 'rs1553252041'), ('USH2A', 'rs1553252052'), ('USH2A', 'rs1553252347'), ('USH2A', 'rs1553252363'), ('USH2A', 'rs1553252388'), ('USH2A', 'rs1553252389'), ('USH2A', 'rs1553252409'), ('USH2A', 'rs1553252469'), ('USH2A', 'rs1553252475'), ('USH2A', 'rs1553252489'), ('USH2A', 'rs1553252499'), ('USH2A', 'rs1553252931'), ('USH2A', 'rs1553252937'), ('USH2A', 'rs1553253747'), ('USH2A', 'rs1553256576'), ('USH2A', 'rs1553256587'), ('USH2A', 'rs1553257497'), ('USH2A', 'rs1553257498'), ('USH2A', 'rs1553257674'), ('USH2A', 'rs1553257685'), ('USH2A', 'rs1553257704'), ('USH2A', 'rs1553257705'), ('USH2A', 'rs1553257707'), ('USH2A', 'rs1553257761'), ('USH2A', 'rs1553258037'), ('USH2A', 'rs1553258076'), ('USH2A', 'rs1553258097'), ('USH2A', 'rs1553258122'), ('USH2A', 'rs1553259060'), ('USH2A', 'rs1553259179'), ('USH2A', 'rs1553259182'), ('USH2A', 'rs1553261118'), ('USH2A', 'rs1553261372'), ('USH2A', 'rs1553261387'), ('USH2A', 'rs1553261461'), ('USH2A', 'rs1553261464'), ('USH2A', 'rs1553261478'), ('USH2A', 'rs1553261479'), ('USH2A', 'rs1553261898'), ('USH2A', 'rs1553262411'), ('USH2A', 'rs1553263572'), ('USH2A', 'rs1553263639'), ('USH2A', 'rs1553265812'), ('USH2A', 'rs1553265829'), ('USH2A', 'rs1553268434'), ('USH2A', 'rs1553268435'), ('USH2A', 'rs1553268562'), ('USH2A', 'rs1553268568'), ('USH2A', 'rs1553268582'), ('USH2A', 'rs1553268594'), ('USH2A', 'rs1553270954'), ('USH2A', 'rs1553270960'), ('USH2A', 'rs1553270997'), ('USH2A', 'rs1553271001'), ('USH2A', 'rs1553271002'), ('USH2A', 'rs1553271011'), ('USH2A', 'rs1553272035'), ('USH2A', 'rs1553272176'), ('USH2A', 'rs1553272199'), ('USH2A', 'rs1553272201'), ('USH2A', 'rs1553273280'), ('USH2A', 'rs1553273330'), ('USH2A', 'rs1553273412'), ('USH2A', 'rs1553273421'), ('USH2A', 'rs1553274424'), ('USH2A', 'rs1553274435'), ('USH2A', 'rs1553274448'), ('USH2A', 'rs1553274531'), ('USH2A', 'rs1553274535'), ('USH2A', 'rs1553277866'), ('USH2A', 'rs1553281890'), ('USH2A', 'rs1553282698'), ('USH2A', 'rs1553282707'), ('USH2A', 'rs1553285919'), ('USH2A', 'rs1553285944'), ('USH2A', 'rs1553285970'), ('USH2A', 'rs1553287070'), ('USH2A', 'rs1553287116'), ('USH2A', 'rs1553287118'), ('USH2A', 'rs1553294144'), ('USH2A', 'rs1553297684'), ('USH2A', 'rs1553298240'), ('USH2A', 'rs1553299014'), ('USH2A', 'rs1553299046'), ('USH2A', 'rs1553299065'), ('USH2A', 'rs1553299079'), ('USH2A', 'rs1553300016'), ('USH2A', 'rs1553300340'), ('USH2A', 'rs1553300558'), ('USH2A', 'rs1553310736'), ('USH2A', 'rs1553313073'), ('USH2A', 'rs1553313308'), ('USH2A', 'rs1553313340'), ('USH2A', 'rs1553313505'), ('USH2A', 'rs1553313551'), ('USH2A', 'rs1553313793'), ('USH2A', 'rs1553313810'), ('USH2A', 'rs1553313844'), ('USH2A', 'rs1553313909'), ('USH2A', 'rs1553314999'), ('USH2A', 'rs1553315049'), ('USH2A', 'rs1553316429'), ('USH2A', 'rs1553316430'), ('USH2A', 'rs1553320451'), ('USH2A', 'rs1553320498'), ('USH2A', 'rs1553320519'), ('USH2A', 'rs1553327470'), ('USH2A', 'rs1558048384'), ('USH2A', 'rs1558099166'), ('USH2A', 'rs1558146243'), ('USH2A', 'rs1558251708'), ('USH2A', 'rs1558251710'), ('USH2A', 'rs1558251712'), ('USH2A', 'rs1558311789'), ('USH2A', 'rs1558341842'), ('USH2A', 'rs1558366840'), ('USH2A', 'rs1571623023'), ('USH2A', 'rs1571681377'), ('USH2A', 'rs1571703801'), ('USH2A', 'rs1571715796'), ('USH2A', 'rs1571744237'), ('USH2A', 'rs1571805164'), ('USH2A', 'rs1571805235'), ('USH2A', 'rs1571941465'), ('USH2A', 'rs1571941589'), ('USH2A', 'rs1571945537'), ('USH2A', 'rs1571948108'), ('USH2A', 'rs1571953381'), ('USH2A', 'rs1572060087'), ('USH2A', 'rs1656646424'), ('USH2A', 'rs1657932443'), ('USH2A', 'rs1657992030'), ('USH2A', 'rs1657997491'), ('USH2A', 'rs1659891151'), ('USH2A', 'rs1660298900'), ('USH2A', 'rs1661659605'), ('USH2A', 'rs1661681799'), ('USH2A', 'rs1662226257'), ('USH2A', 'rs1664490756'), ('USH2A', 'rs1665448415'), ('USH2A', 'rs1667316070'), ('USH2A', 'rs1805048'), ('USH2A', 'rs1805050'), ('USH2A', 'rs181961185'), ('USH2A', 'rs187380128'), ('USH2A', 'rs187897763'), ('USH2A', 'rs192047831'), ('USH2A', 'rs192119790'), ('USH2A', 'rs192524347'), ('USH2A', 'rs199605265'), ('USH2A', 'rs199672621'), ('USH2A', 'rs199679165'), ('USH2A', 'rs199782530'), ('USH2A', 'rs199825458'), ('USH2A', 'rs199840367'), ('USH2A', 'rs199851839'), ('USH2A', 'rs199853422'), ('USH2A', 'rs199939890'), ('USH2A', 'rs199982344'), ('USH2A', 'rs200038092'), ('USH2A', 'rs200124505'), ('USH2A', 'rs200276882'), ('USH2A', 'rs200638562'), ('USH2A', 'rs200712760'), ('USH2A', 'rs200728788'), ('USH2A', 'rs200790812'), ('USH2A', 'rs200792578'), ('USH2A', 'rs200871041'), ('USH2A', 'rs200934092'), ('USH2A', 'rs200940197'), ('USH2A', 'rs200981928'), ('USH2A', 'rs201026468'), ('USH2A', 'rs201190539'), ('USH2A', 'rs201238640'), ('USH2A', 'rs201281141'), ('USH2A', 'rs201332729'), ('USH2A', 'rs201386640'), ('USH2A', 'rs201394390'), ('USH2A', 'rs201513512'), ('USH2A', 'rs201526850'), ('USH2A', 'rs201527662'), ('USH2A', 'rs201529124'), ('USH2A', 'rs201657446'), ('USH2A', 'rs201709470'), ('USH2A', 'rs201709513'), ('USH2A', 'rs201730567'), ('USH2A', 'rs201808654'), ('USH2A', 'rs201847741'), ('USH2A', 'rs201857884'), ('USH2A', 'rs201863550'), ('USH2A', 'rs202175091'), ('USH2A', 'rs202247801'), ('USH2A', 'rs2030621345'), ('USH2A', 'rs2032462132'), ('USH2A', 'rs2034329165'), ('USH2A', 'rs2034341678'), ('USH2A', 'rs2034344204'), ('USH2A', 'rs2034687815'), ('USH2A', 'rs2034688425'), ('USH2A', 'rs2034899344'), ('USH2A', 'rs2034940102'), ('USH2A', 'rs2036063280'), ('USH2A', 'rs2036149054'), ('USH2A', 'rs2037663922'), ('USH2A', 'rs2037760472'), ('USH2A', 'rs2039613657'), ('USH2A', 'rs2039619957'), ('USH2A', 'rs2039692173'), ('USH2A', 'rs207461105'), ('USH2A', 'rs207461108'), ('USH2A', 'rs267598373'), ('USH2A', 'rs267598376'), ('USH2A', 'rs34447581'), ('USH2A', 'rs34596189'), ('USH2A', 'rs35730265'), ('USH2A', 'rs35818432'), ('USH2A', 'rs367674026'), ('USH2A', 'rs368049814'), ('USH2A', 'rs368675850'), ('USH2A', 'rs368687374'), ('USH2A', 'rs368798834'), ('USH2A', 'rs368986242'), ('USH2A', 'rs369357349'), ('USH2A', 'rs369513607'), ('USH2A', 'rs369522997'), ('USH2A', 'rs370327669'), ('USH2A', 'rs370597096'), ('USH2A', 'rs371777049'), ('USH2A', 'rs372081834'), ('USH2A', 'rs372347027'), ('USH2A', 'rs372927796'), ('USH2A', 'rs372966682'), ('USH2A', 'rs372993160'), ('USH2A', 'rs373190681'), ('USH2A', 'rs373599651'), ('USH2A', 'rs374409616'), ('USH2A', 'rs374536346'), ('USH2A', 'rs375083165'), ('USH2A', 'rs375668376'), ('USH2A', 'rs375978706'), ('USH2A', 'rs376314751'), ('USH2A', 'rs3767698'), ('USH2A', 'rs377254440'), ('USH2A', 'rs397517963'), ('USH2A', 'rs397517964'), ('USH2A', 'rs397517966'), ('USH2A', 'rs397517967'), ('USH2A', 'rs397517968'), ('USH2A', 'rs397517969'), ('USH2A', 'rs397517970'), ('USH2A', 'rs397517971'), ('USH2A', 'rs397517973'), ('USH2A', 'rs397517975'), ('USH2A', 'rs397517976'), ('USH2A', 'rs397517977'), ('USH2A', 'rs397517978'), ('USH2A', 'rs397517979'), ('USH2A', 'rs397517980'), ('USH2A', 'rs397517983'), ('USH2A', 'rs397517984'), ('USH2A', 'rs397517989'), ('USH2A', 'rs397517990'), ('USH2A', 'rs397517992'), ('USH2A', 'rs397517994'), ('USH2A', 'rs397517995'), ('USH2A', 'rs397517998'), ('USH2A', 'rs397518002'), ('USH2A', 'rs397518003'), ('USH2A', 'rs397518008'), ('USH2A', 'rs397518011'), ('USH2A', 'rs397518013'), ('USH2A', 'rs397518014'), ('USH2A', 'rs397518017'), ('USH2A', 'rs397518019'), ('USH2A', 'rs397518021'), ('USH2A', 'rs397518022'), ('USH2A', 'rs397518023'), ('USH2A', 'rs397518025'), ('USH2A', 'rs397518026'), ('USH2A', 'rs397518027'), ('USH2A', 'rs397518028'), ('USH2A', 'rs397518030'), ('USH2A', 'rs397518031'), ('USH2A', 'rs397518032'), ('USH2A', 'rs397518033'), ('USH2A', 'rs397518034'), ('USH2A', 'rs397518035'), ('USH2A', 'rs397518036'), ('USH2A', 'rs397518038'), ('USH2A', 'rs397518039'), ('USH2A', 'rs397518041'), ('USH2A', 'rs397518043'), ('USH2A', 'rs397518044'), ('USH2A', 'rs397518046'), ('USH2A', 'rs397518048'), ('USH2A', 'rs398124618'), ('USH2A', 'rs398124619'), ('USH2A', 'rs398124620'), ('USH2A', 'rs401269'), ('USH2A', 'rs41277220'), ('USH2A', 'rs41277222'), ('USH2A', 'rs41302239'), ('USH2A', 'rs41303255'), ('USH2A', 'rs41303257'), ('USH2A', 'rs41303287'), ('USH2A', 'rs41308425'), ('USH2A', 'rs41313732'), ('USH2A', 'rs41315579'), ('USH2A', 'rs4253963'), ('USH2A', 'rs439940'), ('USH2A', 'rs45500891'), ('USH2A', 'rs45549044'), ('USH2A', 'rs45555435'), ('USH2A', 'rs483353054'), ('USH2A', 'rs483353055'), ('USH2A', 'rs483353056'), ('USH2A', 'rs527236118'), ('USH2A', 'rs527236119'), ('USH2A', 'rs527236120'), ('USH2A', 'rs527236121'), ('USH2A', 'rs527236122'), ('USH2A', 'rs527236123'), ('USH2A', 'rs527236124'), ('USH2A', 'rs527236125'), ('USH2A', 'rs527236126'), ('USH2A', 'rs527236127'), ('USH2A', 'rs527236137'), ('USH2A', 'rs527236139'), ('USH2A', 'rs527598451'), ('USH2A', 'rs529355834'), ('USH2A', 'rs531822235'), ('USH2A', 'rs534534437'), ('USH2A', 'rs534656527'), ('USH2A', 'rs536593247'), ('USH2A', 'rs537863698'), ('USH2A', 'rs539192853'), ('USH2A', 'rs541918040'), ('USH2A', 'rs542406401'), ('USH2A', 'rs547581739'), ('USH2A', 'rs549796389'), ('USH2A', 'rs550772689'), ('USH2A', 'rs551424240'), ('USH2A', 'rs553202000'), ('USH2A', 'rs55761862'), ('USH2A', 'rs55958016'), ('USH2A', 'rs559922535'), ('USH2A', 'rs56013136'), ('USH2A', 'rs56038610'), ('USH2A', 'rs566131886'), ('USH2A', 'rs567937233'), ('USH2A', 'rs570277510'), ('USH2A', 'rs570446209'), ('USH2A', 'rs570544314'), ('USH2A', 'rs576236830'), ('USH2A', 'rs577393945'), ('USH2A', 'rs577938494'), ('USH2A', 'rs587776538'), ('USH2A', 'rs587783023'), ('USH2A', 'rs59139861'), ('USH2A', 'rs59704861'), ('USH2A', 'rs646094'), ('USH2A', 'rs696723'), ('USH2A', 'rs727503714'), ('USH2A', 'rs727503715'), ('USH2A', 'rs727503721'), ('USH2A', 'rs727503722'), ('USH2A', 'rs727503724'), ('USH2A', 'rs727503725'), ('USH2A', 'rs727503726'), ('USH2A', 'rs727503727'), ('USH2A', 'rs727503731'), ('USH2A', 'rs727503734'), ('USH2A', 'rs727503735'), ('USH2A', 'rs727504551'), ('USH2A', 'rs727504582'), ('USH2A', 'rs727504652'), ('USH2A', 'rs727504654'), ('USH2A', 'rs727504714'), ('USH2A', 'rs727504721'), ('USH2A', 'rs727504805'), ('USH2A', 'rs727505116'), ('USH2A', 'rs727505117'), ('USH2A', 'rs727505155'), ('USH2A', 'rs727505165'), ('USH2A', 'rs727505166'), ('USH2A', 'rs727505167'), ('USH2A', 'rs727505170'), ('USH2A', 'rs727505274'), ('USH2A', 'rs727505322'), ('USH2A', 'rs727505337'), ('USH2A', 'rs727505343'), ('USH2A', 'rs730254'), ('USH2A', 'rs73090721'), ('USH2A', 'rs73102592'), ('USH2A', 'rs74329863'), ('USH2A', 'rs745350407'), ('USH2A', 'rs745371873'), ('USH2A', 'rs745693690'), ('USH2A', 'rs746007103'), ('USH2A', 'rs746071929'), ('USH2A', 'rs746098518'), ('USH2A', 'rs746331566'), ('USH2A', 'rs746447649'), ('USH2A', 'rs746551311'), ('USH2A', 'rs746837034'), ('USH2A', 'rs747063294'), ('USH2A', 'rs747160949'), ('USH2A', 'rs747492773'), ('USH2A', 'rs747578300'), ('USH2A', 'rs748369458'), ('USH2A', 'rs748393788'), ('USH2A', 'rs748455430'), ('USH2A', 'rs74874838'), ('USH2A', 'rs748810737'), ('USH2A', 'rs748961218'), ('USH2A', 'rs748983904'), ('USH2A', 'rs749121941'), ('USH2A', 'rs749228276'), ('USH2A', 'rs749333215'), ('USH2A', 'rs749452910'), ('USH2A', 'rs749621457'), ('USH2A', 'rs749726310'), ('USH2A', 'rs749889050'), ('USH2A', 'rs750077857'), ('USH2A', 'rs750228923'), ('USH2A', 'rs750396156'), ('USH2A', 'rs750418422'), ('USH2A', 'rs750687826'), ('USH2A', 'rs751111524'), ('USH2A', 'rs751176116'), ('USH2A', 'rs752238803'), ('USH2A', 'rs752377040'), ('USH2A', 'rs752811693'), ('USH2A', 'rs752992414'), ('USH2A', 'rs752996514'), ('USH2A', 'rs753305011'), ('USH2A', 'rs753330544'), ('USH2A', 'rs753505333'), ('USH2A', 'rs753719500'), ('USH2A', 'rs753886165'), ('USH2A', 'rs753908845'), ('USH2A', 'rs754310768'), ('USH2A', 'rs754374132'), ('USH2A', 'rs754634823'), ('USH2A', 'rs754768875'), ('USH2A', 'rs754834155'), ('USH2A', 'rs754932972'), ('USH2A', 'rs754970095'), ('USH2A', 'rs754979740'), ('USH2A', 'rs755099565'), ('USH2A', 'rs755765979'), ('USH2A', 'rs755849364'), ('USH2A', 'rs756041909'), ('USH2A', 'rs756163056'), ('USH2A', 'rs756203141'), ('USH2A', 'rs756623509'), ('USH2A', 'rs75662936'), ('USH2A', 'rs757082108'), ('USH2A', 'rs757439664'), ('USH2A', 'rs757676723'), ('USH2A', 'rs758095361'), ('USH2A', 'rs758303489'), ('USH2A', 'rs758571672'), ('USH2A', 'rs758733024'), ('USH2A', 'rs759474177'), ('USH2A', 'rs759494205'), ('USH2A', 'rs759545289'), ('USH2A', 'rs759589036'), ('USH2A', 'rs759937489'), ('USH2A', 'rs760100733'), ('USH2A', 'rs760225886'), ('USH2A', 'rs760302201'), ('USH2A', 'rs760448755'), ('USH2A', 'rs760543320'), ('USH2A', 'rs760725818'), ('USH2A', 'rs760741238'), ('USH2A', 'rs760977747'), ('USH2A', 'rs761306493'), ('USH2A', 'rs761359720'), ('USH2A', 'rs762159022'), ('USH2A', 'rs762384558'), ('USH2A', 'rs762388072'), ('USH2A', 'rs762608746'), ('USH2A', 'rs762610249'), ('USH2A', 'rs763463859'), ('USH2A', 'rs764038940'), ('USH2A', 'rs764113446'), ('USH2A', 'rs764124390'), ('USH2A', 'rs764182950'), ('USH2A', 'rs764797292'), ('USH2A', 'rs764917754'), ('USH2A', 'rs765189933'), ('USH2A', 'rs765252898'), ('USH2A', 'rs765476745'), ('USH2A', 'rs766038321'), ('USH2A', 'rs766515318'), ('USH2A', 'rs766590491'), ('USH2A', 'rs766715882'), ('USH2A', 'rs766759858'), ('USH2A', 'rs766809837'), ('USH2A', 'rs766970587'), ('USH2A', 'rs767078782'), ('USH2A', 'rs767648070'), ('USH2A', 'rs768158580'), ('USH2A', 'rs768161313'), ('USH2A', 'rs768233523'), ('USH2A', 'rs768532694'), ('USH2A', 'rs768813865'), ('USH2A', 'rs769001387'), ('USH2A', 'rs769264662'), ('USH2A', 'rs769348449'), ('USH2A', 'rs769838859'), ('USH2A', 'rs770383273'), ('USH2A', 'rs770553471'), ('USH2A', 'rs770756678'), ('USH2A', 'rs771000800'), ('USH2A', 'rs771051185'), ('USH2A', 'rs771088957'), ('USH2A', 'rs771583281'), ('USH2A', 'rs771693146'), ('USH2A', 'rs771903291'), ('USH2A', 'rs772100045'), ('USH2A', 'rs772124060'), ('USH2A', 'rs772294505'), ('USH2A', 'rs772415448'), ('USH2A', 'rs772624410'), ('USH2A', 'rs772732997'), ('USH2A', 'rs772808534'), ('USH2A', 'rs773190850'), ('USH2A', 'rs773379163'), ('USH2A', 'rs773436260'), ('USH2A', 'rs773539640'), ('USH2A', 'rs773595155'), ('USH2A', 'rs774473277'), ('USH2A', 'rs774573692'), ('USH2A', 'rs775075026'), ('USH2A', 'rs775094277'), ('USH2A', 'rs775241651'), ('USH2A', 'rs775293551'), ('USH2A', 'rs775490668'), ('USH2A', 'rs775803174'), ('USH2A', 'rs776095235'), ('USH2A', 'rs776262139'), ('USH2A', 'rs776972526'), ('USH2A', 'rs777043718'), ('USH2A', 'rs777682016'), ('USH2A', 'rs778158900'), ('USH2A', 'rs779331611'), ('USH2A', 'rs779572631'), ('USH2A', 'rs779716464'), ('USH2A', 'rs779791079'), ('USH2A', 'rs779885066'), ('USH2A', 'rs780308389'), ('USH2A', 'rs780779563'), ('USH2A', 'rs780893919'), ('USH2A', 'rs781223647'), ('USH2A', 'rs781625683'), ('USH2A', 'rs786200928'), ('USH2A', 'rs80338902'), ('USH2A', 'rs80338903'), ('USH2A', 'rs80338904'), ('USH2A', 'rs866877329'), ('USH2A', 'rs866904288'), ('USH2A', 'rs868097748'), ('USH2A', 'rs868562952'), ('USH2A', 'rs869312179'), ('USH2A', 'rs869312180'), ('USH2A', 'rs869312182'), ('USH2A', 'rs876657629'), ('USH2A', 'rs876657730'), ('USH2A', 'rs876657731'), ('USH2A', 'rs876657733'), ('USH2A', 'rs876658114'), ('USH2A', 'rs876658115'), ('USH2A', 'rs876658116'), ('USH2A', 'rs878853406'), ('USH2A', 'rs878853407'), ('USH2A', 'rs878853410'), ('USH2A', 'rs878853412'), ('USH2A', 'rs886039450'), ('USH2A', 'rs886039867'), ('USH2A', 'rs886041502'), ('USH2A', 'rs886043096'), ('USH2A', 'rs886045945'), ('USH2A', 'rs886045947'), ('USH2A', 'rs886045948'), ('USH2A', 'rs886045949'), ('USH2A', 'rs886045950'), ('USH2A', 'rs886045951'), ('USH2A', 'rs886045952'), ('USH2A', 'rs886045953'), ('USH2A', 'rs886045954'), ('USH2A', 'rs886045955'), ('USH2A', 'rs886045956'), ('USH2A', 'rs898430789'), ('USH2A', 'rs906951959'), ('USH2A', 'rs910086490'), ('USH2A', 'rs919142559'), ('USH2A', 'rs924627806'), ('USH2A', 'rs941646674'), ('USH2A', 'rs944675223'), ('USH2A', 'rs948087886'), ('USH2A', 'rs970237364'), ('USH2A', 'rs977631162'), ('USH2A', 'rs988693758'), ('USH2A', 'rs993185407'), ('VPS13B', 'rs111751379'), ('VPS13B', 'rs1205613982'), ('VPS13B', 'rs1830219226'), ('VPS13B', 'rs777019428')]
0 variants in clinvar and not in opentargets: []
0 variants in clinvar and not in disgenet: []
389 variants in disgenet and not in clinvar: [('ABCA4', 'rs1064793013'), ('ABCA4', 'rs1553188588'), ('ABCA4', 'rs1553192726'), ('ABCA4', 'rs1800552'), ('ABCA4', 'rs1800728'), ('ABCA4', 'rs1801581'), ('ABCA4', 'rs201471607'), ('ABCA4', 'rs281865377'), ('ABCA4', 'rs3112831'), ('ABCA4', 'rs41292677'), ('ABCA4', 'rs61749414'), ('ABCA4', 'rs61749451'), ('ABCA4', 'rs61750639'), ('ABCA4', 'rs61751374'), ('ABCA4', 'rs61751392'), ('ABCA4', 'rs61751399'), ('ABCA4', 'rs61753030'), ('ABCA4', 'rs62645944'), ('ABCA4', 'rs749526785'), ('ABCA4', 'rs76157638'), ('ABCA4', 'rs779466403'), ('ABCA4', 'rs794727903'), ('ABCA4', 'rs863223338'), ('ARL6', 'rs771054395'), ('C8orf37', 'rs387907136'), ('C8orf37', 'rs387907137'), ('CA4', 'rs104894559'), ('CA4', 'rs1245199379'), ('CERKL', 'rs121909398'), ('CERKL', 'rs1553513437'), ('CERKL', 'rs753994107'), ('CHM', 'rs886041178'), ('CLRN1', 'rs111033258'), ('CLRN1', 'rs111033267'), ('CNGA1', 'rs199584830'), ('CNGA1', 'rs199636364'), ('CNGA1', 'rs375412499'), ('CNGA1', 'rs527236057'), ('CNGA1', 'rs527236058'), ('CNGA1', 'rs527236059'), ('CNGA1', 'rs544588016'), ('CNGA1', 'rs567961453'), ('CNGA1', 'rs62625014'), ('CNGB1', 'rs13336595'), ('CNGB1', 'rs1352458826'), ('CNGB1', 'rs1555488069'), ('CNGB1', 'rs1555488573'), ('CNGB1', 'rs1555493707'), ('CNGB1', 'rs17821448'), ('CNGB1', 'rs189234741'), ('CNGB1', 'rs201162411'), ('CNGB1', 'rs527236060'), ('CNGB1', 'rs527236061'), ('CNGB1', 'rs750620302'), ('CNGB1', 'rs756806434'), ('CNGB1', 'rs760373259'), ('CNGB1', 'rs8055343'), ('CNGB1', 'rs878853394'), ('CRB1', 'rs115352681'), ('CRB1', 'rs137853137'), ('CRB1', 'rs1553260517'), ('CRB1', 'rs28939720'), ('CRB1', 'rs375040930'), ('CRB1', 'rs574162883'), ('CRB1', 'rs62635654'), ('CRB1', 'rs62645748'), ('CRB1', 'rs62645752'), ('CRB1', 'rs757740068'), ('CRB1', 'rs776788104'), ('CRB1', 'rs863223341'), ('CRB1', 'rs863223342'), ('CRB1', 'rs910489135'), ('CRX', 'rs1555801989'), ('CRX', 'rs527236062'), ('CRX', 'rs527236063'), ('CRX', 'rs61748436'), ('CRX', 'rs750727986'), ('DHX38', 'rs766053952'), ('EYS', 'rs1060499783'), ('EYS', 'rs111991705'), ('EYS', 'rs112822256'), ('EYS', 'rs1168101857'), ('EYS', 'rs1291867456'), ('EYS', 'rs1311193836'), ('EYS', 'rs1326370032'), ('EYS', 'rs1346842287'), ('EYS', 'rs1471994744'), ('EYS', 'rs1554152094'), ('EYS', 'rs1554163929'), ('EYS', 'rs1554183432'), ('EYS', 'rs1554183440'), ('EYS', 'rs1554194404'), ('EYS', 'rs1554204963'), ('EYS', 'rs181169439'), ('EYS', 'rs199740930'), ('EYS', 'rs373203896'), ('EYS', 'rs398123575'), ('EYS', 'rs527236064'), ('EYS', 'rs527236065'), ('EYS', 'rs527236066'), ('EYS', 'rs527236067'), ('EYS', 'rs527236068'), ('EYS', 'rs527236069'), ('EYS', 'rs527236070'), ('EYS', 'rs527236071'), ('EYS', 'rs527236072'), ('EYS', 'rs527236073'), ('EYS', 'rs527236074'), ('EYS', 'rs527236075'), ('EYS', 'rs527236076'), ('EYS', 'rs527236077'), ('EYS', 'rs527236078'), ('EYS', 'rs528919874'), ('EYS', 'rs749909863'), ('EYS', 'rs752736741'), ('EYS', 'rs752953889'), ('EYS', 'rs760798455'), ('EYS', 'rs761238771'), ('EYS', 'rs764229134'), ('EYS', 'rs770111708'), ('EYS', 'rs770748359'), ('EYS', 'rs777735735'), ('EYS', 'rs779983752'), ('EYS', 'rs794727631'), ('EYS', 'rs878853350'), ('EYS', 'rs886044304'), ('EYS', 'rs930421180'), ('FAM161A', 'rs1178184685'), ('FAM161A', 'rs1553354861'), ('FAM161A', 'rs200691042'), ('FAM161A', 'rs202193201'), ('FAM161A', 'rs397704718'), ('FAM161A', 'rs767414973'), ('FAM161A', 'rs777678022'), ('GUCA1B', 'rs137853903'), ('GUCA1B', 'rs531673296'), ('GUCY2D', 'rs61749675'), ('IMPDH1', 'rs1057518949'), ('IMPDH1', 'rs121912550'), ('IMPDH1', 'rs121912552'), ('LRAT', 'rs527236079'), ('MAK', 'rs1369394658'), ('MAK', 'rs387906648'), ('MAK', 'rs527236080'), ('MAK', 'rs527236081'), ('MAK', 'rs527236082'), ('MERTK', 'rs1297079705'), ('MERTK', 'rs527236083'), ('MERTK', 'rs541717028'), ('MERTK', 'rs746238212'), ('MERTK', 'rs878853354'), ('NR2E3', 'rs121912631'), ('NR2E3', 'rs1223029749'), ('NR2E3', 'rs1555454566'), ('NR2E3', 'rs2723341'), ('NR2E3', 'rs28937873'), ('NR2E3', 'rs368098126'), ('NR2E3', 'rs766096417'), ('NRL', 'rs104894459'), ('NRL', 'rs199691910'), ('NRL', 'rs201358563'), ('NRL', 'rs397514516'), ('NRL', 'rs527236087'), ('NRL', 'rs757038765'), ('NRL', 'rs794727281'), ('PCARE', 'rs267606690'), ('PCARE', 'rs267606691'), ('PCARE', 'rs367658438'), ('PCARE', 'rs527236055'), ('PCARE', 'rs527236056'), ('PCARE', 'rs750987123'), ('PCARE', 'rs794728002'), ('PCARE', 'rs863223344'), ('PDE6A', 'rs121918576'), ('PDE6A', 'rs139444207'), ('PDE6A', 'rs141252097'), ('PDE6A', 'rs144484128'), ('PDE6A', 'rs146591309'), ('PDE6A', 'rs753942596'), ('PDE6A', 'rs754012367'), ('PDE6A', 'rs759589388'), ('PDE6B', 'rs121918579'), ('PDE6B', 'rs121918581'), ('PDE6B', 'rs121918582'), ('PDE6B', 'rs1360937549'), ('PDE6B', 'rs1553812554'), ('PDE6B', 'rs201541131'), ('PDE6B', 'rs370898371'), ('PDE6B', 'rs527236088'), ('PDE6B', 'rs527236089'), ('PDE6B', 'rs527236090'), ('PDE6B', 'rs527236091'), ('PDE6B', 'rs555600300'), ('PDE6B', 'rs727504075'), ('PDE6B', 'rs760766981'), ('PDE6B', 'rs781003757'), ('PDE6B', 'rs863223339'), ('PDE6B', 'rs869312177'), ('PDE6B', 'rs876657718'), ('PDE6B', 'rs970990957'), ('PRCD', 'rs387907268'), ('PRCD', 'rs527236092'), ('PRCD', 'rs527451635'), ('PRPF3', 'rs121434241'), ('PRPF31', 'rs1165535552'), ('PRPF31', 'rs119475042'), ('PRPF31', 'rs144738703'), ('PRPF31', 'rs1555791188'), ('PRPF31', 'rs1555793207'), ('PRPF31', 'rs1555794205'), ('PRPF31', 'rs1555794302'), ('PRPF31', 'rs1555794509'), ('PRPF31', 'rs527236094'), ('PRPF31', 'rs527236095'), ('PRPF31', 'rs868538598'), ('PRPF8', 'rs1555550617'), ('PRPF8', 'rs752997229'), ('RBP3', 'rs146150511'), ('RDH12', 'rs104894474'), ('RDH12', 'rs104894475'), ('RDH12', 'rs1239043055'), ('RDH12', 'rs202126574'), ('RDH12', 'rs28940315'), ('RDH12', 'rs386834261'), ('RDH12', 'rs387906272'), ('RDH12', 'rs527236099'), ('REEP6', 'rs1057519316'), ('REEP6', 'rs144942685'), ('RHO', 'rs104893768'), ('RHO', 'rs104893769'), ('RHO', 'rs104893772'), ('RHO', 'rs104893773'), ('RHO', 'rs104893774'), ('RHO', 'rs104893775'), ('RHO', 'rs104893776'), ('RHO', 'rs104893779'), ('RHO', 'rs104893781'), ('RHO', 'rs104893783'), ('RHO', 'rs104893786'), ('RHO', 'rs104893787'), ('RHO', 'rs104893790'), ('RHO', 'rs104893791'), ('RHO', 'rs104893793'), ('RHO', 'rs104893794'), ('RHO', 'rs1236550448'), ('RHO', 'rs1422016730'), ('RHO', 'rs149079952'), ('RHO', 'rs1553780837'), ('RHO', 'rs1553781176'), ('RHO', 'rs200248198'), ('RHO', 'rs200946638'), ('RHO', 'rs28933394'), ('RHO', 'rs28933395'), ('RHO', 'rs29001566'), ('RHO', 'rs527236100'), ('RHO', 'rs527236101'), ('RHO', 'rs527236102'), ('RHO', 'rs527236103'), ('RHO', 'rs538820015'), ('RHO', 'rs567288669'), ('RHO', 'rs762059468'), ('RHO', 'rs766161322'), ('RHO', 'rs774336493'), ('RHO', 'rs775557680'), ('RHO', 'rs779665096'), ('RHO', 'rs886041233'), ('ROM1', 'rs145383959'), ('ROM1', 'rs768652143'), ('RP1', 'rs104894082'), ('RP1', 'rs1449723475'), ('RP1', 'rs1554519533'), ('RP1', 'rs1554519538'), ('RP1', 'rs1554519546'), ('RP1', 'rs1554519554'), ('RP1', 'rs1554519555'), ('RP1', 'rs1554519577'), ('RP1', 'rs1554519635'), ('RP1', 'rs1554519651'), ('RP1', 'rs1554520068'), ('RP1', 'rs186571865'), ('RP1', 'rs201493928'), ('RP1', 'rs444772'), ('RP1', 'rs527236105'), ('RP1', 'rs527236106'), ('RP1', 'rs769601671'), ('RP1', 'rs779334655'), ('RP1', 'rs863223340'), ('RP1', 'rs869320726'), ('RP1', 'rs878853328'), ('RP2', 'rs104894927'), ('RP2', 'rs137852284'), ('RP2', 'rs1556318627'), ('RP2', 'rs1556318633'), ('RP2', 'rs28933687'), ('RP2', 'rs797044561'), ('RPE65', 'rs121917745'), ('RPE65', 'rs368088025'), ('RPE65', 'rs61751281'), ('RPE65', 'rs61752871'), ('RPE65', 'rs62653011'), ('RPGR', 'rs1555961832'), ('RPGR', 'rs1555961849'), ('RPGR', 'rs1555961852'), ('RPGR', 'rs1555961964'), ('RPGR', 'rs1555962831'), ('RPGR', 'rs1555962965'), ('RPGR', 'rs1555964122'), ('RPGR', 'rs1555964133'), ('RPGR', 'rs1555965653'), ('RPGR', 'rs1555965712'), ('RPGR', 'rs1555968526'), ('RPGR', 'rs1569237206'), ('RPGR', 'rs1569257917'), ('RPGR', 'rs398122960'), ('RPGR', 'rs527236108'), ('RPGR', 'rs527236109'), ('RPGR', 'rs527236111'), ('RPGR', 'rs527236112'), ('RPGR', 'rs62638633'), ('RPGR', 'rs62638646'), ('RPGR', 'rs62642057'), ('RPGR', 'rs730882261'), ('RPGR', 'rs771039023'), ('RPGRIP1', 'rs1555302710'), ('SAG', 'rs753107507'), ('SNRNP200', 'rs267607077'), ('SNRNP200', 'rs397514574'), ('SNRNP200', 'rs527236113'), ('SNRNP200', 'rs527236114'), ('SNRNP200', 'rs527236115'), ('SPATA7', 'rs767745816'), ('TULP1', 'rs121909076'), ('TULP1', 'rs1237263305'), ('TULP1', 'rs1554125752'), ('TULP1', 'rs527236117'), ('USH2A', 'rs1003869920'), ('USH2A', 'rs1035024403'), ('USH2A', 'rs111033263'), ('USH2A', 'rs111033273'), ('USH2A', 'rs111033334'), ('USH2A', 'rs111033364'), ('USH2A', 'rs1172628170'), ('USH2A', 'rs1177198729'), ('USH2A', 'rs1359713084'), ('USH2A', 'rs138398671'), ('USH2A', 'rs148660051'), ('USH2A', 'rs150230450'), ('USH2A', 'rs1553252388'), ('USH2A', 'rs1553257685'), ('USH2A', 'rs1553263639'), ('USH2A', 'rs1553273280'), ('USH2A', 'rs1553274531'), ('USH2A', 'rs199605265'), ('USH2A', 'rs199840367'), ('USH2A', 'rs201527662'), ('USH2A', 'rs35818432'), ('USH2A', 'rs368049814'), ('USH2A', 'rs397518026'), ('USH2A', 'rs397518039'), ('USH2A', 'rs397518041'), ('USH2A', 'rs397518043'), ('USH2A', 'rs41315579'), ('USH2A', 'rs527236118'), ('USH2A', 'rs527236119'), ('USH2A', 'rs527236120'), ('USH2A', 'rs527236121'), ('USH2A', 'rs527236123'), ('USH2A', 'rs527236124'), ('USH2A', 'rs527236125'), ('USH2A', 'rs527236127'), ('USH2A', 'rs527236139'), ('USH2A', 'rs55958016'), ('USH2A', 'rs727503731'), ('USH2A', 'rs727505337'), ('USH2A', 'rs746551311'), ('USH2A', 'rs750396156'), ('USH2A', 'rs751111524'), ('USH2A', 'rs753330544'), ('USH2A', 'rs754768875'), ('USH2A', 'rs762388072'), ('USH2A', 'rs769838859'), ('USH2A', 'rs771583281'), ('USH2A', 'rs772808534'), ('USH2A', 'rs779791079'), ('USH2A', 'rs786200928'), ('USH2A', 'rs80338902'), ('USH2A', 'rs80338903'), ('USH2A', 'rs80338904'), ('USH2A', 'rs869312182')]
0 variants in clinvar and not in opentargets: []
[truncated: 131,541 more chars]
