# Supplementary material for: Visualization of automatically combined disease maps and pathway diagrams for rare diseases
Source: Front Bioinform. 2023 Jul 12;3:1101505. doi: 10.3389/fbinf.2023.1101505 (PMC10369067; doi:10.3389/fbinf.2023.1101505)
Supplement: Supplementary file 1 [file DataSheet1.ZIP › Adhoc_map_for_OrphaNet_791/01-disgenet-n_50-s_0.json]

{
  "name": "disgenet",
  "genes": {
    "C8orf37": {
      "association_score": 0.95,
      "variants": [
        "rs387907136",
        "rs387907137"
      ]
    },
    "PDE6A": {
      "association_score": 0.9,
      "variants": [
        "rs753942596",
        "rs121918576",
        "rs139444207",
        "rs141252097",
        "rs144484128",
        "rs146591309",
        "rs754012367",
        "rs759589388"
      ]
    },
    "PDE6B": {
      "association_score": 0.9,
      "variants": [
        "rs121918579",
        "rs121918581",
        "rs1360937549",
        "rs1553812554",
        "rs201541131",
        "rs370898371",
        "rs527236088",
        "rs527236089",
        "rs527236090",
        "rs527236091",
        "rs555600300",
        "rs727504075",
        "rs760766981",
        "rs781003757",
        "rs863223339",
        "rs869312177",
        "rs876657718",
        "rs970990957",
        "rs121918582"
      ]
    },
    "CRX": {
      "association_score": 0.8,
      "variants": [
        "rs61748436",
        "rs1555801989",
        "rs527236062",
        "rs527236063",
        "rs750727986"
      ]
    },
    "RPGR": {
      "association_score": 0.8,
      "variants": [
        "rs1555961832",
        "rs1555961849",
        "rs1555961852",
        "rs1555961964",
        "rs1555962831",
        "rs1555962965",
        "rs1555964122",
        "rs1555964133",
        "rs1555965653",
        "rs1555965712",
        "rs1555968526",
        "rs1569237206",
        "rs1569257917",
        "rs398122960",
        "rs527236108",
        "rs527236109",
        "rs527236111",
        "rs527236112",
        "rs62638633",
        "rs62638646",
        "rs62642057",
        "rs730882261",
        "rs771039023"
      ]
    },
    "RPE65": {
      "association_score": 0.8,
      "variants": [
        "rs121917745",
        "rs368088025",
        "rs61751281",
        "rs61752871",
        "rs62653011"
      ]
    },
    "PDE6G": {
      "association_score": 0.72,
      "variants": []
    },
    "LRAT": {
      "association_score": 0.71,
      "variants": [
        "rs527236079"
      ]
    },
    "MERTK": {
      "association_score": 0.7,
      "variants": [
        "rs527236083",
        "rs541717028",
        "rs746238212",
        "rs878853354",
        "rs1297079705"
      ]
    },
    "CRB1": {
      "association_score": 0.7,
      "variants": [
        "rs115352681",
        "rs137853137",
        "rs1553260517",
        "rs28939720",
        "rs574162883",
        "rs62635654",
        "rs62645748",
        "rs62645752",
        "rs757740068",
        "rs776788104",
        "rs863223341",
        "rs863223342",
        "rs910489135",
        "rs375040930"
      ]
    },
    "ABCA4": {
      "association_score": 0.7,
      "variants": [
        "rs61751374",
        "rs62645944",
        "rs1064793013",
        "rs1553188588",
        "rs1553192726",
        "rs1800552",
        "rs1800728",
        "rs201471607",
        "rs281865377",
        "rs41292677",
        "rs61749451",
        "rs61750639",
        "rs61751392",
        "rs61751399",
        "rs61753030",
        "rs749526785",
        "rs76157638",
        "rs779466403",
        "rs863223338",
        "rs1801581",
        "rs3112831",
        "rs61749414",
        "rs794727903"
      ]
    },
    "EYS": {
      "association_score": 0.7,
      "variants": [
        "rs527236067",
        "rs527236076",
        "rs1060499783",
        "rs112822256",
        "rs1168101857",
        "rs1291867456",
        "rs1326370032",
        "rs1346842287",
        "rs1471994744",
        "rs1554152094",
        "rs1554163929",
        "rs1554183432",
        "rs1554183440",
        "rs1554194404",
        "rs1554204963",
        "rs181169439",
        "rs199740930",
        "rs373203896",
        "rs398123575",
        "rs527236064",
        "rs527236065",
        "rs527236066",
        "rs527236068",
        "rs527236069",
        "rs527236070",
        "rs527236071",
        "rs527236072",
        "rs527236073",
        "rs527236074",
        "rs527236075",
        "rs527236077",
        "rs527236078",
        "rs528919874",
        "rs752736741",
        "rs752953889",
        "rs760798455",
        "rs761238771",
        "rs764229134",
        "rs770111708",
        "rs770748359",
        "rs777735735",
        "rs779983752",
        "rs794727631",
        "rs878853350",
        "rs886044304",
        "rs930421180",
        "rs111991705",
        "rs1311193836",
        "rs749909863"
      ]
    },
    "IMPDH1": {
      "association_score": 0.7,
      "variants": [
        "rs1057518949",
        "rs121912550",
        "rs121912552"
      ]
    },
    "RHO": {
      "association_score": 0.7,
      "variants": [
        "rs104893769",
        "rs29001566",
        "rs104893775",
        "rs775557680",
        "rs104893773",
        "rs104893779",
        "rs104893772",
        "rs104893781",
        "rs104893786",
        "rs200946638",
        "rs104893776",
        "rs104893793",
        "rs104893794",
        "rs1553780837",
        "rs1553781176",
        "rs28933395",
        "rs527236100",
        "rs527236101",
        "rs527236102",
        "rs527236103",
        "rs104893768",
        "rs104893774",
        "rs538820015",
        "rs886041233",
        "rs104893783",
        "rs104893787",
        "rs104893790",
        "rs104893791",
        "rs1236550448",
        "rs1422016730",
        "rs149079952",
        "rs200248198",
        "rs28933394",
        "rs567288669",
        "rs762059468",
        "rs766161322",
        "rs774336493",
        "rs779665096"
      ]
    },
    "ROM1": {
      "association_score": 0.7,
      "variants": [
        "rs768652143",
        "rs145383959"
      ]
    },
    "USH2A": {
      "association_score": 0.7,
      "variants": [
        "rs80338902",
        "rs80338904",
        "rs1003869920",
        "rs1035024403",
        "rs111033263",
        "rs111033273",
        "rs111033364",
        "rs1172628170",
        "rs1177198729",
        "rs1359713084",
        "rs138398671",
        "rs148660051",
        "rs150230450",
        "rs1553252388",
        "rs1553257685",
        "rs1553263639",
        "rs1553273280",
        "rs1553274531",
        "rs199605265",
        "rs199840367",
        "rs201527662",
        "rs35818432",
        "rs368049814",
        "rs397518026",
        "rs397518039",
        "rs397518041",
        "rs397518043",
        "rs41315579",
        "rs527236118",
        "rs527236119",
        "rs527236120",
        "rs527236121",
        "rs527236123",
        "rs527236124",
        "rs527236125",
        "rs527236127",
        "rs527236139",
        "rs55958016",
        "rs727503731",
        "rs727505337",
        "rs746551311",
        "rs750396156",
        "rs751111524",
        "rs753330544",
        "rs754768875",
        "rs762388072",
        "rs769838859",
        "rs771583281",
        "rs772808534",
        "rs779791079",
        "rs786200928",
        "rs80338903",
        "rs869312182",
        "rs111033334"
      ]
    },
    "CNGB1": {
      "association_score": 0.68,
      "variants": [
        "rs1352458826",
        "rs1555488069",
        "rs1555488573",
        "rs1555493707",
        "rs189234741",
        "rs201162411",
        "rs527236060",
        "rs527236061",
        "rs750620302",
        "rs756806434",
        "rs760373259",
        "rs878853394",
        "rs13336595",
        "rs17821448",
        "rs8055343"
      ]
    },
    "GUCY2D": {
      "association_score": 0.68,
      "variants": [
        "rs61749675"
      ]
    },
    "RPGRIP1": {
      "association_score": 0.68,
      "variants": [
        "rs1555302710"
      ]
    },
    "RP2": {
      "association_score": 0.68,
      "variants": [
        "rs104894927",
        "rs137852284",
        "rs1556318627",
        "rs1556318633",
        "rs797044561",
        "rs28933687"
      ]
    },
    "NRL": {
      "association_score": 0.67,
      "variants": [
        "rs527236087",
        "rs104894459",
        "rs199691910",
        "rs201358563",
        "rs397514516",
        "rs757038765",
        "rs794727281"
      ]
    },
    "RDH12": {
      "association_score": 0.66,
      "variants": [
        "rs104894474",
        "rs104894475",
        "rs1239043055",
        "rs202126574",
        "rs28940315",
        "rs386834261",
        "rs387906272",
        "rs527236099"
      ]
    },
    "RBP3": {
      "association_score": 0.66,
      "variants": [
        "rs146150511"
      ]
    },
    "CLRN1": {
      "association_score": 0.66,
      "variants": [
        "rs111033258",
        "rs111033267"
      ]
    },
    "SPATA7": {
      "association_score": 0.65,
      "variants": [
        "rs767745816"
      ]
    },
    "SAG": {
      "association_score": 0.65,
      "variants": [
        "rs753107507"
      ]
    },
    "CNGA1": {
      "association_score": 0.64,
      "variants": [
        "rs199584830",
        "rs199636364",
        "rs375412499",
        "rs527236057",
        "rs527236058",
        "rs527236059",
        "rs567961453",
        "rs62625014",
        "rs544588016"
      ]
    },
    "ARL6": {
      "association_score": 0.61,
      "variants": [
        "rs771054395"
      ]
    },
    "AIPL1": {
      "association_score": 0.55,
      "variants": []
    },
    "RGR": {
      "association_score": 0.53,
      "variants": []
    },
    "REEP6": {
      "association_score": 0.53,
      "variants": [
        "rs1057519316",
        "rs144942685"
      ]
    },
    "GUCA1B": {
      "association_score": 0.52,
      "variants": [
        "rs137853903",
        "rs531673296"
      ]
    },
    "DHX38": {
      "association_score": 0.52,
      "variants": [
        "rs766053952"
      ]
    },
    "IDH3A": {
      "association_score": 0.51,
      "variants": []
    },
    "IDH3B": {
      "association_score": 0.51,
      "variants": []
    },
    "OFD1": {
      "association_score": 0.51,
      "variants": []
    },
    "PRPF8": {
      "association_score": 0.5,
      "variants": [
        "rs1555550617",
        "rs752997229"
      ]
    },
    "SNRNP200": {
      "association_score": 0.5,
      "variants": [
        "rs267607077",
        "rs527236113",
        "rs527236114",
        "rs527236115",
        "rs397514574"
      ]
    },
    "PRPF31": {
      "association_score": 0.5,
      "variants": [
        "rs144738703",
        "rs1555791188",
        "rs1555793207",
        "rs1555794205",
        "rs1555794302",
        "rs1555794509",
        "rs527236094",
        "rs527236095",
        "rs1165535552",
        "rs119475042",
        "rs868538598"
      ]
    },
    "RP1": {
      "association_score": 0.5,
      "variants": [
        "rs1449723475",
        "rs1554519533",
        "rs1554519538",
        "rs1554519546",
        "rs1554519554",
        "rs1554519555",
        "rs1554519577",
        "rs1554519635",
        "rs1554519651",
        "rs1554520068",
        "rs186571865",
        "rs201493928",
        "rs527236105",
        "rs527236106",
        "rs769601671",
        "rs779334655",
        "rs863223340",
        "rs869320726",
        "rs878853328",
        "rs104894082",
        "rs444772"
      ]
    },
    "TULP1": {
      "association_score": 0.5,
      "variants": [
        "rs121909076",
        "rs1554125752",
        "rs527236117",
        "rs1237263305"
      ]
    },
    "FAM161A": {
      "association_score": 0.5,
      "variants": [
        "rs1178184685",
        "rs1553354861",
        "rs200691042",
        "rs202193201",
        "rs397704718",
        "rs767414973",
        "rs777678022"
      ]
    },
    "CERKL": {
      "association_score": 0.49,
      "variants": [
        "rs121909398",
        "rs1553513437",
        "rs753994107"
      ]
    },
    "NR2E3": {
      "association_score": 0.48,
      "variants": [
        "rs121912631",
        "rs28937873",
        "rs1555454566",
        "rs2723341",
        "rs368098126",
        "rs766096417",
        "rs1223029749"
      ]
    },
    "MAK": {
      "association_score": 0.47,
      "variants": [
        "rs387906648",
        "rs527236080",
        "rs527236081",
        "rs527236082",
        "rs1369394658"
      ]
    },
    "CA4": {
      "association_score": 0.47,
      "variants": [
        "rs104894559",
        "rs1245199379"
      ]
    },
    "PRCD": {
      "association_score": 0.46,
      "variants": [
        "rs387907268",
        "rs527236092",
        "rs527451635"
      ]
    },
    "PRPF3": {
      "association_score": 0.45,
      "variants": [
        "rs121434241"
      ]
    },
    "CHM": {
      "association_score": 0.44,
      "variants": [
        "rs886041178"
      ]
    },
    "PCARE": {
      "association_score": 0.44,
      "variants": [
        "rs267606691",
        "rs367658438",
        "rs527236055",
        "rs527236056",
        "rs794728002",
        "rs863223344",
        "rs267606690",
        "rs750987123"
      ]
    }
  }
}
