# Supplementary material for: Visualization of automatically combined disease maps and pathway diagrams for rare diseases
Source: Front Bioinform. 2023 Jul 12;3:1101505. doi: 10.3389/fbinf.2023.1101505 (PMC10369067; doi:10.3389/fbinf.2023.1101505)
Supplement: Supplementary file 1 [file DataSheet1.ZIP › Adhoc_map_for_OrphaNet_2331/05-enriched_disease_maps.txt]

minerva_instance	project_id	model_id	name	component_id	pvalue	padj	height	width	x	y	z
https://progeria.uni.lu/minerva/api/	aging_map_081018	128	DNA Damage / Cell Cycle / P53 pathway	110306	0.997777801033282	0.997777801033282	2034	2648	13178	2471	12827
https://progeria.uni.lu/minerva/api/	aging_map_081018	128	FOXO signaling	110307	0.814195560266166	0.888213338472181	1147	627	7396	1286	8873
https://progeria.uni.lu/minerva/api/	aging_map_081018	128	HIF1a / JAK-STAT	110300	0.601374430542148	0.74578868869579	1930	645	9415	670	8689
https://progeria.uni.lu/minerva/api/	aging_map_081018	128	JUN/AP1 signaling	110299	0.414782557947626	0.74578868869579	856	830	12675	1385	8880
https://progeria.uni.lu/minerva/api/	aging_map_081018	128	NFkB signaling	110309	0.00531926824603156	0.0638312189523788	2048	880	10667	676	8683
https://progeria.uni.lu/minerva/api/	aging_map_081018	128	WNT signaling	110296	0.490303038763667	0.74578868869579	1516	776	6577	629	8697
https://progeria.uni.lu/minerva/api/	aging_map_081018	128	intrinsic apoptosis	110308	0.621490573913158	0.74578868869579	577	1400	5080	1263	8865
https://progeria.uni.lu/minerva/api/	aging_map_081018	128	mitochondrial Unfolded-Protein-Response	110297	0.44072817675233	0.74578868869579	1369.5	1398	6664	5223.5	8815
https://progeria.uni.lu/minerva/api/	aging_map_081018	128	aging_map081018	entire.diagram	0.387262670956567	0.74578868869579	7959.5	19555.5	0	0	1
https://progeria.uni.lu/minerva/api/	aging_map_081018	130	Central nervous system	110313	0.536882697010202	0.74578868869579	2596	1179	19	1069	8798
https://progeria.uni.lu/minerva/api/	aging_map_081018	130	Vascular system	110315	0.279934438085976	0.74578868869579	821	4949	995	111	8772
https://progeria.uni.lu/minerva/api/	aging_map_081018	130	intercellular communication	entire.diagram	0.210409824224058	0.74578868869579	3684	6576	0	0	1
https://asthma.uni.lu/minerva/api/	asthma_map_bg	3275	AF16_Treg	197118	0.129173553282746	0.25027375948532	2006	1951	0	0	-1
https://asthma.uni.lu/minerva/api/	asthma_map_bg	3275	AF16 Treg	entire.diagram	0.129173553282746	0.25027375948532	2006.953125	1951	0	0	1
https://asthma.uni.lu/minerva/api/	asthma_map_bg	3276	AF14_Th0	197119	0.0112630826541425	0.0872888905696042	8246	16682	0	0	-1
https://asthma.uni.lu/minerva/api/	asthma_map_bg	3276	AF14 Th0	entire.diagram	0.0112630826541425	0.0872888905696042	8246.37109375	16682.634765625	0	0	1
https://asthma.uni.lu/minerva/api/	asthma_map_bg	3277	AF15_Th2	197120	0.50411451119267	0.601059609498952	3164	4598	0	0	-1
https://asthma.uni.lu/minerva/api/	asthma_map_bg	3277	AF15 Th2	entire.diagram	0.50411451119267	0.601059609498952	3164.150390625	4598.732421875	0	0	1
https://asthma.uni.lu/minerva/api/	asthma_map_bg	3278	AF01_Airway_Epithelial_Cell	197121	0.0187093192503688	0.0966648161269053	3936	4833	0	0	-1
https://asthma.uni.lu/minerva/api/	asthma_map_bg	3278	AF01 Airway Epithelial Cell	entire.diagram	0.0187093192503688	0.0966648161269053	3936.578125	4833.59912109375	0	0	1
https://asthma.uni.lu/minerva/api/	asthma_map_bg	3279	AF02_Airway_Smooth_Muscle_Cell	197122	0.110737391805154	0.25027375948532	2918	5029	0	0	-1
https://asthma.uni.lu/minerva/api/	asthma_map_bg	3279	AF02 Airway Smooth Muscle Cell	entire.diagram	0.110737391805154	0.25027375948532	2918	5029	0	0	1
https://asthma.uni.lu/minerva/api/	asthma_map_bg	3280	AF13_Neutrophil	197123	0.129173553282746	0.25027375948532	2006	1951	0	0	-1
https://asthma.uni.lu/minerva/api/	asthma_map_bg	3280	AF13 Neutrophil	entire.diagram	0.129173553282746	0.25027375948532	2006.953125	1951	0	0	1
https://asthma.uni.lu/minerva/api/	asthma_map_bg	3283	AF09_ILC_Precursor	197125	0.0965435995733227	0.25027375948532	5038	6584	0	0	-1
https://asthma.uni.lu/minerva/api/	asthma_map_bg	3283	AF09 ILC Precursor	entire.diagram	0.0965435995733227	0.25027375948532	5038.28125	6584.3466796875	0	0	1
https://asthma.uni.lu/minerva/api/	asthma_map_bg	3284	AF11_Macrophage	197126	0.999914865563742	0.999914865563742	5187	6904	0	0	-1
https://asthma.uni.lu/minerva/api/	asthma_map_bg	3284	AF11 Macrophage	entire.diagram	0.999914865563742	0.999914865563742	5187.21875	6904.14208984375	0	0	1
https://asthma.uni.lu/minerva/api/	asthma_map_bg	3285	PD01 Mast Cell	entire.diagram	0.772498128887414	0.886942296129994	4461	23351.2629378916	0	0	1
https://asthma.uni.lu/minerva/api/	asthma_map_bg	3287	AF07_Fibroblast	197128	0.165135186996799	0.255959539845038	6950	20571	0	0	-1
https://asthma.uni.lu/minerva/api/	asthma_map_bg	3287	AF07 Fibroblast	entire.diagram	0.165135186996799	0.255959539845038	6950.703125	20571.91796875	0	0	1
https://asthma.uni.lu/minerva/api/	asthma_map_bg	3288	AF04_Dendritic_Cell	197129	0.146995457040241	0.253158842680414	5105	8429	0	0	-1
https://asthma.uni.lu/minerva/api/	asthma_map_bg	3288	AF04 Dendritic Cell	entire.diagram	0.146995457040241	0.253158842680414	5105	8429	0	0	1
https://asthma.uni.lu/minerva/api/	asthma_map_bg	3289	AF12_Mast_Cell	197130	0.407566814813025	0.574298693600171	4852	9245	0	0	-1
https://asthma.uni.lu/minerva/api/	asthma_map_bg	3289	AF12 Mast Cell	entire.diagram	0.407566814813025	0.574298693600171	4852.96875	9245.0673828125	0	0	1
https://asthma.uni.lu/minerva/api/	asthma_map_bg	3290	AF03_B_Cell	197131	0.484579358008118	0.601059609498952	5258	10778	0	0	-1
https://asthma.uni.lu/minerva/api/	asthma_map_bg	3290	AF03 B Cell	entire.diagram	0.494371762061055	0.601059609498952	5261.173828125	10825.037109375	0	0	1
https://asthma.uni.lu/minerva/api/	asthma_map_bg	3291	AF08_Goblet_Cell	197132	0.0272958651790386	0.105771477568775	4999	8999	0	0	-1
https://asthma.uni.lu/minerva/api/	asthma_map_bg	3291	AF08 Goblet Cell	entire.diagram	0.0272958651790386	0.105771477568775	4999.306640625	8999.3740234375	0	0	1
https://asthma.uni.lu/minerva/api/	asthma_map_bg	3292	AF06_Eosinophil_Precursor	197133	0.979823515565273	0.999914865563742	1784	1480	0	0	-1
https://asthma.uni.lu/minerva/api/	asthma_map_bg	3292	AF06 Eosinophil Precursor	entire.diagram	0.979823515565273	0.999914865563742	1784	1480	0	0	1
https://covid19map.elixir-luxembourg.org/minerva/api/	covid19_map_17Jun21	932	Renin-angiotensin pathway	entire.diagram	0.539685211777334	0.693880986570858	2182	2566	0	0	1
https://covid19map.elixir-luxembourg.org/minerva/api/	covid19_map_17Jun21	933	Electron Transport Chain disruption	entire.diagram	0.467060635880418	0.693880986570858	2323	2556	0	0	1
https://covid19map.elixir-luxembourg.org/minerva/api/	covid19_map_17Jun21	943	Apoptosis pathway	entire.diagram	0.114551705008207	0.257741336268466	1133.625	1380	0	0	1
https://covid19map.elixir-luxembourg.org/minerva/api/	covid19_map_17Jun21	946	Orf3a protein interactions	entire.diagram	0.302491460664583	0.54448462919625	2352	1797	0	0	1
https://covid19map.elixir-luxembourg.org/minerva/api/	covid19_map_17Jun21	947	NLRP3 inflammasome activation	entire.diagram	0.0594584954074715	0.224740030834873	2840	3688	0	0	1
https://covid19map.elixir-luxembourg.org/minerva/api/	covid19_map_17Jun21	948	Endoplasmatic Reticulum stress	entire.diagram	0.999814355971924	0.999814355971924	2383	4764	0	0	1
https://covid19map.elixir-luxembourg.org/minerva/api/	covid19_map_17Jun21	950	Interferon lambda pathway	entire.diagram	0.905517230103557	0.999814355971924	2727	2526	0	0	1
https://covid19map.elixir-luxembourg.org/minerva/api/	covid19_map_17Jun21	951	Coagulation pathway	entire.diagram	0.00132179583027231	0.0118961624724508	3391	3342	0	0	1
https://covid19map.elixir-luxembourg.org/minerva/api/	covid19_map_17Jun21	952	HMOX1 pathway	entire.diagram	0.0749133436116242	0.224740030834873	2280.5	4855.21875	0	0	1
