# Supplementary material for: Visualization of automatically combined disease maps and pathway diagrams for rare diseases
Source: Front Bioinform. 2023 Jul 12;3:1101505. doi: 10.3389/fbinf.2023.1101505 (PMC10369067; doi:10.3389/fbinf.2023.1101505)
Supplement: Supplementary file 1 [file DataSheet1.ZIP › Adhoc_map_for_OrphaNet_2331/05-enriched_pathways.txt]

pathway_db	Term	Overlap	P.value	Adjusted.P.value	Old.P.value	Old.Adjusted.P.value	Odds.Ratio	Combined.Score	Genes
WikiPathway_2021_Human	Allograft Rejection WP2328	11/89	9.03931686051914e-16	1.74458815408019e-13	0	0	62.2581196581197	2156.60743648772	IL10;IL4;IL1A;CD40;IFNG;CASP3;IL1B;TNF;HLA-DRB1;VEGFA;IL17A
WikiPathway_2021_Human	Cytokines and Inflammatory Response WP530	8/26	3.36628690158365e-15	3.24846686002822e-13	0	0	184.5	6148.45623947293	IL10;IL4;IL1A;IL6;IFNG;IL1B;TNF;HLA-DRB1
WikiPathway_2021_Human	Spinal Cord Injury WP2431	10/118	9.82311416656639e-13	6.31953678049104e-11	0	0	39.9275362318841	1103.95117931671	IL4;IL1A;IL6;FCGR2A;IFNG;CASP3;IL1B;PLXNA2;TNF;MMP9
WikiPathway_2021_Human	Development and heterogeneity of the ILC family WP3893	7/32	2.9150591865325e-12	1.40651605750193e-10	0	0	113.822857142857	3023.2638184784	IL4;IL6;IFNG;IL1B;IL18;TNF;IL17A
WikiPathway_2021_Human	Acute viral myocarditis WP4298	8/86	1.00592254685858e-10	3.88286103087413e-09	0	0	42.4487179487179	977.167188684184	IL10;IL6;SGCD;IFNG;CASP3;CCR5;TNF;MMP9
WikiPathway_2021_Human	Signal transduction through IL1R WP4496	6/33	3.81989089712614e-10	1.22873157190891e-08	0	0	88.52	1919.61188516058	IL1A;IL1RN;IL6;IL1B;IL1RAP;TNF
WikiPathway_2021_Human	Sudden Infant Death Syndrome (SIDS) Susceptibility Pathways WP706	9/158	5.25633211862581e-10	1.34477245276189e-08	0	0	25.4398115093531	543.557632870535	IL10;IL1A;IL1RN;IL6;CASP3;IL1B;TNF;HSPD1;VEGFA
WikiPathway_2021_Human	Photodynamic therapy-induced NF-kB survival signaling WP3617	6/35	5.57418633269178e-10	1.34477245276189e-08	0	0	82.4068965517241	1755.90180646391	IL1A;IL6;IL1B;TNF;MMP9;VEGFA
WikiPathway_2021_Human	Folate Metabolism WP176	7/69	8.63129427947122e-10	1.85093310659772e-08	0	0	45.8110599078341	956.097731268212	CRP;IL4;IL6;IFNG;IL1B;ALB;TNF
WikiPathway_2021_Human	Vitamin B12 metabolism WP1533	6/50	5.28450018275132e-09	1.01990853527101e-07	0	0	54.2727272727273	1034.35611032303	CRP;IL6;IFNG;IL1B;ALB;TNF
WikiPathway_2021_Human	IL-18 signaling pathway WP4754	9/272	6.04287808110838e-08	1.06025042695811e-06	0	0	14.3296658846372	238.184845302045	IL10;IL6;IFNG;CASP3;IL1B;IL18;TNF;MMP9;VEGFA
WikiPathway_2021_Human	COVID-19 adverse outcome pathway WP4891	4/15	7.35123701084571e-08	1.18232395257768e-06	0	0	139.391608391608	2289.62037390358	IL10;IL6;IL1B;TNF
WikiPathway_2021_Human	Selenium Micronutrient Network WP15	6/89	1.7774670565484e-07	2.63885493779877e-06	0	0	28.7146987951807	446.309872864284	CRP;IL6;IFNG;IL1B;ALB;TNF
WikiPathway_2021_Human	LTF danger signal response pathway WP4478	4/19	2.0701534953796e-07	2.85385446148759e-06	0	0	102.2	1572.90632977425	IL1A;IL6;IL1B;TNF
WikiPathway_2021_Human	Hypertrophy Model WP516	4/20	2.58232031405844e-07	3.32258547075519e-06	0	0	95.8076923076923	1453.34590801399	IL1A;IFNG;IL18;VEGFA
WikiPathway_2021_Human	IL1 and megakaryocytes in obesity WP2865	4/24	5.61663143002154e-07	6.77506166246348e-06	0	0	76.6307692307692	1102.89789037846	IFNG;IL1B;IL18;MMP9
WikiPathway_2021_Human	Lung fibrosis WP3624	5/63	8.90359547364907e-07	1.01081995671428e-05	0	0	33.6139283299527	468.297164277156	IL4;IL6;IL1B;TNF;MMP9
WikiPathway_2021_Human	RAS and bradykinin pathways in COVID-19 WP4969	4/29	1.24243835428962e-06	1.33217001321054e-05	0	0	61.2892307692308	833.43760208909	IL1A;ACE;IL1B;TNF
WikiPathway_2021_Human	miRNAs involvement in the immune response in sepsis WP4329	4/37	3.39791202482829e-06	3.45156326732558e-05	0	0	46.4125874125874	584.443518432963	IL10;IL1A;IL6;TNF
WikiPathway_2021_Human	IL-10 Anti-inflammatory Signaling Pathway WP4495	3/12	4.49299831812451e-06	4.33574337699016e-05	0	0	125.377358490566	1543.77019921089	IL10;IL1A;IL6
WikiPathway_2021_Human	T-cell receptor (TCR) signaling pathway WP69	5/90	5.25685796855189e-06	4.83130279966912e-05	0	0	22.9054209919262	278.437771991843	IL1A;IL6;IL1B;CCR5;IL17A
WikiPathway_2021_Human	TNF related weak inducer of apoptosis (TWEAK) Signaling Pathway WP2036	4/42	5.69910067776585e-06	4.89155516850716e-05	0	0	40.2955465587045	486.576871303508	IL6;CASP3;TNF;MMP9
WikiPathway_2021_Human	Control of immune tolerance by vasoactive intestinal peptide WP4484	3/13	5.8293144495163e-06	4.89155516850716e-05	0	0	112.833962264151	1359.94387220833	IL10;IL4;IFNG
WikiPathway_2021_Human	Netrin-UNC5B signaling pathway WP4747	4/52	1.35009884459096e-05	0.000106152164600815	0	0	31.8846153846154	357.514146447704	IL10;IL1A;CASP3;TNF
WikiPathway_2021_Human	Cells and molecules involved in local acute inflammatory response WP4493	3/17	1.37502803887066e-05	0.000106152164600815	0	0	80.5795148247978	902.04345788055	IL1A;IL6;TNF
WikiPathway_2021_Human	Overview of nanoparticle effects WP3287	3/19	1.95165045463337e-05	0.000144872514517015	0	0	70.5	764.519629468755	CRP;IL6;TNF
WikiPathway_2021_Human	Galanin receptor pathway WP4970	3/21	2.66812168480803e-05	0.000181338814607781	0	0	62.6603773584906	659.91094284662	CRP;IL6;VEGFA
WikiPathway_2021_Human	Pathogenesis of SARS-CoV-2 Mediated by nsp9-nsp10 Complex WP4884	3/21	2.66812168480803e-05	0.000181338814607781	0	0	62.6603773584906	659.91094284662	CRP;IL6;HLA-DRB1
WikiPathway_2021_Human	T-Cell antigen Receptor (TCR) pathway during Staphylococcus aureus infection WP3863	4/62	2.72478011586821e-05	0.000181338814607781	0	0	26.3740053050398	277.204977890332	IL10;IL4;IFNG;TNF
WikiPathway_2021_Human	Non-genomic actions of 1,25 dihydroxyvitamin D3 WP4341	4/71	4.65807939810884e-05	0.000299669774611668	0	0	22.8208955223881	227.622965930906	CD40;IL6;IFNG;TNF
WikiPathway_2021_Human	Selective expression of chemokine receptors during T-cell polarization WP4494	3/29	7.2148504906748e-05	0.000438988302799114	0	0	43.3628447024673	413.54208333496	IL4;IFNG;CCR5
WikiPathway_2021_Human	Nonalcoholic fatty liver disease WP4396	5/155	7.27856253345682e-05	0.000438988302799114	0	0	12.9372549019608	123.266062196945	IL1A;IL6;CASP3;IL1B;TNF
WikiPathway_2021_Human	Inflammatory Response Pathway WP453	3/30	8.00061156424474e-05	0.00046791455512098	0	0	41.7547169811321	393.889259523555	IL4;CD40;IFNG
WikiPathway_2021_Human	Type II interferon signaling (IFNG) WP619	3/37	0.000151004033914182	0.000857169957218741	0	0	33.1465038845727	291.629703290075	IFNG;IL1B;IRF8
WikiPathway_2021_Human	Toll-like Receptor Signaling Pathway WP75	4/103	0.000198347896887049	0.00109374697426287	0	0	15.4195804195804	131.459448049584	CD40;IL6;IL1B;TNF
WikiPathway_2021_Human	Senescence and Autophagy in Cancer WP615	4/105	0.000213564390600798	0.00114494242738761	0	0	15.1127189642041	127.726235093209	IL1A;IL6;IFNG;IL1B
WikiPathway_2021_Human	Fas ligand pathway and stress induction of heat shock proteins WP314	3/42	0.000220904555109844	0.0011522859226	0	0	28.8896952104499	243.187093552536	IL1A;CASP3;TNF
WikiPathway_2021_Human	Role of Altered Glycolysation of MUC1 in Tumour Microenvironment WP4480	2/9	0.000273732488705426	0.00139027290316177	0	0	105.486772486772	865.345890523881	IL6;TNF
WikiPathway_2021_Human	Aryl Hydrocarbon Receptor Pathway WP2873	3/46	0.000289795807801706	0.00143411771553152	0	0	26.1970162351909	213.409643898497	IFNG;IL1B;TNF
WikiPathway_2021_Human	NO/cGMP/PKG mediated Neuroprotection WP4008	3/47	0.000308941930941633	0.00149064481679338	0	0	25.6003430531732	206.911117625033	IFNG;IL1B;TNF
WikiPathway_2021_Human	Hepatitis C and Hepatocellular Carcinoma WP3646	3/49	0.000349641691861763	0.00164587430559318	0	0	24.4848236259229	194.864958086193	IL6;CASP3;VEGFA
WikiPathway_2021_Human	Photodynamic therapy-induced AP-1 survival signaling. WP3611	3/50	0.000371223249672355	0.00170585921873249	0	0	23.9626655961461	189.274072690484	IL6;IFNG;TNF
WikiPathway_2021_Human	Hematopoietic Stem Cell Differentiation WP2849	3/55	0.000491994657440174	0.00215806747468076	0	0	21.6531204644412	164.932743174388	IL1A;IL6;IL1B
WikiPathway_2021_Human	IL-1 signaling pathway WP195	3/55	0.000491994657440174	0.00215806747468076	0	0	21.6531204644412	164.932743174388	IL1A;IL1B;IL1RAP
WikiPathway_2021_Human	Regulation of toll-like receptor signaling pathway WP1449	4/139	0.000620082262637493	0.00265946392642303	0	0	11.2871794871795	83.3632520714056	CD40;IL6;IL1B;TNF
WikiPathway_2021_Human	SARS-CoV-2 innate immunity evasion and cell-specific immune response WP5039	3/66	0.000839678168813148	0.00352299753436821	0	0	17.8625336927224	126.511249690356	IL10;IL6;TNF
WikiPathway_2021_Human	Hepatitis B infection WP4666	4/152	0.0008664001443261	0.0035577708054242	0	0	10.2889812889813	72.5492913305617	IL6;CASP3;TNF;MMP9
WikiPathway_2021_Human	Platelet-mediated interactions with vascular and circulating cells WP4462	2/17	0.00101934000709655	0.00409859627853404	0	0	49.2074074074074	338.970142384662	CD40;IL1B
WikiPathway_2021_Human	Cytosolic DNA-sensing pathway WP4655	3/75	0.00121720843398206	0.00479431077058241	0	0	15.622641509434	104.846596880702	IL6;IL1B;IL18
WikiPathway_2021_Human	Extracellular vesicles in the crosstalk of cardiac cells WP4300	2/19	0.00127707512160117	0.00492950996938053	0	0	43.4139433551198	289.275043988451	IL6;MMP9
WikiPathway_2021_Human	Host-pathogen interaction of human coronaviruses - apoptosis WP4864	2/21	0.00156271691820943	0.00591374809848071	0	0	38.8401559454191	250.95903989246	CASP3;TNF
WikiPathway_2021_Human	Alzheimer's disease WP2059	3/83	0.00163028579298803	0.00591374809848071	0	0	14.0547169811321	90.217227548709	CASP3;IL1B;TNF
WikiPathway_2021_Human	Apoptosis WP254	3/84	0.0016873322140243	0.00591374809848071	0	0	13.8805031446541	88.6215515568192	CASP3;LTA;TNF
WikiPathway_2021_Human	STING pathway in Kawasaki-like disease and COVID-19 WP4961	2/22	0.00171590618401513	0.00591374809848071	0	0	36.8962962962963	234.948750285851	FCGR2A;IL1B
WikiPathway_2021_Human	Transcription factor regulation in adipogenesis WP3599	2/22	0.00171590618401513	0.00591374809848071	0	0	36.8962962962963	234.948750285851	IL6;TNF
WikiPathway_2021_Human	Vitamin D in inflammatory diseases WP4482	2/22	0.00171590618401513	0.00591374809848071	0	0	36.8962962962963	234.948750285851	IL6;TNF
WikiPathway_2021_Human	Cancer immunotherapy by PD-1 blockade WP4585	2/23	0.00187595646430037	0.00624240685534432	0	0	35.1375661375661	220.616010027664	IFNG;HLA-DRB1
WikiPathway_2021_Human	Kynurenine Pathway and links to Cellular Senescence WP5044	2/23	0.00187595646430037	0.00624240685534432	0	0	35.1375661375661	220.616010027664	IFNG;TNF
WikiPathway_2021_Human	Angiogenesis WP1539	2/24	0.00204282952892802	0.00657110165138512	0	0	33.5387205387205	207.719362709732	MMP9;VEGFA
WikiPathway_2021_Human	NAD Metabolism in Oncogene-Induced Senescence and Mitochondrial Dysfunction-Associated Senescence WP5046	2/24	0.00204282952892802	0.00657110165138512	0	0	33.5387205387205	207.719362709732	IL6;IL1B
WikiPathway_2021_Human	TNF-alpha signaling pathway WP231	3/92	0.00218899535652738	0.0069258377673735	0	0	12.627729489082	77.3361625885344	IL6;CASP3;TNF
WikiPathway_2021_Human	Complement system WP2806	3/97	0.0025448213103545	0.00792178246610352	0	0	11.9530309112806	71.4037591187468	CRP;CD40;ALB
WikiPathway_2021_Human	TLR4 Signaling and Tolerance WP3851	2/28	0.00277779038333478	0.00850973879339069	0	0	28.3732193732194	167.007592180534	IL6;TNF
WikiPathway_2021_Human	Matrix Metalloproteinases WP129	2/30	0.00318522476214035	0.0094576673706629	0	0	26.3439153439153	151.457292256835	TNF;MMP9
WikiPathway_2021_Human	Oligodendrocyte specification and differentiation, leading to myelin components for CNS WP4304	2/30	0.00318522476214035	0.0094576673706629	0	0	26.3439153439153	151.457292256835	IL1B;TNF
WikiPathway_2021_Human	Monoamine Transport WP727	2/32	0.00361889705662594	0.0105825323019516	0	0	24.5851851851852	138.207732354193	IL1B;TNF
WikiPathway_2021_Human	Resistin as a regulator of inflammation WP4481	2/33	0.00384547997309052	0.0110772781314398	0	0	23.7909199522103	132.297900264048	IL6;TNF
WikiPathway_2021_Human	MAPK Signaling Pathway WP382	4/246	0.00497213281495427	0.013990840061554	0	0	6.26255562619199	33.2160088229613	IL1A;CASP3;IL1B;TNF
WikiPathway_2021_Human	Sleep regulation WP3591	2/38	0.00507439794978644	0.013990840061554	0	0	20.4814814814815	108.21487805913	IL6;IL18
WikiPathway_2021_Human	Amyotrophic lateral sclerosis (ALS) WP2447	2/38	0.00507439794978644	0.013990840061554	0	0	20.4814814814815	108.21487805913	CASP3;TNF
WikiPathway_2021_Human	Bladder cancer WP2828	2/40	0.00561009026486944	0.0150381586266639	0	0	19.401559454191	100.561939254881	MMP9;VEGFA
WikiPathway_2021_Human	Oxidative Damage WP3941	2/40	0.00561009026486944	0.0150381586266639	0	0	19.401559454191	100.561939254881	CASP3;TNF
WikiPathway_2021_Human	Fibrin Complement Receptor 3 Signaling Pathway WP4136	2/41	0.00588724816843188	0.0153545796825318	0	0	18.9031339031339	97.0669611238361	IL6;TNF
WikiPathway_2021_Human	Nucleotide-binding Oligomerization Domain (NOD) pathway WP1433	2/41	0.00588724816843188	0.0153545796825318	0	0	18.9031339031339	97.0669611238361	IL1B;IL18
WikiPathway_2021_Human	IL-6 signaling pathway WP364	2/43	0.00646000973468723	0.0166237583839285	0	0	17.9792231255646	90.6534805902081	CRP;IL6
WikiPathway_2021_Human	Aryl Hydrocarbon Receptor Netpath WP2586	2/46	0.00736473760707493	0.0187025573442824	0	0	16.7508417508418	82.2642524819555	TNF;VEGFA
WikiPathway_2021_Human	Differentiation Pathway WP2848	2/48	0.00799787185627796	0.0200466138735279	0	0	16.0209339774557	77.3583580309865	IL6;VEGFA
WikiPathway_2021_Human	Structural Pathway of Interleukin 1 (IL-1) WP2637	2/49	0.00832332961607113	0.0205949053320734	0	0	15.6792750197006	75.083233120248	IL1A;IL1RAP
WikiPathway_2021_Human	Integrated breast cancer pathway WP1984	3/152	0.00888874344721708	0.0217155377887708	0	0	7.51994428263898	35.516468120026	ITPKC;CASP3;VEGFA
WikiPathway_2021_Human	Apoptosis-related network due to altered Notch3 in ovarian cancer WP2864	2/53	0.00968363037169452	0.023361758271713	0	0	14.4466230936819	66.9935912289527	TNF;HSPD1
WikiPathway_2021_Human	TGF-beta Receptor Signaling WP560	2/54	0.0100381527046542	0.0239180675555341	0	0	14.1680911680912	65.1925187957502	IFNG;TNF
WikiPathway_2021_Human	TGF-beta receptor signaling in skeletal dysplasias WP4816	2/58	0.0115130193097697	0.0270977161803116	0	0	13.1534391534392	58.7205928593274	IFNG;TNF
WikiPathway_2021_Human	Novel intracellular components of RIG-I-like receptor (RLR) pathway WP3865	2/60	0.0122840523191903	0.0285641216578762	0	0	12.698595146871	55.8668778135517	IFNG;TNF
WikiPathway_2021_Human	Endochondral Ossification with Skeletal Dysplasias WP4808	2/64	0.0138919994079937	0.0312459809088365	0	0	11.8769414575866	50.7910534983704	MMP9;VEGFA
WikiPathway_2021_Human	Endochondral Ossification WP474	2/64	0.0138919994079937	0.0312459809088365	0	0	11.8769414575866	50.7910534983704	MMP9;VEGFA
WikiPathway_2021_Human	SARS-CoV-2 altering angiogenesis via NRP1 WP5065	1/5	0.0139230795759582	0.0312459809088365	0	0	90.6363636363636	387.398617490501	VEGFA
WikiPathway_2021_Human	Oncostatin M Signaling Pathway WP2374	2/65	0.0143075213097354	0.0316609989614792	0	0	11.6878306878307	49.637865294322	CASP3;VEGFA
WikiPathway_2021_Human	Vitamin D Receptor Pathway WP2877	3/182	0.0144361031534206	0.0316609989614792	0	0	6.2501317592495	26.4882024403551	CD40;IRF8;HLA-DRB1
WikiPathway_2021_Human	AGE/RAGE pathway WP2324	2/66	0.0147283926208621	0.0319390986047909	0	0	11.5046296296296	48.5262767154883	CASP3;MMP9
WikiPathway_2021_Human	Robo4 and VEGF Signaling Pathways Crosstalk WP3943	1/6	0.0166847718987565	0.0357795664051113	0	0	72.5054545454545	296.78359261477	VEGFA
WikiPathway_2021_Human	Leptin signaling pathway WP2034	2/76	0.0192243290241715	0.0390802252594265	0	0	9.94494494494494	39.2982322731507	IL1RN;IL1B
WikiPathway_2021_Human	Activation of NLRP3 Inflammasome by SARS-CoV-2 WP4876	1/7	0.0194388685228236	0.0390802252594265	0	0	60.4181818181818	238.07667848958	IL1B
WikiPathway_2021_Human	EV release from cardiac cells and their functional effects WP3297	1/7	0.0194388685228236	0.0390802252594265	0	0	60.4181818181818	238.07667848958	TNF
WikiPathway_2021_Human	MicroRNA for Targeting Cancer Growth and Vascularization in Glioblastoma WP3593	1/7	0.0194388685228236	0.0390802252594265	0	0	60.4181818181818	238.07667848958	VEGFA
WikiPathway_2021_Human	Nanomaterial-induced inflammasome activation WP3890	1/7	0.0194388685228236	0.0390802252594265	0	0	60.4181818181818	238.07667848958	IL1B
WikiPathway_2021_Human	SARS-CoV-2 and angiotensin-converting enzyme 2 receptor: molecular mechanisms WP4883	1/7	0.0194388685228236	0.0390802252594265	0	0	60.4181818181818	238.07667848958	ACE
WikiPathway_2021_Human	Peroxiredoxin 2 induced ovarian failure WP4873	1/8	0.0221853897190989	0.0441420640802689	0	0	51.7844155844156	197.211694303379	CASP3
WikiPathway_2021_Human	EGFR Tyrosine Kinase Inhibitor Resistance WP4806	2/84	0.0231828781758082	0.045656076407459	0	0	8.97109304426378	33.7702558951011	IL6;VEGFA
WikiPathway_2021_Human	Somitogenesis in the context of spondylocostal dysostosis WP4785	1/9	0.024924355773344	0.0481040066425539	0	0	45.3090909090909	167.277077212822	MESP2
WikiPathway_2021_Human	NLR Proteins WP288	1/9	0.024924355773344	0.0481040066425539	0	0	45.3090909090909	167.277077212822	CD40
WikiPathway_2021_Human	Apoptosis Modulation and Signaling WP1772	2/90	0.0263526434803486	0.0503570316010622	0	0	8.35690235690236	30.3872570963301	BLK;CASP3
WikiPathway_2021_Human	Aspirin and miRNAs WP4707	1/10	0.0276557869621033	0.0513227584969802	0	0	40.2727272727273	144.495334893691	VEGFA
WikiPathway_2021_Human	Interleukin-1 Induced Activation of NF-kappa-B WP3656	1/10	0.0276557869621033	0.0513227584969802	0	0	40.2727272727273	144.495334893691	IL1A
WikiPathway_2021_Human	Mammary gland development pathway - Involution (Stage 4 of 4) WP2815	1/10	0.0276557869621033	0.0513227584969802	0	0	40.2727272727273	144.495334893691	MMP9
WikiPathway_2021_Human	Corticotropin-releasing hormone signaling pathway WP2355	2/93	0.0279998291291841	0.0514663525898335	0	0	8.08017908017908	28.8911398319108	CASP3;IL18
WikiPathway_2021_Human	Serotonin Transporter Activity WP1455	1/11	0.0303797035423348	0.0547970353614076	0	0	36.2436363636364	126.634560159868	IL1B
WikiPathway_2021_Human	Gene regulatory network modelling somitogenesis WP2854	1/11	0.0303797035423348	0.0547970353614076	0	0	36.2436363636364	126.634560159868	MESP2
WikiPathway_2021_Human	Nanoparticle triggered regulated necrosis WP2513	1/12	0.0330961257367998	0.059144002474096	0	0	32.9471074380165	112.294912887818	TNF
WikiPathway_2021_Human	Development of pulmonary dendritic cells and macrophage subsets WP3892	1/13	0.0358050737240218	0.0622556687273532	0	0	30.2	100.555903278778	IRF8
WikiPathway_2021_Human	ncRNAs involved in STAT3 signaling in hepatocellular carcinoma WP4337	1/13	0.0358050737240218	0.0622556687273532	0	0	30.2	100.555903278778	IL6
WikiPathway_2021_Human	Osteopontin Signaling WP1434	1/13	0.0358050737240218	0.0622556687273532	0	0	30.2	100.555903278778	MMP9
WikiPathway_2021_Human	Cancer immunotherapy by CTLA4 blockade WP4582	1/14	0.0385065676493856	0.0663550674672447	0	0	27.8755244755245	90.7885333605763	HLA-DRB1
WikiPathway_2021_Human	Gastrin signaling pathway WP4659	2/114	0.0406216585141305	0.0685493200660097	0	0	6.55820105820106	21.0088947153975	CASP3;VEGFA
WikiPathway_2021_Human	ERK Pathway in Huntington's Disease WP3853	1/15	0.041200627604441	0.0685493200660097	0	0	25.8831168831169	82.5490709964023	CASP3
WikiPathway_2021_Human	FOXP3 in COVID-19 WP5063	1/15	0.041200627604441	0.0685493200660097	0	0	25.8831168831169	82.5490709964023	IL6
WikiPathway_2021_Human	Mammary gland development pathway - Embryonic development (Stage 1 of 4) WP2813	1/15	0.041200627604441	0.0685493200660097	0	0	25.8831168831169	82.5490709964023	TNF
WikiPathway_2021_Human	ACE Inhibitor Pathway WP554	1/17	0.0465665257693464	0.075523861121713	0	0	22.6454545454545	69.4507405255976	ACE
WikiPathway_2021_Human	Amplification and Expansion of Oncogenic Pathways as Metastatic Traits WP3678	1/17	0.0465665257693464	0.075523861121713	0	0	22.6454545454545	69.4507405255976	VEGFA
WikiPathway_2021_Human	NOTCH1 regulation of endothelial cell calcification WP3413	1/17	0.0465665257693464	0.075523861121713	0	0	22.6454545454545	69.4507405255976	VEGFA
WikiPathway_2021_Human	Simplified Depiction of MYD88 Distinct Input-Output Pathway WP3877	1/18	0.0492384039303871	0.0791917663213726	0	0	21.3122994652406	64.173068346434	IL1A
WikiPathway_2021_Human	Ebola Virus Pathway on Host WP4217	2/129	0.0507118050117366	0.0808874245228526	0	0	5.77923592884223	17.2313499360835	IL4;HLA-DRB1
WikiPathway_2021_Human	Adipogenesis WP236	2/130	0.0514137622244966	0.0813348861420315	0	0	5.7337962962963	17.0170438678735	IL6;TNF
WikiPathway_2021_Human	Apoptosis Modulation by HSP70 WP384	1/19	0.0519029280414418	0.0814411797723437	0	0	20.1272727272727	59.5441225686174	CASP3
WikiPathway_2021_Human	Hereditary leiomyomatosis and renal cell carcinoma pathway WP4206	1/20	0.0545601179499192	0.0842408221146753	0	0	19.066985645933	55.4554145114264	VEGFA
WikiPathway_2021_Human	Nanomaterial induced apoptosis WP2507	1/20	0.0545601179499192	0.0842408221146753	0	0	19.066985645933	55.4554145114264	CASP3
WikiPathway_2021_Human	Type II diabetes mellitus WP1584	1/22	0.0598525743301971	0.0905090238514466	0	0	17.2493506493506	48.5719434139061	TNF
WikiPathway_2021_Human	PI3K/AKT/mTOR - VitD3 signaling WP4141	1/22	0.0598525743301971	0.0905090238514466	0	0	17.2493506493506	48.5719434139061	IL10
WikiPathway_2021_Human	Nuclear Receptors Meta-Pathway WP2882	3/319	0.0600267101190941	0.0905090238514466	0	0	3.51588249343205	9.89005667349893	IFNG;IL1B;TNF
WikiPathway_2021_Human	Brain-derived neurotrophic factor (BDNF) signaling pathway WP2380	2/144	0.0615997016159253	0.0921607938904928	0	0	5.16484089723526	14.3949190383591	CASP3;KCNN2
WikiPathway_2021_Human	Ebstein-Barr virus LMP1 signaling WP262	1/23	0.0624878802572221	0.0927704683818759	0	0	16.4644628099174	45.6523769349805	TNF
WikiPathway_2021_Human	Male infertility WP4673	2/146	0.0631073203725239	0.0929749071137184	0	0	5.09259259259259	14.0704183070052	TNF;MMP9
WikiPathway_2021_Human	Unfolded protein response WP4925	1/24	0.0651159309062086	0.0944915388338216	0	0	15.7478260869565	43.016541983323	IL1B
WikiPathway_2021_Human	miRNA regulation of p53 pathway in prostate cancer WP3982	1/24	0.0651159309062086	0.0944915388338216	0	0	15.7478260869565	43.016541983323	CASP3
WikiPathway_2021_Human	MTHFR deficiency WP4288	1/25	0.0677367458617261	0.0975611339650234	0	0	15.0909090909091	40.6266358411004	CASP3
WikiPathway_2021_Human	PI3K-Akt signaling pathway WP4172	3/340	0.0698468117145563	0.0998550715622916	0	0	3.29326465483456	8.76486197887582	IL4;IL6;VEGFA
WikiPathway_2021_Human	Myometrial relaxation and contraction pathways WP289	2/156	0.0708302556861579	0.100516465789915	0	0	4.75949975949976	12.600628208552	IL6;IL1B
WikiPathway_2021_Human	Interactions between immune cells and microRNAs in tumor microenvironment WP4559	1/28	0.0755559718968359	0.106440164788973	0	0	13.4121212121212	34.6419203951632	IL4
WikiPathway_2021_Human	Cell migration and invasion through p75NTR WP4561	1/30	0.0807329679040597	0.112909150764373	0	0	12.4858934169279	31.422102542925	MMP9
WikiPathway_2021_Human	16p11.2 distal deletion syndrome WP4950	1/31	0.0833107775481581	0.11567611558845	0	0	12.0690909090909	29.9938314329398	IL4
WikiPathway_2021_Human	IL17 signaling pathway WP2112	1/32	0.0858814872949306	0.117554092538451	0	0	11.6791788856305	28.6698963569771	IL17A
WikiPathway_2021_Human	SARS-CoV-2 mitochondrial interactions WP5038	1/32	0.0858814872949306	0.117554092538451	0	0	11.6791788856305	28.6698963569771	ACE
WikiPathway_2021_Human	Prion disease pathway WP3995	1/33	0.0884451163420417	0.119369982195902	0	0	11.3136363636364	27.4397890016653	CASP3
WikiPathway_2021_Human	Regucalcin in proximal tubule epithelial kidney cells WP4838	1/33	0.0884451163420417	0.119369982195902	0	0	11.3136363636364	27.4397890016653	CASP3
WikiPathway_2021_Human	Type 2 papillary renal cell carcinoma WP4241	1/34	0.0910016838323946	0.121967534580918	0	0	10.9702479338843	26.2943379078437	VEGFA
WikiPathway_2021_Human	Neovascularisation processes WP4331	1/37	0.0986292076661206	0.129492769248716	0	0	10.0545454545455	23.2902268019453	MMP9
WikiPathway_2021_Human	Overview of interferons-mediated signaling pathway WP4558	1/37	0.0986292076661206	0.129492769248716	0	0	10.0545454545455	23.2902268019453	IFNG
WikiPathway_2021_Human	Photodynamic therapy-induced HIF-1 survival signaling WP3614	1/37	0.0986292076661206	0.129492769248716	0	0	10.0545454545455	23.2902268019453	VEGFA
WikiPathway_2021_Human	Parkinson's disease pathway WP2371	1/38	0.101157719372491	0.13191513404656	0	0	9.78230958230958	22.4119990783316	CASP3
WikiPathway_2021_Human	Kisspeptin/kisspeptin receptor system in the ovary WP4871	1/39	0.103679264488332	0.134295960041933	0	0	9.5244019138756	21.5866106286949	MMP9
WikiPathway_2021_Human	Neural Crest Cell Migration during Development WP4564	1/40	0.106193861861777	0.135752028956518	0	0	9.27972027972028	20.8096703696972	MMP9
WikiPathway_2021_Human	Focal Adhesion WP306	2/198	0.106210136644737	0.135752028956518	0	0	3.73167044595616	8.36765795898803	BLK;VEGFA
WikiPathway_2021_Human	Splicing factor NOVA regulated synaptic proteins WP4148	1/42	0.111202288508606	0.141197642645796	0	0	8.82616407982262	19.3858248898034	DAB1
WikiPathway_2021_Human	Genes controlling nephrogenesis WP4823	1/43	0.113696155203578	0.142489337365524	0	0	8.61558441558442	18.7322250057871	VEGFA
WikiPathway_2021_Human	Neural Crest Cell Migration in Cancer WP4565	1/43	0.113696155203578	0.142489337365524	0	0	8.61558441558442	18.7322250057871	MMP9
WikiPathway_2021_Human	Heart Development WP1591	1/44	0.116183149057453	0.142823871134321	0	0	8.41479915433404	18.113591153164	VEGFA
WikiPathway_2021_Human	Integrated Cancer Pathway WP1971	1/44	0.116183149057453	0.142823871134321	0	0	8.41479915433404	18.113591153164	CASP3
WikiPathway_2021_Human	Renin-angiotensin-aldosterone system (RAAS) WP4756	1/44	0.116183149057453	0.142823871134321	0	0	8.41479915433404	18.113591153164	ACE
WikiPathway_2021_Human	Oxysterols derived from cholesterol WP4545	1/46	0.121136592478395	0.147970647774242	0	0	8.04	16.9711255131832	IL17A
WikiPathway_2021_Human	Thymic Stromal LymphoPoietin (TSLP) Signaling Pathway WP2203	1/47	0.123603079085233	0.15003392618522	0	0	7.86482213438735	16.4428249445129	IL6
WikiPathway_2021_Human	Copper homeostasis WP3286	1/52	0.135833897724339	0.163849639129984	0	0	7.09197860962567	14.1578763257355	CASP3
WikiPathway_2021_Human	Cardiac Progenitor Differentiation WP2406	1/53	0.138259866686478	0.165740088636585	0	0	6.95524475524476	13.76178827424	MESP2
WikiPathway_2021_Human	IL-4 signaling pathway WP395	1/54	0.140679146513656	0.167599230105775	0	0	6.82367066895369	13.3830847168073	IL4
WikiPathway_2021_Human	Cardiac Hypertrophic Response WP2795	1/55	0.143091755363307	0.168394565762916	0	0	6.6969696969697	13.0207119726898	TNF
WikiPathway_2021_Human	DNA IR-double strand breaks and cellular response via ATM WP3959	1/55	0.143091755363307	0.168394565762916	0	0	6.6969696969697	13.0207119726898	CASP3
WikiPathway_2021_Human	Oxidative phosphorylation WP623	1/60	0.155055364870882	0.181367790424728	0	0	6.12788906009245	11.422219957998	ATP5MF
WikiPathway_2021_Human	TYROBP causal network in microglia WP3945	1/61	0.157428325245969	0.183034137183566	0	0	6.02545454545455	11.1397699944665	IL18
WikiPathway_2021_Human	Proteasome Degradation WP183	1/62	0.159794740069217	0.184672963074005	0	0	5.92637853949329	10.8681791398307	IFNG
WikiPathway_2021_Human	Genotoxicity pathway WP4286	1/63	0.162154627003183	0.186284779831037	0	0	5.83049853372434	10.6068715679341	ITPKC
WikiPathway_2021_Human	Histone Modifications WP2369	1/67	0.171529249099508	0.19588843240358	0	0	5.47603305785124	9.65425437584308	SETBP1
WikiPathway_2021_Human	DNA damage response WP707	1/68	0.173856761028	0.197378558108259	0	0	5.39402985074627	9.43698215228487	CASP3
WikiPathway_2021_Human	miRNA regulation of DNA damage response WP1530	1/71	0.1808008314285	0.20406175710936	0	0	5.16207792207792	8.82900763252671	CASP3
WikiPathway_2021_Human	Non-small cell lung cancer WP4255	1/72	0.183102757628895	0.205458326874283	0	0	5.08911651728553	8.6398326367044	CASP3
WikiPathway_2021_Human	Chromosomal and microsatellite instability in colorectal cancer WP4216	1/73	0.185398330679893	0.205642975984019	0	0	5.01818181818182	8.45688403305268	CASP3
WikiPathway_2021_Human	Head and Neck Squamous Cell Carcinoma WP4674	1/73	0.185398330679893	0.205642975984019	0	0	5.01818181818182	8.45688403305268	VEGFA
WikiPathway_2021_Human	Arrhythmogenic Right Ventricular Cardiomyopathy WP2118	1/74	0.18768756778531	0.205816480582754	0	0	4.94919053549191	8.27987981662894	SGCD
WikiPathway_2021_Human	Peptide GPCRs WP24	1/74	0.18768756778531	0.205816480582754	0	0	4.94919053549191	8.27987981662894	CCR5
WikiPathway_2021_Human	Prolactin Signaling Pathway WP2037	1/76	0.192247102841737	0.20962537202517	0	0	4.81672727272727	7.94265678765505	CASP3
WikiPathway_2021_Human	MicroRNAs in cardiomyocyte hypertrophy WP1544	1/84	0.210235217096486	0.227951667975403	0	0	4.35071193866375	6.78505836598007	TNF
WikiPathway_2021_Human	Pathways in clear cell renal cell carcinoma WP4018	1/85	0.212455882123287	0.229072543294941	0	0	4.2987012987013	6.65877826506426	VEGFA
WikiPathway_2021_Human	Pancreatic adenocarcinoma pathway WP4263	1/89	0.221277379336718	0.237258523399925	0	0	4.10247933884297	6.18792652439893	VEGFA
WikiPathway_2021_Human	GPCRs, Other WP117	1/91	0.225651662036551	0.240611993221295	0	0	4.01090909090909	5.97129219732906	CCR5
WikiPathway_2021_Human	Small cell lung cancer WP4658	1/96	0.236482063444951	0.250774935411404	0	0	3.79885167464115	5.47749932855089	CASP3
WikiPathway_2021_Human	B Cell Receptor Signaling Pathway WP23	1/97	0.238630221726608	0.251670124553198	0	0	3.75909090909091	5.38617624902098	BLK
WikiPathway_2021_Human	Neural Crest Differentiation WP2064	1/101	0.247163653400119	0.259253179925125	0	0	3.608	5.04291818734731	MIA
WikiPathway_2021_Human	Electron Transport Chain (OXPHOS system in mitochondria) WP111	1/103	0.251395072879535	0.262266211166217	0	0	3.53689839572193	4.88350024260686	ATP5MF
WikiPathway_2021_Human	Fragile X Syndrome WP4549	1/121	0.288441661969454	0.299296993333896	0	0	3.00363636363636	3.73430822935036	MMP9
WikiPathway_2021_Human	Ectoderm Differentiation WP2858	1/138	0.321773819872449	0.332098113558196	0	0	2.62866622428666	2.98066146309095	PLXNA2
WikiPathway_2021_Human	VEGFA-VEGFR2 Signaling Pathway WP3888	2/432	0.341753140003711	0.350842319259128	0	0	1.6807924203273	1.80461070913372	ALB;VEGFA
WikiPathway_2021_Human	Epithelial to mesenchymal transition in colorectal cancer WP4239	1/160	0.362641413754693	0.370316364310348	0	0	2.26243567753002	2.29488075593126	MMP9
WikiPathway_2021_Human	Chemokine signaling pathway WP3929	1/164	0.369807515383916	0.375646581416294	0	0	2.20646960401562	2.1949355873337	PREX1
WikiPathway_2021_Human	Circadian rhythm related genes WP3594	1/201	0.432451586792669	0.436979875659607	0	0	1.79490909090909	1.50464518226672	IL6
WikiPathway_2021_Human	GPCRs, Class A Rhodopsin-like WP455	1/257	0.515804327584722	0.518490808457559	0	0	1.39829545454545	0.925710457266806	CCR5
WikiPathway_2021_Human	Focal Adhesion-PI3K-Akt-mTOR-signaling pathway WP3932	1/303	0.575174674753913	0.575174674753913	0	0	1.18254063816978	0.654041352496433	VEGFA
Reactome_2022	Interleukin-10 Signaling R-HSA-6783783	8/45	4.46038614039353e-13	5.19634985355846e-11	0	0	89.6711711711712	2550.10202194038	IL10;IL1A;IL1RN;IL6;IL1B;IL18;CCR5;TNF
Reactome_2022	Interleukin-4 And Interleukin-13 Signaling R-HSA-6785807	9/107	1.56628424654075e-11	1.08721562340101e-09	0	0	38.7785497177594	964.799844079598	IL10;IL4;IL1A;IL6;IL1B;IL18;TNF;MMP9;VEGFA
Reactome_2022	Pyroptosis R-HSA-5620971	4/26	7.86940796170844e-07	3.05595342513011e-05	0	0	69.6573426573427	979.041809691968	IL1A;CASP3;IL1B;IL18
Reactome_2022	Interleukin-1 Processing R-HSA-448706	3/9	1.72575285259119e-06	5.74429163791069e-05	0	0	188.094339622642	2495.98313965867	IL1A;IL1B;IL18
Reactome_2022	Interleukin-1 Family Signaling R-HSA-446652	6/152	4.14203896436716e-06	0.000120636884837194	0	0	16.2723287671233	201.684488741572	IL4;IL1A;IL1RN;IL1B;IL18;IL1RAP
Reactome_2022	Cell Recruitment (Pro-Inflammatory Response) R-HSA-9664424	3/25	4.57755740114543e-05	0.00106657087446688	0	0	51.2572898799314	512.150535021533	IL1A;IL1B;IL18
Reactome_2022	Interferon Gamma Signaling R-HSA-877300	3/89	0.00199129453433771	0.0289982266562929	0	0	13.070206230803	81.2832247821495	IFNG;IRF8;HLA-DRB1
Reactome_2022	TNFR2 Non-Canonical NF-kB Pathway R-HSA-5668541	3/100	0.00277449269216819	0.0359142665152883	0	0	11.5815989107178	68.1842009003188	CD40;LTA;TNF
Reactome_2022	Gene And Protein Expression By JAK-STAT Signaling After Interleukin-12 Stimulation R-HSA-8950505	2/35	0.00431795575370662	0.0529517731901917	0	0	22.3468013468013	121.677734302373	IL10;IFNG
Reactome_2022	Transcriptional Regulation By AP-2 (TFAP2) Family Of Transcription Factors R-HSA-8864260	2/36	0.00456377562401716	0.0531679860197999	0	0	21.6884531590414	116.89219581218	HSPD1;VEGFA
Reactome_2022	Interleukin-12 Family Signaling R-HSA-447115	2/54	0.0100381527046542	0.0935555832073772	0	0	14.1680911680912	65.1925187957502	IL10;IFNG
Reactome_2022	Anti-inflammatory Response Favoring Leishmania Infection R-HSA-9662851	3/165	0.0111015436885708	0.0994869107475771	0	0	6.91194968553459	31.1084122585579	IL10;IL6;FCGR2A
Reactome_2022	Senescence-Associated Secretory Phenotype (SASP) R-HSA-2559582	2/81	0.0216618833804499	0.123076090584525	0	0	9.3131739334271	35.6899552914338	IL1A;IL6
Reactome_2022	Transcriptional Regulation Of White Adipocyte Differentiation R-HSA-381340	2/84	0.0231828781758082	0.125618851510775	0	0	8.97109304426378	33.7702558951011	MED30;TNF
Reactome_2022	Caspase Activation Via Dependence Receptors In Absence Of Ligand R-HSA-418889	1/10	0.0276557869621033	0.134245799211877	0	0	40.2727272727273	144.495334893691	CASP3
Reactome_2022	RUNX1 And FOXP3 Control Development Of Regulatory T Lymphocytes (Tregs) R-HSA-8877330	1/10	0.0276557869621033	0.134245799211877	0	0	40.2727272727273	144.495334893691	IFNG
Reactome_2022	P75 NTR Receptor-Mediated Signaling R-HSA-193704	2/95	0.0291204978282349	0.136124440872385	0	0	7.90561529271207	27.9567298167868	PREX1;CASP3
Reactome_2022	Post-translational Protein Phosphorylation R-HSA-8957275	2/106	0.0355957903176131	0.139043036294951	0	0	7.06552706552707	23.5672626384648	IL6;ALB
Reactome_2022	Degradation Of Extracellular Matrix R-HSA-1474228	2/109	0.0374501993920541	0.140187972848544	0	0	6.86638975424022	22.5543273614916	CASP3;MMP9
Reactome_2022	Regulation Of IGF Transport And Uptake By IGFBPs R-HSA-381426	2/123	0.0465753424432285	0.150954580470792	0	0	6.06764615855525	18.6075534528394	IL6;ALB
Reactome_2022	Metabolism Of Angiotensinogen To Angiotensins R-HSA-2022377	1/18	0.0492384039303871	0.150954580470792	0	0	21.3122994652406	64.173068346434	ACE
Reactome_2022	Response To Elevated Platelet Cytosolic Ca2+ R-HSA-76005	2/130	0.0514137622244966	0.155030579052819	0	0	5.7337962962963	17.0170438678735	ALB;VEGFA
Reactome_2022	Receptor-type Tyrosine-Protein Phosphatases R-HSA-388844	1/20	0.0545601179499192	0.155030579052819	0	0	19.066985645933	55.4554145114264	IL1RAP
Reactome_2022	Signaling By Hippo R-HSA-2028269	1/20	0.0545601179499192	0.155030579052819	0	0	19.066985645933	55.4554145114264	CASP3
Reactome_2022	RAF-independent MAPK1/3 Activation R-HSA-112409	1/23	0.0624878802572221	0.173329477380152	0	0	16.4644628099174	45.6523769349805	IL6
Reactome_2022	Other Interleukin Signaling R-HSA-449836	1/24	0.0651159309062086	0.17439094139249	0	0	15.7478260869565	43.016541983323	CASP3
Reactome_2022	Interleukin-6 Family Signaling R-HSA-6783589	1/24	0.0651159309062086	0.17439094139249	0	0	15.7478260869565	43.016541983323	IL6
Reactome_2022	RNA Polymerase II Transcription R-HSA-73857	7/1312	0.0723655976496327	0.183273741873526	0	0	2.04039408866995	5.35812438314324	BLK;IL6;IFNG;MED30;ZSCAN25;HSPD1;VEGFA
Reactome_2022	Metabolism Of Porphyrins R-HSA-189445	1/28	0.0755559718968359	0.189296144644761	0	0	13.4121212121212	34.6419203951632	ALB
Reactome_2022	TNFs Bind Their Physiological Receptors R-HSA-5669034	1/29	0.0781480391133726	0.189671803264748	0	0	12.9324675324675	32.966803667939	LTA
Reactome_2022	Fatty acyl-CoA Biosynthesis R-HSA-75105	1/37	0.0986292076661206	0.225300052805942	0	0	10.0545454545455	23.2902268019453	TECRL
Reactome_2022	Transcriptional Regulation By VENTX R-HSA-8853884	1/39	0.103679264488332	0.232281429094051	0	0	9.5244019138756	21.5866106286949	IL6
Reactome_2022	Binding And Uptake Of Ligands By Scavenger Receptors R-HSA-2173782	1/41	0.108701530288876	0.235674069311803	0	0	9.04727272727273	20.0772499064237	ALB
Reactome_2022	Signaling By SCF-KIT R-HSA-1433557	1/42	0.111202288508606	0.236382316575511	0	0	8.82616407982262	19.3858248898034	MMP9
Reactome_2022	Transcriptional Regulation By RUNX1 R-HSA-8878171	2/204	0.111596801816765	0.236382316575511	0	0	3.61972863953062	7.93756859464289	BLK;IFNG
Reactome_2022	TNF Signaling R-HSA-75893	1/44	0.116183149057453	0.241702444021308	0	0	8.41479915433404	18.113591153164	TNF
Reactome_2022	Aspirin ADME R-HSA-9749641	1/44	0.116183149057453	0.241702444021308	0	0	8.41479915433404	18.113591153164	ALB
Reactome_2022	Bile Acid And Bile Salt Metabolism R-HSA-194068	1/45	0.118663288623966	0.244677400437027	0	0	8.22314049586777	17.5273386556702	ALB
Reactome_2022	Inositol Phosphate Metabolism R-HSA-1483249	1/48	0.12606276692594	0.257654602576702	0	0	7.69709864603482	15.9405015305937	ITPKC
Reactome_2022	Apoptotic Execution Phase R-HSA-75153	1/52	0.135833897724339	0.272838777325612	0	0	7.09197860962567	14.1578763257355	CASP3
Reactome_2022	Sensory Processing Of Sound By Outer Hair Cells Of Cochlea R-HSA-9662361	1/53	0.138259866686478	0.27300465201652	0	0	6.95524475524476	13.76178827424	KCNN2
Reactome_2022	Intrinsic Pathway For Apoptosis R-HSA-109606	1/55	0.143091755363307	0.275680068005996	0	0	6.6969696969697	13.0207119726898	CASP3
Reactome_2022	Assembly Of Collagen Fibrils And Other Multimeric Structures R-HSA-2022090	1/57	0.147897032192058	0.275680068005996	0	0	6.45714285714286	12.3411431007599	MMP9
Reactome_2022	Cytoprotection By HMOX1 R-HSA-9707564	1/57	0.147897032192058	0.275680068005996	0	0	6.45714285714286	12.3411431007599	ALB
Reactome_2022	Semaphorin Interactions R-HSA-373755	1/64	0.164508003769418	0.29484896060211	0	0	5.73766233766234	10.355310350943	PLXNA2
Reactome_2022	Mitochondrial Protein Import R-HSA-1268020	1/65	0.166854888002571	0.296772434386252	0	0	5.64772727272727	10.112994282689	HSPD1
Reactome_2022	Costimulation By CD28 Family R-HSA-388841	1/68	0.173856761028	0.30688352514791	0	0	5.39402985074627	9.43698215228487	HLA-DRB1
Reactome_2022	Plasma Lipoprotein Assembly, Remodeling, And Clearance R-HSA-174824	1/71	0.1808008314285	0.313027616292863	0	0	5.16207792207792	8.82900763252671	ALB
Reactome_2022	Interferon Alpha/Beta Signaling R-HSA-909733	1/72	0.183102757628895	0.313027616292863	0	0	5.08911651728553	8.6398326367044	IRF8
Reactome_2022	Cellular Response To Hypoxia R-HSA-1234174	1/73	0.185398330679893	0.313027616292863	0	0	5.01818181818182	8.45688403305268	VEGFA
Reactome_2022	Extra-nuclear Estrogen Signaling R-HSA-9009391	1/73	0.185398330679893	0.313027616292863	0	0	5.01818181818182	8.45688403305268	MMP9
Reactome_2022	G Alpha (12/13) Signaling Events R-HSA-416482	1/78	0.196781499561096	0.322887953505179	0	0	4.69114521841795	7.62621325808419	PREX1
Reactome_2022	Fcgamma Receptor (FCGR) Dependent Phagocytosis R-HSA-2029480	1/87	0.216878830070529	0.35026419369232	0	0	4.19830866807611	6.41676410674581	FCGR2A
Reactome_2022	Mitochondrial Biogenesis R-HSA-1592230	1/89	0.221277379336718	0.35026419369232	0	0	4.10247933884297	6.18792652439893	ATP5MF
Reactome_2022	EPH-Ephrin Signaling R-HSA-2682334	1/91	0.225651662036551	0.35026419369232	0	0	4.01090909090909	5.97129219732906	MMP9
Reactome_2022	Post-translational Modification: Synthesis Of GPI-anchored Proteins R-HSA-163125	1/92	0.227829744507081	0.35026419369232	0	0	3.96663336663337	5.86727217627788	MDGA1
Reactome_2022	Potential Therapeutics For SARS R-HSA-9679191	1/97	0.238630221726608	0.354145488294902	0	0	3.75909090909091	5.38617624902098	VEGFA
Reactome_2022	Potassium Channels R-HSA-1296071	1/102	0.249282291198701	0.36076257049253	0	0	3.57209720972097	4.96224786993517	KCNN2
Reactome_2022	Signaling By VEGF R-HSA-194138	1/102	0.249282291198701	0.36076257049253	0	0	3.57209720972097	4.96224786993517	VEGFA
Reactome_2022	MHC Class II Antigen Presentation R-HSA-2132295	1/104	0.253502014351789	0.364604749036833	0	0	3.50238305383936	4.80661274816764	HLA-DRB1
Reactome_2022	Signaling By B Cell Receptor (BCR) R-HSA-983705	1/109	0.263949671560055	0.37272893014238	0	0	3.33939393939394	4.44806214820515	BLK
Reactome_2022	TCR Signaling R-HSA-202403	1/116	0.278335502050637	0.381483364575285	0	0	3.13501976284585	4.00946471524027	HLA-DRB1
Reactome_2022	Regulation Of Lipid Metabolism By PPARalpha R-HSA-400206	1/118	0.282394771352902	0.382546405379222	0	0	3.08111888111888	3.89591857724193	MED30
Reactome_2022	RHO GTPases Activate Formins R-HSA-5663220	1/119	0.284415988122449	0.383057371286304	0	0	3.05485362095532	3.84092050701232	CENPU
Reactome_2022	Immunoregulatory Interactions Between A Lymphoid And A non-Lymphoid Cell R-HSA-198933	1/123	0.292445090677939	0.391607506482527	0	0	2.95409836065574	3.63199999033984	CD40
Reactome_2022	C-type Lectin Receptors (CLRs) R-HSA-5621481	1/141	0.327494621774838	0.431108739398515	0	0	2.57194805194805	2.87102354901669	IL1B
Reactome_2022	HIV Life Cycle R-HSA-162587	1/149	0.342519405416614	0.438500117923467	0	0	2.43194103194103	2.60564719826507	CCR5
Reactome_2022	Citric Acid (TCA) Cycle And Respiratory Electron Transport R-HSA-1428517	1/163	0.368023443945593	0.463253500454045	0	0	2.22020202020202	2.2193331140987	ATP5MF
Reactome_2022	Neutrophil Degranulation R-HSA-6798695	2/468	0.378293115537352	0.471349176043867	0	0	1.54808456525195	1.50487124899211	FCGR2A;MMP9
Reactome_2022	Mitotic Prometaphase R-HSA-68877	1/186	0.407829091964907	0.487303479117043	0	0	1.94191646191646	1.74171863235679	CENPU
Reactome_2022	ESR-mediated Signaling R-HSA-8939211	1/188	0.411171726565995	0.488278215259404	0	0	1.9209528439475	1.70723593971962	MMP9
Reactome_2022	Mitotic Metaphase And Anaphase R-HSA-2555396	1/233	0.481667333566361	0.550906244605135	0	0	1.5448275862069	1.12849899647224	CENPU
Reactome_2022	Processing Of Capped Intron-Containing Pre-mRNA R-HSA-72203	1/242	0.494737090778716	0.562310937324102	0	0	1.48645794039985	1.04606324369985	BUD31
Reactome_2022	PIP3 Activates AKT Signaling R-HSA-1257604	1/268	0.530702924165089	0.593129705004146	0	0	1.33993871297242	0.848922029485845	IL1RAP
Reactome_2022	Cell Cycle Checkpoints R-HSA-69620	1/271	0.534687423402862	0.593248426918413	0	0	1.32484848484848	0.829451810011668	CENPU
Reactome_2022	G Alpha (I) Signaling Events R-HSA-418594	1/312	0.585924281433026	0.626240172357317	0	0	1.14779304296989	0.613569655528728	CCR5
Reactome_2022	Class A/1 (Rhodopsin-like Receptors) R-HSA-373076	1/327	0.603249592271451	0.638896159087492	0	0	1.0941438929169	0.553006856867602	CCR5
Reactome_2022	RHO GTPase Cycle R-HSA-9012999	1/441	0.713596391545061	0.742267675133925	0	0	0.805950413223141	0.271958097612259	PREX1
