# Supplementary material for: Visualization of automatically combined disease maps and pathway diagrams for rare diseases
Source: Front Bioinform. 2023 Jul 12;3:1101505. doi: 10.3389/fbinf.2023.1101505 (PMC10369067; doi:10.3389/fbinf.2023.1101505)
Supplement: Supplementary file 1 [file DataSheet1.ZIP › Adhoc_map_for_OrphaNet_2331/06-minerva_map.xml]

<?xml version="1.0" encoding="UTF-8"?>
<sbml xmlns="http://www.sbml.org/sbml/level2/version4" xmlns:celldesigner="http://www.sbml.org/2001/ns/celldesigner" level="2" version="4">
  <model>
    <annotation>
      <celldesigner:extension>
        <celldesigner:modelVersion>4.0</celldesigner:modelVersion>
        <celldesigner:modelDisplay sizeX="22709" sizeY="22039"/>
        <celldesigner:listOfIncludedSpecies>
          <celldesigner:species id="s_id_path_0_i105" name="F5a">
            <celldesigner:notes>
              <html xmlns="http://www.w3.org/1999/xhtml">
                <head>
                  <title/>
                </head>
                <body>Symbol: F5
HGNC_ID: 3542
EntrezGene_ID: 2153
RefSeq_ID: NM_000130

<rdf:RDF xmlns:rdf="http://www.w3.org/1999/02/22-rdf-syntax-ns#" xmlns:dc="http://purl.org/dc/elements/1.1/" xmlns:dcterms="http://purl.org/dc/terms/" xmlns:vCard="http://www.w3.org/2001/vcard-rdf/3.0#" xmlns:bqbiol="http://biomodels.net/biology-qualifiers/" xmlns:bqmodel="http://biomodels.net/model-qualifiers/"><rdf:Description rdf:about="#s_id_path_0_i105"><bqbiol:isEncodedBy><rdf:Bag><rdf:li rdf:resource="urn:miriam:hgnc.symbol:F5"/></rdf:Bag></bqbiol:isEncodedBy><bqbiol:isDescribedBy><rdf:Bag><rdf:li rdf:resource="urn:miriam:uniprot:P12259"/></rdf:Bag></bqbiol:isDescribedBy><bqbiol:isDescribedBy><rdf:Bag><rdf:li rdf:resource="urn:miriam:taxonomy:9606"/></rdf:Bag></bqbiol:isDescribedBy><bqbiol:isDescribedBy><rdf:Bag><rdf:li rdf:resource="urn:miriam:hgnc:3542"/></rdf:Bag></bqbiol:isDescribedBy><bqbiol:isDescribedBy><rdf:Bag><rdf:li rdf:resource="urn:miriam:mesh:D015943"/></rdf:Bag></bqbiol:isDescribedBy><bqbiol:isDescribedBy><rdf:Bag><rdf:li rdf:resource="urn:miriam:refseq:NM_000130"/></rdf:Bag></bqbiol:isDescribedBy><bqbiol:isDescribedBy><rdf:Bag><rdf:li rdf:resource="urn:miriam:ncbigene:2153"/></rdf:Bag></bqbiol:isDescribedBy><bqbiol:isDescribedBy><rdf:Bag><rdf:li rdf:resource="urn:miriam:ensembl:ENSG00000198734"/></rdf:Bag></bqbiol:isDescribedBy><dcterms:modified rdf:parseType="Resource"/></rdf:Description></rdf:RDF>
</body>
              </html>
            </celldesigner:notes>
            <celldesigner:annotation>
              <celldesigner:complexSpecies>s_id_path_0_i71</celldesigner:complexSpecies>
              <celldesigner:speciesIdentity>
                <celldesigner:class>PROTEIN</celldesigner:class>
                <celldesigner:proteinReference>p_s_id_path_0_i105</celldesigner:proteinReference>
                <celldesigner:state>
                  <celldesigner:listOfStructuralStates>
                    <celldesigner:structuralState structuralState="active">active</celldesigner:structuralState>
                  </celldesigner:listOfStructuralStates>
                </celldesigner:state>
                <celldesigner:name>F5a</celldesigner:name>
              </celldesigner:speciesIdentity>
            </celldesigner:annotation>
          </celldesigner:species>
          <celldesigner:species id="s_id_path_0_i1f2" name="F10a">
            <celldesigner:notes>
              <html xmlns="http://www.w3.org/1999/xhtml">
                <head>
                  <title/>
                </head>
                <body>Symbol: F10
HGNC_ID: 3528
EntrezGene_ID: 2159
RefSeq_ID: NM_000504

<rdf:RDF xmlns:rdf="http://www.w3.org/1999/02/22-rdf-syntax-ns#" xmlns:dc="http://purl.org/dc/elements/1.1/" xmlns:dcterms="http://purl.org/dc/terms/" xmlns:vCard="http://www.w3.org/2001/vcard-rdf/3.0#" xmlns:bqbiol="http://biomodels.net/biology-qualifiers/" xmlns:bqmodel="http://biomodels.net/model-qualifiers/"><rdf:Description rdf:about="#s_id_path_0_i1f2"><bqbiol:isDescribedBy><rdf:Bag><rdf:li rdf:resource="urn:miriam:ec-code:3.4.21.6"/></rdf:Bag></bqbiol:isDescribedBy><bqbiol:isDescribedBy><rdf:Bag><rdf:li rdf:resource="urn:miriam:taxonomy:9606"/></rdf:Bag></bqbiol:isDescribedBy><bqbiol:isDescribedBy><rdf:Bag><rdf:li rdf:resource="urn:miriam:uniprot:P00742"/></rdf:Bag></bqbiol:isDescribedBy><bqbiol:isDescribedBy><rdf:Bag><rdf:li rdf:resource="urn:miriam:mesh:D015951"/></rdf:Bag></bqbiol:isDescribedBy><bqbiol:isDescribedBy><rdf:Bag><rdf:li rdf:resource="urn:miriam:refseq:NM_000504"/></rdf:Bag></bqbiol:isDescribedBy><bqbiol:isDescribedBy><rdf:Bag><rdf:li rdf:resource="urn:miriam:ensembl:ENSG00000126218"/></rdf:Bag></bqbiol:isDescribedBy><bqbiol:isEncodedBy><rdf:Bag><rdf:li rdf:resource="urn:miriam:hgnc.symbol:F10"/></rdf:Bag></bqbiol:isEncodedBy><bqbiol:isDescribedBy><rdf:Bag><rdf:li rdf:resource="urn:miriam:brenda:3.4.21.6"/></rdf:Bag></bqbiol:isDescribedBy><bqbiol:isDescribedBy><rdf:Bag><rdf:li rdf:resource="urn:miriam:hgnc:3528"/></rdf:Bag></bqbiol:isDescribedBy><bqbiol:isDescribedBy><rdf:Bag><rdf:li rdf:resource="urn:miriam:ncbigene:2159"/></rdf:Bag></bqbiol:isDescribedBy><dcterms:modified rdf:parseType="Resource"/></rdf:Description></rdf:RDF>
</body>
              </html>
            </celldesigner:notes>
            <celldesigner:annotation>
              <celldesigner:complexSpecies>s_id_path_0_i71</celldesigner:complexSpecies>
              <celldesigner:speciesIdentity>
                <celldesigner:class>PROTEIN</celldesigner:class>
                <celldesigner:proteinReference>p_s_id_path_0_i1f2</celldesigner:proteinReference>
                <celldesigner:state>
                  <celldesigner:listOfStructuralStates>
                    <celldesigner:structuralState structuralState="active">active</celldesigner:structuralState>
                  </celldesigner:listOfStructuralStates>
                </celldesigner:state>
                <celldesigner:name>F10a</celldesigner:name>
              </celldesigner:speciesIdentity>
            </celldesigner:annotation>
          </celldesigner:species>
          <celldesigner:species id="s_id_path_2_i2c8" name="IL6">
            <celldesigner:notes>
              <html xmlns="http://www.w3.org/1999/xhtml">
                <head>
                  <title/>
                </head>
                <body>EntrezGene_ID: 3569

<rdf:RDF xmlns:rdf="http://www.w3.org/1999/02/22-rdf-syntax-ns#" xmlns:dc="http://purl.org/dc/elements/1.1/" xmlns:dcterms="http://purl.org/dc/terms/" xmlns:vCard="http://www.w3.org/2001/vcard-rdf/3.0#" xmlns:bqbiol="http://biomodels.net/biology-qualifiers/" xmlns:bqmodel="http://biomodels.net/model-qualifiers/"><rdf:Description rdf:about="#s_id_path_2_i2c8"><bqbiol:isDescribedBy><rdf:Bag><rdf:li rdf:resource="urn:miriam:ncbigene:3569"/></rdf:Bag></bqbiol:isDescribedBy><dcterms:modified rdf:parseType="Resource"/></rdf:Description></rdf:RDF>
</body>
              </html>
            </celldesigner:notes>
            <celldesigner:annotation>
              <celldesigner:complexSpecies>s_id_path_2_i1c2</celldesigner:complexSpecies>
              <celldesigner:speciesIdentity>
                <celldesigner:class>GENE</celldesigner:class>
                <celldesigner:geneReference>g_s_id_path_2_i2c8</celldesigner:geneReference>
                <celldesigner:name>IL6</celldesigner:name>
              </celldesigner:speciesIdentity>
            </celldesigner:annotation>
          </celldesigner:species>
          <celldesigner:species id="s_id_path_2_i300" name="IL1B">
            <celldesigner:notes>
              <html xmlns="http://www.w3.org/1999/xhtml">
                <head>
                  <title/>
                </head>
                <body>EntrezGene_ID: 3553

<rdf:RDF xmlns:rdf="http://www.w3.org/1999/02/22-rdf-syntax-ns#" xmlns:dc="http://purl.org/dc/elements/1.1/" xmlns:dcterms="http://purl.org/dc/terms/" xmlns:vCard="http://www.w3.org/2001/vcard-rdf/3.0#" xmlns:bqbiol="http://biomodels.net/biology-qualifiers/" xmlns:bqmodel="http://biomodels.net/model-qualifiers/"><rdf:Description rdf:about="#s_id_path_2_i300"><bqbiol:isDescribedBy><rdf:Bag><rdf:li rdf:resource="urn:miriam:ncbigene:3553"/></rdf:Bag></bqbiol:isDescribedBy><dcterms:modified rdf:parseType="Resource"/></rdf:Description></rdf:RDF>
</body>
              </html>
            </celldesigner:notes>
            <celldesigner:annotation>
              <celldesigner:complexSpecies>s_id_path_2_i1c2</celldesigner:complexSpecies>
              <celldesigner:speciesIdentity>
                <celldesigner:class>GENE</celldesigner:class>
                <celldesigner:geneReference>g_s_id_path_2_i300</celldesigner:geneReference>
                <celldesigner:name>IL1B</celldesigner:name>
              </celldesigner:speciesIdentity>
            </celldesigner:annotation>
          </celldesigner:species>
          <celldesigner:species id="s_id_path_2_i362" name="IL15">
            <celldesigner:notes>
              <html xmlns="http://www.w3.org/1999/xhtml">
                <head>
                  <title/>
                </head>
                <body>EntrezGene_ID: 3600

<rdf:RDF xmlns:rdf="http://www.w3.org/1999/02/22-rdf-syntax-ns#" xmlns:dc="http://purl.org/dc/elements/1.1/" xmlns:dcterms="http://purl.org/dc/terms/" xmlns:vCard="http://www.w3.org/2001/vcard-rdf/3.0#" xmlns:bqbiol="http://biomodels.net/biology-qualifiers/" xmlns:bqmodel="http://biomodels.net/model-qualifiers/"><rdf:Description rdf:about="#s_id_path_2_i362"><bqbiol:isDescribedBy><rdf:Bag><rdf:li rdf:resource="urn:miriam:ncbigene:3600"/></rdf:Bag></bqbiol:isDescribedBy><dcterms:modified rdf:parseType="Resource"/></rdf:Description></rdf:RDF>
</body>
              </html>
            </celldesigner:notes>
            <celldesigner:annotation>
              <celldesigner:complexSpecies>s_id_path_2_i1c2</celldesigner:complexSpecies>
              <celldesigner:speciesIdentity>
                <celldesigner:class>GENE</celldesigner:class>
                <celldesigner:geneReference>g_s_id_path_2_i362</celldesigner:geneReference>
                <celldesigner:name>IL15</celldesigner:name>
              </celldesigner:speciesIdentity>
            </celldesigner:annotation>
          </celldesigner:species>
          <celldesigner:species id="s_id_path_2_i377" name="IFNB1">
            <celldesigner:notes>
              <html xmlns="http://www.w3.org/1999/xhtml">
                <head>
                  <title/>
                </head>
                <body>EntrezGene_ID: 3456

<rdf:RDF xmlns:rdf="http://www.w3.org/1999/02/22-rdf-syntax-ns#" xmlns:dc="http://purl.org/dc/elements/1.1/" xmlns:dcterms="http://purl.org/dc/terms/" xmlns:vCard="http://www.w3.org/2001/vcard-rdf/3.0#" xmlns:bqbiol="http://biomodels.net/biology-qualifiers/" xmlns:bqmodel="http://biomodels.net/model-qualifiers/"><rdf:Description rdf:about="#s_id_path_2_i377"><bqbiol:isDescribedBy><rdf:Bag><rdf:li rdf:resource="urn:miriam:ncbigene:3456"/></rdf:Bag></bqbiol:isDescribedBy><dcterms:modified rdf:parseType="Resource"/></rdf:Description></rdf:RDF>
</body>
              </html>
            </celldesigner:notes>
            <celldesigner:annotation>
              <celldesigner:complexSpecies>s_id_path_2_i1c2</celldesigner:complexSpecies>
              <celldesigner:speciesIdentity>
                <celldesigner:class>GENE</celldesigner:class>
                <celldesigner:geneReference>g_s_id_path_2_i377</celldesigner:geneReference>
                <celldesigner:name>IFNB1</celldesigner:name>
              </celldesigner:speciesIdentity>
            </celldesigner:annotation>
          </celldesigner:species>
          <celldesigner:species id="s_id_path_2_i431" name="CXCL1">
            <celldesigner:notes>
              <html xmlns="http://www.w3.org/1999/xhtml">
                <head>
                  <title/>
                </head>
                <body>EntrezGene_ID: 2919

<rdf:RDF xmlns:rdf="http://www.w3.org/1999/02/22-rdf-syntax-ns#" xmlns:dc="http://purl.org/dc/elements/1.1/" xmlns:dcterms="http://purl.org/dc/terms/" xmlns:vCard="http://www.w3.org/2001/vcard-rdf/3.0#" xmlns:bqbiol="http://biomodels.net/biology-qualifiers/" xmlns:bqmodel="http://biomodels.net/model-qualifiers/"><rdf:Description rdf:about="#s_id_path_2_i431"><bqbiol:isDescribedBy><rdf:Bag><rdf:li rdf:resource="urn:miriam:ncbigene:2919"/></rdf:Bag></bqbiol:isDescribedBy><dcterms:modified rdf:parseType="Resource"/></rdf:Description></rdf:RDF>
</body>
              </html>
            </celldesigner:notes>
            <celldesigner:annotation>
              <celldesigner:complexSpecies>s_id_path_2_i1c2</celldesigner:complexSpecies>
              <celldesigner:speciesIdentity>
                <celldesigner:class>GENE</celldesigner:class>
                <celldesigner:geneReference>g_s_id_path_2_i431</celldesigner:geneReference>
                <celldesigner:name>CXCL1</celldesigner:name>
              </celldesigner:speciesIdentity>
            </celldesigner:annotation>
          </celldesigner:species>
          <celldesigner:species id="s_id_path_2_i4e2" name="IL12">
            <celldesigner:notes>
              <html xmlns="http://www.w3.org/1999/xhtml">
                <head>
                  <title/>
                </head>
                <body>EntrezGene_ID: 3593

<rdf:RDF xmlns:rdf="http://www.w3.org/1999/02/22-rdf-syntax-ns#" xmlns:dc="http://purl.org/dc/elements/1.1/" xmlns:dcterms="http://purl.org/dc/terms/" xmlns:vCard="http://www.w3.org/2001/vcard-rdf/3.0#" xmlns:bqbiol="http://biomodels.net/biology-qualifiers/" xmlns:bqmodel="http://biomodels.net/model-qualifiers/"><rdf:Description rdf:about="#s_id_path_2_i4e2"><bqbiol:isDescribedBy><rdf:Bag><rdf:li rdf:resource="urn:miriam:ncbigene:3593"/></rdf:Bag></bqbiol:isDescribedBy><dcterms:modified rdf:parseType="Resource"/></rdf:Description></rdf:RDF>
</body>
              </html>
            </celldesigner:notes>
            <celldesigner:annotation>
              <celldesigner:complexSpecies>s_id_path_2_i1c2</celldesigner:complexSpecies>
              <celldesigner:speciesIdentity>
                <celldesigner:class>GENE</celldesigner:class>
                <celldesigner:geneReference>g_s_id_path_2_i4e2</celldesigner:geneReference>
                <celldesigner:name>IL12</celldesigner:name>
              </celldesigner:speciesIdentity>
            </celldesigner:annotation>
          </celldesigner:species>
          <celldesigner:species id="s_id_path_2_i5a6" name="IFN1@">
            <celldesigner:notes>
              <html xmlns="http://www.w3.org/1999/xhtml">
                <head>
                  <title/>
                </head>
                <body>EntrezGene_ID: 3438

<rdf:RDF xmlns:rdf="http://www.w3.org/1999/02/22-rdf-syntax-ns#" xmlns:dc="http://purl.org/dc/elements/1.1/" xmlns:dcterms="http://purl.org/dc/terms/" xmlns:vCard="http://www.w3.org/2001/vcard-rdf/3.0#" xmlns:bqbiol="http://biomodels.net/biology-qualifiers/" xmlns:bqmodel="http://biomodels.net/model-qualifiers/"><rdf:Description rdf:about="#s_id_path_2_i5a6"><bqbiol:isDescribedBy><rdf:Bag><rdf:li rdf:resource="urn:miriam:ncbigene:3438"/></rdf:Bag></bqbiol:isDescribedBy><dcterms:modified rdf:parseType="Resource"/></rdf:Description></rdf:RDF>
</body>
              </html>
            </celldesigner:notes>
            <celldesigner:annotation>
              <celldesigner:complexSpecies>s_id_path_2_i1c2</celldesigner:complexSpecies>
              <celldesigner:speciesIdentity>
                <celldesigner:class>GENE</celldesigner:class>
                <celldesigner:geneReference>g_s_id_path_2_i5a6</celldesigner:geneReference>
                <celldesigner:name>IFN1@</celldesigner:name>
              </celldesigner:speciesIdentity>
            </celldesigner:annotation>
          </celldesigner:species>
          <celldesigner:species id="s_id_path_2_i5c8" name="TNF">
            <celldesigner:notes>
              <html xmlns="http://www.w3.org/1999/xhtml">
                <head>
                  <title/>
                </head>
                <body>EntrezGene_ID: 7124

<rdf:RDF xmlns:rdf="http://www.w3.org/1999/02/22-rdf-syntax-ns#" xmlns:dc="http://purl.org/dc/elements/1.1/" xmlns:dcterms="http://purl.org/dc/terms/" xmlns:vCard="http://www.w3.org/2001/vcard-rdf/3.0#" xmlns:bqbiol="http://biomodels.net/biology-qualifiers/" xmlns:bqmodel="http://biomodels.net/model-qualifiers/"><rdf:Description rdf:about="#s_id_path_2_i5c8"><bqbiol:isDescribedBy><rdf:Bag><rdf:li rdf:resource="urn:miriam:ncbigene:7124"/></rdf:Bag></bqbiol:isDescribedBy><dcterms:modified rdf:parseType="Resource"/></rdf:Description></rdf:RDF>
</body>
              </html>
            </celldesigner:notes>
            <celldesigner:annotation>
              <celldesigner:complexSpecies>s_id_path_2_i1c2</celldesigner:complexSpecies>
              <celldesigner:speciesIdentity>
                <celldesigner:class>GENE</celldesigner:class>
                <celldesigner:geneReference>g_s_id_path_2_i5c8</celldesigner:geneReference>
                <celldesigner:name>TNF</celldesigner:name>
              </celldesigner:speciesIdentity>
            </celldesigner:annotation>
          </celldesigner:species>
          <celldesigner:species id="s_id_path_2_i5d5" name="IL1A">
            <celldesigner:notes>
              <html xmlns="http://www.w3.org/1999/xhtml">
                <head>
                  <title/>
                </head>
                <body>EntrezGene_ID: 3552

<rdf:RDF xmlns:rdf="http://www.w3.org/1999/02/22-rdf-syntax-ns#" xmlns:dc="http://purl.org/dc/elements/1.1/" xmlns:dcterms="http://purl.org/dc/terms/" xmlns:vCard="http://www.w3.org/2001/vcard-rdf/3.0#" xmlns:bqbiol="http://biomodels.net/biology-qualifiers/" xmlns:bqmodel="http://biomodels.net/model-qualifiers/"><rdf:Description rdf:about="#s_id_path_2_i5d5"><bqbiol:isDescribedBy><rdf:Bag><rdf:li rdf:resource="urn:miriam:ncbigene:3552"/></rdf:Bag></bqbiol:isDescribedBy><dcterms:modified rdf:parseType="Resource"/></rdf:Description></rdf:RDF>
</body>
              </html>
            </celldesigner:notes>
            <celldesigner:annotation>
              <celldesigner:complexSpecies>s_id_path_2_i1c2</celldesigner:complexSpecies>
              <celldesigner:speciesIdentity>
                <celldesigner:class>GENE</celldesigner:class>
                <celldesigner:geneReference>g_s_id_path_2_i5d5</celldesigner:geneReference>
                <celldesigner:name>IL1A</celldesigner:name>
              </celldesigner:speciesIdentity>
            </celldesigner:annotation>
          </celldesigner:species>
          <celldesigner:species id="s_id_path_2_i5e3" name="IL10">
            <celldesigner:notes>
              <html xmlns="http://www.w3.org/1999/xhtml">
                <head>
                  <title/>
                </head>
                <body>EntrezGene_ID: 3586

<rdf:RDF xmlns:rdf="http://www.w3.org/1999/02/22-rdf-syntax-ns#" xmlns:dc="http://purl.org/dc/elements/1.1/" xmlns:dcterms="http://purl.org/dc/terms/" xmlns:vCard="http://www.w3.org/2001/vcard-rdf/3.0#" xmlns:bqbiol="http://biomodels.net/biology-qualifiers/" xmlns:bqmodel="http://biomodels.net/model-qualifiers/"><rdf:Description rdf:about="#s_id_path_2_i5e3"><bqbiol:isDescribedBy><rdf:Bag><rdf:li rdf:resource="urn:miriam:ncbigene:3586"/></rdf:Bag></bqbiol:isDescribedBy><dcterms:modified rdf:parseType="Resource"/></rdf:Description></rdf:RDF>
</body>
              </html>
            </celldesigner:notes>
            <celldesigner:annotation>
              <celldesigner:complexSpecies>s_id_path_2_i1c2</celldesigner:complexSpecies>
              <celldesigner:speciesIdentity>
                <celldesigner:class>GENE</celldesigner:class>
                <celldesigner:geneReference>g_s_id_path_2_i5e3</celldesigner:geneReference>
                <celldesigner:name>IL10</celldesigner:name>
              </celldesigner:speciesIdentity>
            </celldesigner:annotation>
          </celldesigner:species>
          <celldesigner:species id="s_id_path_2_i448" name="DFFA_slash_ICAD">
            <celldesigner:notes>
              <html xmlns="http://www.w3.org/1999/xhtml">
                <head>
                  <title/>
                </head>
                <body>
                  <rdf:RDF xmlns:rdf="http://www.w3.org/1999/02/22-rdf-syntax-ns#" xmlns:dc="http://purl.org/dc/elements/1.1/" xmlns:dcterms="http://purl.org/dc/terms/" xmlns:vCard="http://www.w3.org/2001/vcard-rdf/3.0#" xmlns:bqbiol="http://biomodels.net/biology-qualifiers/" xmlns:bqmodel="http://biomodels.net/model-qualifiers/">
                    <rdf:Description rdf:about="#s_id_path_2_i448">
                      <bqbiol:isDescribedBy>
                        <rdf:Bag>
                          <rdf:li rdf:resource="urn:miriam:ensembl:ENSG00000160049"/>
                        </rdf:Bag>
                      </bqbiol:isDescribedBy>
                      <dcterms:modified rdf:parseType="Resource"/>
                    </rdf:Description>
                  </rdf:RDF>
                </body>
              </html>
            </celldesigner:notes>
            <celldesigner:annotation>
              <celldesigner:complexSpecies>s_id_path_2_i23b</celldesigner:complexSpecies>
              <celldesigner:speciesIdentity>
                <celldesigner:class>GENE</celldesigner:class>
                <celldesigner:geneReference>g_s_id_path_2_i448</celldesigner:geneReference>
                <celldesigner:name>DFFA_slash_ICAD</celldesigner:name>
              </celldesigner:speciesIdentity>
            </celldesigner:annotation>
          </celldesigner:species>
          <celldesigner:species id="s_id_path_2_i609" name="DFFB_minus_45_br_">
            <celldesigner:notes>
              <html xmlns="http://www.w3.org/1999/xhtml">
                <head>
                  <title/>
                </head>
                <body>
                  <rdf:RDF xmlns:rdf="http://www.w3.org/1999/02/22-rdf-syntax-ns#" xmlns:dc="http://purl.org/dc/elements/1.1/" xmlns:dcterms="http://purl.org/dc/terms/" xmlns:vCard="http://www.w3.org/2001/vcard-rdf/3.0#" xmlns:bqbiol="http://biomodels.net/biology-qualifiers/" xmlns:bqmodel="http://biomodels.net/model-qualifiers/">
                    <rdf:Description rdf:about="#s_id_path_2_i609">
                      <bqbiol:isDescribedBy>
                        <rdf:Bag>
                          <rdf:li rdf:resource="urn:miriam:ensembl:ENSG00000169598"/>
                        </rdf:Bag>
                      </bqbiol:isDescribedBy>
                      <dcterms:modified rdf:parseType="Resource"/>
                    </rdf:Description>
                  </rdf:RDF>
                </body>
              </html>
            </celldesigner:notes>
            <celldesigner:annotation>
              <celldesigner:complexSpecies>s_id_path_2_i23b</celldesigner:complexSpecies>
              <celldesigner:speciesIdentity>
                <celldesigner:class>GENE</celldesigner:class>
                <celldesigner:geneReference>g_s_id_path_2_i609</celldesigner:geneReference>
                <celldesigner:name>DFFB_minus_45_br_</celldesigner:name>
              </celldesigner:speciesIdentity>
            </celldesigner:annotation>
          </celldesigner:species>
          <celldesigner:species id="s_id_path_2_i2c5" name="C7">
            <celldesigner:notes>
              <html xmlns="http://www.w3.org/1999/xhtml">
                <head>
                  <title/>
                </head>
                <body>EntrezGene_ID: 730

<rdf:RDF xmlns:rdf="http://www.w3.org/1999/02/22-rdf-syntax-ns#" xmlns:dc="http://purl.org/dc/elements/1.1/" xmlns:dcterms="http://purl.org/dc/terms/" xmlns:vCard="http://www.w3.org/2001/vcard-rdf/3.0#" xmlns:bqbiol="http://biomodels.net/biology-qualifiers/" xmlns:bqmodel="http://biomodels.net/model-qualifiers/"><rdf:Description rdf:about="#s_id_path_2_i2c5"><bqbiol:isDescribedBy><rdf:Bag><rdf:li rdf:resource="urn:miriam:ncbigene:730"/></rdf:Bag></bqbiol:isDescribedBy><dcterms:modified rdf:parseType="Resource"/></rdf:Description></rdf:RDF>
</body>
              </html>
            </celldesigner:notes>
            <celldesigner:annotation>
              <celldesigner:complexSpecies>s_id_path_2_i213</celldesigner:complexSpecies>
              <celldesigner:speciesIdentity>
                <celldesigner:class>GENE</celldesigner:class>
                <celldesigner:geneReference>g_s_id_path_2_i2c5</celldesigner:geneReference>
                <celldesigner:name>C7</celldesigner:name>
              </celldesigner:speciesIdentity>
            </celldesigner:annotation>
          </celldesigner:species>
          <celldesigner:species id="s_id_path_2_i2ee" name="C6">
            <celldesigner:notes>
              <html xmlns="http://www.w3.org/1999/xhtml">
                <head>
                  <title/>
                </head>
                <body>EntrezGene_ID: 729

<rdf:RDF xmlns:rdf="http://www.w3.org/1999/02/22-rdf-syntax-ns#" xmlns:dc="http://purl.org/dc/elements/1.1/" xmlns:dcterms="http://purl.org/dc/terms/" xmlns:vCard="http://www.w3.org/2001/vcard-rdf/3.0#" xmlns:bqbiol="http://biomodels.net/biology-qualifiers/" xmlns:bqmodel="http://biomodels.net/model-qualifiers/"><rdf:Description rdf:about="#s_id_path_2_i2ee"><bqbiol:isDescribedBy><rdf:Bag><rdf:li rdf:resource="urn:miriam:ncbigene:729"/></rdf:Bag></bqbiol:isDescribedBy><dcterms:modified rdf:parseType="Resource"/></rdf:Description></rdf:RDF>
</body>
              </html>
            </celldesigner:notes>
            <celldesigner:annotation>
              <celldesigner:complexSpecies>s_id_path_2_i213</celldesigner:complexSpecies>
              <celldesigner:speciesIdentity>
                <celldesigner:class>GENE</celldesigner:class>
                <celldesigner:geneReference>g_s_id_path_2_i2ee</celldesigner:geneReference>
                <celldesigner:name>C6</celldesigner:name>
              </celldesigner:speciesIdentity>
            </celldesigner:annotation>
          </celldesigner:species>
          <celldesigner:species id="s_id_path_2_i366" name="C8A">
            <celldesigner:notes>
              <html xmlns="http://www.w3.org/1999/xhtml">
                <head>
                  <title/>
                </head>
                <body>EntrezGene_ID: 731

<rdf:RDF xmlns:rdf="http://www.w3.org/1999/02/22-rdf-syntax-ns#" xmlns:dc="http://purl.org/dc/elements/1.1/" xmlns:dcterms="http://purl.org/dc/terms/" xmlns:vCard="http://www.w3.org/2001/vcard-rdf/3.0#" xmlns:bqbiol="http://biomodels.net/biology-qualifiers/" xmlns:bqmodel="http://biomodels.net/model-qualifiers/"><rdf:Description rdf:about="#s_id_path_2_i366"><bqbiol:isDescribedBy><rdf:Bag><rdf:li rdf:resource="urn:miriam:ncbigene:731"/></rdf:Bag></bqbiol:isDescribedBy><dcterms:modified rdf:parseType="Resource"/></rdf:Description></rdf:RDF>
</body>
              </html>
            </celldesigner:notes>
            <celldesigner:annotation>
              <celldesigner:complexSpecies>s_id_path_2_i213</celldesigner:complexSpecies>
              <celldesigner:speciesIdentity>
                <celldesigner:class>GENE</celldesigner:class>
                <celldesigner:geneReference>g_s_id_path_2_i366</celldesigner:geneReference>
                <celldesigner:name>C8A</celldesigner:name>
              </celldesigner:speciesIdentity>
            </celldesigner:annotation>
          </celldesigner:species>
          <celldesigner:species id="s_id_path_2_i48c" name="C9">
            <celldesigner:notes>
              <html xmlns="http://www.w3.org/1999/xhtml">
                <head>
                  <title/>
                </head>
                <body>EntrezGene_ID: 735

<rdf:RDF xmlns:rdf="http://www.w3.org/1999/02/22-rdf-syntax-ns#" xmlns:dc="http://purl.org/dc/elements/1.1/" xmlns:dcterms="http://purl.org/dc/terms/" xmlns:vCard="http://www.w3.org/2001/vcard-rdf/3.0#" xmlns:bqbiol="http://biomodels.net/biology-qualifiers/" xmlns:bqmodel="http://biomodels.net/model-qualifiers/"><rdf:Description rdf:about="#s_id_path_2_i48c"><bqbiol:isDescribedBy><rdf:Bag><rdf:li rdf:resource="urn:miriam:ncbigene:735"/></rdf:Bag></bqbiol:isDescribedBy><dcterms:modified rdf:parseType="Resource"/></rdf:Description></rdf:RDF>
</body>
              </html>
            </celldesigner:notes>
            <celldesigner:annotation>
              <celldesigner:complexSpecies>s_id_path_2_i213</celldesigner:complexSpecies>
              <celldesigner:speciesIdentity>
                <celldesigner:class>GENE</celldesigner:class>
                <celldesigner:geneReference>g_s_id_path_2_i48c</celldesigner:geneReference>
                <celldesigner:name>C9</celldesigner:name>
              </celldesigner:speciesIdentity>
            </celldesigner:annotation>
          </celldesigner:species>
          <celldesigner:species id="s_id_path_2_i61b" name="C8B">
            <celldesigner:notes>
              <html xmlns="http://www.w3.org/1999/xhtml">
                <head>
                  <title/>
                </head>
                <body>EntrezGene_ID: 732

<rdf:RDF xmlns:rdf="http://www.w3.org/1999/02/22-rdf-syntax-ns#" xmlns:dc="http://purl.org/dc/elements/1.1/" xmlns:dcterms="http://purl.org/dc/terms/" xmlns:vCard="http://www.w3.org/2001/vcard-rdf/3.0#" xmlns:bqbiol="http://biomodels.net/biology-qualifiers/" xmlns:bqmodel="http://biomodels.net/model-qualifiers/"><rdf:Description rdf:about="#s_id_path_2_i61b"><bqbiol:isDescribedBy><rdf:Bag><rdf:li rdf:resource="urn:miriam:ncbigene:732"/></rdf:Bag></bqbiol:isDescribedBy><dcterms:modified rdf:parseType="Resource"/></rdf:Description></rdf:RDF>
</body>
              </html>
            </celldesigner:notes>
            <celldesigner:annotation>
              <celldesigner:complexSpecies>s_id_path_2_i213</celldesigner:complexSpecies>
              <celldesigner:speciesIdentity>
                <celldesigner:class>GENE</celldesigner:class>
                <celldesigner:geneReference>g_s_id_path_2_i61b</celldesigner:geneReference>
                <celldesigner:name>C8B</celldesigner:name>
              </celldesigner:speciesIdentity>
            </celldesigner:annotation>
          </celldesigner:species>
          <celldesigner:species id="s_id_path_2_i2ff" name="T_minus_bet">
            <celldesigner:notes>
              <html xmlns="http://www.w3.org/1999/xhtml">
                <head>
                  <title/>
                </head>
                <body>
                  <rdf:RDF xmlns:rdf="http://www.w3.org/1999/02/22-rdf-syntax-ns#" xmlns:dc="http://purl.org/dc/elements/1.1/" xmlns:dcterms="http://purl.org/dc/terms/" xmlns:vCard="http://www.w3.org/2001/vcard-rdf/3.0#" xmlns:bqbiol="http://biomodels.net/biology-qualifiers/" xmlns:bqmodel="http://biomodels.net/model-qualifiers/">
                    <rdf:Description rdf:about="#s_id_path_2_i2ff">
                      <bqbiol:isDescribedBy>
                        <rdf:Bag>
                          <rdf:li rdf:resource="urn:miriam:ensembl:ENSG00000073861"/>
                        </rdf:Bag>
                      </bqbiol:isDescribedBy>
                      <dcterms:modified rdf:parseType="Resource"/>
                    </rdf:Description>
                  </rdf:RDF>
                </body>
              </html>
            </celldesigner:notes>
            <celldesigner:annotation>
              <celldesigner:complexSpecies>s_id_path_2_i270</celldesigner:complexSpecies>
              <celldesigner:speciesIdentity>
                <celldesigner:class>GENE</celldesigner:class>
                <celldesigner:geneReference>g_s_id_path_2_i2ff</celldesigner:geneReference>
                <celldesigner:name>T_minus_bet</celldesigner:name>
              </celldesigner:speciesIdentity>
            </celldesigner:annotation>
          </celldesigner:species>
          <celldesigner:species id="s_id_path_2_i424" name="IL15">
            <celldesigner:notes>
              <html xmlns="http://www.w3.org/1999/xhtml">
                <head>
                  <title/>
                </head>
                <body>
                  <rdf:RDF xmlns:rdf="http://www.w3.org/1999/02/22-rdf-syntax-ns#" xmlns:dc="http://purl.org/dc/elements/1.1/" xmlns:dcterms="http://purl.org/dc/terms/" xmlns:vCard="http://www.w3.org/2001/vcard-rdf/3.0#" xmlns:bqbiol="http://biomodels.net/biology-qualifiers/" xmlns:bqmodel="http://biomodels.net/model-qualifiers/">
                    <rdf:Description rdf:about="#s_id_path_2_i424">
                      <bqbiol:isDescribedBy>
                        <rdf:Bag>
                          <rdf:li rdf:resource="urn:miriam:ensembl:ENSG00000164136"/>
                        </rdf:Bag>
                      </bqbiol:isDescribedBy>
                      <dcterms:modified rdf:parseType="Resource"/>
                    </rdf:Description>
                  </rdf:RDF>
                </body>
              </html>
            </celldesigner:notes>
            <celldesigner:annotation>
              <celldesigner:complexSpecies>s_id_path_2_i270</celldesigner:complexSpecies>
              <celldesigner:speciesIdentity>
                <celldesigner:class>GENE</celldesigner:class>
                <celldesigner:geneReference>g_s_id_path_2_i424</celldesigner:geneReference>
                <celldesigner:name>IL15</celldesigner:name>
              </celldesigner:speciesIdentity>
            </celldesigner:annotation>
          </celldesigner:species>
          <celldesigner:species id="s_id_path_0_i1ef" name="F9a">
            <celldesigner:notes>
              <html xmlns="http://www.w3.org/1999/xhtml">
                <head>
                  <title/>
                </head>
                <body>Symbol: F9
HGNC_ID: 3551
EntrezGene_ID: 2158
RefSeq_ID: NM_000133

Ang I can be cleaved by NEP to Ang (1–7).
ACE and NEP hydrolysed Ang I efficiently, whereas ACE2 hydrolysed Ang I only very slowly.
PMID:15283675<rdf:RDF xmlns:rdf="http://www.w3.org/1999/02/22-rdf-syntax-ns#" xmlns:dc="http://purl.org/dc/elements/1.1/" xmlns:dcterms="http://purl.org/dc/terms/" xmlns:vCard="http://www.w3.org/2001/vcard-rdf/3.0#" xmlns:bqbiol="http://biomodels.net/biology-qualifiers/" xmlns:bqmodel="http://biomodels.net/model-qualifiers/"><rdf:Description rdf:about="#s_id_path_0_i1ef"><bqbiol:isDescribedBy><rdf:Bag><rdf:li rdf:resource="urn:miriam:refseq:NM_000133"/></rdf:Bag></bqbiol:isDescribedBy><bqbiol:isDescribedBy><rdf:Bag><rdf:li rdf:resource="urn:miriam:taxonomy:9606"/></rdf:Bag></bqbiol:isDescribedBy><bqbiol:isDescribedBy><rdf:Bag><rdf:li rdf:resource="urn:miriam:hgnc:3551"/></rdf:Bag></bqbiol:isDescribedBy><bqbiol:isDescribedBy><rdf:Bag><rdf:li rdf:resource="urn:miriam:ensembl:ENSG00000101981"/></rdf:Bag></bqbiol:isDescribedBy><bqbiol:isDescribedBy><rdf:Bag><rdf:li rdf:resource="urn:miriam:ec-code:3.4.21.22"/></rdf:Bag></bqbiol:isDescribedBy><bqbiol:isDescribedBy><rdf:Bag><rdf:li rdf:resource="urn:miriam:uniprot:P00740"/></rdf:Bag></bqbiol:isDescribedBy><bqbiol:isEncodedBy><rdf:Bag><rdf:li rdf:resource="urn:miriam:hgnc.symbol:F9"/></rdf:Bag></bqbiol:isEncodedBy><bqbiol:isDescribedBy><rdf:Bag><rdf:li rdf:resource="urn:miriam:mesh:D015949"/></rdf:Bag></bqbiol:isDescribedBy><bqbiol:isDescribedBy><rdf:Bag><rdf:li rdf:resource="urn:miriam:ncbigene:2158"/></rdf:Bag></bqbiol:isDescribedBy><dcterms:modified rdf:parseType="Resource"/></rdf:Description></rdf:RDF>
</body>
              </html>
            </celldesigner:notes>
            <celldesigner:annotation>
              <celldesigner:complexSpecies>s_id_path_0_i81</celldesigner:complexSpecies>
              <celldesigner:speciesIdentity>
                <celldesigner:class>PROTEIN</celldesigner:class>
                <celldesigner:proteinReference>p_s_id_path_0_i1ef</celldesigner:proteinReference>
                <celldesigner:state>
                  <celldesigner:listOfStructuralStates>
                    <celldesigner:structuralState structuralState="active">active</celldesigner:structuralState>
                  </celldesigner:listOfStructuralStates>
                </celldesigner:state>
                <celldesigner:name>F9a</celldesigner:name>
              </celldesigner:speciesIdentity>
            </celldesigner:annotation>
          </celldesigner:species>
          <celldesigner:species id="s_id_path_0_i2b1" name="F8a">
            <celldesigner:notes>
              <html xmlns="http://www.w3.org/1999/xhtml">
                <head>
                  <title/>
                </head>
                <body>Symbol: F8
Previous Symbols: F8C
HGNC_ID: 3546
EntrezGene_ID: 2157
RefSeq_ID: NM_000132

<rdf:RDF xmlns:rdf="http://www.w3.org/1999/02/22-rdf-syntax-ns#" xmlns:dc="http://purl.org/dc/elements/1.1/" xmlns:dcterms="http://purl.org/dc/terms/" xmlns:vCard="http://www.w3.org/2001/vcard-rdf/3.0#" xmlns:bqbiol="http://biomodels.net/biology-qualifiers/" xmlns:bqmodel="http://biomodels.net/model-qualifiers/"><rdf:Description rdf:about="#s_id_path_0_i2b1"><bqbiol:isDescribedBy><rdf:Bag><rdf:li rdf:resource="urn:miriam:refseq:NM_000132"/></rdf:Bag></bqbiol:isDescribedBy><bqbiol:isDescribedBy><rdf:Bag><rdf:li rdf:resource="urn:miriam:taxonomy:9606"/></rdf:Bag></bqbiol:isDescribedBy><bqbiol:isEncodedBy><rdf:Bag><rdf:li rdf:resource="urn:miriam:hgnc.symbol:F8"/></rdf:Bag></bqbiol:isEncodedBy><bqbiol:isDescribedBy><rdf:Bag><rdf:li rdf:resource="urn:miriam:mesh:D015944"/></rdf:Bag></bqbiol:isDescribedBy><bqbiol:isDescribedBy><rdf:Bag><rdf:li rdf:resource="urn:miriam:hgnc:3546"/></rdf:Bag></bqbiol:isDescribedBy><bqbiol:isDescribedBy><rdf:Bag><rdf:li rdf:resource="urn:miriam:uniprot:P00451"/></rdf:Bag></bqbiol:isDescribedBy><bqbiol:isDescribedBy><rdf:Bag><rdf:li rdf:resource="urn:miriam:ncbigene:2157"/></rdf:Bag></bqbiol:isDescribedBy><bqbiol:isDescribedBy><rdf:Bag><rdf:li rdf:resource="urn:miriam:ensembl:ENSG00000185010"/></rdf:Bag></bqbiol:isDescribedBy><dcterms:modified rdf:parseType="Resource"/></rdf:Description></rdf:RDF>
</body>
              </html>
            </celldesigner:notes>
            <celldesigner:annotation>
              <celldesigner:complexSpecies>s_id_path_0_i81</celldesigner:complexSpecies>
              <celldesigner:speciesIdentity>
                <celldesigner:class>PROTEIN</celldesigner:class>
                <celldesigner:proteinReference>p_s_id_path_0_i2b1</celldesigner:proteinReference>
                <celldesigner:state>
                  <celldesigner:listOfStructuralStates>
                    <celldesigner:structuralState structuralState="active">active</celldesigner:structuralState>
                  </celldesigner:listOfStructuralStates>
                </celldesigner:state>
                <celldesigner:name>F8a</celldesigner:name>
              </celldesigner:speciesIdentity>
            </celldesigner:annotation>
          </celldesigner:species>
          <celldesigner:species id="s_id_path_2_i542" name="NK">
            <celldesigner:notes>
              <html xmlns="http://www.w3.org/1999/xhtml">
                <head>
                  <title/>
                </head>
                <body>
                  <rdf:RDF xmlns:rdf="http://www.w3.org/1999/02/22-rdf-syntax-ns#" xmlns:dc="http://purl.org/dc/elements/1.1/" xmlns:dcterms="http://purl.org/dc/terms/" xmlns:vCard="http://www.w3.org/2001/vcard-rdf/3.0#" xmlns:bqbiol="http://biomodels.net/biology-qualifiers/" xmlns:bqmodel="http://biomodels.net/model-qualifiers/">
                    <rdf:Description rdf:about="#s_id_path_2_i542">
                      <dcterms:modified rdf:parseType="Resource"/>
                    </rdf:Description>
                  </rdf:RDF>
                </body>
              </html>
            </celldesigner:notes>
            <celldesigner:annotation>
              <celldesigner:complexSpecies>s_id_path_2_i18a</celldesigner:complexSpecies>
              <celldesigner:speciesIdentity>
                <celldesigner:class>UNKNOWN</celldesigner:class>
                <celldesigner:name>NK</celldesigner:name>
              </celldesigner:speciesIdentity>
            </celldesigner:annotation>
          </celldesigner:species>
          <celldesigner:species id="s_id_path_2_i30c" name="TRA">
            <celldesigner:notes>
              <html xmlns="http://www.w3.org/1999/xhtml">
                <head>
                  <title/>
                </head>
                <body>EntrezGene_ID: 6955

<rdf:RDF xmlns:rdf="http://www.w3.org/1999/02/22-rdf-syntax-ns#" xmlns:dc="http://purl.org/dc/elements/1.1/" xmlns:dcterms="http://purl.org/dc/terms/" xmlns:vCard="http://www.w3.org/2001/vcard-rdf/3.0#" xmlns:bqbiol="http://biomodels.net/biology-qualifiers/" xmlns:bqmodel="http://biomodels.net/model-qualifiers/"><rdf:Description rdf:about="#s_id_path_2_i30c"><bqbiol:isDescribedBy><rdf:Bag><rdf:li rdf:resource="urn:miriam:ncbigene:6955"/></rdf:Bag></bqbiol:isDescribedBy><dcterms:modified rdf:parseType="Resource"/></rdf:Description></rdf:RDF>
</body>
              </html>
            </celldesigner:notes>
            <celldesigner:annotation>
              <celldesigner:complexSpecies>s_id_path_2_i260</celldesigner:complexSpecies>
              <celldesigner:speciesIdentity>
                <celldesigner:class>GENE</celldesigner:class>
                <celldesigner:geneReference>g_s_id_path_2_i30c</celldesigner:geneReference>
                <celldesigner:name>TRA</celldesigner:name>
              </celldesigner:speciesIdentity>
            </celldesigner:annotation>
          </celldesigner:species>
          <celldesigner:species id="s_id_path_2_i60a" name="TRB">
            <celldesigner:notes>
              <html xmlns="http://www.w3.org/1999/xhtml">
                <head>
                  <title/>
                </head>
                <body>EntrezGene_ID: 6957

<rdf:RDF xmlns:rdf="http://www.w3.org/1999/02/22-rdf-syntax-ns#" xmlns:dc="http://purl.org/dc/elements/1.1/" xmlns:dcterms="http://purl.org/dc/terms/" xmlns:vCard="http://www.w3.org/2001/vcard-rdf/3.0#" xmlns:bqbiol="http://biomodels.net/biology-qualifiers/" xmlns:bqmodel="http://biomodels.net/model-qualifiers/"><rdf:Description rdf:about="#s_id_path_2_i60a"><bqbiol:isDescribedBy><rdf:Bag><rdf:li rdf:resource="urn:miriam:ncbigene:6957"/></rdf:Bag></bqbiol:isDescribedBy><dcterms:modified rdf:parseType="Resource"/></rdf:Description></rdf:RDF>
</body>
              </html>
            </celldesigner:notes>
            <celldesigner:annotation>
              <celldesigner:complexSpecies>s_id_path_2_i260</celldesigner:complexSpecies>
              <celldesigner:speciesIdentity>
                <celldesigner:class>GENE</celldesigner:class>
                <celldesigner:geneReference>g_s_id_path_2_i60a</celldesigner:geneReference>
                <celldesigner:name>TRB</celldesigner:name>
              </celldesigner:speciesIdentity>
            </celldesigner:annotation>
          </celldesigner:species>
          <celldesigner:species id="s_id_path_2_i4a0" name="NCR_plus_">
            <celldesigner:notes>
              <html xmlns="http://www.w3.org/1999/xhtml">
                <head>
                  <title/>
                </head>
                <body>
                  <rdf:RDF xmlns:rdf="http://www.w3.org/1999/02/22-rdf-syntax-ns#" xmlns:dc="http://purl.org/dc/elements/1.1/" xmlns:dcterms="http://purl.org/dc/terms/" xmlns:vCard="http://www.w3.org/2001/vcard-rdf/3.0#" xmlns:bqbiol="http://biomodels.net/biology-qualifiers/" xmlns:bqmodel="http://biomodels.net/model-qualifiers/">
                    <rdf:Description rdf:about="#s_id_path_2_i4a0">
                      <dcterms:modified rdf:parseType="Resource"/>
                    </rdf:Description>
                  </rdf:RDF>
                </body>
              </html>
            </celldesigner:notes>
            <celldesigner:annotation>
              <celldesigner:complexSpecies>s_id_path_2_i1ea</celldesigner:complexSpecies>
              <celldesigner:speciesIdentity>
                <celldesigner:class>UNKNOWN</celldesigner:class>
                <celldesigner:name>NCR_plus_</celldesigner:name>
              </celldesigner:speciesIdentity>
            </celldesigner:annotation>
          </celldesigner:species>
          <celldesigner:species id="s_id_path_2_i2ca" name="HLA_minus_G">
            <celldesigner:notes>
              <html xmlns="http://www.w3.org/1999/xhtml">
                <head>
                  <title/>
                </head>
                <body>EntrezGene_ID: 3135

Original kegg element: gene;20;hsa:3105 hsa:3106 hsa:3107 hsa:3133 hsa:3134 hsa:3135 hsa:652614<rdf:RDF xmlns:rdf="http://www.w3.org/1999/02/22-rdf-syntax-ns#" xmlns:dc="http://purl.org/dc/elements/1.1/" xmlns:dcterms="http://purl.org/dc/terms/" xmlns:vCard="http://www.w3.org/2001/vcard-rdf/3.0#" xmlns:bqbiol="http://biomodels.net/biology-qualifiers/" xmlns:bqmodel="http://biomodels.net/model-qualifiers/"><rdf:Description rdf:about="#s_id_path_2_i2ca"><bqbiol:isDescribedBy><rdf:Bag><rdf:li rdf:resource="urn:miriam:ncbigene:3135"/></rdf:Bag></bqbiol:isDescribedBy><dcterms:modified rdf:parseType="Resource"/></rdf:Description></rdf:RDF>
</body>
              </html>
            </celldesigner:notes>
            <celldesigner:annotation>
              <celldesigner:complexSpecies>s_id_path_2_i27f</celldesigner:complexSpecies>
              <celldesigner:speciesIdentity>
                <celldesigner:class>GENE</celldesigner:class>
                <celldesigner:geneReference>g_s_id_path_2_i2ca</celldesigner:geneReference>
                <celldesigner:name>HLA_minus_G</celldesigner:name>
              </celldesigner:speciesIdentity>
            </celldesigner:annotation>
          </celldesigner:species>
          <celldesigner:species id="s_id_path_2_i384" name="HLA_minus_A">
            <celldesigner:notes>
              <html xmlns="http://www.w3.org/1999/xhtml">
                <head>
                  <title/>
                </head>
                <body>EntrezGene_ID: 3105

Original kegg element: gene;20;hsa:3105 hsa:3106 hsa:3107 hsa:3133 hsa:3134 hsa:3135 hsa:652614<rdf:RDF xmlns:rdf="http://www.w3.org/1999/02/22-rdf-syntax-ns#" xmlns:dc="http://purl.org/dc/elements/1.1/" xmlns:dcterms="http://purl.org/dc/terms/" xmlns:vCard="http://www.w3.org/2001/vcard-rdf/3.0#" xmlns:bqbiol="http://biomodels.net/biology-qualifiers/" xmlns:bqmodel="http://biomodels.net/model-qualifiers/"><rdf:Description rdf:about="#s_id_path_2_i384"><bqbiol:isDescribedBy><rdf:Bag><rdf:li rdf:resource="urn:miriam:ncbigene:3105"/></rdf:Bag></bqbiol:isDescribedBy><dcterms:modified rdf:parseType="Resource"/></rdf:Description></rdf:RDF>
</body>
              </html>
            </celldesigner:notes>
            <celldesigner:annotation>
              <celldesigner:complexSpecies>s_id_path_2_i27f</celldesigner:complexSpecies>
              <celldesigner:speciesIdentity>
                <celldesigner:class>GENE</celldesigner:class>
                <celldesigner:geneReference>g_s_id_path_2_i384</celldesigner:geneReference>
                <celldesigner:name>HLA_minus_A</celldesigner:name>
              </celldesigner:speciesIdentity>
            </celldesigner:annotation>
          </celldesigner:species>
          <celldesigner:species id="s_id_path_2_i411" name="HLA_minus_F">
            <celldesigner:notes>
              <html xmlns="http://www.w3.org/1999/xhtml">
                <head>
                  <title/>
                </head>
                <body>EntrezGene_ID: 3134

Original kegg element: gene;20;hsa:3105 hsa:3106 hsa:3107 hsa:3133 hsa:3134 hsa:3135 hsa:652614<rdf:RDF xmlns:rdf="http://www.w3.org/1999/02/22-rdf-syntax-ns#" xmlns:dc="http://purl.org/dc/elements/1.1/" xmlns:dcterms="http://purl.org/dc/terms/" xmlns:vCard="http://www.w3.org/2001/vcard-rdf/3.0#" xmlns:bqbiol="http://biomodels.net/biology-qualifiers/" xmlns:bqmodel="http://biomodels.net/model-qualifiers/"><rdf:Description rdf:about="#s_id_path_2_i411"><bqbiol:isDescribedBy><rdf:Bag><rdf:li rdf:resource="urn:miriam:ncbigene:3134"/></rdf:Bag></bqbiol:isDescribedBy><dcterms:modified rdf:parseType="Resource"/></rdf:Description></rdf:RDF>
</body>
              </html>
            </celldesigner:notes>
            <celldesigner:annotation>
              <celldesigner:complexSpecies>s_id_path_2_i27f</celldesigner:complexSpecies>
              <celldesigner:speciesIdentity>
                <celldesigner:class>GENE</celldesigner:class>
                <celldesigner:geneReference>g_s_id_path_2_i411</celldesigner:geneReference>
                <celldesigner:name>HLA_minus_F</celldesigner:name>
              </celldesigner:speciesIdentity>
            </celldesigner:annotation>
          </celldesigner:species>
          <celldesigner:species id="s_id_path_2_i53b" name="HLA_minus_E">
            <celldesigner:notes>
              <html xmlns="http://www.w3.org/1999/xhtml">
                <head>
                  <title/>
                </head>
                <body>EntrezGene_ID: 3133

Original kegg element: gene;20;hsa:3105 hsa:3106 hsa:3107 hsa:3133 hsa:3134 hsa:3135 hsa:652614<rdf:RDF xmlns:rdf="http://www.w3.org/1999/02/22-rdf-syntax-ns#" xmlns:dc="http://purl.org/dc/elements/1.1/" xmlns:dcterms="http://purl.org/dc/terms/" xmlns:vCard="http://www.w3.org/2001/vcard-rdf/3.0#" xmlns:bqbiol="http://biomodels.net/biology-qualifiers/" xmlns:bqmodel="http://biomodels.net/model-qualifiers/"><rdf:Description rdf:about="#s_id_path_2_i53b"><bqbiol:isDescribedBy><rdf:Bag><rdf:li rdf:resource="urn:miriam:ncbigene:3133"/></rdf:Bag></bqbiol:isDescribedBy><dcterms:modified rdf:parseType="Resource"/></rdf:Description></rdf:RDF>
</body>
              </html>
            </celldesigner:notes>
            <celldesigner:annotation>
              <celldesigner:complexSpecies>s_id_path_2_i27f</celldesigner:complexSpecies>
              <celldesigner:speciesIdentity>
                <celldesigner:class>GENE</celldesigner:class>
                <celldesigner:geneReference>g_s_id_path_2_i53b</celldesigner:geneReference>
                <celldesigner:name>HLA_minus_E</celldesigner:name>
              </celldesigner:speciesIdentity>
            </celldesigner:annotation>
          </celldesigner:species>
          <celldesigner:species id="s_id_path_2_i566" name="HLA_minus_C">
            <celldesigner:notes>
              <html xmlns="http://www.w3.org/1999/xhtml">
                <head>
                  <title/>
                </head>
                <body>EntrezGene_ID: 3107

Original kegg element: gene;20;hsa:3105 hsa:3106 hsa:3107 hsa:3133 hsa:3134 hsa:3135 hsa:652614<rdf:RDF xmlns:rdf="http://www.w3.org/1999/02/22-rdf-syntax-ns#" xmlns:dc="http://purl.org/dc/elements/1.1/" xmlns:dcterms="http://purl.org/dc/terms/" xmlns:vCard="http://www.w3.org/2001/vcard-rdf/3.0#" xmlns:bqbiol="http://biomodels.net/biology-qualifiers/" xmlns:bqmodel="http://biomodels.net/model-qualifiers/"><rdf:Description rdf:about="#s_id_path_2_i566"><bqbiol:isDescribedBy><rdf:Bag><rdf:li rdf:resource="urn:miriam:ncbigene:3107"/></rdf:Bag></bqbiol:isDescribedBy><dcterms:modified rdf:parseType="Resource"/></rdf:Description></rdf:RDF>
</body>
              </html>
            </celldesigner:notes>
            <celldesigner:annotation>
              <celldesigner:complexSpecies>s_id_path_2_i27f</celldesigner:complexSpecies>
              <celldesigner:speciesIdentity>
                <celldesigner:class>GENE</celldesigner:class>
                <celldesigner:geneReference>g_s_id_path_2_i566</celldesigner:geneReference>
                <celldesigner:name>HLA_minus_C</celldesigner:name>
              </celldesigner:speciesIdentity>
            </celldesigner:annotation>
          </celldesigner:species>
          <celldesigner:species id="s_id_path_2_i606" name="HLA_minus_B">
            <celldesigner:notes>
              <html xmlns="http://www.w3.org/1999/xhtml">
                <head>
                  <title/>
                </head>
                <body>EntrezGene_ID: 3106

Original kegg element: gene;20;hsa:3105 hsa:3106 hsa:3107 hsa:3133 hsa:3134 hsa:3135 hsa:652614<rdf:RDF xmlns:rdf="http://www.w3.org/1999/02/22-rdf-syntax-ns#" xmlns:dc="http://purl.org/dc/elements/1.1/" xmlns:dcterms="http://purl.org/dc/terms/" xmlns:vCard="http://www.w3.org/2001/vcard-rdf/3.0#" xmlns:bqbiol="http://biomodels.net/biology-qualifiers/" xmlns:bqmodel="http://biomodels.net/model-qualifiers/"><rdf:Description rdf:about="#s_id_path_2_i606"><bqbiol:isDescribedBy><rdf:Bag><rdf:li rdf:resource="urn:miriam:ncbigene:3106"/></rdf:Bag></bqbiol:isDescribedBy><dcterms:modified rdf:parseType="Resource"/></rdf:Description></rdf:RDF>
</body>
              </html>
            </celldesigner:notes>
            <celldesigner:annotation>
              <celldesigner:complexSpecies>s_id_path_2_i27f</celldesigner:complexSpecies>
              <celldesigner:speciesIdentity>
                <celldesigner:class>GENE</celldesigner:class>
                <celldesigner:geneReference>g_s_id_path_2_i606</celldesigner:geneReference>
                <celldesigner:name>HLA_minus_B</celldesigner:name>
              </celldesigner:speciesIdentity>
            </celldesigner:annotation>
          </celldesigner:species>
          <celldesigner:species id="s_id_path_2_i629" name="BOLA_space_class_space_I_space_histocompatibility_space_antigen">
            <celldesigner:notes>
              <html xmlns="http://www.w3.org/1999/xhtml">
                <head>
                  <title/>
                </head>
                <body>EntrezGene_ID: 652614

Original kegg element: gene;20;hsa:3105 hsa:3106 hsa:3107 hsa:3133 hsa:3134 hsa:3135 hsa:652614<rdf:RDF xmlns:rdf="http://www.w3.org/1999/02/22-rdf-syntax-ns#" xmlns:dc="http://purl.org/dc/elements/1.1/" xmlns:dcterms="http://purl.org/dc/terms/" xmlns:vCard="http://www.w3.org/2001/vcard-rdf/3.0#" xmlns:bqbiol="http://biomodels.net/biology-qualifiers/" xmlns:bqmodel="http://biomodels.net/model-qualifiers/"><rdf:Description rdf:about="#s_id_path_2_i629"><bqbiol:isDescribedBy><rdf:Bag><rdf:li rdf:resource="urn:miriam:ncbigene:652614"/></rdf:Bag></bqbiol:isDescribedBy><dcterms:modified rdf:parseType="Resource"/></rdf:Description></rdf:RDF>
</body>
              </html>
            </celldesigner:notes>
            <celldesigner:annotation>
              <celldesigner:complexSpecies>s_id_path_2_i27f</celldesigner:complexSpecies>
              <celldesigner:speciesIdentity>
                <celldesigner:class>GENE</celldesigner:class>
                <celldesigner:geneReference>g_s_id_path_2_i629</celldesigner:geneReference>
                <celldesigner:name>BOLA_space_class_space_I_space_histocompatibility_space_antigen</celldesigner:name>
              </celldesigner:speciesIdentity>
            </celldesigner:annotation>
          </celldesigner:species>
          <celldesigner:species id="s_id_path_2_i2d2" name="CASP7">
            <celldesigner:notes>
              <html xmlns="http://www.w3.org/1999/xhtml">
                <head>
                  <title/>
                </head>
                <body>
                  <rdf:RDF xmlns:rdf="http://www.w3.org/1999/02/22-rdf-syntax-ns#" xmlns:dc="http://purl.org/dc/elements/1.1/" xmlns:dcterms="http://purl.org/dc/terms/" xmlns:vCard="http://www.w3.org/2001/vcard-rdf/3.0#" xmlns:bqbiol="http://biomodels.net/biology-qualifiers/" xmlns:bqmodel="http://biomodels.net/model-qualifiers/">
                    <rdf:Description rdf:about="#s_id_path_2_i2d2">
                      <bqbiol:isDescribedBy>
                        <rdf:Bag>
                          <rdf:li rdf:resource="urn:miriam:ensembl:ENSG00000165806"/>
                        </rdf:Bag>
                      </bqbiol:isDescribedBy>
                      <dcterms:modified rdf:parseType="Resource"/>
                    </rdf:Description>
                  </rdf:RDF>
                </body>
              </html>
            </celldesigner:notes>
            <celldesigner:annotation>
              <celldesigner:complexSpecies>s_id_path_2_i281</celldesigner:complexSpecies>
              <celldesigner:speciesIdentity>
                <celldesigner:class>GENE</celldesigner:class>
                <celldesigner:geneReference>g_s_id_path_2_i2d2</celldesigner:geneReference>
                <celldesigner:name>CASP7</celldesigner:name>
              </celldesigner:speciesIdentity>
            </celldesigner:annotation>
          </celldesigner:species>
          <celldesigner:species id="s_id_path_2_i2fb" name="CASP2">
            <celldesigner:notes>
              <html xmlns="http://www.w3.org/1999/xhtml">
                <head>
                  <title/>
                </head>
                <body>
                  <rdf:RDF xmlns:rdf="http://www.w3.org/1999/02/22-rdf-syntax-ns#" xmlns:dc="http://purl.org/dc/elements/1.1/" xmlns:dcterms="http://purl.org/dc/terms/" xmlns:vCard="http://www.w3.org/2001/vcard-rdf/3.0#" xmlns:bqbiol="http://biomodels.net/biology-qualifiers/" xmlns:bqmodel="http://biomodels.net/model-qualifiers/">
                    <rdf:Description rdf:about="#s_id_path_2_i2fb">
                      <bqbiol:isDescribedBy>
                        <rdf:Bag>
                          <rdf:li rdf:resource="urn:miriam:ensembl:ENSG00000106144"/>
                        </rdf:Bag>
                      </bqbiol:isDescribedBy>
                      <dcterms:modified rdf:parseType="Resource"/>
                    </rdf:Description>
                  </rdf:RDF>
                </body>
              </html>
            </celldesigner:notes>
            <celldesigner:annotation>
              <celldesigner:complexSpecies>s_id_path_2_i281</celldesigner:complexSpecies>
              <celldesigner:speciesIdentity>
                <celldesigner:class>GENE</celldesigner:class>
                <celldesigner:geneReference>g_s_id_path_2_i2fb</celldesigner:geneReference>
                <celldesigner:name>CASP2</celldesigner:name>
              </celldesigner:speciesIdentity>
            </celldesigner:annotation>
          </celldesigner:species>
          <celldesigner:species id="s_id_path_2_i478" name="CASP6">
            <celldesigner:notes>
              <html xmlns="http://www.w3.org/1999/xhtml">
                <head>
                  <title/>
                </head>
                <body>
                  <rdf:RDF xmlns:rdf="http://www.w3.org/1999/02/22-rdf-syntax-ns#" xmlns:dc="http://purl.org/dc/elements/1.1/" xmlns:dcterms="http://purl.org/dc/terms/" xmlns:vCard="http://www.w3.org/2001/vcard-rdf/3.0#" xmlns:bqbiol="http://biomodels.net/biology-qualifiers/" xmlns:bqmodel="http://biomodels.net/model-qualifiers/">
                    <rdf:Description rdf:about="#s_id_path_2_i478">
                      <bqbiol:isDescribedBy>
                        <rdf:Bag>
                          <rdf:li rdf:resource="urn:miriam:ensembl:ENSG00000138794"/>
                        </rdf:Bag>
                      </bqbiol:isDescribedBy>
                      <dcterms:modified rdf:parseType="Resource"/>
                    </rdf:Description>
                  </rdf:RDF>
                </body>
              </html>
            </celldesigner:notes>
            <celldesigner:annotation>
              <celldesigner:complexSpecies>s_id_path_2_i281</celldesigner:complexSpecies>
              <celldesigner:speciesIdentity>
                <celldesigner:class>GENE</celldesigner:class>
                <celldesigner:geneReference>g_s_id_path_2_i478</celldesigner:geneReference>
                <celldesigner:name>CASP6</celldesigner:name>
              </celldesigner:speciesIdentity>
            </celldesigner:annotation>
          </celldesigner:species>
          <celldesigner:species id="s_id_path_2_i4f4" name="MMP9">
            <celldesigner:notes>
              <html xmlns="http://www.w3.org/1999/xhtml">
                <head>
                  <title/>
                </head>
                <body>Pubmed_ID: 21657851

<rdf:RDF xmlns:rdf="http://www.w3.org/1999/02/22-rdf-syntax-ns#" xmlns:dc="http://purl.org/dc/elements/1.1/" xmlns:dcterms="http://purl.org/dc/terms/" xmlns:vCard="http://www.w3.org/2001/vcard-rdf/3.0#" xmlns:bqbiol="http://biomodels.net/biology-qualifiers/" xmlns:bqmodel="http://biomodels.net/model-qualifiers/"><rdf:Description rdf:about="#s_id_path_2_i4f4"><bqbiol:isDescribedBy><rdf:Bag><rdf:li rdf:resource="urn:miriam:pubmed:21657851"/></rdf:Bag></bqbiol:isDescribedBy><bqbiol:isDescribedBy><rdf:Bag><rdf:li rdf:resource="urn:miriam:ensembl:ENSG00000100985"/></rdf:Bag></bqbiol:isDescribedBy><dcterms:modified rdf:parseType="Resource"/></rdf:Description></rdf:RDF>
</body>
              </html>
            </celldesigner:notes>
            <celldesigner:annotation>
              <celldesigner:complexSpecies>s_id_path_2_i1ed</celldesigner:complexSpecies>
              <celldesigner:speciesIdentity>
                <celldesigner:class>GENE</celldesigner:class>
                <celldesigner:geneReference>g_s_id_path_2_i4f4</celldesigner:geneReference>
                <celldesigner:name>MMP9</celldesigner:name>
              </celldesigner:speciesIdentity>
            </celldesigner:annotation>
          </celldesigner:species>
          <celldesigner:species id="s_id_path_2_i3b8" name="Symptomatic_space_arrhythmias">
            <celldesigner:notes>
              <html xmlns="http://www.w3.org/1999/xhtml">
                <head>
                  <title/>
                </head>
                <body>
                  <rdf:RDF xmlns:rdf="http://www.w3.org/1999/02/22-rdf-syntax-ns#" xmlns:dc="http://purl.org/dc/elements/1.1/" xmlns:dcterms="http://purl.org/dc/terms/" xmlns:vCard="http://www.w3.org/2001/vcard-rdf/3.0#" xmlns:bqbiol="http://biomodels.net/biology-qualifiers/" xmlns:bqmodel="http://biomodels.net/model-qualifiers/">
                    <rdf:Description rdf:about="#s_id_path_2_i3b8">
                      <dcterms:modified rdf:parseType="Resource"/>
                    </rdf:Description>
                  </rdf:RDF>
                </body>
              </html>
            </celldesigner:notes>
            <celldesigner:annotation>
              <celldesigner:complexSpecies>s_id_path_2_i290</celldesigner:complexSpecies>
              <celldesigner:speciesIdentity>
                <celldesigner:class>UNKNOWN</celldesigner:class>
                <celldesigner:name>Symptomatic_space_arrhythmias</celldesigner:name>
              </celldesigner:speciesIdentity>
            </celldesigner:annotation>
          </celldesigner:species>
          <celldesigner:species id="s_id_path_2_i3ed" name="DNA_space_fragmentation_br_within_space_nucleus">
            <celldesigner:notes>
              <html xmlns="http://www.w3.org/1999/xhtml">
                <head>
                  <title/>
                </head>
                <body>
                  <rdf:RDF xmlns:rdf="http://www.w3.org/1999/02/22-rdf-syntax-ns#" xmlns:dc="http://purl.org/dc/elements/1.1/" xmlns:dcterms="http://purl.org/dc/terms/" xmlns:vCard="http://www.w3.org/2001/vcard-rdf/3.0#" xmlns:bqbiol="http://biomodels.net/biology-qualifiers/" xmlns:bqmodel="http://biomodels.net/model-qualifiers/">
                    <rdf:Description rdf:about="#s_id_path_2_i3ed">
                      <dcterms:modified rdf:parseType="Resource"/>
                    </rdf:Description>
                  </rdf:RDF>
                </body>
              </html>
            </celldesigner:notes>
            <celldesigner:annotation>
              <celldesigner:complexSpecies>s_id_path_2_i290</celldesigner:complexSpecies>
              <celldesigner:speciesIdentity>
                <celldesigner:class>UNKNOWN</celldesigner:class>
                <celldesigner:name>DNA_space_fragmentation_br_within_space_nucleus</celldesigner:name>
              </celldesigner:speciesIdentity>
            </celldesigner:annotation>
          </celldesigner:species>
          <celldesigner:species id="s_id_path_2_i56e" name="Overproduction_space_of_space_fibrofatty_br__space_tissue_space_in_space_myocardium">
            <celldesigner:notes>
              <html xmlns="http://www.w3.org/1999/xhtml">
                <head>
                  <title/>
                </head>
                <body>
                  <rdf:RDF xmlns:rdf="http://www.w3.org/1999/02/22-rdf-syntax-ns#" xmlns:dc="http://purl.org/dc/elements/1.1/" xmlns:dcterms="http://purl.org/dc/terms/" xmlns:vCard="http://www.w3.org/2001/vcard-rdf/3.0#" xmlns:bqbiol="http://biomodels.net/biology-qualifiers/" xmlns:bqmodel="http://biomodels.net/model-qualifiers/">
                    <rdf:Description rdf:about="#s_id_path_2_i56e">
                      <dcterms:modified rdf:parseType="Resource"/>
                    </rdf:Description>
                  </rdf:RDF>
                </body>
              </html>
            </celldesigner:notes>
            <celldesigner:annotation>
              <celldesigner:complexSpecies>s_id_path_2_i290</celldesigner:complexSpecies>
              <celldesigner:speciesIdentity>
                <celldesigner:class>UNKNOWN</celldesigner:class>
                <celldesigner:name>Overproduction_space_of_space_fibrofatty_br__space_tissue_space_in_space_myocardium</celldesigner:name>
              </celldesigner:speciesIdentity>
            </celldesigner:annotation>
          </celldesigner:species>
          <celldesigner:species id="s_id_path_2_i5c2" name="Chaotic_br_apoptosis_space_and_slash_or_space_necrosis">
            <celldesigner:notes>
              <html xmlns="http://www.w3.org/1999/xhtml">
                <head>
                  <title/>
                </head>
                <body>
                  <rdf:RDF xmlns:rdf="http://www.w3.org/1999/02/22-rdf-syntax-ns#" xmlns:dc="http://purl.org/dc/elements/1.1/" xmlns:dcterms="http://purl.org/dc/terms/" xmlns:vCard="http://www.w3.org/2001/vcard-rdf/3.0#" xmlns:bqbiol="http://biomodels.net/biology-qualifiers/" xmlns:bqmodel="http://biomodels.net/model-qualifiers/">
                    <rdf:Description rdf:about="#s_id_path_2_i5c2">
                      <dcterms:modified rdf:parseType="Resource"/>
                    </rdf:Description>
                  </rdf:RDF>
                </body>
              </html>
            </celldesigner:notes>
            <celldesigner:annotation>
              <celldesigner:complexSpecies>s_id_path_2_i290</celldesigner:complexSpecies>
              <celldesigner:speciesIdentity>
                <celldesigner:class>UNKNOWN</celldesigner:class>
                <celldesigner:name>Chaotic_br_apoptosis_space_and_slash_or_space_necrosis</celldesigner:name>
              </celldesigner:speciesIdentity>
            </celldesigner:annotation>
          </celldesigner:species>
          <celldesigner:species id="s_id_path_2_i5f7" name="Inflammation">
            <celldesigner:notes>
              <html xmlns="http://www.w3.org/1999/xhtml">
                <head>
                  <title/>
                </head>
                <body>
                  <rdf:RDF xmlns:rdf="http://www.w3.org/1999/02/22-rdf-syntax-ns#" xmlns:dc="http://purl.org/dc/elements/1.1/" xmlns:dcterms="http://purl.org/dc/terms/" xmlns:vCard="http://www.w3.org/2001/vcard-rdf/3.0#" xmlns:bqbiol="http://biomodels.net/biology-qualifiers/" xmlns:bqmodel="http://biomodels.net/model-qualifiers/">
                    <rdf:Description rdf:about="#s_id_path_2_i5f7">
                      <dcterms:modified rdf:parseType="Resource"/>
                    </rdf:Description>
                  </rdf:RDF>
                </body>
              </html>
            </celldesigner:notes>
            <celldesigner:annotation>
              <celldesigner:complexSpecies>s_id_path_2_i290</celldesigner:complexSpecies>
              <celldesigner:speciesIdentity>
                <celldesigner:class>UNKNOWN</celldesigner:class>
                <celldesigner:name>Inflammation</celldesigner:name>
              </celldesigner:speciesIdentity>
            </celldesigner:annotation>
          </celldesigner:species>
          <celldesigner:species id="s_id_path_2_i2af" name="IL4">
            <celldesigner:notes>
              <html xmlns="http://www.w3.org/1999/xhtml">
                <head>
                  <title/>
                </head>
                <body>EntrezGene_ID: 3565

<rdf:RDF xmlns:rdf="http://www.w3.org/1999/02/22-rdf-syntax-ns#" xmlns:dc="http://purl.org/dc/elements/1.1/" xmlns:dcterms="http://purl.org/dc/terms/" xmlns:vCard="http://www.w3.org/2001/vcard-rdf/3.0#" xmlns:bqbiol="http://biomodels.net/biology-qualifiers/" xmlns:bqmodel="http://biomodels.net/model-qualifiers/"><rdf:Description rdf:about="#s_id_path_2_i2af"><bqbiol:isDescribedBy><rdf:Bag><rdf:li rdf:resource="urn:miriam:ncbigene:3565"/></rdf:Bag></bqbiol:isDescribedBy><dcterms:modified rdf:parseType="Resource"/></rdf:Description></rdf:RDF>
</body>
              </html>
            </celldesigner:notes>
            <celldesigner:annotation>
              <celldesigner:complexSpecies>s_id_path_2_i1cb</celldesigner:complexSpecies>
              <celldesigner:speciesIdentity>
                <celldesigner:class>GENE</celldesigner:class>
                <celldesigner:geneReference>g_s_id_path_2_i2af</celldesigner:geneReference>
                <celldesigner:name>IL4</celldesigner:name>
              </celldesigner:speciesIdentity>
            </celldesigner:annotation>
          </celldesigner:species>
          <celldesigner:species id="s_id_path_2_i370" name="IL3">
            <celldesigner:notes>
              <html xmlns="http://www.w3.org/1999/xhtml">
                <head>
                  <title/>
                </head>
                <body>EntrezGene_ID: 3562

<rdf:RDF xmlns:rdf="http://www.w3.org/1999/02/22-rdf-syntax-ns#" xmlns:dc="http://purl.org/dc/elements/1.1/" xmlns:dcterms="http://purl.org/dc/terms/" xmlns:vCard="http://www.w3.org/2001/vcard-rdf/3.0#" xmlns:bqbiol="http://biomodels.net/biology-qualifiers/" xmlns:bqmodel="http://biomodels.net/model-qualifiers/"><rdf:Description rdf:about="#s_id_path_2_i370"><bqbiol:isDescribedBy><rdf:Bag><rdf:li rdf:resource="urn:miriam:ncbigene:3562"/></rdf:Bag></bqbiol:isDescribedBy><dcterms:modified rdf:parseType="Resource"/></rdf:Description></rdf:RDF>
</body>
              </html>
            </celldesigner:notes>
            <celldesigner:annotation>
              <celldesigner:complexSpecies>s_id_path_2_i1cb</celldesigner:complexSpecies>
              <celldesigner:speciesIdentity>
                <celldesigner:class>GENE</celldesigner:class>
                <celldesigner:geneReference>g_s_id_path_2_i370</celldesigner:geneReference>
                <celldesigner:name>IL3</celldesigner:name>
              </celldesigner:speciesIdentity>
            </celldesigner:annotation>
          </celldesigner:species>
          <celldesigner:species id="s_id_path_2_i4ff" name="TNF">
            <celldesigner:notes>
              <html xmlns="http://www.w3.org/1999/xhtml">
                <head>
                  <title/>
                </head>
                <body>EntrezGene_ID: 7124

<rdf:RDF xmlns:rdf="http://www.w3.org/1999/02/22-rdf-syntax-ns#" xmlns:dc="http://purl.org/dc/elements/1.1/" xmlns:dcterms="http://purl.org/dc/terms/" xmlns:vCard="http://www.w3.org/2001/vcard-rdf/3.0#" xmlns:bqbiol="http://biomodels.net/biology-qualifiers/" xmlns:bqmodel="http://biomodels.net/model-qualifiers/"><rdf:Description rdf:about="#s_id_path_2_i4ff"><bqbiol:isDescribedBy><rdf:Bag><rdf:li rdf:resource="urn:miriam:ncbigene:7124"/></rdf:Bag></bqbiol:isDescribedBy><dcterms:modified rdf:parseType="Resource"/></rdf:Description></rdf:RDF>
</body>
              </html>
            </celldesigner:notes>
            <celldesigner:annotation>
              <celldesigner:complexSpecies>s_id_path_2_i1cb</celldesigner:complexSpecies>
              <celldesigner:speciesIdentity>
                <celldesigner:class>GENE</celldesigner:class>
                <celldesigner:geneReference>g_s_id_path_2_i4ff</celldesigner:geneReference>
                <celldesigner:name>TNF</celldesigner:name>
              </celldesigner:speciesIdentity>
            </celldesigner:annotation>
          </celldesigner:species>
          <celldesigner:species id="s_id_path_2_i534" name="IFN1@">
            <celldesigner:notes>
              <html xmlns="http://www.w3.org/1999/xhtml">
                <head>
                  <title/>
                </head>
                <body>EntrezGene_ID: 3438

<rdf:RDF xmlns:rdf="http://www.w3.org/1999/02/22-rdf-syntax-ns#" xmlns:dc="http://purl.org/dc/elements/1.1/" xmlns:dcterms="http://purl.org/dc/terms/" xmlns:vCard="http://www.w3.org/2001/vcard-rdf/3.0#" xmlns:bqbiol="http://biomodels.net/biology-qualifiers/" xmlns:bqmodel="http://biomodels.net/model-qualifiers/"><rdf:Description rdf:about="#s_id_path_2_i534"><bqbiol:isDescribedBy><rdf:Bag><rdf:li rdf:resource="urn:miriam:ncbigene:3438"/></rdf:Bag></bqbiol:isDescribedBy><dcterms:modified rdf:parseType="Resource"/></rdf:Description></rdf:RDF>
</body>
              </html>
            </celldesigner:notes>
            <celldesigner:annotation>
              <celldesigner:complexSpecies>s_id_path_2_i1cb</celldesigner:complexSpecies>
              <celldesigner:speciesIdentity>
                <celldesigner:class>GENE</celldesigner:class>
                <celldesigner:geneReference>g_s_id_path_2_i534</celldesigner:geneReference>
                <celldesigner:name>IFN1@</celldesigner:name>
              </celldesigner:speciesIdentity>
            </celldesigner:annotation>
          </celldesigner:species>
          <celldesigner:species id="s_id_path_2_i545" name="IFNG">
            <celldesigner:notes>
              <html xmlns="http://www.w3.org/1999/xhtml">
                <head>
                  <title/>
                </head>
                <body>EntrezGene_ID: 3458

<rdf:RDF xmlns:rdf="http://www.w3.org/1999/02/22-rdf-syntax-ns#" xmlns:dc="http://purl.org/dc/elements/1.1/" xmlns:dcterms="http://purl.org/dc/terms/" xmlns:vCard="http://www.w3.org/2001/vcard-rdf/3.0#" xmlns:bqbiol="http://biomodels.net/biology-qualifiers/" xmlns:bqmodel="http://biomodels.net/model-qualifiers/"><rdf:Description rdf:about="#s_id_path_2_i545"><bqbiol:isDescribedBy><rdf:Bag><rdf:li rdf:resource="urn:miriam:ncbigene:3458"/></rdf:Bag></bqbiol:isDescribedBy><dcterms:modified rdf:parseType="Resource"/></rdf:Description></rdf:RDF>
</body>
              </html>
            </celldesigner:notes>
            <celldesigner:annotation>
              <celldesigner:complexSpecies>s_id_path_2_i1cb</celldesigner:complexSpecies>
              <celldesigner:speciesIdentity>
                <celldesigner:class>GENE</celldesigner:class>
                <celldesigner:geneReference>g_s_id_path_2_i545</celldesigner:geneReference>
                <celldesigner:name>IFNG</celldesigner:name>
              </celldesigner:speciesIdentity>
            </celldesigner:annotation>
          </celldesigner:species>
          <celldesigner:species id="s_id_path_2_i596" name="IL10">
            <celldesigner:notes>
              <html xmlns="http://www.w3.org/1999/xhtml">
                <head>
                  <title/>
                </head>
                <body>EntrezGene_ID: 3586

<rdf:RDF xmlns:rdf="http://www.w3.org/1999/02/22-rdf-syntax-ns#" xmlns:dc="http://purl.org/dc/elements/1.1/" xmlns:dcterms="http://purl.org/dc/terms/" xmlns:vCard="http://www.w3.org/2001/vcard-rdf/3.0#" xmlns:bqbiol="http://biomodels.net/biology-qualifiers/" xmlns:bqmodel="http://biomodels.net/model-qualifiers/"><rdf:Description rdf:about="#s_id_path_2_i596"><bqbiol:isDescribedBy><rdf:Bag><rdf:li rdf:resource="urn:miriam:ncbigene:3586"/></rdf:Bag></bqbiol:isDescribedBy><dcterms:modified rdf:parseType="Resource"/></rdf:Description></rdf:RDF>
</body>
              </html>
            </celldesigner:notes>
            <celldesigner:annotation>
              <celldesigner:complexSpecies>s_id_path_2_i1cb</celldesigner:complexSpecies>
              <celldesigner:speciesIdentity>
                <celldesigner:class>GENE</celldesigner:class>
                <celldesigner:geneReference>g_s_id_path_2_i596</celldesigner:geneReference>
                <celldesigner:name>IL10</celldesigner:name>
              </celldesigner:speciesIdentity>
            </celldesigner:annotation>
          </celldesigner:species>
          <celldesigner:species id="s_id_path_2_i617" name="IL13">
            <celldesigner:notes>
              <html xmlns="http://www.w3.org/1999/xhtml">
                <head>
                  <title/>
                </head>
                <body>EntrezGene_ID: 3596

<rdf:RDF xmlns:rdf="http://www.w3.org/1999/02/22-rdf-syntax-ns#" xmlns:dc="http://purl.org/dc/elements/1.1/" xmlns:dcterms="http://purl.org/dc/terms/" xmlns:vCard="http://www.w3.org/2001/vcard-rdf/3.0#" xmlns:bqbiol="http://biomodels.net/biology-qualifiers/" xmlns:bqmodel="http://biomodels.net/model-qualifiers/"><rdf:Description rdf:about="#s_id_path_2_i617"><bqbiol:isDescribedBy><rdf:Bag><rdf:li rdf:resource="urn:miriam:ncbigene:3596"/></rdf:Bag></bqbiol:isDescribedBy><dcterms:modified rdf:parseType="Resource"/></rdf:Description></rdf:RDF>
</body>
              </html>
            </celldesigner:notes>
            <celldesigner:annotation>
              <celldesigner:complexSpecies>s_id_path_2_i1cb</celldesigner:complexSpecies>
              <celldesigner:speciesIdentity>
                <celldesigner:class>GENE</celldesigner:class>
                <celldesigner:geneReference>g_s_id_path_2_i617</celldesigner:geneReference>
                <celldesigner:name>IL13</celldesigner:name>
              </celldesigner:speciesIdentity>
            </celldesigner:annotation>
          </celldesigner:species>
          <celldesigner:species id="s_id_path_2_i347" name="IL10">
            <celldesigner:notes>
              <html xmlns="http://www.w3.org/1999/xhtml">
                <head>
                  <title/>
                </head>
                <body>EntrezGene_ID: 3586

<rdf:RDF xmlns:rdf="http://www.w3.org/1999/02/22-rdf-syntax-ns#" xmlns:dc="http://purl.org/dc/elements/1.1/" xmlns:dcterms="http://purl.org/dc/terms/" xmlns:vCard="http://www.w3.org/2001/vcard-rdf/3.0#" xmlns:bqbiol="http://biomodels.net/biology-qualifiers/" xmlns:bqmodel="http://biomodels.net/model-qualifiers/"><rdf:Description rdf:about="#s_id_path_2_i347"><bqbiol:isDescribedBy><rdf:Bag><rdf:li rdf:resource="urn:miriam:ncbigene:3586"/></rdf:Bag></bqbiol:isDescribedBy><dcterms:modified rdf:parseType="Resource"/></rdf:Description></rdf:RDF>
</body>
              </html>
            </celldesigner:notes>
            <celldesigner:annotation>
              <celldesigner:complexSpecies>s_id_path_2_i25a</celldesigner:complexSpecies>
              <celldesigner:speciesIdentity>
                <celldesigner:class>GENE</celldesigner:class>
                <celldesigner:geneReference>g_s_id_path_2_i347</celldesigner:geneReference>
                <celldesigner:name>IL10</celldesigner:name>
              </celldesigner:speciesIdentity>
            </celldesigner:annotation>
          </celldesigner:species>
          <celldesigner:species id="s_id_path_2_i34e" name="IL3">
            <celldesigner:notes>
              <html xmlns="http://www.w3.org/1999/xhtml">
                <head>
                  <title/>
                </head>
                <body>EntrezGene_ID: 16187

<rdf:RDF xmlns:rdf="http://www.w3.org/1999/02/22-rdf-syntax-ns#" xmlns:dc="http://purl.org/dc/elements/1.1/" xmlns:dcterms="http://purl.org/dc/terms/" xmlns:vCard="http://www.w3.org/2001/vcard-rdf/3.0#" xmlns:bqbiol="http://biomodels.net/biology-qualifiers/" xmlns:bqmodel="http://biomodels.net/model-qualifiers/"><rdf:Description rdf:about="#s_id_path_2_i34e"><bqbiol:isDescribedBy><rdf:Bag><rdf:li rdf:resource="urn:miriam:ncbigene:16187"/></rdf:Bag></bqbiol:isDescribedBy><dcterms:modified rdf:parseType="Resource"/></rdf:Description></rdf:RDF>
</body>
              </html>
            </celldesigner:notes>
            <celldesigner:annotation>
              <celldesigner:complexSpecies>s_id_path_2_i25a</celldesigner:complexSpecies>
              <celldesigner:speciesIdentity>
                <celldesigner:class>GENE</celldesigner:class>
                <celldesigner:geneReference>g_s_id_path_2_i34e</celldesigner:geneReference>
                <celldesigner:name>IL3</celldesigner:name>
              </celldesigner:speciesIdentity>
            </celldesigner:annotation>
          </celldesigner:species>
          <celldesigner:species id="s_id_path_2_i3f5" name="IL4">
            <celldesigner:notes>
              <html xmlns="http://www.w3.org/1999/xhtml">
                <head>
                  <title/>
                </head>
                <body>EntrezGene_ID: 3565

<rdf:RDF xmlns:rdf="http://www.w3.org/1999/02/22-rdf-syntax-ns#" xmlns:dc="http://purl.org/dc/elements/1.1/" xmlns:dcterms="http://purl.org/dc/terms/" xmlns:vCard="http://www.w3.org/2001/vcard-rdf/3.0#" xmlns:bqbiol="http://biomodels.net/biology-qualifiers/" xmlns:bqmodel="http://biomodels.net/model-qualifiers/"><rdf:Description rdf:about="#s_id_path_2_i3f5"><bqbiol:isDescribedBy><rdf:Bag><rdf:li rdf:resource="urn:miriam:ncbigene:3565"/></rdf:Bag></bqbiol:isDescribedBy><dcterms:modified rdf:parseType="Resource"/></rdf:Description></rdf:RDF>
</body>
              </html>
            </celldesigner:notes>
            <celldesigner:annotation>
              <celldesigner:complexSpecies>s_id_path_2_i25a</celldesigner:complexSpecies>
              <celldesigner:speciesIdentity>
                <celldesigner:class>GENE</celldesigner:class>
                <celldesigner:geneReference>g_s_id_path_2_i3f5</celldesigner:geneReference>
                <celldesigner:name>IL4</celldesigner:name>
              </celldesigner:speciesIdentity>
            </celldesigner:annotation>
          </celldesigner:species>
          <celldesigner:species id="s_id_path_2_i37a" name="HLA_minus_DRB3">
            <celldesigner:notes>
              <html xmlns="http://www.w3.org/1999/xhtml">
                <head>
                  <title/>
                </head>
                <body>EntrezGene_ID: 3125

Original kegg element: gene;10;hsa:100133583 hsa:3108 hsa:3109 hsa:3111 hsa:3112 hsa:3113 hsa:3115 hsa:3117 hsa:3118 hsa:3119 hsa:3122 hsa:3123 hsa:3125 hsa:3126 hsa:3127<rdf:RDF xmlns:rdf="http://www.w3.org/1999/02/22-rdf-syntax-ns#" xmlns:dc="http://purl.org/dc/elements/1.1/" xmlns:dcterms="http://purl.org/dc/terms/" xmlns:vCard="http://www.w3.org/2001/vcard-rdf/3.0#" xmlns:bqbiol="http://biomodels.net/biology-qualifiers/" xmlns:bqmodel="http://biomodels.net/model-qualifiers/"><rdf:Description rdf:about="#s_id_path_2_i37a"><bqbiol:isDescribedBy><rdf:Bag><rdf:li rdf:resource="urn:miriam:ncbigene:3125"/></rdf:Bag></bqbiol:isDescribedBy><dcterms:modified rdf:parseType="Resource"/></rdf:Description></rdf:RDF>
</body>
              </html>
            </celldesigner:notes>
            <celldesigner:annotation>
              <celldesigner:complexSpecies>s_id_path_2_i1a3</celldesigner:complexSpecies>
              <celldesigner:speciesIdentity>
                <celldesigner:class>GENE</celldesigner:class>
                <celldesigner:geneReference>g_s_id_path_2_i37a</celldesigner:geneReference>
                <celldesigner:name>HLA_minus_DRB3</celldesigner:name>
              </celldesigner:speciesIdentity>
            </celldesigner:annotation>
          </celldesigner:species>
          <celldesigner:species id="s_id_path_2_i39e" name="HLA_minus_DQB1">
            <celldesigner:notes>
              <html xmlns="http://www.w3.org/1999/xhtml">
                <head>
                  <title/>
                </head>
                <body>EntrezGene_ID: 3119

Original kegg element: gene;10;hsa:100133583 hsa:3108 hsa:3109 hsa:3111 hsa:3112 hsa:3113 hsa:3115 hsa:3117 hsa:3118 hsa:3119 hsa:3122 hsa:3123 hsa:3125 hsa:3126 hsa:3127<rdf:RDF xmlns:rdf="http://www.w3.org/1999/02/22-rdf-syntax-ns#" xmlns:dc="http://purl.org/dc/elements/1.1/" xmlns:dcterms="http://purl.org/dc/terms/" xmlns:vCard="http://www.w3.org/2001/vcard-rdf/3.0#" xmlns:bqbiol="http://biomodels.net/biology-qualifiers/" xmlns:bqmodel="http://biomodels.net/model-qualifiers/"><rdf:Description rdf:about="#s_id_path_2_i39e"><bqbiol:isDescribedBy><rdf:Bag><rdf:li rdf:resource="urn:miriam:ncbigene:3119"/></rdf:Bag></bqbiol:isDescribedBy><dcterms:modified rdf:parseType="Resource"/></rdf:Description></rdf:RDF>
</body>
              </html>
            </celldesigner:notes>
            <celldesigner:annotation>
              <celldesigner:complexSpecies>s_id_path_2_i1a3</celldesigner:complexSpecies>
              <celldesigner:speciesIdentity>
                <celldesigner:class>GENE</celldesigner:class>
                <celldesigner:geneReference>g_s_id_path_2_i39e</celldesigner:geneReference>
                <celldesigner:name>HLA_minus_DQB1</celldesigner:name>
              </celldesigner:speciesIdentity>
            </celldesigner:annotation>
          </celldesigner:species>
          <celldesigner:species id="s_id_path_2_i3ba" name="HLA_minus_DRB1">
            <celldesigner:notes>
              <html xmlns="http://www.w3.org/1999/xhtml">
                <head>
                  <title/>
                </head>
                <body>EntrezGene_ID: 3123

Original kegg element: gene;10;hsa:100133583 hsa:3108 hsa:3109 hsa:3111 hsa:3112 hsa:3113 hsa:3115 hsa:3117 hsa:3118 hsa:3119 hsa:3122 hsa:3123 hsa:3125 hsa:3126 hsa:3127<rdf:RDF xmlns:rdf="http://www.w3.org/1999/02/22-rdf-syntax-ns#" xmlns:dc="http://purl.org/dc/elements/1.1/" xmlns:dcterms="http://purl.org/dc/terms/" xmlns:vCard="http://www.w3.org/2001/vcard-rdf/3.0#" xmlns:bqbiol="http://biomodels.net/biology-qualifiers/" xmlns:bqmodel="http://biomodels.net/model-qualifiers/"><rdf:Description rdf:about="#s_id_path_2_i3ba"><bqbiol:isDescribedBy><rdf:Bag><rdf:li rdf:resource="urn:miriam:ncbigene:3123"/></rdf:Bag></bqbiol:isDescribedBy><dcterms:modified rdf:parseType="Resource"/></rdf:Description></rdf:RDF>
</body>
              </html>
            </celldesigner:notes>
            <celldesigner:annotation>
              <celldesigner:complexSpecies>s_id_path_2_i1a3</celldesigner:complexSpecies>
              <celldesigner:speciesIdentity>
                <celldesigner:class>GENE</celldesigner:class>
                <celldesigner:geneReference>g_s_id_path_2_i3ba</celldesigner:geneReference>
                <celldesigner:name>HLA_minus_DRB1</celldesigner:name>
              </celldesigner:speciesIdentity>
            </celldesigner:annotation>
          </celldesigner:species>
          <celldesigner:species id="s_id_path_2_i412" name="HLA_minus_DRA">
            <celldesigner:notes>
              <html xmlns="http://www.w3.org/1999/xhtml">
                <head>
                  <title/>
                </head>
                <body>EntrezGene_ID: 3122

Original kegg element: gene;10;hsa:100133583 hsa:3108 hsa:3109 hsa:3111 hsa:3112 hsa:3113 hsa:3115 hsa:3117 hsa:3118 hsa:3119 hsa:3122 hsa:3123 hsa:3125 hsa:3126 hsa:3127<rdf:RDF xmlns:rdf="http://www.w3.org/1999/02/22-rdf-syntax-ns#" xmlns:dc="http://purl.org/dc/elements/1.1/" xmlns:dcterms="http://purl.org/dc/terms/" xmlns:vCard="http://www.w3.org/2001/vcard-rdf/3.0#" xmlns:bqbiol="http://biomodels.net/biology-qualifiers/" xmlns:bqmodel="http://biomodels.net/model-qualifiers/"><rdf:Description rdf:about="#s_id_path_2_i412"><bqbiol:isDescribedBy><rdf:Bag><rdf:li rdf:resource="urn:miriam:ncbigene:3122"/></rdf:Bag></bqbiol:isDescribedBy><dcterms:modified rdf:parseType="Resource"/></rdf:Description></rdf:RDF>
</body>
              </html>
            </celldesigner:notes>
            <celldesigner:annotation>
              <celldesigner:complexSpecies>s_id_path_2_i1a3</celldesigner:complexSpecies>
              <celldesigner:speciesIdentity>
                <celldesigner:class>GENE</celldesigner:class>
                <celldesigner:geneReference>g_s_id_path_2_i412</celldesigner:geneReference>
                <celldesigner:name>HLA_minus_DRA</celldesigner:name>
              </celldesigner:speciesIdentity>
            </celldesigner:annotation>
          </celldesigner:species>
          <celldesigner:species id="s_id_path_2_i434" name="HLA_minus_DQA2">
            <celldesigner:notes>
              <html xmlns="http://www.w3.org/1999/xhtml">
                <head>
                  <title/>
                </head>
                <body>EntrezGene_ID: 3118

Original kegg element: gene;10;hsa:100133583 hsa:3108 hsa:3109 hsa:3111 hsa:3112 hsa:3113 hsa:3115 hsa:3117 hsa:3118 hsa:3119 hsa:3122 hsa:3123 hsa:3125 hsa:3126 hsa:3127<rdf:RDF xmlns:rdf="http://www.w3.org/1999/02/22-rdf-syntax-ns#" xmlns:dc="http://purl.org/dc/elements/1.1/" xmlns:dcterms="http://purl.org/dc/terms/" xmlns:vCard="http://www.w3.org/2001/vcard-rdf/3.0#" xmlns:bqbiol="http://biomodels.net/biology-qualifiers/" xmlns:bqmodel="http://biomodels.net/model-qualifiers/"><rdf:Description rdf:about="#s_id_path_2_i434"><bqbiol:isDescribedBy><rdf:Bag><rdf:li rdf:resource="urn:miriam:ncbigene:3118"/></rdf:Bag></bqbiol:isDescribedBy><dcterms:modified rdf:parseType="Resource"/></rdf:Description></rdf:RDF>
</body>
              </html>
            </celldesigner:notes>
            <celldesigner:annotation>
              <celldesigner:complexSpecies>s_id_path_2_i1a3</celldesigner:complexSpecies>
              <celldesigner:speciesIdentity>
                <celldesigner:class>GENE</celldesigner:class>
                <celldesigner:geneReference>g_s_id_path_2_i434</celldesigner:geneReference>
                <celldesigner:name>HLA_minus_DQA2</celldesigner:name>
              </celldesigner:speciesIdentity>
            </celldesigner:annotation>
          </celldesigner:species>
          <celldesigner:species id="s_id_path_2_i437" name="HLA_minus_DOB">
            <celldesigner:notes>
              <html xmlns="http://www.w3.org/1999/xhtml">
                <head>
                  <title/>
                </head>
                <body>EntrezGene_ID: 3112

Original kegg element: gene;10;hsa:100133583 hsa:3108 hsa:3109 hsa:3111 hsa:3112 hsa:3113 hsa:3115 hsa:3117 hsa:3118 hsa:3119 hsa:3122 hsa:3123 hsa:3125 hsa:3126 hsa:3127<rdf:RDF xmlns:rdf="http://www.w3.org/1999/02/22-rdf-syntax-ns#" xmlns:dc="http://purl.org/dc/elements/1.1/" xmlns:dcterms="http://purl.org/dc/terms/" xmlns:vCard="http://www.w3.org/2001/vcard-rdf/3.0#" xmlns:bqbiol="http://biomodels.net/biology-qualifiers/" xmlns:bqmodel="http://biomodels.net/model-qualifiers/"><rdf:Description rdf:about="#s_id_path_2_i437"><bqbiol:isDescribedBy><rdf:Bag><rdf:li rdf:resource="urn:miriam:ncbigene:3112"/></rdf:Bag></bqbiol:isDescribedBy><dcterms:modified rdf:parseType="Resource"/></rdf:Description></rdf:RDF>
</body>
              </html>
            </celldesigner:notes>
            <celldesigner:annotation>
              <celldesigner:complexSpecies>s_id_path_2_i1a3</celldesigner:complexSpecies>
              <celldesigner:speciesIdentity>
                <celldesigner:class>GENE</celldesigner:class>
                <celldesigner:geneReference>g_s_id_path_2_i437</celldesigner:geneReference>
                <celldesigner:name>HLA_minus_DOB</celldesigner:name>
              </celldesigner:speciesIdentity>
            </celldesigner:annotation>
          </celldesigner:species>
          <celldesigner:species id="s_id_path_2_i457" name="CD80">
            <celldesigner:notes>
              <html xmlns="http://www.w3.org/1999/xhtml">
                <head>
                  <title/>
                </head>
                <body>EntrezGene_ID: 941

Original kegg element: gene;28;hsa:941 hsa:942<rdf:RDF xmlns:rdf="http://www.w3.org/1999/02/22-rdf-syntax-ns#" xmlns:dc="http://purl.org/dc/elements/1.1/" xmlns:dcterms="http://purl.org/dc/terms/" xmlns:vCard="http://www.w3.org/2001/vcard-rdf/3.0#" xmlns:bqbiol="http://biomodels.net/biology-qualifiers/" xmlns:bqmodel="http://biomodels.net/model-qualifiers/"><rdf:Description rdf:about="#s_id_path_2_i457"><bqbiol:isDescribedBy><rdf:Bag><rdf:li rdf:resource="urn:miriam:ncbigene:941"/></rdf:Bag></bqbiol:isDescribedBy><dcterms:modified rdf:parseType="Resource"/></rdf:Description></rdf:RDF>
</body>
              </html>
            </celldesigner:notes>
            <celldesigner:annotation>
              <celldesigner:complexSpecies>s_id_path_2_i1a3</celldesigner:complexSpecies>
              <celldesigner:speciesIdentity>
                <celldesigner:class>GENE</celldesigner:class>
                <celldesigner:geneReference>g_s_id_path_2_i457</celldesigner:geneReference>
                <celldesigner:name>CD80</celldesigner:name>
              </celldesigner:speciesIdentity>
            </celldesigner:annotation>
          </celldesigner:species>
          <celldesigner:species id="s_id_path_2_i49a" name="HLA_minus_DPA1">
            <celldesigner:notes>
              <html xmlns="http://www.w3.org/1999/xhtml">
                <head>
                  <title/>
                </head>
                <body>EntrezGene_ID: 3113

Original kegg element: gene;10;hsa:100133583 hsa:3108 hsa:3109 hsa:3111 hsa:3112 hsa:3113 hsa:3115 hsa:3117 hsa:3118 hsa:3119 hsa:3122 hsa:3123 hsa:3125 hsa:3126 hsa:3127<rdf:RDF xmlns:rdf="http://www.w3.org/1999/02/22-rdf-syntax-ns#" xmlns:dc="http://purl.org/dc/elements/1.1/" xmlns:dcterms="http://purl.org/dc/terms/" xmlns:vCard="http://www.w3.org/2001/vcard-rdf/3.0#" xmlns:bqbiol="http://biomodels.net/biology-qualifiers/" xmlns:bqmodel="http://biomodels.net/model-qualifiers/"><rdf:Description rdf:about="#s_id_path_2_i49a"><bqbiol:isDescribedBy><rdf:Bag><rdf:li rdf:resource="urn:miriam:ncbigene:3113"/></rdf:Bag></bqbiol:isDescribedBy><dcterms:modified rdf:parseType="Resource"/></rdf:Description></rdf:RDF>
</body>
              </html>
            </celldesigner:notes>
            <celldesigner:annotation>
              <celldesigner:complexSpecies>s_id_path_2_i1a3</celldesigner:complexSpecies>
              <celldesigner:speciesIdentity>
                <celldesigner:class>GENE</celldesigner:class>
                <celldesigner:geneReference>g_s_id_path_2_i49a</celldesigner:geneReference>
                <celldesigner:name>HLA_minus_DPA1</celldesigner:name>
              </celldesigner:speciesIdentity>
            </celldesigner:annotation>
          </celldesigner:species>
          <celldesigner:species id="s_id_path_2_i4aa" name="HLA_minus_DOA">
            <celldesigner:notes>
              <html xmlns="http://www.w3.org/1999/xhtml">
                <head>
                  <title/>
                </head>
                <body>EntrezGene_ID: 3111

Original kegg element: gene;10;hsa:100133583 hsa:3108 hsa:3109 hsa:3111 hsa:3112 hsa:3113 hsa:3115 hsa:3117 hsa:3118 hsa:3119 hsa:3122 hsa:3123 hsa:3125 hsa:3126 hsa:3127<rdf:RDF xmlns:rdf="http://www.w3.org/1999/02/22-rdf-syntax-ns#" xmlns:dc="http://purl.org/dc/elements/1.1/" xmlns:dcterms="http://purl.org/dc/terms/" xmlns:vCard="http://www.w3.org/2001/vcard-rdf/3.0#" xmlns:bqbiol="http://biomodels.net/biology-qualifiers/" xmlns:bqmodel="http://biomodels.net/model-qualifiers/"><rdf:Description rdf:about="#s_id_path_2_i4aa"><bqbiol:isDescribedBy><rdf:Bag><rdf:li rdf:resource="urn:miriam:ncbigene:3111"/></rdf:Bag></bqbiol:isDescribedBy><dcterms:modified rdf:parseType="Resource"/></rdf:Description></rdf:RDF>
</body>
              </html>
            </celldesigner:notes>
            <celldesigner:annotation>
              <celldesigner:complexSpecies>s_id_path_2_i1a3</celldesigner:complexSpecies>
              <celldesigner:speciesIdentity>
                <celldesigner:class>GENE</celldesigner:class>
                <celldesigner:geneReference>g_s_id_path_2_i4aa</celldesigner:geneReference>
                <celldesigner:name>HLA_minus_DOA</celldesigner:name>
              </celldesigner:speciesIdentity>
            </celldesigner:annotation>
          </celldesigner:species>
          <celldesigner:species id="s_id_path_2_i4df" name="HLA_minus_DMA">
            <celldesigner:notes>
              <html xmlns="http://www.w3.org/1999/xhtml">
                <head>
                  <title/>
                </head>
                <body>EntrezGene_ID: 3108

Original kegg element: gene;10;hsa:100133583 hsa:3108 hsa:3109 hsa:3111 hsa:3112 hsa:3113 hsa:3115 hsa:3117 hsa:3118 hsa:3119 hsa:3122 hsa:3123 hsa:3125 hsa:3126 hsa:3127<rdf:RDF xmlns:rdf="http://www.w3.org/1999/02/22-rdf-syntax-ns#" xmlns:dc="http://purl.org/dc/elements/1.1/" xmlns:dcterms="http://purl.org/dc/terms/" xmlns:vCard="http://www.w3.org/2001/vcard-rdf/3.0#" xmlns:bqbiol="http://biomodels.net/biology-qualifiers/" xmlns:bqmodel="http://biomodels.net/model-qualifiers/"><rdf:Description rdf:about="#s_id_path_2_i4df"><bqbiol:isDescribedBy><rdf:Bag><rdf:li rdf:resource="urn:miriam:ncbigene:3108"/></rdf:Bag></bqbiol:isDescribedBy><dcterms:modified rdf:parseType="Resource"/></rdf:Description></rdf:RDF>
</body>
              </html>
            </celldesigner:notes>
            <celldesigner:annotation>
              <celldesigner:complexSpecies>s_id_path_2_i1a3</celldesigner:complexSpecies>
              <celldesigner:speciesIdentity>
                <celldesigner:class>GENE</celldesigner:class>
                <celldesigner:geneReference>g_s_id_path_2_i4df</celldesigner:geneReference>
                <celldesigner:name>HLA_minus_DMA</celldesigner:name>
              </celldesigner:speciesIdentity>
            </celldesigner:annotation>
          </celldesigner:species>
          <celldesigner:species id="s_id_path_2_i53d" name="HLA_minus_DQA1">
            <celldesigner:notes>
              <html xmlns="http://www.w3.org/1999/xhtml">
                <head>
                  <title/>
                </head>
                <body>EntrezGene_ID: 3117

Original kegg element: gene;10;hsa:100133583 hsa:3108 hsa:3109 hsa:3111 hsa:3112 hsa:3113 hsa:3115 hsa:3117 hsa:3118 hsa:3119 hsa:3122 hsa:3123 hsa:3125 hsa:3126 hsa:3127<rdf:RDF xmlns:rdf="http://www.w3.org/1999/02/22-rdf-syntax-ns#" xmlns:dc="http://purl.org/dc/elements/1.1/" xmlns:dcterms="http://purl.org/dc/terms/" xmlns:vCard="http://www.w3.org/2001/vcard-rdf/3.0#" xmlns:bqbiol="http://biomodels.net/biology-qualifiers/" xmlns:bqmodel="http://biomodels.net/model-qualifiers/"><rdf:Description rdf:about="#s_id_path_2_i53d"><bqbiol:isDescribedBy><rdf:Bag><rdf:li rdf:resource="urn:miriam:ncbigene:3117"/></rdf:Bag></bqbiol:isDescribedBy><dcterms:modified rdf:parseType="Resource"/></rdf:Description></rdf:RDF>
</body>
              </html>
            </celldesigner:notes>
            <celldesigner:annotation>
              <celldesigner:complexSpecies>s_id_path_2_i1a3</celldesigner:complexSpecies>
              <celldesigner:speciesIdentity>
                <celldesigner:class>GENE</celldesigner:class>
                <celldesigner:geneReference>g_s_id_path_2_i53d</celldesigner:geneReference>
                <celldesigner:name>HLA_minus_DQA1</celldesigner:name>
              </celldesigner:speciesIdentity>
            </celldesigner:annotation>
          </celldesigner:species>
          <celldesigner:species id="s_id_path_2_i58f" name="HLA_minus_DRB5">
            <celldesigner:notes>
              <html xmlns="http://www.w3.org/1999/xhtml">
                <head>
                  <title/>
                </head>
                <body>EntrezGene_ID: 3127

Original kegg element: gene;10;hsa:100133583 hsa:3108 hsa:3109 hsa:3111 hsa:3112 hsa:3113 hsa:3115 hsa:3117 hsa:3118 hsa:3119 hsa:3122 hsa:3123 hsa:3125 hsa:3126 hsa:3127<rdf:RDF xmlns:rdf="http://www.w3.org/1999/02/22-rdf-syntax-ns#" xmlns:dc="http://purl.org/dc/elements/1.1/" xmlns:dcterms="http://purl.org/dc/terms/" xmlns:vCard="http://www.w3.org/2001/vcard-rdf/3.0#" xmlns:bqbiol="http://biomodels.net/biology-qualifiers/" xmlns:bqmodel="http://biomodels.net/model-qualifiers/"><rdf:Description rdf:about="#s_id_path_2_i58f"><bqbiol:isDescribedBy><rdf:Bag><rdf:li rdf:resource="urn:miriam:ncbigene:3127"/></rdf:Bag></bqbiol:isDescribedBy><dcterms:modified rdf:parseType="Resource"/></rdf:Description></rdf:RDF>
</body>
              </html>
            </celldesigner:notes>
            <celldesigner:annotation>
              <celldesigner:complexSpecies>s_id_path_2_i1a3</celldesigner:complexSpecies>
              <celldesigner:speciesIdentity>
                <celldesigner:class>GENE</celldesigner:class>
                <celldesigner:geneReference>g_s_id_path_2_i58f</celldesigner:geneReference>
                <celldesigner:name>HLA_minus_DRB5</celldesigner:name>
              </celldesigner:speciesIdentity>
            </celldesigner:annotation>
          </celldesigner:species>
          <celldesigner:species id="s_id_path_2_i5b1" name="HLA_minus_DRB4">
            <celldesigner:notes>
              <html xmlns="http://www.w3.org/1999/xhtml">
                <head>
                  <title/>
                </head>
                <body>EntrezGene_ID: 3126

Original kegg element: gene;10;hsa:100133583 hsa:3108 hsa:3109 hsa:3111 hsa:3112 hsa:3113 hsa:3115 hsa:3117 hsa:3118 hsa:3119 hsa:3122 hsa:3123 hsa:3125 hsa:3126 hsa:3127<rdf:RDF xmlns:rdf="http://www.w3.org/1999/02/22-rdf-syntax-ns#" xmlns:dc="http://purl.org/dc/elements/1.1/" xmlns:dcterms="http://purl.org/dc/terms/" xmlns:vCard="http://www.w3.org/2001/vcard-rdf/3.0#" xmlns:bqbiol="http://biomodels.net/biology-qualifiers/" xmlns:bqmodel="http://biomodels.net/model-qualifiers/"><rdf:Description rdf:about="#s_id_path_2_i5b1"><bqbiol:isDescribedBy><rdf:Bag><rdf:li rdf:resource="urn:miriam:ncbigene:3126"/></rdf:Bag></bqbiol:isDescribedBy><dcterms:modified rdf:parseType="Resource"/></rdf:Description></rdf:RDF>
</body>
              </html>
            </celldesigner:notes>
            <celldesigner:annotation>
              <celldesigner:complexSpecies>s_id_path_2_i1a3</celldesigner:complexSpecies>
              <celldesigner:speciesIdentity>
                <celldesigner:class>GENE</celldesigner:class>
                <celldesigner:geneReference>g_s_id_path_2_i5b1</celldesigner:geneReference>
                <celldesigner:name>HLA_minus_DRB4</celldesigner:name>
              </celldesigner:speciesIdentity>
            </celldesigner:annotation>
          </celldesigner:species>
          <celldesigner:species id="s_id_path_2_i5b6" name="HLA_minus_DMB">
            <celldesigner:notes>
              <html xmlns="http://www.w3.org/1999/xhtml">
                <head>
                  <title/>
                </head>
                <body>EntrezGene_ID: 3109

Original kegg element: gene;10;hsa:100133583 hsa:3108 hsa:3109 hsa:3111 hsa:3112 hsa:3113 hsa:3115 hsa:3117 hsa:3118 hsa:3119 hsa:3122 hsa:3123 hsa:3125 hsa:3126 hsa:3127<rdf:RDF xmlns:rdf="http://www.w3.org/1999/02/22-rdf-syntax-ns#" xmlns:dc="http://purl.org/dc/elements/1.1/" xmlns:dcterms="http://purl.org/dc/terms/" xmlns:vCard="http://www.w3.org/2001/vcard-rdf/3.0#" xmlns:bqbiol="http://biomodels.net/biology-qualifiers/" xmlns:bqmodel="http://biomodels.net/model-qualifiers/"><rdf:Description rdf:about="#s_id_path_2_i5b6"><bqbiol:isDescribedBy><rdf:Bag><rdf:li rdf:resource="urn:miriam:ncbigene:3109"/></rdf:Bag></bqbiol:isDescribedBy><dcterms:modified rdf:parseType="Resource"/></rdf:Description></rdf:RDF>
</body>
              </html>
            </celldesigner:notes>
            <celldesigner:annotation>
              <celldesigner:complexSpecies>s_id_path_2_i1a3</celldesigner:complexSpecies>
              <celldesigner:speciesIdentity>
                <celldesigner:class>GENE</celldesigner:class>
                <celldesigner:geneReference>g_s_id_path_2_i5b6</celldesigner:geneReference>
                <celldesigner:name>HLA_minus_DMB</celldesigner:name>
              </celldesigner:speciesIdentity>
            </celldesigner:annotation>
          </celldesigner:species>
          <celldesigner:species id="s_id_path_2_i608" name="HLA_minus_DPB1">
            <celldesigner:notes>
              <html xmlns="http://www.w3.org/1999/xhtml">
                <head>
                  <title/>
                </head>
                <body>EntrezGene_ID: 3115

Original kegg element: gene;10;hsa:100133583 hsa:3108 hsa:3109 hsa:3111 hsa:3112 hsa:3113 hsa:3115 hsa:3117 hsa:3118 hsa:3119 hsa:3122 hsa:3123 hsa:3125 hsa:3126 hsa:3127<rdf:RDF xmlns:rdf="http://www.w3.org/1999/02/22-rdf-syntax-ns#" xmlns:dc="http://purl.org/dc/elements/1.1/" xmlns:dcterms="http://purl.org/dc/terms/" xmlns:vCard="http://www.w3.org/2001/vcard-rdf/3.0#" xmlns:bqbiol="http://biomodels.net/biology-qualifiers/" xmlns:bqmodel="http://biomodels.net/model-qualifiers/"><rdf:Description rdf:about="#s_id_path_2_i608"><bqbiol:isDescribedBy><rdf:Bag><rdf:li rdf:resource="urn:miriam:ncbigene:3115"/></rdf:Bag></bqbiol:isDescribedBy><dcterms:modified rdf:parseType="Resource"/></rdf:Description></rdf:RDF>
</body>
              </html>
            </celldesigner:notes>
            <celldesigner:annotation>
              <celldesigner:complexSpecies>s_id_path_2_i1a3</celldesigner:complexSpecies>
              <celldesigner:speciesIdentity>
                <celldesigner:class>GENE</celldesigner:class>
                <celldesigner:geneReference>g_s_id_path_2_i608</celldesigner:geneReference>
                <celldesigner:name>HLA_minus_DPB1</celldesigner:name>
              </celldesigner:speciesIdentity>
            </celldesigner:annotation>
          </celldesigner:species>
          <celldesigner:species id="s_id_path_2_i4e9" name="MMP9">
            <celldesigner:notes>
              <html xmlns="http://www.w3.org/1999/xhtml">
                <head>
                  <title/>
                </head>
                <body>Pubmed_ID: 21657851

<rdf:RDF xmlns:rdf="http://www.w3.org/1999/02/22-rdf-syntax-ns#" xmlns:dc="http://purl.org/dc/elements/1.1/" xmlns:dcterms="http://purl.org/dc/terms/" xmlns:vCard="http://www.w3.org/2001/vcard-rdf/3.0#" xmlns:bqbiol="http://biomodels.net/biology-qualifiers/" xmlns:bqmodel="http://biomodels.net/model-qualifiers/"><rdf:Description rdf:about="#s_id_path_2_i4e9"><bqbiol:isDescribedBy><rdf:Bag><rdf:li rdf:resource="urn:miriam:pubmed:21657851"/></rdf:Bag></bqbiol:isDescribedBy><bqbiol:isDescribedBy><rdf:Bag><rdf:li rdf:resource="urn:miriam:ensembl:ENSG00000100985"/></rdf:Bag></bqbiol:isDescribedBy><dcterms:modified rdf:parseType="Resource"/></rdf:Description></rdf:RDF>
</body>
              </html>
            </celldesigner:notes>
            <celldesigner:annotation>
              <celldesigner:complexSpecies>s_id_path_2_i246</celldesigner:complexSpecies>
              <celldesigner:speciesIdentity>
                <celldesigner:class>GENE</celldesigner:class>
                <celldesigner:geneReference>g_s_id_path_2_i4e9</celldesigner:geneReference>
                <celldesigner:name>MMP9</celldesigner:name>
              </celldesigner:speciesIdentity>
            </celldesigner:annotation>
          </celldesigner:species>
          <celldesigner:species id="s_id_path_2_i2b7" name="IL_minus_9">
            <celldesigner:notes>
              <html xmlns="http://www.w3.org/1999/xhtml">
                <head>
                  <title/>
                </head>
                <body>
                  <rdf:RDF xmlns:rdf="http://www.w3.org/1999/02/22-rdf-syntax-ns#" xmlns:dc="http://purl.org/dc/elements/1.1/" xmlns:dcterms="http://purl.org/dc/terms/" xmlns:vCard="http://www.w3.org/2001/vcard-rdf/3.0#" xmlns:bqbiol="http://biomodels.net/biology-qualifiers/" xmlns:bqmodel="http://biomodels.net/model-qualifiers/">
                    <rdf:Description rdf:about="#s_id_path_2_i2b7">
                      <bqbiol:isDescribedBy>
                        <rdf:Bag>
                          <rdf:li rdf:resource="urn:miriam:ensembl:ENSG00000145839"/>
                        </rdf:Bag>
                      </bqbiol:isDescribedBy>
                      <dcterms:modified rdf:parseType="Resource"/>
                    </rdf:Description>
                  </rdf:RDF>
                </body>
              </html>
            </celldesigner:notes>
            <celldesigner:annotation>
              <celldesigner:complexSpecies>s_id_path_2_i280</celldesigner:complexSpecies>
              <celldesigner:speciesIdentity>
                <celldesigner:class>GENE</celldesigner:class>
                <celldesigner:geneReference>g_s_id_path_2_i2b7</celldesigner:geneReference>
                <celldesigner:name>IL_minus_9</celldesigner:name>
              </celldesigner:speciesIdentity>
            </celldesigner:annotation>
          </celldesigner:species>
          <celldesigner:species id="s_id_path_2_i354" name="IL_minus_4">
            <celldesigner:notes>
              <html xmlns="http://www.w3.org/1999/xhtml">
                <head>
                  <title/>
                </head>
                <body>
                  <rdf:RDF xmlns:rdf="http://www.w3.org/1999/02/22-rdf-syntax-ns#" xmlns:dc="http://purl.org/dc/elements/1.1/" xmlns:dcterms="http://purl.org/dc/terms/" xmlns:vCard="http://www.w3.org/2001/vcard-rdf/3.0#" xmlns:bqbiol="http://biomodels.net/biology-qualifiers/" xmlns:bqmodel="http://biomodels.net/model-qualifiers/">
                    <rdf:Description rdf:about="#s_id_path_2_i354">
                      <bqbiol:isDescribedBy>
                        <rdf:Bag>
                          <rdf:li rdf:resource="urn:miriam:ensembl:ENSG00000113520"/>
                        </rdf:Bag>
                      </bqbiol:isDescribedBy>
                      <dcterms:modified rdf:parseType="Resource"/>
                    </rdf:Description>
                  </rdf:RDF>
                </body>
              </html>
            </celldesigner:notes>
            <celldesigner:annotation>
              <celldesigner:complexSpecies>s_id_path_2_i280</celldesigner:complexSpecies>
              <celldesigner:speciesIdentity>
                <celldesigner:class>GENE</celldesigner:class>
                <celldesigner:geneReference>g_s_id_path_2_i354</celldesigner:geneReference>
                <celldesigner:name>IL_minus_4</celldesigner:name>
              </celldesigner:speciesIdentity>
            </celldesigner:annotation>
          </celldesigner:species>
          <celldesigner:species id="s_id_path_2_i4cb" name="AREG">
            <celldesigner:notes>
              <html xmlns="http://www.w3.org/1999/xhtml">
                <head>
                  <title/>
                </head>
                <body>
                  <rdf:RDF xmlns:rdf="http://www.w3.org/1999/02/22-rdf-syntax-ns#" xmlns:dc="http://purl.org/dc/elements/1.1/" xmlns:dcterms="http://purl.org/dc/terms/" xmlns:vCard="http://www.w3.org/2001/vcard-rdf/3.0#" xmlns:bqbiol="http://biomodels.net/biology-qualifiers/" xmlns:bqmodel="http://biomodels.net/model-qualifiers/">
                    <rdf:Description rdf:about="#s_id_path_2_i4cb">
                      <bqbiol:isDescribedBy>
                        <rdf:Bag>
                          <rdf:li rdf:resource="urn:miriam:ensembl:ENSG00000109321"/>
                        </rdf:Bag>
                      </bqbiol:isDescribedBy>
                      <dcterms:modified rdf:parseType="Resource"/>
                    </rdf:Description>
                  </rdf:RDF>
                </body>
              </html>
            </celldesigner:notes>
            <celldesigner:annotation>
              <celldesigner:complexSpecies>s_id_path_2_i280</celldesigner:complexSpecies>
              <celldesigner:speciesIdentity>
                <celldesigner:class>GENE</celldesigner:class>
                <celldesigner:geneReference>g_s_id_path_2_i4cb</celldesigner:geneReference>
                <celldesigner:name>AREG</celldesigner:name>
              </celldesigner:speciesIdentity>
            </celldesigner:annotation>
          </celldesigner:species>
          <celldesigner:species id="s_id_path_2_i580" name="IL13">
            <celldesigner:notes>
              <html xmlns="http://www.w3.org/1999/xhtml">
                <head>
                  <title/>
                </head>
                <body>
                  <rdf:RDF xmlns:rdf="http://www.w3.org/1999/02/22-rdf-syntax-ns#" xmlns:dc="http://purl.org/dc/elements/1.1/" xmlns:dcterms="http://purl.org/dc/terms/" xmlns:vCard="http://www.w3.org/2001/vcard-rdf/3.0#" xmlns:bqbiol="http://biomodels.net/biology-qualifiers/" xmlns:bqmodel="http://biomodels.net/model-qualifiers/">
                    <rdf:Description rdf:about="#s_id_path_2_i580">
                      <bqbiol:isDescribedBy>
                        <rdf:Bag>
                          <rdf:li rdf:resource="urn:miriam:ensembl:ENSG00000169194"/>
                        </rdf:Bag>
                      </bqbiol:isDescribedBy>
                      <dcterms:modified rdf:parseType="Resource"/>
                    </rdf:Description>
                  </rdf:RDF>
                </body>
              </html>
            </celldesigner:notes>
            <celldesigner:annotation>
              <celldesigner:complexSpecies>s_id_path_2_i280</celldesigner:complexSpecies>
              <celldesigner:speciesIdentity>
                <celldesigner:class>GENE</celldesigner:class>
                <celldesigner:geneReference>g_s_id_path_2_i580</celldesigner:geneReference>
                <celldesigner:name>IL13</celldesigner:name>
              </celldesigner:speciesIdentity>
            </celldesigner:annotation>
          </celldesigner:species>
          <celldesigner:species id="s_id_path_2_i581" name="IL_minus_5">
            <celldesigner:notes>
              <html xmlns="http://www.w3.org/1999/xhtml">
                <head>
                  <title/>
                </head>
                <body>
                  <rdf:RDF xmlns:rdf="http://www.w3.org/1999/02/22-rdf-syntax-ns#" xmlns:dc="http://purl.org/dc/elements/1.1/" xmlns:dcterms="http://purl.org/dc/terms/" xmlns:vCard="http://www.w3.org/2001/vcard-rdf/3.0#" xmlns:bqbiol="http://biomodels.net/biology-qualifiers/" xmlns:bqmodel="http://biomodels.net/model-qualifiers/">
                    <rdf:Description rdf:about="#s_id_path_2_i581">
                      <bqbiol:isDescribedBy>
                        <rdf:Bag>
                          <rdf:li rdf:resource="urn:miriam:ensembl:ENSG00000113525"/>
                        </rdf:Bag>
                      </bqbiol:isDescribedBy>
                      <dcterms:modified rdf:parseType="Resource"/>
                    </rdf:Description>
                  </rdf:RDF>
                </body>
              </html>
            </celldesigner:notes>
            <celldesigner:annotation>
              <celldesigner:complexSpecies>s_id_path_2_i280</celldesigner:complexSpecies>
              <celldesigner:speciesIdentity>
                <celldesigner:class>GENE</celldesigner:class>
                <celldesigner:geneReference>g_s_id_path_2_i581</celldesigner:geneReference>
                <celldesigner:name>IL_minus_5</celldesigner:name>
              </celldesigner:speciesIdentity>
            </celldesigner:annotation>
          </celldesigner:species>
          <celldesigner:species id="s_id_path_2_i5db" name="IL1B">
            <celldesigner:notes>
              <html xmlns="http://www.w3.org/1999/xhtml">
                <head>
                  <title/>
                </head>
                <body>
                  <rdf:RDF xmlns:rdf="http://www.w3.org/1999/02/22-rdf-syntax-ns#" xmlns:dc="http://purl.org/dc/elements/1.1/" xmlns:dcterms="http://purl.org/dc/terms/" xmlns:vCard="http://www.w3.org/2001/vcard-rdf/3.0#" xmlns:bqbiol="http://biomodels.net/biology-qualifiers/" xmlns:bqmodel="http://biomodels.net/model-qualifiers/">
                    <rdf:Description rdf:about="#s_id_path_2_i5db">
                      <bqbiol:isDescribedBy>
                        <rdf:Bag>
                          <rdf:li rdf:resource="urn:miriam:ensembl:ENSG00000125538"/>
                        </rdf:Bag>
                      </bqbiol:isDescribedBy>
                      <dcterms:modified rdf:parseType="Resource"/>
                    </rdf:Description>
                  </rdf:RDF>
                </body>
              </html>
            </celldesigner:notes>
            <celldesigner:annotation>
              <celldesigner:complexSpecies>s_id_path_2_i22a</celldesigner:complexSpecies>
              <celldesigner:speciesIdentity>
                <celldesigner:class>GENE</celldesigner:class>
                <celldesigner:geneReference>g_s_id_path_2_i5db</celldesigner:geneReference>
                <celldesigner:name>IL1B</celldesigner:name>
              </celldesigner:speciesIdentity>
            </celldesigner:annotation>
          </celldesigner:species>
          <celldesigner:species id="s_id_path_2_i5f5" name="IL23A">
            <celldesigner:notes>
              <html xmlns="http://www.w3.org/1999/xhtml">
                <head>
                  <title/>
                </head>
                <body>
                  <rdf:RDF xmlns:rdf="http://www.w3.org/1999/02/22-rdf-syntax-ns#" xmlns:dc="http://purl.org/dc/elements/1.1/" xmlns:dcterms="http://purl.org/dc/terms/" xmlns:vCard="http://www.w3.org/2001/vcard-rdf/3.0#" xmlns:bqbiol="http://biomodels.net/biology-qualifiers/" xmlns:bqmodel="http://biomodels.net/model-qualifiers/">
                    <rdf:Description rdf:about="#s_id_path_2_i5f5">
                      <bqbiol:isDescribedBy>
                        <rdf:Bag>
                          <rdf:li rdf:resource="urn:miriam:ensembl:ENSG00000110944"/>
                        </rdf:Bag>
                      </bqbiol:isDescribedBy>
                      <dcterms:modified rdf:parseType="Resource"/>
                    </rdf:Description>
                  </rdf:RDF>
                </body>
              </html>
            </celldesigner:notes>
            <celldesigner:annotation>
              <celldesigner:complexSpecies>s_id_path_2_i22a</celldesigner:complexSpecies>
              <celldesigner:speciesIdentity>
                <celldesigner:class>GENE</celldesigner:class>
                <celldesigner:geneReference>g_s_id_path_2_i5f5</celldesigner:geneReference>
                <celldesigner:name>IL23A</celldesigner:name>
              </celldesigner:speciesIdentity>
            </celldesigner:annotation>
          </celldesigner:species>
          <celldesigner:species id="s_id_path_2_i326" name="TNF">
            <celldesigner:notes>
              <html xmlns="http://www.w3.org/1999/xhtml">
                <head>
                  <title/>
                </head>
                <body>
                  <rdf:RDF xmlns:rdf="http://www.w3.org/1999/02/22-rdf-syntax-ns#" xmlns:dc="http://purl.org/dc/elements/1.1/" xmlns:dcterms="http://purl.org/dc/terms/" xmlns:vCard="http://www.w3.org/2001/vcard-rdf/3.0#" xmlns:bqbiol="http://biomodels.net/biology-qualifiers/" xmlns:bqmodel="http://biomodels.net/model-qualifiers/">
                    <rdf:Description rdf:about="#s_id_path_2_i326">
                      <bqbiol:isDescribedBy>
                        <rdf:Bag>
                          <rdf:li rdf:resource="urn:miriam:ensembl:ENSG00000232810"/>
                        </rdf:Bag>
                      </bqbiol:isDescribedBy>
                      <dcterms:modified rdf:parseType="Resource"/>
                    </rdf:Description>
                  </rdf:RDF>
                </body>
              </html>
            </celldesigner:notes>
            <celldesigner:annotation>
              <celldesigner:complexSpecies>s_id_path_2_i18f</celldesigner:complexSpecies>
              <celldesigner:speciesIdentity>
                <celldesigner:class>GENE</celldesigner:class>
                <celldesigner:geneReference>g_s_id_path_2_i326</celldesigner:geneReference>
                <celldesigner:name>TNF</celldesigner:name>
              </celldesigner:speciesIdentity>
            </celldesigner:annotation>
          </celldesigner:species>
          <celldesigner:species id="s_id_path_2_i371" name="IFNG">
            <celldesigner:notes>
              <html xmlns="http://www.w3.org/1999/xhtml">
                <head>
                  <title/>
                </head>
                <body>
                  <rdf:RDF xmlns:rdf="http://www.w3.org/1999/02/22-rdf-syntax-ns#" xmlns:dc="http://purl.org/dc/elements/1.1/" xmlns:dcterms="http://purl.org/dc/terms/" xmlns:vCard="http://www.w3.org/2001/vcard-rdf/3.0#" xmlns:bqbiol="http://biomodels.net/biology-qualifiers/" xmlns:bqmodel="http://biomodels.net/model-qualifiers/">
                    <rdf:Description rdf:about="#s_id_path_2_i371">
                      <bqbiol:isDescribedBy>
                        <rdf:Bag>
                          <rdf:li rdf:resource="urn:miriam:ensembl:ENSG00000111537"/>
                        </rdf:Bag>
                      </bqbiol:isDescribedBy>
                      <dcterms:modified rdf:parseType="Resource"/>
                    </rdf:Description>
                  </rdf:RDF>
                </body>
              </html>
            </celldesigner:notes>
            <celldesigner:annotation>
              <celldesigner:complexSpecies>s_id_path_2_i18f</celldesigner:complexSpecies>
              <celldesigner:speciesIdentity>
                <celldesigner:class>GENE</celldesigner:class>
                <celldesigner:geneReference>g_s_id_path_2_i371</celldesigner:geneReference>
                <celldesigner:name>IFNG</celldesigner:name>
              </celldesigner:speciesIdentity>
            </celldesigner:annotation>
          </celldesigner:species>
          <celldesigner:species id="s_id_path_2_i33e" name="HLA_minus_B">
            <celldesigner:notes>
              <html xmlns="http://www.w3.org/1999/xhtml">
                <head>
                  <title/>
                </head>
                <body>EntrezGene_ID: 3106

Original kegg element: gene;32;hsa:3105 hsa:3106 hsa:3107 hsa:3133 hsa:3134 hsa:3135 hsa:652614<rdf:RDF xmlns:rdf="http://www.w3.org/1999/02/22-rdf-syntax-ns#" xmlns:dc="http://purl.org/dc/elements/1.1/" xmlns:dcterms="http://purl.org/dc/terms/" xmlns:vCard="http://www.w3.org/2001/vcard-rdf/3.0#" xmlns:bqbiol="http://biomodels.net/biology-qualifiers/" xmlns:bqmodel="http://biomodels.net/model-qualifiers/"><rdf:Description rdf:about="#s_id_path_2_i33e"><bqbiol:isDescribedBy><rdf:Bag><rdf:li rdf:resource="urn:miriam:ncbigene:3106"/></rdf:Bag></bqbiol:isDescribedBy><dcterms:modified rdf:parseType="Resource"/></rdf:Description></rdf:RDF>
</body>
              </html>
            </celldesigner:notes>
            <celldesigner:annotation>
              <celldesigner:complexSpecies>s_id_path_2_i29d</celldesigner:complexSpecies>
              <celldesigner:speciesIdentity>
                <celldesigner:class>GENE</celldesigner:class>
                <celldesigner:geneReference>g_s_id_path_2_i33e</celldesigner:geneReference>
                <celldesigner:name>HLA_minus_B</celldesigner:name>
              </celldesigner:speciesIdentity>
            </celldesigner:annotation>
          </celldesigner:species>
          <celldesigner:species id="s_id_path_2_i38c" name="HLA_minus_E">
            <celldesigner:notes>
              <html xmlns="http://www.w3.org/1999/xhtml">
                <head>
                  <title/>
                </head>
                <body>EntrezGene_ID: 3133

Original kegg element: gene;32;hsa:3105 hsa:3106 hsa:3107 hsa:3133 hsa:3134 hsa:3135 hsa:652614<rdf:RDF xmlns:rdf="http://www.w3.org/1999/02/22-rdf-syntax-ns#" xmlns:dc="http://purl.org/dc/elements/1.1/" xmlns:dcterms="http://purl.org/dc/terms/" xmlns:vCard="http://www.w3.org/2001/vcard-rdf/3.0#" xmlns:bqbiol="http://biomodels.net/biology-qualifiers/" xmlns:bqmodel="http://biomodels.net/model-qualifiers/"><rdf:Description rdf:about="#s_id_path_2_i38c"><bqbiol:isDescribedBy><rdf:Bag><rdf:li rdf:resource="urn:miriam:ncbigene:3133"/></rdf:Bag></bqbiol:isDescribedBy><dcterms:modified rdf:parseType="Resource"/></rdf:Description></rdf:RDF>
</body>
              </html>
            </celldesigner:notes>
            <celldesigner:annotation>
              <celldesigner:complexSpecies>s_id_path_2_i29d</celldesigner:complexSpecies>
              <celldesigner:speciesIdentity>
                <celldesigner:class>GENE</celldesigner:class>
                <celldesigner:geneReference>g_s_id_path_2_i38c</celldesigner:geneReference>
                <celldesigner:name>HLA_minus_E</celldesigner:name>
              </celldesigner:speciesIdentity>
            </celldesigner:annotation>
          </celldesigner:species>
          <celldesigner:species id="s_id_path_2_i3fd" name="HLA_minus_G">
            <celldesigner:notes>
              <html xmlns="http://www.w3.org/1999/xhtml">
                <head>
                  <title/>
                </head>
                <body>EntrezGene_ID: 3135

Original kegg element: gene;32;hsa:3105 hsa:3106 hsa:3107 hsa:3133 hsa:3134 hsa:3135 hsa:652614<rdf:RDF xmlns:rdf="http://www.w3.org/1999/02/22-rdf-syntax-ns#" xmlns:dc="http://purl.org/dc/elements/1.1/" xmlns:dcterms="http://purl.org/dc/terms/" xmlns:vCard="http://www.w3.org/2001/vcard-rdf/3.0#" xmlns:bqbiol="http://biomodels.net/biology-qualifiers/" xmlns:bqmodel="http://biomodels.net/model-qualifiers/"><rdf:Description rdf:about="#s_id_path_2_i3fd"><bqbiol:isDescribedBy><rdf:Bag><rdf:li rdf:resource="urn:miriam:ncbigene:3135"/></rdf:Bag></bqbiol:isDescribedBy><dcterms:modified rdf:parseType="Resource"/></rdf:Description></rdf:RDF>
</body>
              </html>
            </celldesigner:notes>
            <celldesigner:annotation>
              <celldesigner:complexSpecies>s_id_path_2_i29d</celldesigner:complexSpecies>
              <celldesigner:speciesIdentity>
                <celldesigner:class>GENE</celldesigner:class>
                <celldesigner:geneReference>g_s_id_path_2_i3fd</celldesigner:geneReference>
                <celldesigner:name>HLA_minus_G</celldesigner:name>
              </celldesigner:speciesIdentity>
            </celldesigner:annotation>
          </celldesigner:species>
          <celldesigner:species id="s_id_path_2_i49e" name="HLA_minus_A">
            <celldesigner:notes>
              <html xmlns="http://www.w3.org/1999/xhtml">
                <head>
                  <title/>
                </head>
                <body>EntrezGene_ID: 3105

Original kegg element: gene;32;hsa:3105 hsa:3106 hsa:3107 hsa:3133 hsa:3134 hsa:3135 hsa:652614<rdf:RDF xmlns:rdf="http://www.w3.org/1999/02/22-rdf-syntax-ns#" xmlns:dc="http://purl.org/dc/elements/1.1/" xmlns:dcterms="http://purl.org/dc/terms/" xmlns:vCard="http://www.w3.org/2001/vcard-rdf/3.0#" xmlns:bqbiol="http://biomodels.net/biology-qualifiers/" xmlns:bqmodel="http://biomodels.net/model-qualifiers/"><rdf:Description rdf:about="#s_id_path_2_i49e"><bqbiol:isDescribedBy><rdf:Bag><rdf:li rdf:resource="urn:miriam:ncbigene:3105"/></rdf:Bag></bqbiol:isDescribedBy><dcterms:modified rdf:parseType="Resource"/></rdf:Description></rdf:RDF>
</body>
              </html>
            </celldesigner:notes>
            <celldesigner:annotation>
              <celldesigner:complexSpecies>s_id_path_2_i29d</celldesigner:complexSpecies>
              <celldesigner:speciesIdentity>
                <celldesigner:class>GENE</celldesigner:class>
                <celldesigner:geneReference>g_s_id_path_2_i49e</celldesigner:geneReference>
                <celldesigner:name>HLA_minus_A</celldesigner:name>
              </celldesigner:speciesIdentity>
            </celldesigner:annotation>
          </celldesigner:species>
          <celldesigner:species id="s_id_path_2_i4b5" name="HLA_minus_F">
            <celldesigner:notes>
              <html xmlns="http://www.w3.org/1999/xhtml">
                <head>
                  <title/>
                </head>
                <body>EntrezGene_ID: 3134

Original kegg element: gene;32;hsa:3105 hsa:3106 hsa:3107 hsa:3133 hsa:3134 hsa:3135 hsa:652614<rdf:RDF xmlns:rdf="http://www.w3.org/1999/02/22-rdf-syntax-ns#" xmlns:dc="http://purl.org/dc/elements/1.1/" xmlns:dcterms="http://purl.org/dc/terms/" xmlns:vCard="http://www.w3.org/2001/vcard-rdf/3.0#" xmlns:bqbiol="http://biomodels.net/biology-qualifiers/" xmlns:bqmodel="http://biomodels.net/model-qualifiers/"><rdf:Description rdf:about="#s_id_path_2_i4b5"><bqbiol:isDescribedBy><rdf:Bag><rdf:li rdf:resource="urn:miriam:ncbigene:3134"/></rdf:Bag></bqbiol:isDescribedBy><dcterms:modified rdf:parseType="Resource"/></rdf:Description></rdf:RDF>
</body>
              </html>
            </celldesigner:notes>
            <celldesigner:annotation>
              <celldesigner:complexSpecies>s_id_path_2_i29d</celldesigner:complexSpecies>
              <celldesigner:speciesIdentity>
                <celldesigner:class>GENE</celldesigner:class>
                <celldesigner:geneReference>g_s_id_path_2_i4b5</celldesigner:geneReference>
                <celldesigner:name>HLA_minus_F</celldesigner:name>
              </celldesigner:speciesIdentity>
            </celldesigner:annotation>
          </celldesigner:species>
          <celldesigner:species id="s_id_path_2_i641" name="HLA_minus_C">
            <celldesigner:notes>
              <html xmlns="http://www.w3.org/1999/xhtml">
                <head>
                  <title/>
                </head>
                <body>EntrezGene_ID: 3107

Original kegg element: gene;32;hsa:3105 hsa:3106 hsa:3107 hsa:3133 hsa:3134 hsa:3135 hsa:652614<rdf:RDF xmlns:rdf="http://www.w3.org/1999/02/22-rdf-syntax-ns#" xmlns:dc="http://purl.org/dc/elements/1.1/" xmlns:dcterms="http://purl.org/dc/terms/" xmlns:vCard="http://www.w3.org/2001/vcard-rdf/3.0#" xmlns:bqbiol="http://biomodels.net/biology-qualifiers/" xmlns:bqmodel="http://biomodels.net/model-qualifiers/"><rdf:Description rdf:about="#s_id_path_2_i641"><bqbiol:isDescribedBy><rdf:Bag><rdf:li rdf:resource="urn:miriam:ncbigene:3107"/></rdf:Bag></bqbiol:isDescribedBy><dcterms:modified rdf:parseType="Resource"/></rdf:Description></rdf:RDF>
</body>
              </html>
            </celldesigner:notes>
            <celldesigner:annotation>
              <celldesigner:complexSpecies>s_id_path_2_i29d</celldesigner:complexSpecies>
              <celldesigner:speciesIdentity>
                <celldesigner:class>GENE</celldesigner:class>
                <celldesigner:geneReference>g_s_id_path_2_i641</celldesigner:geneReference>
                <celldesigner:name>HLA_minus_C</celldesigner:name>
              </celldesigner:speciesIdentity>
            </celldesigner:annotation>
          </celldesigner:species>
          <celldesigner:species id="s_id_path_0_id5" name="TRAF6">
            <celldesigner:notes>
              <html xmlns="http://www.w3.org/1999/xhtml">
                <head>
                  <title/>
                </head>
                <body>Symbol: TRAF6
Name: TNF receptor associated factor 6
Synonyms: RNF85
HGNC_ID: 12036
EntrezGene_ID: 7189
RefSeq_ID: NM_145803

RecName: Full=TNF receptor-associated factor 6; EC=6.3.2.-; AltName: Full=E3 ubiquitin-protein ligase TRAF6; AltName: Full=Interleukin-1 signal transducer; AltName: Full=RING finger protein 85;<rdf:RDF xmlns:rdf="http://www.w3.org/1999/02/22-rdf-syntax-ns#" xmlns:dc="http://purl.org/dc/elements/1.1/" xmlns:dcterms="http://purl.org/dc/terms/" xmlns:vCard="http://www.w3.org/2001/vcard-rdf/3.0#" xmlns:bqbiol="http://biomodels.net/biology-qualifiers/" xmlns:bqmodel="http://biomodels.net/model-qualifiers/"><rdf:Description rdf:about="#s_id_path_0_id5"><bqbiol:isDescribedBy><rdf:Bag><rdf:li rdf:resource="urn:miriam:ncbigene:7189"/></rdf:Bag></bqbiol:isDescribedBy><bqbiol:isDescribedBy><rdf:Bag><rdf:li rdf:resource="urn:miriam:ensembl:ENSG00000175104"/></rdf:Bag></bqbiol:isDescribedBy><bqbiol:isDescribedBy><rdf:Bag><rdf:li rdf:resource="urn:miriam:uniprot:Q9Y4K3"/></rdf:Bag></bqbiol:isDescribedBy><bqbiol:isDescribedBy><rdf:Bag><rdf:li rdf:resource="urn:miriam:hgnc:12036"/></rdf:Bag></bqbiol:isDescribedBy><bqbiol:isDescribedBy><rdf:Bag><rdf:li rdf:resource="urn:miriam:refseq:NM_145803"/></rdf:Bag></bqbiol:isDescribedBy><bqbiol:isDescribedBy><rdf:Bag><rdf:li rdf:resource="urn:miriam:hgnc.symbol:TRAF6"/></rdf:Bag></bqbiol:isDescribedBy><dcterms:modified rdf:parseType="Resource"/></rdf:Description></rdf:RDF>
</body>
              </html>
            </celldesigner:notes>
            <celldesigner:annotation>
              <celldesigner:complexSpecies>s_id_path_0_i72</celldesigner:complexSpecies>
              <celldesigner:speciesIdentity>
                <celldesigner:class>PROTEIN</celldesigner:class>
                <celldesigner:proteinReference>p_s_id_path_0_id5</celldesigner:proteinReference>
                <celldesigner:name>TRAF6</celldesigner:name>
              </celldesigner:speciesIdentity>
            </celldesigner:annotation>
          </celldesigner:species>
          <celldesigner:species id="s_id_path_0_i169" name="MYD88">
            <celldesigner:notes>
              <html xmlns="http://www.w3.org/1999/xhtml">
                <head>
                  <title/>
                </head>
                <body>Symbol: MYD88
Name: myeloid differentiation primary response 88
HGNC_ID: 7562
EntrezGene_ID: 4615
RefSeq_ID: NM_002468

RecName: Full=Myeloid differentiation primary response protein MyD88;<rdf:RDF xmlns:rdf="http://www.w3.org/1999/02/22-rdf-syntax-ns#" xmlns:dc="http://purl.org/dc/elements/1.1/" xmlns:dcterms="http://purl.org/dc/terms/" xmlns:vCard="http://www.w3.org/2001/vcard-rdf/3.0#" xmlns:bqbiol="http://biomodels.net/biology-qualifiers/" xmlns:bqmodel="http://biomodels.net/model-qualifiers/"><rdf:Description rdf:about="#s_id_path_0_i169"><bqbiol:isDescribedBy><rdf:Bag><rdf:li rdf:resource="urn:miriam:ncbigene:4615"/></rdf:Bag></bqbiol:isDescribedBy><bqbiol:isDescribedBy><rdf:Bag><rdf:li rdf:resource="urn:miriam:ensembl:ENSG00000172936"/></rdf:Bag></bqbiol:isDescribedBy><bqbiol:isDescribedBy><rdf:Bag><rdf:li rdf:resource="urn:miriam:uniprot:Q99836"/></rdf:Bag></bqbiol:isDescribedBy><bqbiol:isDescribedBy><rdf:Bag><rdf:li rdf:resource="urn:miriam:hgnc.symbol:MYD88"/></rdf:Bag></bqbiol:isDescribedBy><bqbiol:isDescribedBy><rdf:Bag><rdf:li rdf:resource="urn:miriam:hgnc:7562"/></rdf:Bag></bqbiol:isDescribedBy><bqbiol:isDescribedBy><rdf:Bag><rdf:li rdf:resource="urn:miriam:refseq:NM_002468"/></rdf:Bag></bqbiol:isDescribedBy><dcterms:modified rdf:parseType="Resource"/></rdf:Description></rdf:RDF>
</body>
              </html>
            </celldesigner:notes>
            <celldesigner:annotation>
              <celldesigner:complexSpecies>s_id_path_0_i72</celldesigner:complexSpecies>
              <celldesigner:speciesIdentity>
                <celldesigner:class>PROTEIN</celldesigner:class>
                <celldesigner:proteinReference>p_s_id_path_0_i169</celldesigner:proteinReference>
                <celldesigner:name>MYD88</celldesigner:name>
              </celldesigner:speciesIdentity>
            </celldesigner:annotation>
          </celldesigner:species>
          <celldesigner:species id="s_id_path_0_i1b4" name="IL1R1">
            <celldesigner:notes>
              <html xmlns="http://www.w3.org/1999/xhtml">
                <head>
                  <title/>
                </head>
                <body>Symbol: IL1R1
Name: interleukin 1 receptor type 1
Previous Symbols: IL1R, IL1RA
Synonyms: CD121A, D2S1473
HGNC_ID: 5993
EntrezGene_ID: 3554
RefSeq_ID: NM_000877

RecName: Full=Interleukin-1 receptor type 1; Short=IL-1R-1; Short=IL-1RT-1; Short=IL-1RT1; AltName: Full=CD121 antigen-like family member A; AltName: Full=Interleukin-1 receptor alpha; Short=IL-1R-alpha; AltName: Full=Interleukin-1 receptor type I; AltName: Full=p80; AltName: CD_antigen=CD121a; Contains: RecName: Full=Interleukin-1 receptor type 1, membrane form; Short=mIL-1R1; Short=mIL-1RI; Contains: RecName: Full=Interleukin-1 receptor type 1, soluble form; Short=sIL-1R1; Short=sIL-1RI; Flags: Precursor;<rdf:RDF xmlns:rdf="http://www.w3.org/1999/02/22-rdf-syntax-ns#" xmlns:dc="http://purl.org/dc/elements/1.1/" xmlns:dcterms="http://purl.org/dc/terms/" xmlns:vCard="http://www.w3.org/2001/vcard-rdf/3.0#" xmlns:bqbiol="http://biomodels.net/biology-qualifiers/" xmlns:bqmodel="http://biomodels.net/model-qualifiers/"><rdf:Description rdf:about="#s_id_path_0_i1b4"><bqbiol:isDescribedBy><rdf:Bag><rdf:li rdf:resource="urn:miriam:hgnc:5993"/></rdf:Bag></bqbiol:isDescribedBy><bqbiol:isDescribedBy><rdf:Bag><rdf:li rdf:resource="urn:miriam:uniprot:P14778"/></rdf:Bag></bqbiol:isDescribedBy><bqbiol:isDescribedBy><rdf:Bag><rdf:li rdf:resource="urn:miriam:ensembl:ENSG00000115594"/></rdf:Bag></bqbiol:isDescribedBy><bqbiol:isDescribedBy><rdf:Bag><rdf:li rdf:resource="urn:miriam:refseq:NM_000877"/></rdf:Bag></bqbiol:isDescribedBy><bqbiol:isDescribedBy><rdf:Bag><rdf:li rdf:resource="urn:miriam:hgnc.symbol:IL1R1"/></rdf:Bag></bqbiol:isDescribedBy><bqbiol:isDescribedBy><rdf:Bag><rdf:li rdf:resource="urn:miriam:ncbigene:3554"/></rdf:Bag></bqbiol:isDescribedBy><dcterms:modified rdf:parseType="Resource"/></rdf:Description></rdf:RDF>
</body>
              </html>
            </celldesigner:notes>
            <celldesigner:annotation>
              <celldesigner:complexSpecies>s_id_path_0_i72</celldesigner:complexSpecies>
              <celldesigner:speciesIdentity>
                <celldesigner:class>PROTEIN</celldesigner:class>
                <celldesigner:proteinReference>p_s_id_path_0_i1b4</celldesigner:proteinReference>
                <celldesigner:name>IL1R1</celldesigner:name>
              </celldesigner:speciesIdentity>
            </celldesigner:annotation>
          </celldesigner:species>
          <celldesigner:species id="s_id_path_0_i1fd" name="IL1A">
            <celldesigner:notes>
              <html xmlns="http://www.w3.org/1999/xhtml">
                <head>
                  <title/>
                </head>
                <body>Symbol: IL1A
Name: interleukin 1 alpha
Previous Symbols: IL1
Synonyms: IL-1A, IL1-ALPHA, IL1F1
HGNC_ID: 5991
EntrezGene_ID: 3552
RefSeq_ID: NM_000575

RecName: Full=Interleukin-1 alpha; Short=IL-1 alpha; AltName: Full=Hematopoietin-1; Flags: Precursor;<rdf:RDF xmlns:rdf="http://www.w3.org/1999/02/22-rdf-syntax-ns#" xmlns:dc="http://purl.org/dc/elements/1.1/" xmlns:dcterms="http://purl.org/dc/terms/" xmlns:vCard="http://www.w3.org/2001/vcard-rdf/3.0#" xmlns:bqbiol="http://biomodels.net/biology-qualifiers/" xmlns:bqmodel="http://biomodels.net/model-qualifiers/"><rdf:Description rdf:about="#s_id_path_0_i1fd"><bqbiol:isDescribedBy><rdf:Bag><rdf:li rdf:resource="urn:miriam:hgnc:5991"/></rdf:Bag></bqbiol:isDescribedBy><bqbiol:isDescribedBy><rdf:Bag><rdf:li rdf:resource="urn:miriam:refseq:NM_000575"/></rdf:Bag></bqbiol:isDescribedBy><bqbiol:isDescribedBy><rdf:Bag><rdf:li rdf:resource="urn:miriam:hgnc.symbol:IL1A"/></rdf:Bag></bqbiol:isDescribedBy><bqbiol:isDescribedBy><rdf:Bag><rdf:li rdf:resource="urn:miriam:uniprot:P01583"/></rdf:Bag></bqbiol:isDescribedBy><bqbiol:isDescribedBy><rdf:Bag><rdf:li rdf:resource="urn:miriam:ensembl:ENSG00000115008"/></rdf:Bag></bqbiol:isDescribedBy><bqbiol:isDescribedBy><rdf:Bag><rdf:li rdf:resource="urn:miriam:ncbigene:3552"/></rdf:Bag></bqbiol:isDescribedBy><dcterms:modified rdf:parseType="Resource"/></rdf:Description></rdf:RDF>
</body>
              </html>
            </celldesigner:notes>
            <celldesigner:annotation>
              <celldesigner:complexSpecies>s_id_path_0_i72</celldesigner:complexSpecies>
              <celldesigner:speciesIdentity>
                <celldesigner:class>PROTEIN</celldesigner:class>
                <celldesigner:proteinReference>p_s_id_path_0_i1fd</celldesigner:proteinReference>
                <celldesigner:name>IL1A</celldesigner:name>
              </celldesigner:speciesIdentity>
            </celldesigner:annotation>
          </celldesigner:species>
          <celldesigner:species id="s_id_path_0_i22e" name="ACR">
            <celldesigner:notes>
              <html xmlns="http://www.w3.org/1999/xhtml">
                <head>
                  <title/>
                </head>
                <body>Symbol: ACR
Name: acrosin
HGNC_ID: 126
EntrezGene_ID: 49
RefSeq_ID: NM_001097

<rdf:RDF xmlns:rdf="http://www.w3.org/1999/02/22-rdf-syntax-ns#" xmlns:dc="http://purl.org/dc/elements/1.1/" xmlns:dcterms="http://purl.org/dc/terms/" xmlns:vCard="http://www.w3.org/2001/vcard-rdf/3.0#" xmlns:bqbiol="http://biomodels.net/biology-qualifiers/" xmlns:bqmodel="http://biomodels.net/model-qualifiers/"><rdf:Description rdf:about="#s_id_path_0_i22e"><bqbiol:isDescribedBy><rdf:Bag><rdf:li rdf:resource="urn:miriam:uniprot:P10323"/></rdf:Bag></bqbiol:isDescribedBy><bqbiol:isDescribedBy><rdf:Bag><rdf:li rdf:resource="urn:miriam:hgnc:126"/></rdf:Bag></bqbiol:isDescribedBy><bqbiol:isDescribedBy><rdf:Bag><rdf:li rdf:resource="urn:miriam:ncbigene:49"/></rdf:Bag></bqbiol:isDescribedBy><bqbiol:isDescribedBy><rdf:Bag><rdf:li rdf:resource="urn:miriam:refseq:NM_001097"/></rdf:Bag></bqbiol:isDescribedBy><bqbiol:isDescribedBy><rdf:Bag><rdf:li rdf:resource="urn:miriam:hgnc.symbol:ACR"/></rdf:Bag></bqbiol:isDescribedBy><bqbiol:isDescribedBy><rdf:Bag><rdf:li rdf:resource="urn:miriam:ensembl:ENSG00000100312"/></rdf:Bag></bqbiol:isDescribedBy><dcterms:modified rdf:parseType="Resource"/></rdf:Description></rdf:RDF>
</body>
              </html>
            </celldesigner:notes>
            <celldesigner:annotation>
              <celldesigner:complexSpecies>s_id_path_0_i72</celldesigner:complexSpecies>
              <celldesigner:speciesIdentity>
                <celldesigner:class>PROTEIN</celldesigner:class>
                <celldesigner:proteinReference>p_s_id_path_0_i22e</celldesigner:proteinReference>
                <celldesigner:name>ACR</celldesigner:name>
              </celldesigner:speciesIdentity>
            </celldesigner:annotation>
          </celldesigner:species>
          <celldesigner:species id="s_id_path_0_i24b" name="IRAK1">
            <celldesigner:notes>
              <html xmlns="http://www.w3.org/1999/xhtml">
                <head>
                  <title/>
                </head>
                <body>Symbol: IRAK1
Name: interleukin 1 receptor associated kinase 1
Synonyms: IRAK, pelle
HGNC_ID: 6112
EntrezGene_ID: 3654
RefSeq_ID: NM_001025242

RecName: Full=Interleukin-1 receptor-associated kinase 1; Short=IRAK-1; EC=2.7.11.1;<rdf:RDF xmlns:rdf="http://www.w3.org/1999/02/22-rdf-syntax-ns#" xmlns:dc="http://purl.org/dc/elements/1.1/" xmlns:dcterms="http://purl.org/dc/terms/" xmlns:vCard="http://www.w3.org/2001/vcard-rdf/3.0#" xmlns:bqbiol="http://biomodels.net/biology-qualifiers/" xmlns:bqmodel="http://biomodels.net/model-qualifiers/"><rdf:Description rdf:about="#s_id_path_0_i24b"><bqbiol:isDescribedBy><rdf:Bag><rdf:li rdf:resource="urn:miriam:hgnc:6112"/></rdf:Bag></bqbiol:isDescribedBy><bqbiol:isDescribedBy><rdf:Bag><rdf:li rdf:resource="urn:miriam:uniprot:P51617"/></rdf:Bag></bqbiol:isDescribedBy><bqbiol:isDescribedBy><rdf:Bag><rdf:li rdf:resource="urn:miriam:ensembl:ENSG00000184216"/></rdf:Bag></bqbiol:isDescribedBy><bqbiol:isDescribedBy><rdf:Bag><rdf:li rdf:resource="urn:miriam:refseq:NM_001025242"/></rdf:Bag></bqbiol:isDescribedBy><bqbiol:isDescribedBy><rdf:Bag><rdf:li rdf:resource="urn:miriam:hgnc.symbol:IRAK1"/></rdf:Bag></bqbiol:isDescribedBy><bqbiol:isDescribedBy><rdf:Bag><rdf:li rdf:resource="urn:miriam:ncbigene:3654"/></rdf:Bag></bqbiol:isDescribedBy><dcterms:modified rdf:parseType="Resource"/></rdf:Description></rdf:RDF>
</body>
              </html>
            </celldesigner:notes>
            <celldesigner:annotation>
              <celldesigner:complexSpecies>s_id_path_0_i72</celldesigner:complexSpecies>
              <celldesigner:speciesIdentity>
                <celldesigner:class>PROTEIN</celldesigner:class>
                <celldesigner:proteinReference>p_s_id_path_0_i24b</celldesigner:proteinReference>
                <celldesigner:name>IRAK1</celldesigner:name>
              </celldesigner:speciesIdentity>
            </celldesigner:annotation>
          </celldesigner:species>
          <celldesigner:species id="s_id_path_0_i97" name="NFKB1">
            <celldesigner:notes>
              <html xmlns="http://www.w3.org/1999/xhtml">
                <head>
                  <title/>
                </head>
                <body>Symbol: NFKB1
Name: nuclear factor kappa B subunit 1
Synonyms: KBF1, NF-kB1, NF-kappaB, NFKB-p50, NFkappaB, p105, p50
HGNC_ID: 7794
EntrezGene_ID: 4790
RefSeq_ID: NM_003998

<rdf:RDF xmlns:rdf="http://www.w3.org/1999/02/22-rdf-syntax-ns#" xmlns:dc="http://purl.org/dc/elements/1.1/" xmlns:dcterms="http://purl.org/dc/terms/" xmlns:vCard="http://www.w3.org/2001/vcard-rdf/3.0#" xmlns:bqbiol="http://biomodels.net/biology-qualifiers/" xmlns:bqmodel="http://biomodels.net/model-qualifiers/"><rdf:Description rdf:about="#s_id_path_0_i97"><bqbiol:isDescribedBy><rdf:Bag><rdf:li rdf:resource="urn:miriam:ncbigene:4790"/></rdf:Bag></bqbiol:isDescribedBy><bqbiol:isDescribedBy><rdf:Bag><rdf:li rdf:resource="urn:miriam:ensembl:ENSG00000109320"/></rdf:Bag></bqbiol:isDescribedBy><bqbiol:isDescribedBy><rdf:Bag><rdf:li rdf:resource="urn:miriam:hgnc.symbol:NFKB1"/></rdf:Bag></bqbiol:isDescribedBy><bqbiol:isDescribedBy><rdf:Bag><rdf:li rdf:resource="urn:miriam:hgnc:7794"/></rdf:Bag></bqbiol:isDescribedBy><bqbiol:isDescribedBy><rdf:Bag><rdf:li rdf:resource="urn:miriam:uniprot:P19838"/></rdf:Bag></bqbiol:isDescribedBy><bqbiol:isDescribedBy><rdf:Bag><rdf:li rdf:resource="urn:miriam:refseq:NM_003998"/></rdf:Bag></bqbiol:isDescribedBy><dcterms:modified rdf:parseType="Resource"/></rdf:Description></rdf:RDF>
</body>
              </html>
            </celldesigner:notes>
            <celldesigner:annotation>
              <celldesigner:complexSpecies>s_id_path_0_i7b</celldesigner:complexSpecies>
              <celldesigner:speciesIdentity>
                <celldesigner:class>PROTEIN</celldesigner:class>
                <celldesigner:proteinReference>p_s_id_path_0_i97</celldesigner:proteinReference>
                <celldesigner:name>NFKB1</celldesigner:name>
              </celldesigner:speciesIdentity>
            </celldesigner:annotation>
          </celldesigner:species>
          <celldesigner:species id="s_id_path_0_i1a4" name="RELA">
            <celldesigner:notes>
              <html xmlns="http://www.w3.org/1999/xhtml">
                <head>
                  <title/>
                </head>
                <body>Symbol: RELA
Name: RELA proto-oncogene, NF-kB subunit
Previous Symbols: NFKB3
Synonyms: p65
HGNC_ID: 9955
EntrezGene_ID: 5970
RefSeq_ID: NM_021975

RecName: Full=Transcription factor p65; AltName: Full=Nuclear factor NF-kappa-B p65 subunit; AltName: Full=Nuclear factor of kappa light polypeptide gene enhancer in B-cells 3;<rdf:RDF xmlns:rdf="http://www.w3.org/1999/02/22-rdf-syntax-ns#" xmlns:dc="http://purl.org/dc/elements/1.1/" xmlns:dcterms="http://purl.org/dc/terms/" xmlns:vCard="http://www.w3.org/2001/vcard-rdf/3.0#" xmlns:bqbiol="http://biomodels.net/biology-qualifiers/" xmlns:bqmodel="http://biomodels.net/model-qualifiers/"><rdf:Description rdf:about="#s_id_path_0_i1a4"><bqbiol:isDescribedBy><rdf:Bag><rdf:li rdf:resource="urn:miriam:hgnc:9955"/></rdf:Bag></bqbiol:isDescribedBy><bqbiol:isDescribedBy><rdf:Bag><rdf:li rdf:resource="urn:miriam:ensembl:ENSG00000173039"/></rdf:Bag></bqbiol:isDescribedBy><bqbiol:isDescribedBy><rdf:Bag><rdf:li rdf:resource="urn:miriam:ncbigene:5970"/></rdf:Bag></bqbiol:isDescribedBy><bqbiol:isDescribedBy><rdf:Bag><rdf:li rdf:resource="urn:miriam:refseq:NM_021975"/></rdf:Bag></bqbiol:isDescribedBy><bqbiol:isDescribedBy><rdf:Bag><rdf:li rdf:resource="urn:miriam:hgnc.symbol:RELA"/></rdf:Bag></bqbiol:isDescribedBy><bqbiol:isDescribedBy><rdf:Bag><rdf:li rdf:resource="urn:miriam:uniprot:Q04206"/></rdf:Bag></bqbiol:isDescribedBy><dcterms:modified rdf:parseType="Resource"/></rdf:Description></rdf:RDF>
</body>
              </html>
            </celldesigner:notes>
            <celldesigner:annotation>
              <celldesigner:complexSpecies>s_id_path_0_i7b</celldesigner:complexSpecies>
              <celldesigner:speciesIdentity>
                <celldesigner:class>PROTEIN</celldesigner:class>
                <celldesigner:proteinReference>p_s_id_path_0_i1a4</celldesigner:proteinReference>
                <celldesigner:name>RELA</celldesigner:name>
              </celldesigner:speciesIdentity>
            </celldesigner:annotation>
          </celldesigner:species>
          <celldesigner:species id="s_id_path_0_i226" name="NFKBIA">
            <celldesigner:notes>
              <html xmlns="http://www.w3.org/1999/xhtml">
                <head>
                  <title/>
                </head>
                <body>Symbol: NFKBIA
Name: NFKB inhibitor alpha
Previous Symbols: NFKBI
Synonyms: IKBA, IkappaBalpha, MAD-3
HGNC_ID: 7797
EntrezGene_ID: 4792
RefSeq_ID: NM_020529

RecName: Full=NF-kappa-B inhibitor alpha; AltName: Full=I-kappa-B-alpha; Short=IkB-alpha; Short=IkappaBalpha; AltName: Full=Major histocompatibility complex enhancer-binding protein MAD3;<rdf:RDF xmlns:rdf="http://www.w3.org/1999/02/22-rdf-syntax-ns#" xmlns:dc="http://purl.org/dc/elements/1.1/" xmlns:dcterms="http://purl.org/dc/terms/" xmlns:vCard="http://www.w3.org/2001/vcard-rdf/3.0#" xmlns:bqbiol="http://biomodels.net/biology-qualifiers/" xmlns:bqmodel="http://biomodels.net/model-qualifiers/"><rdf:Description rdf:about="#s_id_path_0_i226"><bqbiol:isDescribedBy><rdf:Bag><rdf:li rdf:resource="urn:miriam:hgnc:7797"/></rdf:Bag></bqbiol:isDescribedBy><bqbiol:isDescribedBy><rdf:Bag><rdf:li rdf:resource="urn:miriam:refseq:NM_020529"/></rdf:Bag></bqbiol:isDescribedBy><bqbiol:isDescribedBy><rdf:Bag><rdf:li rdf:resource="urn:miriam:ensembl:ENSG00000100906"/></rdf:Bag></bqbiol:isDescribedBy><bqbiol:isDescribedBy><rdf:Bag><rdf:li rdf:resource="urn:miriam:uniprot:P25963"/></rdf:Bag></bqbiol:isDescribedBy><bqbiol:isDescribedBy><rdf:Bag><rdf:li rdf:resource="urn:miriam:ncbigene:4792"/></rdf:Bag></bqbiol:isDescribedBy><bqbiol:isDescribedBy><rdf:Bag><rdf:li rdf:resource="urn:miriam:hgnc.symbol:NFKBIA"/></rdf:Bag></bqbiol:isDescribedBy><dcterms:modified rdf:parseType="Resource"/></rdf:Description></rdf:RDF>
</body>
              </html>
            </celldesigner:notes>
            <celldesigner:annotation>
              <celldesigner:complexSpecies>s_id_path_0_i7b</celldesigner:complexSpecies>
              <celldesigner:speciesIdentity>
                <celldesigner:class>PROTEIN</celldesigner:class>
                <celldesigner:proteinReference>p_s_id_path_0_i226</celldesigner:proteinReference>
                <celldesigner:state>
                  <celldesigner:listOfModifications>
                    <celldesigner:modification residue="i349" state="phosphorylated"> </celldesigner:modification>
                    <celldesigner:modification residue="i362" state="phosphorylated"> </celldesigner:modification>
                    <celldesigner:modification residue="i3f5" state="ubiquitinated"> </celldesigner:modification>
                  </celldesigner:listOfModifications>
                </celldesigner:state>
                <celldesigner:name>NFKBIA</celldesigner:name>
              </celldesigner:speciesIdentity>
            </celldesigner:annotation>
          </celldesigner:species>
          <celldesigner:species id="s_id_path_0_i1c2" name="IKBKB">
            <celldesigner:notes>
              <html xmlns="http://www.w3.org/1999/xhtml">
                <head>
                  <title/>
                </head>
                <body>Symbol: IKBKB
Name: inhibitor of nuclear factor kappa B kinase subunit beta
Synonyms: IKK-beta, IKK2, IKKB, NFKBIKB
HGNC_ID: 5960
EntrezGene_ID: 3551
RefSeq_ID: NM_001190720

<rdf:RDF xmlns:rdf="http://www.w3.org/1999/02/22-rdf-syntax-ns#" xmlns:dc="http://purl.org/dc/elements/1.1/" xmlns:dcterms="http://purl.org/dc/terms/" xmlns:vCard="http://www.w3.org/2001/vcard-rdf/3.0#" xmlns:bqbiol="http://biomodels.net/biology-qualifiers/" xmlns:bqmodel="http://biomodels.net/model-qualifiers/"><rdf:Description rdf:about="#s_id_path_0_i1c2"><bqbiol:isDescribedBy><rdf:Bag><rdf:li rdf:resource="urn:miriam:hgnc:5960"/></rdf:Bag></bqbiol:isDescribedBy><bqbiol:isDescribedBy><rdf:Bag><rdf:li rdf:resource="urn:miriam:ensembl:ENSG00000104365"/></rdf:Bag></bqbiol:isDescribedBy><bqbiol:isDescribedBy><rdf:Bag><rdf:li rdf:resource="urn:miriam:hgnc.symbol:IKBKB"/></rdf:Bag></bqbiol:isDescribedBy><bqbiol:isDescribedBy><rdf:Bag><rdf:li rdf:resource="urn:miriam:uniprot:O14920"/></rdf:Bag></bqbiol:isDescribedBy><bqbiol:isDescribedBy><rdf:Bag><rdf:li rdf:resource="urn:miriam:ncbigene:3551"/></rdf:Bag></bqbiol:isDescribedBy><bqbiol:isDescribedBy><rdf:Bag><rdf:li rdf:resource="urn:miriam:refseq:NM_001190720"/></rdf:Bag></bqbiol:isDescribedBy><dcterms:modified rdf:parseType="Resource"/></rdf:Description></rdf:RDF>
</body>
              </html>
            </celldesigner:notes>
            <celldesigner:annotation>
              <celldesigner:complexSpecies>s_id_path_0_i82</celldesigner:complexSpecies>
              <celldesigner:speciesIdentity>
                <celldesigner:class>PROTEIN</celldesigner:class>
                <celldesigner:proteinReference>p_s_id_path_0_i1c2</celldesigner:proteinReference>
                <celldesigner:state>
                  <celldesigner:listOfModifications>
</celldesigner:listOfModifications>
                </celldesigner:state>
                <celldesigner:name>IKBKB</celldesigner:name>
              </celldesigner:speciesIdentity>
            </celldesigner:annotation>
          </celldesigner:species>
          <celldesigner:species id="s_id_path_0_i280" name="CHUK">
            <celldesigner:notes>
              <html xmlns="http://www.w3.org/1999/xhtml">
                <head>
                  <title/>
                </head>
                <body>Symbol: CHUK
Name: conserved helix-loop-helix ubiquitous kinase
Previous Symbols: TCF16
Synonyms: IKK-alpha, IKK1, IKKA, IkBKA, NFKBIKA
HGNC_ID: 1974
EntrezGene_ID: 1147
RefSeq_ID: NM_001278

RecName: Full=Inhibitor of nuclear factor kappa-B kinase subunit alpha; Short=I-kappa-B kinase alpha; Short=IKK-A; Short=IKK-alpha; Short=IkBKA; Short=IkappaB kinase; EC=2.7.11.10; AltName: Full=Conserved helix-loop-helix ubiquitous kinase; AltName: Full=I-kappa-B kinase 1; Short=IKK1; AltName: Full=Nuclear factor NF-kappa-B inhibitor kinase alpha; Short=NFKBIKA; AltName: Full=Transcription factor 16; Short=TCF-16;<rdf:RDF xmlns:rdf="http://www.w3.org/1999/02/22-rdf-syntax-ns#" xmlns:dc="http://purl.org/dc/elements/1.1/" xmlns:dcterms="http://purl.org/dc/terms/" xmlns:vCard="http://www.w3.org/2001/vcard-rdf/3.0#" xmlns:bqbiol="http://biomodels.net/biology-qualifiers/" xmlns:bqmodel="http://biomodels.net/model-qualifiers/"><rdf:Description rdf:about="#s_id_path_0_i280"><bqbiol:isDescribedBy><rdf:Bag><rdf:li rdf:resource="urn:miriam:hgnc.symbol:CHUK"/></rdf:Bag></bqbiol:isDescribedBy><bqbiol:isDescribedBy><rdf:Bag><rdf:li rdf:resource="urn:miriam:refseq:NM_001278"/></rdf:Bag></bqbiol:isDescribedBy><bqbiol:isDescribedBy><rdf:Bag><rdf:li rdf:resource="urn:miriam:ensembl:ENSG00000213341"/></rdf:Bag></bqbiol:isDescribedBy><bqbiol:isDescribedBy><rdf:Bag><rdf:li rdf:resource="urn:miriam:hgnc:1974"/></rdf:Bag></bqbiol:isDescribedBy><bqbiol:isDescribedBy><rdf:Bag><rdf:li rdf:resource="urn:miriam:uniprot:O15111"/></rdf:Bag></bqbiol:isDescribedBy><bqbiol:isDescribedBy><rdf:Bag><rdf:li rdf:resource="urn:miriam:ncbigene:1147"/></rdf:Bag></bqbiol:isDescribedBy><dcterms:modified rdf:parseType="Resource"/></rdf:Description></rdf:RDF>
</body>
              </html>
            </celldesigner:notes>
            <celldesigner:annotation>
              <celldesigner:complexSpecies>s_id_path_0_i82</celldesigner:complexSpecies>
              <celldesigner:speciesIdentity>
                <celldesigner:class>PROTEIN</celldesigner:class>
                <celldesigner:proteinReference>p_s_id_path_0_i280</celldesigner:proteinReference>
                <celldesigner:name>CHUK</celldesigner:name>
              </celldesigner:speciesIdentity>
            </celldesigner:annotation>
          </celldesigner:species>
          <celldesigner:species id="s_id_path_0_i2e3" name="IKBKG">
            <celldesigner:notes>
              <html xmlns="http://www.w3.org/1999/xhtml">
                <head>
                  <title/>
                </head>
                <body>Symbol: IKBKG
Name: inhibitor of nuclear factor kappa B kinase subunit gamma
Previous Symbols: IP2, IP1
Synonyms: FIP-3, FIP3, Fip3p, IKK-gamma, NEMO, ZC2HC9
HGNC_ID: 5961
EntrezGene_ID: 8517
RefSeq_ID: NM_003639

RecName: Full=NF-kappa-B essential modulator; Short=NEMO; AltName: Full=FIP-3; AltName: Full=IkB kinase-associated protein 1; Short=IKKAP1; AltName: Full=Inhibitor of nuclear factor kappa-B kinase subunit gamma; Short=I-kappa-B kinase subunit gamma; Short=IKK-gamma; Short=IKKG; Short=IkB kinase subunit gamma; AltName: Full=NF-kappa-B essential modifier;<rdf:RDF xmlns:rdf="http://www.w3.org/1999/02/22-rdf-syntax-ns#" xmlns:dc="http://purl.org/dc/elements/1.1/" xmlns:dcterms="http://purl.org/dc/terms/" xmlns:vCard="http://www.w3.org/2001/vcard-rdf/3.0#" xmlns:bqbiol="http://biomodels.net/biology-qualifiers/" xmlns:bqmodel="http://biomodels.net/model-qualifiers/"><rdf:Description rdf:about="#s_id_path_0_i2e3"><bqbiol:isDescribedBy><rdf:Bag><rdf:li rdf:resource="urn:miriam:hgnc:5961"/></rdf:Bag></bqbiol:isDescribedBy><bqbiol:isDescribedBy><rdf:Bag><rdf:li rdf:resource="urn:miriam:ensembl:ENSG00000269335"/></rdf:Bag></bqbiol:isDescribedBy><bqbiol:isDescribedBy><rdf:Bag><rdf:li rdf:resource="urn:miriam:hgnc.symbol:IKBKG"/></rdf:Bag></bqbiol:isDescribedBy><bqbiol:isDescribedBy><rdf:Bag><rdf:li rdf:resource="urn:miriam:refseq:NM_003639"/></rdf:Bag></bqbiol:isDescribedBy><bqbiol:isDescribedBy><rdf:Bag><rdf:li rdf:resource="urn:miriam:ncbigene:8517"/></rdf:Bag></bqbiol:isDescribedBy><bqbiol:isDescribedBy><rdf:Bag><rdf:li rdf:resource="urn:miriam:uniprot:Q9Y6K9"/></rdf:Bag></bqbiol:isDescribedBy><dcterms:modified rdf:parseType="Resource"/></rdf:Description></rdf:RDF>
</body>
              </html>
            </celldesigner:notes>
            <celldesigner:annotation>
              <celldesigner:complexSpecies>s_id_path_0_i82</celldesigner:complexSpecies>
              <celldesigner:speciesIdentity>
                <celldesigner:class>PROTEIN</celldesigner:class>
                <celldesigner:proteinReference>p_s_id_path_0_i2e3</celldesigner:proteinReference>
                <celldesigner:name>IKBKG</celldesigner:name>
              </celldesigner:speciesIdentity>
            </celldesigner:annotation>
          </celldesigner:species>
          <celldesigner:species id="s_id_path_0_i10e" name="IKBKB">
            <celldesigner:notes>
              <html xmlns="http://www.w3.org/1999/xhtml">
                <head>
                  <title/>
                </head>
                <body>Symbol: IKBKB
Name: inhibitor of nuclear factor kappa B kinase subunit beta
Synonyms: IKK-beta, IKK2, IKKB, NFKBIKB
HGNC_ID: 5960
EntrezGene_ID: 3551
RefSeq_ID: NM_001190720

<rdf:RDF xmlns:rdf="http://www.w3.org/1999/02/22-rdf-syntax-ns#" xmlns:dc="http://purl.org/dc/elements/1.1/" xmlns:dcterms="http://purl.org/dc/terms/" xmlns:vCard="http://www.w3.org/2001/vcard-rdf/3.0#" xmlns:bqbiol="http://biomodels.net/biology-qualifiers/" xmlns:bqmodel="http://biomodels.net/model-qualifiers/"><rdf:Description rdf:about="#s_id_path_0_i10e"><bqbiol:isDescribedBy><rdf:Bag><rdf:li rdf:resource="urn:miriam:hgnc:5960"/></rdf:Bag></bqbiol:isDescribedBy><bqbiol:isDescribedBy><rdf:Bag><rdf:li rdf:resource="urn:miriam:ensembl:ENSG00000104365"/></rdf:Bag></bqbiol:isDescribedBy><bqbiol:isDescribedBy><rdf:Bag><rdf:li rdf:resource="urn:miriam:hgnc.symbol:IKBKB"/></rdf:Bag></bqbiol:isDescribedBy><bqbiol:isDescribedBy><rdf:Bag><rdf:li rdf:resource="urn:miriam:uniprot:O14920"/></rdf:Bag></bqbiol:isDescribedBy><bqbiol:isDescribedBy><rdf:Bag><rdf:li rdf:resource="urn:miriam:ncbigene:3551"/></rdf:Bag></bqbiol:isDescribedBy><bqbiol:isDescribedBy><rdf:Bag><rdf:li rdf:resource="urn:miriam:refseq:NM_001190720"/></rdf:Bag></bqbiol:isDescribedBy><dcterms:modified rdf:parseType="Resource"/></rdf:Description></rdf:RDF>
</body>
              </html>
            </celldesigner:notes>
            <celldesigner:annotation>
              <celldesigner:complexSpecies>s_id_path_0_i79</celldesigner:complexSpecies>
              <celldesigner:speciesIdentity>
                <celldesigner:class>PROTEIN</celldesigner:class>
                <celldesigner:proteinReference>p_s_id_path_0_i10e</celldesigner:proteinReference>
                <celldesigner:state>
                  <celldesigner:listOfModifications>
                    <celldesigner:modification residue="i349" state="phosphorylated"> </celldesigner:modification>
                    <celldesigner:modification residue="i362" state="phosphorylated"> </celldesigner:modification>
                  </celldesigner:listOfModifications>
                </celldesigner:state>
                <celldesigner:name>IKBKB</celldesigner:name>
              </celldesigner:speciesIdentity>
            </celldesigner:annotation>
          </celldesigner:species>
          <celldesigner:species id="s_id_path_0_i1f9" name="CHUK">
            <celldesigner:notes>
              <html xmlns="http://www.w3.org/1999/xhtml">
                <head>
                  <title/>
                </head>
                <body>Symbol: CHUK
Name: conserved helix-loop-helix ubiquitous kinase
Previous Symbols: TCF16
Synonyms: IKK-alpha, IKK1, IKKA, IkBKA, NFKBIKA
HGNC_ID: 1974
EntrezGene_ID: 1147
RefSeq_ID: NM_001278

RecName: Full=Inhibitor of nuclear factor kappa-B kinase subunit alpha; Short=I-kappa-B kinase alpha; Short=IKK-A; Short=IKK-alpha; Short=IkBKA; Short=IkappaB kinase; EC=2.7.11.10; AltName: Full=Conserved helix-loop-helix ubiquitous kinase; AltName: Full=I-kappa-B kinase 1; Short=IKK1; AltName: Full=Nuclear factor NF-kappa-B inhibitor kinase alpha; Short=NFKBIKA; AltName: Full=Transcription factor 16; Short=TCF-16;<rdf:RDF xmlns:rdf="http://www.w3.org/1999/02/22-rdf-syntax-ns#" xmlns:dc="http://purl.org/dc/elements/1.1/" xmlns:dcterms="http://purl.org/dc/terms/" xmlns:vCard="http://www.w3.org/2001/vcard-rdf/3.0#" xmlns:bqbiol="http://biomodels.net/biology-qualifiers/" xmlns:bqmodel="http://biomodels.net/model-qualifiers/"><rdf:Description rdf:about="#s_id_path_0_i1f9"><bqbiol:isDescribedBy><rdf:Bag><rdf:li rdf:resource="urn:miriam:hgnc.symbol:CHUK"/></rdf:Bag></bqbiol:isDescribedBy><bqbiol:isDescribedBy><rdf:Bag><rdf:li rdf:resource="urn:miriam:refseq:NM_001278"/></rdf:Bag></bqbiol:isDescribedBy><bqbiol:isDescribedBy><rdf:Bag><rdf:li rdf:resource="urn:miriam:ensembl:ENSG00000213341"/></rdf:Bag></bqbiol:isDescribedBy><bqbiol:isDescribedBy><rdf:Bag><rdf:li rdf:resource="urn:miriam:hgnc:1974"/></rdf:Bag></bqbiol:isDescribedBy><bqbiol:isDescribedBy><rdf:Bag><rdf:li rdf:resource="urn:miriam:uniprot:O15111"/></rdf:Bag></bqbiol:isDescribedBy><bqbiol:isDescribedBy><rdf:Bag><rdf:li rdf:resource="urn:miriam:ncbigene:1147"/></rdf:Bag></bqbiol:isDescribedBy><dcterms:modified rdf:parseType="Resource"/></rdf:Description></rdf:RDF>
</body>
              </html>
            </celldesigner:notes>
            <celldesigner:annotation>
              <celldesigner:complexSpecies>s_id_path_0_i79</celldesigner:complexSpecies>
              <celldesigner:speciesIdentity>
                <celldesigner:class>PROTEIN</celldesigner:class>
                <celldesigner:proteinReference>p_s_id_path_0_i1f9</celldesigner:proteinReference>
                <celldesigner:name>CHUK</celldesigner:name>
              </celldesigner:speciesIdentity>
            </celldesigner:annotation>
          </celldesigner:species>
          <celldesigner:species id="s_id_path_0_i2fb" name="IKBKG">
            <celldesigner:notes>
              <html xmlns="http://www.w3.org/1999/xhtml">
                <head>
                  <title/>
                </head>
                <body>Symbol: IKBKG
Name: inhibitor of nuclear factor kappa B kinase subunit gamma
Previous Symbols: IP2, IP1
Synonyms: FIP-3, FIP3, Fip3p, IKK-gamma, NEMO, ZC2HC9
HGNC_ID: 5961
EntrezGene_ID: 8517
RefSeq_ID: NM_003639

RecName: Full=NF-kappa-B essential modulator; Short=NEMO; AltName: Full=FIP-3; AltName: Full=IkB kinase-associated protein 1; Short=IKKAP1; AltName: Full=Inhibitor of nuclear factor kappa-B kinase subunit gamma; Short=I-kappa-B kinase subunit gamma; Short=IKK-gamma; Short=IKKG; Short=IkB kinase subunit gamma; AltName: Full=NF-kappa-B essential modifier;<rdf:RDF xmlns:rdf="http://www.w3.org/1999/02/22-rdf-syntax-ns#" xmlns:dc="http://purl.org/dc/elements/1.1/" xmlns:dcterms="http://purl.org/dc/terms/" xmlns:vCard="http://www.w3.org/2001/vcard-rdf/3.0#" xmlns:bqbiol="http://biomodels.net/biology-qualifiers/" xmlns:bqmodel="http://biomodels.net/model-qualifiers/"><rdf:Description rdf:about="#s_id_path_0_i2fb"><bqbiol:isDescribedBy><rdf:Bag><rdf:li rdf:resource="urn:miriam:hgnc:5961"/></rdf:Bag></bqbiol:isDescribedBy><bqbiol:isDescribedBy><rdf:Bag><rdf:li rdf:resource="urn:miriam:ensembl:ENSG00000269335"/></rdf:Bag></bqbiol:isDescribedBy><bqbiol:isDescribedBy><rdf:Bag><rdf:li rdf:resource="urn:miriam:hgnc.symbol:IKBKG"/></rdf:Bag></bqbiol:isDescribedBy><bqbiol:isDescribedBy><rdf:Bag><rdf:li rdf:resource="urn:miriam:refseq:NM_003639"/></rdf:Bag></bqbiol:isDescribedBy><bqbiol:isDescribedBy><rdf:Bag><rdf:li rdf:resource="urn:miriam:ncbigene:8517"/></rdf:Bag></bqbiol:isDescribedBy><bqbiol:isDescribedBy><rdf:Bag><rdf:li rdf:resource="urn:miriam:uniprot:Q9Y6K9"/></rdf:Bag></bqbiol:isDescribedBy><dcterms:modified rdf:parseType="Resource"/></rdf:Description></rdf:RDF>
</body>
              </html>
            </celldesigner:notes>
            <celldesigner:annotation>
              <celldesigner:complexSpecies>s_id_path_0_i79</celldesigner:complexSpecies>
              <celldesigner:speciesIdentity>
                <celldesigner:class>PROTEIN</celldesigner:class>
                <celldesigner:proteinReference>p_s_id_path_0_i2fb</celldesigner:proteinReference>
                <celldesigner:name>IKBKG</celldesigner:name>
              </celldesigner:speciesIdentity>
            </celldesigner:annotation>
          </celldesigner:species>
          <celldesigner:species id="s_id_path_2_i30d" name="OMG">
            <celldesigner:notes>
              <html xmlns="http://www.w3.org/1999/xhtml">
                <head>
                  <title/>
                </head>
                <body>
                  <rdf:RDF xmlns:rdf="http://www.w3.org/1999/02/22-rdf-syntax-ns#" xmlns:dc="http://purl.org/dc/elements/1.1/" xmlns:dcterms="http://purl.org/dc/terms/" xmlns:vCard="http://www.w3.org/2001/vcard-rdf/3.0#" xmlns:bqbiol="http://biomodels.net/biology-qualifiers/" xmlns:bqmodel="http://biomodels.net/model-qualifiers/">
                    <rdf:Description rdf:about="#s_id_path_2_i30d">
                      <bqbiol:isDescribedBy>
                        <rdf:Bag>
                          <rdf:li rdf:resource="urn:miriam:ensembl:ENSG00000126861"/>
                        </rdf:Bag>
                      </bqbiol:isDescribedBy>
                      <dcterms:modified rdf:parseType="Resource"/>
                    </rdf:Description>
                  </rdf:RDF>
                </body>
              </html>
            </celldesigner:notes>
            <celldesigner:annotation>
              <celldesigner:complexSpecies>s_id_path_2_i26e</celldesigner:complexSpecies>
              <celldesigner:speciesIdentity>
                <celldesigner:class>GENE</celldesigner:class>
                <celldesigner:geneReference>g_s_id_path_2_i30d</celldesigner:geneReference>
                <celldesigner:name>OMG</celldesigner:name>
              </celldesigner:speciesIdentity>
            </celldesigner:annotation>
          </celldesigner:species>
          <celldesigner:species id="s_id_path_2_i379" name="RTN4">
            <celldesigner:notes>
              <html xmlns="http://www.w3.org/1999/xhtml">
                <head>
                  <title/>
                </head>
                <body>
                  <rdf:RDF xmlns:rdf="http://www.w3.org/1999/02/22-rdf-syntax-ns#" xmlns:dc="http://purl.org/dc/elements/1.1/" xmlns:dcterms="http://purl.org/dc/terms/" xmlns:vCard="http://www.w3.org/2001/vcard-rdf/3.0#" xmlns:bqbiol="http://biomodels.net/biology-qualifiers/" xmlns:bqmodel="http://biomodels.net/model-qualifiers/">
                    <rdf:Description rdf:about="#s_id_path_2_i379">
                      <bqbiol:isDescribedBy>
                        <rdf:Bag>
                          <rdf:li rdf:resource="urn:miriam:ensembl:ENSG00000115310"/>
                        </rdf:Bag>
                      </bqbiol:isDescribedBy>
                      <dcterms:modified rdf:parseType="Resource"/>
                    </rdf:Description>
                  </rdf:RDF>
                </body>
              </html>
            </celldesigner:notes>
            <celldesigner:annotation>
              <celldesigner:complexSpecies>s_id_path_2_i26e</celldesigner:complexSpecies>
              <celldesigner:speciesIdentity>
                <celldesigner:class>GENE</celldesigner:class>
                <celldesigner:geneReference>g_s_id_path_2_i379</celldesigner:geneReference>
                <celldesigner:name>RTN4</celldesigner:name>
              </celldesigner:speciesIdentity>
            </celldesigner:annotation>
          </celldesigner:species>
          <celldesigner:species id="s_id_path_2_i551" name="MAG">
            <celldesigner:notes>
              <html xmlns="http://www.w3.org/1999/xhtml">
                <head>
                  <title/>
                </head>
                <body>
                  <rdf:RDF xmlns:rdf="http://www.w3.org/1999/02/22-rdf-syntax-ns#" xmlns:dc="http://purl.org/dc/elements/1.1/" xmlns:dcterms="http://purl.org/dc/terms/" xmlns:vCard="http://www.w3.org/2001/vcard-rdf/3.0#" xmlns:bqbiol="http://biomodels.net/biology-qualifiers/" xmlns:bqmodel="http://biomodels.net/model-qualifiers/">
                    <rdf:Description rdf:about="#s_id_path_2_i551">
                      <bqbiol:isDescribedBy>
                        <rdf:Bag>
                          <rdf:li rdf:resource="urn:miriam:ensembl:ENSG00000105695"/>
                        </rdf:Bag>
                      </bqbiol:isDescribedBy>
                      <dcterms:modified rdf:parseType="Resource"/>
                    </rdf:Description>
                  </rdf:RDF>
                </body>
              </html>
            </celldesigner:notes>
            <celldesigner:annotation>
              <celldesigner:complexSpecies>s_id_path_2_i26e</celldesigner:complexSpecies>
              <celldesigner:speciesIdentity>
                <celldesigner:class>GENE</celldesigner:class>
                <celldesigner:geneReference>g_s_id_path_2_i551</celldesigner:geneReference>
                <celldesigner:name>MAG</celldesigner:name>
              </celldesigner:speciesIdentity>
            </celldesigner:annotation>
          </celldesigner:species>
          <celldesigner:species id="s_id_path_0_i90" name="RELA">
            <celldesigner:notes>
              <html xmlns="http://www.w3.org/1999/xhtml">
                <head>
                  <title/>
                </head>
                <body>Symbol: RELA
Name: RELA proto-oncogene, NF-kB subunit
Previous Symbols: NFKB3
Synonyms: p65
HGNC_ID: 9955
EntrezGene_ID: 5970
RefSeq_ID: NM_021975

RecName: Full=Transcription factor p65; AltName: Full=Nuclear factor NF-kappa-B p65 subunit; AltName: Full=Nuclear factor of kappa light polypeptide gene enhancer in B-cells 3;<rdf:RDF xmlns:rdf="http://www.w3.org/1999/02/22-rdf-syntax-ns#" xmlns:dc="http://purl.org/dc/elements/1.1/" xmlns:dcterms="http://purl.org/dc/terms/" xmlns:vCard="http://www.w3.org/2001/vcard-rdf/3.0#" xmlns:bqbiol="http://biomodels.net/biology-qualifiers/" xmlns:bqmodel="http://biomodels.net/model-qualifiers/"><rdf:Description rdf:about="#s_id_path_0_i90"><bqbiol:isDescribedBy><rdf:Bag><rdf:li rdf:resource="urn:miriam:hgnc:9955"/></rdf:Bag></bqbiol:isDescribedBy><bqbiol:isDescribedBy><rdf:Bag><rdf:li rdf:resource="urn:miriam:ensembl:ENSG00000173039"/></rdf:Bag></bqbiol:isDescribedBy><bqbiol:isDescribedBy><rdf:Bag><rdf:li rdf:resource="urn:miriam:ncbigene:5970"/></rdf:Bag></bqbiol:isDescribedBy><bqbiol:isDescribedBy><rdf:Bag><rdf:li rdf:resource="urn:miriam:refseq:NM_021975"/></rdf:Bag></bqbiol:isDescribedBy><bqbiol:isDescribedBy><rdf:Bag><rdf:li rdf:resource="urn:miriam:hgnc.symbol:RELA"/></rdf:Bag></bqbiol:isDescribedBy><bqbiol:isDescribedBy><rdf:Bag><rdf:li rdf:resource="urn:miriam:uniprot:Q04206"/></rdf:Bag></bqbiol:isDescribedBy><dcterms:modified rdf:parseType="Resource"/></rdf:Description></rdf:RDF>
</body>
              </html>
            </celldesigner:notes>
            <celldesigner:annotation>
              <celldesigner:complexSpecies>s_id_path_0_i8e</celldesigner:complexSpecies>
              <celldesigner:speciesIdentity>
                <celldesigner:class>PROTEIN</celldesigner:class>
                <celldesigner:proteinReference>p_s_id_path_0_i90</celldesigner:proteinReference>
                <celldesigner:name>RELA</celldesigner:name>
              </celldesigner:speciesIdentity>
            </celldesigner:annotation>
          </celldesigner:species>
          <celldesigner:species id="s_id_path_0_i96" name="NFKB1">
            <celldesigner:notes>
              <html xmlns="http://www.w3.org/1999/xhtml">
                <head>
                  <title/>
                </head>
                <body>Symbol: NFKB1
Name: nuclear factor kappa B subunit 1
Synonyms: KBF1, NF-kB1, NF-kappaB, NFKB-p50, NFkappaB, p105, p50
HGNC_ID: 7794
EntrezGene_ID: 4790
RefSeq_ID: NM_003998

<rdf:RDF xmlns:rdf="http://www.w3.org/1999/02/22-rdf-syntax-ns#" xmlns:dc="http://purl.org/dc/elements/1.1/" xmlns:dcterms="http://purl.org/dc/terms/" xmlns:vCard="http://www.w3.org/2001/vcard-rdf/3.0#" xmlns:bqbiol="http://biomodels.net/biology-qualifiers/" xmlns:bqmodel="http://biomodels.net/model-qualifiers/"><rdf:Description rdf:about="#s_id_path_0_i96"><bqbiol:isDescribedBy><rdf:Bag><rdf:li rdf:resource="urn:miriam:ncbigene:4790"/></rdf:Bag></bqbiol:isDescribedBy><bqbiol:isDescribedBy><rdf:Bag><rdf:li rdf:resource="urn:miriam:ensembl:ENSG00000109320"/></rdf:Bag></bqbiol:isDescribedBy><bqbiol:isDescribedBy><rdf:Bag><rdf:li rdf:resource="urn:miriam:hgnc.symbol:NFKB1"/></rdf:Bag></bqbiol:isDescribedBy><bqbiol:isDescribedBy><rdf:Bag><rdf:li rdf:resource="urn:miriam:hgnc:7794"/></rdf:Bag></bqbiol:isDescribedBy><bqbiol:isDescribedBy><rdf:Bag><rdf:li rdf:resource="urn:miriam:uniprot:P19838"/></rdf:Bag></bqbiol:isDescribedBy><bqbiol:isDescribedBy><rdf:Bag><rdf:li rdf:resource="urn:miriam:refseq:NM_003998"/></rdf:Bag></bqbiol:isDescribedBy><dcterms:modified rdf:parseType="Resource"/></rdf:Description></rdf:RDF>
</body>
              </html>
            </celldesigner:notes>
            <celldesigner:annotation>
              <celldesigner:complexSpecies>s_id_path_0_i8e</celldesigner:complexSpecies>
              <celldesigner:speciesIdentity>
                <celldesigner:class>PROTEIN</celldesigner:class>
                <celldesigner:proteinReference>p_s_id_path_0_i96</celldesigner:proteinReference>
                <celldesigner:name>NFKB1</celldesigner:name>
              </celldesigner:speciesIdentity>
            </celldesigner:annotation>
          </celldesigner:species>
          <celldesigner:species id="s_id_path_0_i2d1" name="NFKB1Z">
            <celldesigner:notes>
              <html xmlns="http://www.w3.org/1999/xhtml">
                <head>
                  <title/>
                </head>
                <body>
                  <rdf:RDF xmlns:rdf="http://www.w3.org/1999/02/22-rdf-syntax-ns#" xmlns:dc="http://purl.org/dc/elements/1.1/" xmlns:dcterms="http://purl.org/dc/terms/" xmlns:vCard="http://www.w3.org/2001/vcard-rdf/3.0#" xmlns:bqbiol="http://biomodels.net/biology-qualifiers/" xmlns:bqmodel="http://biomodels.net/model-qualifiers/">
                    <rdf:Description rdf:about="#s_id_path_0_i2d1">
                      <dcterms:modified rdf:parseType="Resource"/>
                    </rdf:Description>
                  </rdf:RDF>
                </body>
              </html>
            </celldesigner:notes>
            <celldesigner:annotation>
              <celldesigner:complexSpecies>s_id_path_0_i8e</celldesigner:complexSpecies>
              <celldesigner:speciesIdentity>
                <celldesigner:class>PROTEIN</celldesigner:class>
                <celldesigner:proteinReference>p_s_id_path_0_i2d1</celldesigner:proteinReference>
                <celldesigner:name>NFKB1Z</celldesigner:name>
              </celldesigner:speciesIdentity>
            </celldesigner:annotation>
          </celldesigner:species>
          <celldesigner:species id="s_id_path_2_i36d" name="Demyelination">
            <celldesigner:notes>
              <html xmlns="http://www.w3.org/1999/xhtml">
                <head>
                  <title/>
                </head>
                <body>
                  <rdf:RDF xmlns:rdf="http://www.w3.org/1999/02/22-rdf-syntax-ns#" xmlns:dc="http://purl.org/dc/elements/1.1/" xmlns:dcterms="http://purl.org/dc/terms/" xmlns:vCard="http://www.w3.org/2001/vcard-rdf/3.0#" xmlns:bqbiol="http://biomodels.net/biology-qualifiers/" xmlns:bqmodel="http://biomodels.net/model-qualifiers/">
                    <rdf:Description rdf:about="#s_id_path_2_i36d">
                      <dcterms:modified rdf:parseType="Resource"/>
                    </rdf:Description>
                  </rdf:RDF>
                </body>
              </html>
            </celldesigner:notes>
            <celldesigner:annotation>
              <celldesigner:complexSpecies>s_id_path_2_i241</celldesigner:complexSpecies>
              <celldesigner:speciesIdentity>
                <celldesigner:class>UNKNOWN</celldesigner:class>
                <celldesigner:name>Demyelination</celldesigner:name>
              </celldesigner:speciesIdentity>
            </celldesigner:annotation>
          </celldesigner:species>
          <celldesigner:species id="s_id_path_2_i4e5" name="melittin">
            <celldesigner:notes>
              <html xmlns="http://www.w3.org/1999/xhtml">
                <head>
                  <title/>
                </head>
                <body>
                  <rdf:RDF xmlns:rdf="http://www.w3.org/1999/02/22-rdf-syntax-ns#" xmlns:dc="http://purl.org/dc/elements/1.1/" xmlns:dcterms="http://purl.org/dc/terms/" xmlns:vCard="http://www.w3.org/2001/vcard-rdf/3.0#" xmlns:bqbiol="http://biomodels.net/biology-qualifiers/" xmlns:bqmodel="http://biomodels.net/model-qualifiers/">
                    <rdf:Description rdf:about="#s_id_path_2_i4e5">
                      <bqbiol:isDescribedBy>
                        <rdf:Bag>
                          <rdf:li rdf:resource="urn:miriam:pubchem.compound:16133648"/>
                        </rdf:Bag>
                      </bqbiol:isDescribedBy>
                      <dcterms:modified rdf:parseType="Resource"/>
                    </rdf:Description>
                  </rdf:RDF>
                </body>
              </html>
            </celldesigner:notes>
            <celldesigner:annotation>
              <celldesigner:complexSpecies>s_id_path_2_i241</celldesigner:complexSpecies>
              <celldesigner:speciesIdentity>
                <celldesigner:class>SIMPLE_MOLECULE</celldesigner:class>
                <celldesigner:name>melittin</celldesigner:name>
              </celldesigner:speciesIdentity>
            </celldesigner:annotation>
          </celldesigner:species>
          <celldesigner:species id="s_id_path_2_i51e" name="ANXA1">
            <celldesigner:notes>
              <html xmlns="http://www.w3.org/1999/xhtml">
                <head>
                  <title/>
                </head>
                <body>Pubmed_ID: 17917587

<rdf:RDF xmlns:rdf="http://www.w3.org/1999/02/22-rdf-syntax-ns#" xmlns:dc="http://purl.org/dc/elements/1.1/" xmlns:dcterms="http://purl.org/dc/terms/" xmlns:vCard="http://www.w3.org/2001/vcard-rdf/3.0#" xmlns:bqbiol="http://biomodels.net/biology-qualifiers/" xmlns:bqmodel="http://biomodels.net/model-qualifiers/"><rdf:Description rdf:about="#s_id_path_2_i51e"><bqbiol:isDescribedBy><rdf:Bag><rdf:li rdf:resource="urn:miriam:ensembl:ENSG00000135046"/></rdf:Bag></bqbiol:isDescribedBy><bqbiol:isDescribedBy><rdf:Bag><rdf:li rdf:resource="urn:miriam:pubmed:17917587"/></rdf:Bag></bqbiol:isDescribedBy><dcterms:modified rdf:parseType="Resource"/></rdf:Description></rdf:RDF>
</body>
              </html>
            </celldesigner:notes>
            <celldesigner:annotation>
              <celldesigner:complexSpecies>s_id_path_2_i241</celldesigner:complexSpecies>
              <celldesigner:speciesIdentity>
                <celldesigner:class>GENE</celldesigner:class>
                <celldesigner:geneReference>g_s_id_path_2_i51e</celldesigner:geneReference>
                <celldesigner:name>ANXA1</celldesigner:name>
              </celldesigner:speciesIdentity>
            </celldesigner:annotation>
          </celldesigner:species>
          <celldesigner:species id="s_id_path_2_i4a2" name="ID2">
            <celldesigner:notes>
              <html xmlns="http://www.w3.org/1999/xhtml">
                <head>
                  <title/>
                </head>
                <body>
                  <rdf:RDF xmlns:rdf="http://www.w3.org/1999/02/22-rdf-syntax-ns#" xmlns:dc="http://purl.org/dc/elements/1.1/" xmlns:dcterms="http://purl.org/dc/terms/" xmlns:vCard="http://www.w3.org/2001/vcard-rdf/3.0#" xmlns:bqbiol="http://biomodels.net/biology-qualifiers/" xmlns:bqmodel="http://biomodels.net/model-qualifiers/">
                    <rdf:Description rdf:about="#s_id_path_2_i4a2">
                      <bqbiol:isDescribedBy>
                        <rdf:Bag>
                          <rdf:li rdf:resource="urn:miriam:ensembl:ENSG00000115738"/>
                        </rdf:Bag>
                      </bqbiol:isDescribedBy>
                      <dcterms:modified rdf:parseType="Resource"/>
                    </rdf:Description>
                  </rdf:RDF>
                </body>
              </html>
            </celldesigner:notes>
            <celldesigner:annotation>
              <celldesigner:complexSpecies>s_id_path_2_i1b3</celldesigner:complexSpecies>
              <celldesigner:speciesIdentity>
                <celldesigner:class>GENE</celldesigner:class>
                <celldesigner:geneReference>g_s_id_path_2_i4a2</celldesigner:geneReference>
                <celldesigner:name>ID2</celldesigner:name>
              </celldesigner:speciesIdentity>
            </celldesigner:annotation>
          </celldesigner:species>
          <celldesigner:species id="s_id_path_2_i5ed" name="TOX">
            <celldesigner:notes>
              <html xmlns="http://www.w3.org/1999/xhtml">
                <head>
                  <title/>
                </head>
                <body>
                  <rdf:RDF xmlns:rdf="http://www.w3.org/1999/02/22-rdf-syntax-ns#" xmlns:dc="http://purl.org/dc/elements/1.1/" xmlns:dcterms="http://purl.org/dc/terms/" xmlns:vCard="http://www.w3.org/2001/vcard-rdf/3.0#" xmlns:bqbiol="http://biomodels.net/biology-qualifiers/" xmlns:bqmodel="http://biomodels.net/model-qualifiers/">
                    <rdf:Description rdf:about="#s_id_path_2_i5ed">
                      <bqbiol:isDescribedBy>
                        <rdf:Bag>
                          <rdf:li rdf:resource="urn:miriam:ensembl:ENSG00000198846"/>
                        </rdf:Bag>
                      </bqbiol:isDescribedBy>
                      <dcterms:modified rdf:parseType="Resource"/>
                    </rdf:Description>
                  </rdf:RDF>
                </body>
              </html>
            </celldesigner:notes>
            <celldesigner:annotation>
              <celldesigner:complexSpecies>s_id_path_2_i1b3</celldesigner:complexSpecies>
              <celldesigner:speciesIdentity>
                <celldesigner:class>GENE</celldesigner:class>
                <celldesigner:geneReference>g_s_id_path_2_i5ed</celldesigner:geneReference>
                <celldesigner:name>TOX</celldesigner:name>
              </celldesigner:speciesIdentity>
            </celldesigner:annotation>
          </celldesigner:species>
          <celldesigner:species id="s_id_path_2_i5ee" name="NFIL3">
            <celldesigner:notes>
              <html xmlns="http://www.w3.org/1999/xhtml">
                <head>
                  <title/>
                </head>
                <body>
                  <rdf:RDF xmlns:rdf="http://www.w3.org/1999/02/22-rdf-syntax-ns#" xmlns:dc="http://purl.org/dc/elements/1.1/" xmlns:dcterms="http://purl.org/dc/terms/" xmlns:vCard="http://www.w3.org/2001/vcard-rdf/3.0#" xmlns:bqbiol="http://biomodels.net/biology-qualifiers/" xmlns:bqmodel="http://biomodels.net/model-qualifiers/">
                    <rdf:Description rdf:about="#s_id_path_2_i5ee">
                      <bqbiol:isDescribedBy>
                        <rdf:Bag>
                          <rdf:li rdf:resource="urn:miriam:ensembl:ENSG00000165030"/>
                        </rdf:Bag>
                      </bqbiol:isDescribedBy>
                      <dcterms:modified rdf:parseType="Resource"/>
                    </rdf:Description>
                  </rdf:RDF>
                </body>
              </html>
            </celldesigner:notes>
            <celldesigner:annotation>
              <celldesigner:complexSpecies>s_id_path_2_i1b3</celldesigner:complexSpecies>
              <celldesigner:speciesIdentity>
                <celldesigner:class>GENE</celldesigner:class>
                <celldesigner:geneReference>g_s_id_path_2_i5ee</celldesigner:geneReference>
                <celldesigner:name>NFIL3</celldesigner:name>
              </celldesigner:speciesIdentity>
            </celldesigner:annotation>
          </celldesigner:species>
          <celldesigner:species id="s_id_path_2_i2b0" name="IL5">
            <celldesigner:notes>
              <html xmlns="http://www.w3.org/1999/xhtml">
                <head>
                  <title/>
                </head>
                <body>EntrezGene_ID: 3567

<rdf:RDF xmlns:rdf="http://www.w3.org/1999/02/22-rdf-syntax-ns#" xmlns:dc="http://purl.org/dc/elements/1.1/" xmlns:dcterms="http://purl.org/dc/terms/" xmlns:vCard="http://www.w3.org/2001/vcard-rdf/3.0#" xmlns:bqbiol="http://biomodels.net/biology-qualifiers/" xmlns:bqmodel="http://biomodels.net/model-qualifiers/"><rdf:Description rdf:about="#s_id_path_2_i2b0"><bqbiol:isDescribedBy><rdf:Bag><rdf:li rdf:resource="urn:miriam:ncbigene:3567"/></rdf:Bag></bqbiol:isDescribedBy><dcterms:modified rdf:parseType="Resource"/></rdf:Description></rdf:RDF>
</body>
              </html>
            </celldesigner:notes>
            <celldesigner:annotation>
              <celldesigner:complexSpecies>s_id_path_2_i1ef</celldesigner:complexSpecies>
              <celldesigner:speciesIdentity>
                <celldesigner:class>GENE</celldesigner:class>
                <celldesigner:geneReference>g_s_id_path_2_i2b0</celldesigner:geneReference>
                <celldesigner:name>IL5</celldesigner:name>
              </celldesigner:speciesIdentity>
            </celldesigner:annotation>
          </celldesigner:species>
          <celldesigner:species id="s_id_path_2_i5f3" name="IL3">
            <celldesigner:notes>
              <html xmlns="http://www.w3.org/1999/xhtml">
                <head>
                  <title/>
                </head>
                <body>EntrezGene_ID: 16187

<rdf:RDF xmlns:rdf="http://www.w3.org/1999/02/22-rdf-syntax-ns#" xmlns:dc="http://purl.org/dc/elements/1.1/" xmlns:dcterms="http://purl.org/dc/terms/" xmlns:vCard="http://www.w3.org/2001/vcard-rdf/3.0#" xmlns:bqbiol="http://biomodels.net/biology-qualifiers/" xmlns:bqmodel="http://biomodels.net/model-qualifiers/"><rdf:Description rdf:about="#s_id_path_2_i5f3"><bqbiol:isDescribedBy><rdf:Bag><rdf:li rdf:resource="urn:miriam:ncbigene:16187"/></rdf:Bag></bqbiol:isDescribedBy><dcterms:modified rdf:parseType="Resource"/></rdf:Description></rdf:RDF>
</body>
              </html>
            </celldesigner:notes>
            <celldesigner:annotation>
              <celldesigner:complexSpecies>s_id_path_2_i1ef</celldesigner:complexSpecies>
              <celldesigner:speciesIdentity>
                <celldesigner:class>GENE</celldesigner:class>
                <celldesigner:geneReference>g_s_id_path_2_i5f3</celldesigner:geneReference>
                <celldesigner:name>IL3</celldesigner:name>
              </celldesigner:speciesIdentity>
            </celldesigner:annotation>
          </celldesigner:species>
          <celldesigner:species id="s_id_path_2_i3a6" name="Methylprednisolone">
            <celldesigner:notes>
              <html xmlns="http://www.w3.org/1999/xhtml">
                <head>
                  <title/>
                </head>
                <body>
                  <rdf:RDF xmlns:rdf="http://www.w3.org/1999/02/22-rdf-syntax-ns#" xmlns:dc="http://purl.org/dc/elements/1.1/" xmlns:dcterms="http://purl.org/dc/terms/" xmlns:vCard="http://www.w3.org/2001/vcard-rdf/3.0#" xmlns:bqbiol="http://biomodels.net/biology-qualifiers/" xmlns:bqmodel="http://biomodels.net/model-qualifiers/">
                    <rdf:Description rdf:about="#s_id_path_2_i3a6">
                      <bqbiol:isDescribedBy>
                        <rdf:Bag>
                          <rdf:li rdf:resource="urn:miriam:cas:83-43-2"/>
                        </rdf:Bag>
                      </bqbiol:isDescribedBy>
                      <dcterms:modified rdf:parseType="Resource"/>
                    </rdf:Description>
                  </rdf:RDF>
                </body>
              </html>
            </celldesigner:notes>
            <celldesigner:annotation>
              <celldesigner:complexSpecies>s_id_path_2_i203</celldesigner:complexSpecies>
              <celldesigner:speciesIdentity>
                <celldesigner:class>SIMPLE_MOLECULE</celldesigner:class>
                <celldesigner:name>Methylprednisolone</celldesigner:name>
              </celldesigner:speciesIdentity>
            </celldesigner:annotation>
          </celldesigner:species>
          <celldesigner:species id="s_id_path_2_i5f0" name="Prednisone">
            <celldesigner:notes>
              <html xmlns="http://www.w3.org/1999/xhtml">
                <head>
                  <title/>
                </head>
                <body>
                  <rdf:RDF xmlns:rdf="http://www.w3.org/1999/02/22-rdf-syntax-ns#" xmlns:dc="http://purl.org/dc/elements/1.1/" xmlns:dcterms="http://purl.org/dc/terms/" xmlns:vCard="http://www.w3.org/2001/vcard-rdf/3.0#" xmlns:bqbiol="http://biomodels.net/biology-qualifiers/" xmlns:bqmodel="http://biomodels.net/model-qualifiers/">
                    <rdf:Description rdf:about="#s_id_path_2_i5f0">
                      <bqbiol:isDescribedBy>
                        <rdf:Bag>
                          <rdf:li rdf:resource="urn:miriam:cas:53-03-2"/>
                        </rdf:Bag>
                      </bqbiol:isDescribedBy>
                      <dcterms:modified rdf:parseType="Resource"/>
                    </rdf:Description>
                  </rdf:RDF>
                </body>
              </html>
            </celldesigner:notes>
            <celldesigner:annotation>
              <celldesigner:complexSpecies>s_id_path_2_i203</celldesigner:complexSpecies>
              <celldesigner:speciesIdentity>
                <celldesigner:class>SIMPLE_MOLECULE</celldesigner:class>
                <celldesigner:name>Prednisone</celldesigner:name>
              </celldesigner:speciesIdentity>
            </celldesigner:annotation>
          </celldesigner:species>
          <celldesigner:species id="s_id_path_0_i101" name="RELA">
            <celldesigner:notes>
              <html xmlns="http://www.w3.org/1999/xhtml">
                <head>
                  <title/>
                </head>
                <body>Symbol: RELA
Name: RELA proto-oncogene, NF-kB subunit
Previous Symbols: NFKB3
Synonyms: p65
HGNC_ID: 9955
EntrezGene_ID: 5970
RefSeq_ID: NM_021975

RecName: Full=Transcription factor p65; AltName: Full=Nuclear factor NF-kappa-B p65 subunit; AltName: Full=Nuclear factor of kappa light polypeptide gene enhancer in B-cells 3;<rdf:RDF xmlns:rdf="http://www.w3.org/1999/02/22-rdf-syntax-ns#" xmlns:dc="http://purl.org/dc/elements/1.1/" xmlns:dcterms="http://purl.org/dc/terms/" xmlns:vCard="http://www.w3.org/2001/vcard-rdf/3.0#" xmlns:bqbiol="http://biomodels.net/biology-qualifiers/" xmlns:bqmodel="http://biomodels.net/model-qualifiers/"><rdf:Description rdf:about="#s_id_path_0_i101"><bqbiol:isDescribedBy><rdf:Bag><rdf:li rdf:resource="urn:miriam:hgnc:9955"/></rdf:Bag></bqbiol:isDescribedBy><bqbiol:isDescribedBy><rdf:Bag><rdf:li rdf:resource="urn:miriam:ensembl:ENSG00000173039"/></rdf:Bag></bqbiol:isDescribedBy><bqbiol:isDescribedBy><rdf:Bag><rdf:li rdf:resource="urn:miriam:ncbigene:5970"/></rdf:Bag></bqbiol:isDescribedBy><bqbiol:isDescribedBy><rdf:Bag><rdf:li rdf:resource="urn:miriam:refseq:NM_021975"/></rdf:Bag></bqbiol:isDescribedBy><bqbiol:isDescribedBy><rdf:Bag><rdf:li rdf:resource="urn:miriam:hgnc.symbol:RELA"/></rdf:Bag></bqbiol:isDescribedBy><bqbiol:isDescribedBy><rdf:Bag><rdf:li rdf:resource="urn:miriam:uniprot:Q04206"/></rdf:Bag></bqbiol:isDescribedBy><dcterms:modified rdf:parseType="Resource"/></rdf:Description></rdf:RDF>
</body>
              </html>
            </celldesigner:notes>
            <celldesigner:annotation>
              <celldesigner:complexSpecies>s_id_path_0_i89</celldesigner:complexSpecies>
              <celldesigner:speciesIdentity>
                <celldesigner:class>PROTEIN</celldesigner:class>
                <celldesigner:proteinReference>p_s_id_path_0_i101</celldesigner:proteinReference>
                <celldesigner:name>RELA</celldesigner:name>
              </celldesigner:speciesIdentity>
            </celldesigner:annotation>
          </celldesigner:species>
          <celldesigner:species id="s_id_path_0_i1ff" name="NFKB1">
            <celldesigner:notes>
              <html xmlns="http://www.w3.org/1999/xhtml">
                <head>
                  <title/>
                </head>
                <body>Symbol: NFKB1
Name: nuclear factor kappa B subunit 1
Synonyms: KBF1, NF-kB1, NF-kappaB, NFKB-p50, NFkappaB, p105, p50
HGNC_ID: 7794
EntrezGene_ID: 4790
RefSeq_ID: NM_003998

<rdf:RDF xmlns:rdf="http://www.w3.org/1999/02/22-rdf-syntax-ns#" xmlns:dc="http://purl.org/dc/elements/1.1/" xmlns:dcterms="http://purl.org/dc/terms/" xmlns:vCard="http://www.w3.org/2001/vcard-rdf/3.0#" xmlns:bqbiol="http://biomodels.net/biology-qualifiers/" xmlns:bqmodel="http://biomodels.net/model-qualifiers/"><rdf:Description rdf:about="#s_id_path_0_i1ff"><bqbiol:isDescribedBy><rdf:Bag><rdf:li rdf:resource="urn:miriam:ncbigene:4790"/></rdf:Bag></bqbiol:isDescribedBy><bqbiol:isDescribedBy><rdf:Bag><rdf:li rdf:resource="urn:miriam:ensembl:ENSG00000109320"/></rdf:Bag></bqbiol:isDescribedBy><bqbiol:isDescribedBy><rdf:Bag><rdf:li rdf:resource="urn:miriam:hgnc.symbol:NFKB1"/></rdf:Bag></bqbiol:isDescribedBy><bqbiol:isDescribedBy><rdf:Bag><rdf:li rdf:resource="urn:miriam:hgnc:7794"/></rdf:Bag></bqbiol:isDescribedBy><bqbiol:isDescribedBy><rdf:Bag><rdf:li rdf:resource="urn:miriam:uniprot:P19838"/></rdf:Bag></bqbiol:isDescribedBy><bqbiol:isDescribedBy><rdf:Bag><rdf:li rdf:resource="urn:miriam:refseq:NM_003998"/></rdf:Bag></bqbiol:isDescribedBy><dcterms:modified rdf:parseType="Resource"/></rdf:Description></rdf:RDF>
</body>
              </html>
            </celldesigner:notes>
            <celldesigner:annotation>
              <celldesigner:complexSpecies>s_id_path_0_i89</celldesigner:complexSpecies>
              <celldesigner:speciesIdentity>
                <celldesigner:class>PROTEIN</celldesigner:class>
                <celldesigner:proteinReference>p_s_id_path_0_i1ff</celldesigner:proteinReference>
                <celldesigner:name>NFKB1</celldesigner:name>
              </celldesigner:speciesIdentity>
            </celldesigner:annotation>
          </celldesigner:species>
          <celldesigner:species id="s_id_path_0_i253" name="NFKBIA">
            <celldesigner:notes>
              <html xmlns="http://www.w3.org/1999/xhtml">
                <head>
                  <title/>
                </head>
                <body>Symbol: NFKBIA
Name: NFKB inhibitor alpha
Previous Symbols: NFKBI
Synonyms: IKBA, IkappaBalpha, MAD-3
HGNC_ID: 7797
EntrezGene_ID: 4792
RefSeq_ID: NM_020529

RecName: Full=NF-kappa-B inhibitor alpha; AltName: Full=I-kappa-B-alpha; Short=IkB-alpha; Short=IkappaBalpha; AltName: Full=Major histocompatibility complex enhancer-binding protein MAD3;<rdf:RDF xmlns:rdf="http://www.w3.org/1999/02/22-rdf-syntax-ns#" xmlns:dc="http://purl.org/dc/elements/1.1/" xmlns:dcterms="http://purl.org/dc/terms/" xmlns:vCard="http://www.w3.org/2001/vcard-rdf/3.0#" xmlns:bqbiol="http://biomodels.net/biology-qualifiers/" xmlns:bqmodel="http://biomodels.net/model-qualifiers/"><rdf:Description rdf:about="#s_id_path_0_i253"><bqbiol:isDescribedBy><rdf:Bag><rdf:li rdf:resource="urn:miriam:hgnc:7797"/></rdf:Bag></bqbiol:isDescribedBy><bqbiol:isDescribedBy><rdf:Bag><rdf:li rdf:resource="urn:miriam:refseq:NM_020529"/></rdf:Bag></bqbiol:isDescribedBy><bqbiol:isDescribedBy><rdf:Bag><rdf:li rdf:resource="urn:miriam:ensembl:ENSG00000100906"/></rdf:Bag></bqbiol:isDescribedBy><bqbiol:isDescribedBy><rdf:Bag><rdf:li rdf:resource="urn:miriam:uniprot:P25963"/></rdf:Bag></bqbiol:isDescribedBy><bqbiol:isDescribedBy><rdf:Bag><rdf:li rdf:resource="urn:miriam:ncbigene:4792"/></rdf:Bag></bqbiol:isDescribedBy><bqbiol:isDescribedBy><rdf:Bag><rdf:li rdf:resource="urn:miriam:hgnc.symbol:NFKBIA"/></rdf:Bag></bqbiol:isDescribedBy><dcterms:modified rdf:parseType="Resource"/></rdf:Description></rdf:RDF>
</body>
              </html>
            </celldesigner:notes>
            <celldesigner:annotation>
              <celldesigner:complexSpecies>s_id_path_0_i89</celldesigner:complexSpecies>
              <celldesigner:speciesIdentity>
                <celldesigner:class>PROTEIN</celldesigner:class>
                <celldesigner:proteinReference>p_s_id_path_0_i253</celldesigner:proteinReference>
                <celldesigner:state>
                  <celldesigner:listOfModifications>
</celldesigner:listOfModifications>
                </celldesigner:state>
                <celldesigner:name>NFKBIA</celldesigner:name>
              </celldesigner:speciesIdentity>
            </celldesigner:annotation>
          </celldesigner:species>
          <celldesigner:species id="s_id_path_2_i54c" name="T_minus_cell_space_receptor_space_beta_space_chain_space_V_space_region">
            <celldesigner:notes>
              <html xmlns="http://www.w3.org/1999/xhtml">
                <head>
                  <title/>
                </head>
                <body>
                  <rdf:RDF xmlns:rdf="http://www.w3.org/1999/02/22-rdf-syntax-ns#" xmlns:dc="http://purl.org/dc/elements/1.1/" xmlns:dcterms="http://purl.org/dc/terms/" xmlns:vCard="http://www.w3.org/2001/vcard-rdf/3.0#" xmlns:bqbiol="http://biomodels.net/biology-qualifiers/" xmlns:bqmodel="http://biomodels.net/model-qualifiers/">
                    <rdf:Description rdf:about="#s_id_path_2_i54c">
                      <dcterms:modified rdf:parseType="Resource"/>
                    </rdf:Description>
                  </rdf:RDF>
                </body>
              </html>
            </celldesigner:notes>
            <celldesigner:annotation>
              <celldesigner:complexSpecies>s_id_path_2_i1bc</celldesigner:complexSpecies>
              <celldesigner:speciesIdentity>
                <celldesigner:class>GENE</celldesigner:class>
                <celldesigner:geneReference>g_s_id_path_2_i54c</celldesigner:geneReference>
                <celldesigner:name>T_minus_cell_space_receptor_space_beta_space_chain_space_V_space_region</celldesigner:name>
              </celldesigner:speciesIdentity>
            </celldesigner:annotation>
          </celldesigner:species>
          <celldesigner:species id="s_id_path_2_i618" name="T_space_cell_space_receptor_space_alpha_space_chain_space_V_space_region">
            <celldesigner:notes>
              <html xmlns="http://www.w3.org/1999/xhtml">
                <head>
                  <title/>
                </head>
                <body>
                  <rdf:RDF xmlns:rdf="http://www.w3.org/1999/02/22-rdf-syntax-ns#" xmlns:dc="http://purl.org/dc/elements/1.1/" xmlns:dcterms="http://purl.org/dc/terms/" xmlns:vCard="http://www.w3.org/2001/vcard-rdf/3.0#" xmlns:bqbiol="http://biomodels.net/biology-qualifiers/" xmlns:bqmodel="http://biomodels.net/model-qualifiers/">
                    <rdf:Description rdf:about="#s_id_path_2_i618">
                      <dcterms:modified rdf:parseType="Resource"/>
                    </rdf:Description>
                  </rdf:RDF>
                </body>
              </html>
            </celldesigner:notes>
            <celldesigner:annotation>
              <celldesigner:complexSpecies>s_id_path_2_i1bc</celldesigner:complexSpecies>
              <celldesigner:speciesIdentity>
                <celldesigner:class>GENE</celldesigner:class>
                <celldesigner:geneReference>g_s_id_path_2_i618</celldesigner:geneReference>
                <celldesigner:name>T_space_cell_space_receptor_space_alpha_space_chain_space_V_space_region</celldesigner:name>
              </celldesigner:speciesIdentity>
            </celldesigner:annotation>
          </celldesigner:species>
          <celldesigner:species id="s_id_path_2_i2ad" name="IL1B">
            <celldesigner:notes>
              <html xmlns="http://www.w3.org/1999/xhtml">
                <head>
                  <title/>
                </head>
                <body>
                  <rdf:RDF xmlns:rdf="http://www.w3.org/1999/02/22-rdf-syntax-ns#" xmlns:dc="http://purl.org/dc/elements/1.1/" xmlns:dcterms="http://purl.org/dc/terms/" xmlns:vCard="http://www.w3.org/2001/vcard-rdf/3.0#" xmlns:bqbiol="http://biomodels.net/biology-qualifiers/" xmlns:bqmodel="http://biomodels.net/model-qualifiers/">
                    <rdf:Description rdf:about="#s_id_path_2_i2ad">
                      <bqbiol:isDescribedBy>
                        <rdf:Bag>
                          <rdf:li rdf:resource="urn:miriam:ensembl:ENSG00000125538"/>
                        </rdf:Bag>
                      </bqbiol:isDescribedBy>
                      <dcterms:modified rdf:parseType="Resource"/>
                    </rdf:Description>
                  </rdf:RDF>
                </body>
              </html>
            </celldesigner:notes>
            <celldesigner:annotation>
              <celldesigner:complexSpecies>s_id_path_2_i1d6</celldesigner:complexSpecies>
              <celldesigner:speciesIdentity>
                <celldesigner:class>GENE</celldesigner:class>
                <celldesigner:geneReference>g_s_id_path_2_i2ad</celldesigner:geneReference>
                <celldesigner:name>IL1B</celldesigner:name>
              </celldesigner:speciesIdentity>
            </celldesigner:annotation>
          </celldesigner:species>
          <celldesigner:species id="s_id_path_2_i2b3" name="CXCL10">
            <celldesigner:notes>
              <html xmlns="http://www.w3.org/1999/xhtml">
                <head>
                  <title/>
                </head>
                <body>
                  <rdf:RDF xmlns:rdf="http://www.w3.org/1999/02/22-rdf-syntax-ns#" xmlns:dc="http://purl.org/dc/elements/1.1/" xmlns:dcterms="http://purl.org/dc/terms/" xmlns:vCard="http://www.w3.org/2001/vcard-rdf/3.0#" xmlns:bqbiol="http://biomodels.net/biology-qualifiers/" xmlns:bqmodel="http://biomodels.net/model-qualifiers/">
                    <rdf:Description rdf:about="#s_id_path_2_i2b3">
                      <bqbiol:isDescribedBy>
                        <rdf:Bag>
                          <rdf:li rdf:resource="urn:miriam:ensembl:ENSG00000169245"/>
                        </rdf:Bag>
                      </bqbiol:isDescribedBy>
                      <dcterms:modified rdf:parseType="Resource"/>
                    </rdf:Description>
                  </rdf:RDF>
                </body>
              </html>
            </celldesigner:notes>
            <celldesigner:annotation>
              <celldesigner:complexSpecies>s_id_path_2_i1d6</celldesigner:complexSpecies>
              <celldesigner:speciesIdentity>
                <celldesigner:class>GENE</celldesigner:class>
                <celldesigner:geneReference>g_s_id_path_2_i2b3</celldesigner:geneReference>
                <celldesigner:name>CXCL10</celldesigner:name>
              </celldesigner:speciesIdentity>
            </celldesigner:annotation>
          </celldesigner:species>
          <celldesigner:species id="s_id_path_2_i324" name="IL2">
            <celldesigner:notes>
              <html xmlns="http://www.w3.org/1999/xhtml">
                <head>
                  <title/>
                </head>
                <body>
                  <rdf:RDF xmlns:rdf="http://www.w3.org/1999/02/22-rdf-syntax-ns#" xmlns:dc="http://purl.org/dc/elements/1.1/" xmlns:dcterms="http://purl.org/dc/terms/" xmlns:vCard="http://www.w3.org/2001/vcard-rdf/3.0#" xmlns:bqbiol="http://biomodels.net/biology-qualifiers/" xmlns:bqmodel="http://biomodels.net/model-qualifiers/">
                    <rdf:Description rdf:about="#s_id_path_2_i324">
                      <bqbiol:isDescribedBy>
                        <rdf:Bag>
                          <rdf:li rdf:resource="urn:miriam:ensembl:ENSG00000109471"/>
                        </rdf:Bag>
                      </bqbiol:isDescribedBy>
                      <dcterms:modified rdf:parseType="Resource"/>
                    </rdf:Description>
                  </rdf:RDF>
                </body>
              </html>
            </celldesigner:notes>
            <celldesigner:annotation>
              <celldesigner:complexSpecies>s_id_path_2_i1d6</celldesigner:complexSpecies>
              <celldesigner:speciesIdentity>
                <celldesigner:class>GENE</celldesigner:class>
                <celldesigner:geneReference>g_s_id_path_2_i324</celldesigner:geneReference>
                <celldesigner:name>IL2</celldesigner:name>
              </celldesigner:speciesIdentity>
            </celldesigner:annotation>
          </celldesigner:species>
          <celldesigner:species id="s_id_path_2_i335" name="NOS2">
            <celldesigner:notes>
              <html xmlns="http://www.w3.org/1999/xhtml">
                <head>
                  <title/>
                </head>
                <body>
                  <rdf:RDF xmlns:rdf="http://www.w3.org/1999/02/22-rdf-syntax-ns#" xmlns:dc="http://purl.org/dc/elements/1.1/" xmlns:dcterms="http://purl.org/dc/terms/" xmlns:vCard="http://www.w3.org/2001/vcard-rdf/3.0#" xmlns:bqbiol="http://biomodels.net/biology-qualifiers/" xmlns:bqmodel="http://biomodels.net/model-qualifiers/">
                    <rdf:Description rdf:about="#s_id_path_2_i335">
                      <bqbiol:isDescribedBy>
                        <rdf:Bag>
                          <rdf:li rdf:resource="urn:miriam:ensembl:ENSG00000007171"/>
                        </rdf:Bag>
                      </bqbiol:isDescribedBy>
                      <dcterms:modified rdf:parseType="Resource"/>
                    </rdf:Description>
                  </rdf:RDF>
                </body>
              </html>
            </celldesigner:notes>
            <celldesigner:annotation>
              <celldesigner:complexSpecies>s_id_path_2_i1d6</celldesigner:complexSpecies>
              <celldesigner:speciesIdentity>
                <celldesigner:class>GENE</celldesigner:class>
                <celldesigner:geneReference>g_s_id_path_2_i335</celldesigner:geneReference>
                <celldesigner:name>NOS2</celldesigner:name>
              </celldesigner:speciesIdentity>
            </celldesigner:annotation>
          </celldesigner:species>
          <celldesigner:species id="s_id_path_2_i3c8" name="IL6">
            <celldesigner:notes>
              <html xmlns="http://www.w3.org/1999/xhtml">
                <head>
                  <title/>
                </head>
                <body>
                  <rdf:RDF xmlns:rdf="http://www.w3.org/1999/02/22-rdf-syntax-ns#" xmlns:dc="http://purl.org/dc/elements/1.1/" xmlns:dcterms="http://purl.org/dc/terms/" xmlns:vCard="http://www.w3.org/2001/vcard-rdf/3.0#" xmlns:bqbiol="http://biomodels.net/biology-qualifiers/" xmlns:bqmodel="http://biomodels.net/model-qualifiers/">
                    <rdf:Description rdf:about="#s_id_path_2_i3c8">
                      <bqbiol:isDescribedBy>
                        <rdf:Bag>
                          <rdf:li rdf:resource="urn:miriam:ensembl:ENSG00000136244"/>
                        </rdf:Bag>
                      </bqbiol:isDescribedBy>
                      <dcterms:modified rdf:parseType="Resource"/>
                    </rdf:Description>
                  </rdf:RDF>
                </body>
              </html>
            </celldesigner:notes>
            <celldesigner:annotation>
              <celldesigner:complexSpecies>s_id_path_2_i1d6</celldesigner:complexSpecies>
              <celldesigner:speciesIdentity>
                <celldesigner:class>GENE</celldesigner:class>
                <celldesigner:geneReference>g_s_id_path_2_i3c8</celldesigner:geneReference>
                <celldesigner:name>IL6</celldesigner:name>
              </celldesigner:speciesIdentity>
            </celldesigner:annotation>
          </celldesigner:species>
          <celldesigner:species id="s_id_path_2_i3d0" name="TNF">
            <celldesigner:notes>
              <html xmlns="http://www.w3.org/1999/xhtml">
                <head>
                  <title/>
                </head>
                <body>
                  <rdf:RDF xmlns:rdf="http://www.w3.org/1999/02/22-rdf-syntax-ns#" xmlns:dc="http://purl.org/dc/elements/1.1/" xmlns:dcterms="http://purl.org/dc/terms/" xmlns:vCard="http://www.w3.org/2001/vcard-rdf/3.0#" xmlns:bqbiol="http://biomodels.net/biology-qualifiers/" xmlns:bqmodel="http://biomodels.net/model-qualifiers/">
                    <rdf:Description rdf:about="#s_id_path_2_i3d0">
                      <bqbiol:isDescribedBy>
                        <rdf:Bag>
                          <rdf:li rdf:resource="urn:miriam:ensembl:ENSG00000232810"/>
                        </rdf:Bag>
                      </bqbiol:isDescribedBy>
                      <dcterms:modified rdf:parseType="Resource"/>
                    </rdf:Description>
                  </rdf:RDF>
                </body>
              </html>
            </celldesigner:notes>
            <celldesigner:annotation>
              <celldesigner:complexSpecies>s_id_path_2_i1d6</celldesigner:complexSpecies>
              <celldesigner:speciesIdentity>
                <celldesigner:class>GENE</celldesigner:class>
                <celldesigner:geneReference>g_s_id_path_2_i3d0</celldesigner:geneReference>
                <celldesigner:name>TNF</celldesigner:name>
              </celldesigner:speciesIdentity>
            </celldesigner:annotation>
          </celldesigner:species>
          <celldesigner:species id="s_id_path_2_i4e0" name="MIF">
            <celldesigner:notes>
              <html xmlns="http://www.w3.org/1999/xhtml">
                <head>
                  <title/>
                </head>
                <body>Pubmed_ID: 16504406

<rdf:RDF xmlns:rdf="http://www.w3.org/1999/02/22-rdf-syntax-ns#" xmlns:dc="http://purl.org/dc/elements/1.1/" xmlns:dcterms="http://purl.org/dc/terms/" xmlns:vCard="http://www.w3.org/2001/vcard-rdf/3.0#" xmlns:bqbiol="http://biomodels.net/biology-qualifiers/" xmlns:bqmodel="http://biomodels.net/model-qualifiers/"><rdf:Description rdf:about="#s_id_path_2_i4e0"><bqbiol:isDescribedBy><rdf:Bag><rdf:li rdf:resource="urn:miriam:pubmed:16504406"/></rdf:Bag></bqbiol:isDescribedBy><bqbiol:isDescribedBy><rdf:Bag><rdf:li rdf:resource="urn:miriam:ensembl:ENSG00000240972"/></rdf:Bag></bqbiol:isDescribedBy><dcterms:modified rdf:parseType="Resource"/></rdf:Description></rdf:RDF>
</body>
              </html>
            </celldesigner:notes>
            <celldesigner:annotation>
              <celldesigner:complexSpecies>s_id_path_2_i1d6</celldesigner:complexSpecies>
              <celldesigner:speciesIdentity>
                <celldesigner:class>GENE</celldesigner:class>
                <celldesigner:geneReference>g_s_id_path_2_i4e0</celldesigner:geneReference>
                <celldesigner:name>MIF</celldesigner:name>
              </celldesigner:speciesIdentity>
            </celldesigner:annotation>
          </celldesigner:species>
          <celldesigner:species id="s_id_path_2_i59b" name="NOS1">
            <celldesigner:notes>
              <html xmlns="http://www.w3.org/1999/xhtml">
                <head>
                  <title/>
                </head>
                <body>
                  <rdf:RDF xmlns:rdf="http://www.w3.org/1999/02/22-rdf-syntax-ns#" xmlns:dc="http://purl.org/dc/elements/1.1/" xmlns:dcterms="http://purl.org/dc/terms/" xmlns:vCard="http://www.w3.org/2001/vcard-rdf/3.0#" xmlns:bqbiol="http://biomodels.net/biology-qualifiers/" xmlns:bqmodel="http://biomodels.net/model-qualifiers/">
                    <rdf:Description rdf:about="#s_id_path_2_i59b">
                      <bqbiol:isDescribedBy>
                        <rdf:Bag>
                          <rdf:li rdf:resource="urn:miriam:ensembl:ENSG00000089250"/>
                        </rdf:Bag>
                      </bqbiol:isDescribedBy>
                      <dcterms:modified rdf:parseType="Resource"/>
                    </rdf:Description>
                  </rdf:RDF>
                </body>
              </html>
            </celldesigner:notes>
            <celldesigner:annotation>
              <celldesigner:complexSpecies>s_id_path_2_i1d6</celldesigner:complexSpecies>
              <celldesigner:speciesIdentity>
                <celldesigner:class>GENE</celldesigner:class>
                <celldesigner:geneReference>g_s_id_path_2_i59b</celldesigner:geneReference>
                <celldesigner:name>NOS1</celldesigner:name>
              </celldesigner:speciesIdentity>
            </celldesigner:annotation>
          </celldesigner:species>
          <celldesigner:species id="s_id_path_0_i9b" name="C5b">
            <celldesigner:notes>
              <html xmlns="http://www.w3.org/1999/xhtml">
                <head>
                  <title/>
                </head>
                <body>Symbol: C5
HGNC_ID: 1331
EntrezGene_ID: 727
RefSeq_ID: NM_001735

<rdf:RDF xmlns:rdf="http://www.w3.org/1999/02/22-rdf-syntax-ns#" xmlns:dc="http://purl.org/dc/elements/1.1/" xmlns:dcterms="http://purl.org/dc/terms/" xmlns:vCard="http://www.w3.org/2001/vcard-rdf/3.0#" xmlns:bqbiol="http://biomodels.net/biology-qualifiers/" xmlns:bqmodel="http://biomodels.net/model-qualifiers/"><rdf:Description rdf:about="#s_id_path_0_i9b"><bqbiol:isDescribedBy><rdf:Bag><rdf:li rdf:resource="urn:miriam:taxonomy:9606"/></rdf:Bag></bqbiol:isDescribedBy><bqbiol:isDescribedBy><rdf:Bag><rdf:li rdf:resource="urn:miriam:hgnc:1331"/></rdf:Bag></bqbiol:isDescribedBy><bqbiol:isEncodedBy><rdf:Bag><rdf:li rdf:resource="urn:miriam:hgnc.symbol:C5"/></rdf:Bag></bqbiol:isEncodedBy><bqbiol:isDescribedBy><rdf:Bag><rdf:li rdf:resource="urn:miriam:mesh:D050776"/></rdf:Bag></bqbiol:isDescribedBy><bqbiol:isDescribedBy><rdf:Bag><rdf:li rdf:resource="urn:miriam:refseq:NM_001735"/></rdf:Bag></bqbiol:isDescribedBy><bqbiol:isDescribedBy><rdf:Bag><rdf:li rdf:resource="urn:miriam:ensembl:ENSG00000106804"/></rdf:Bag></bqbiol:isDescribedBy><bqbiol:isDescribedBy><rdf:Bag><rdf:li rdf:resource="urn:miriam:uniprot:P01031"/></rdf:Bag></bqbiol:isDescribedBy><bqbiol:isDescribedBy><rdf:Bag><rdf:li rdf:resource="urn:miriam:ncbigene:727"/></rdf:Bag></bqbiol:isDescribedBy><dcterms:modified rdf:parseType="Resource"/></rdf:Description></rdf:RDF>
</body>
              </html>
            </celldesigner:notes>
            <celldesigner:annotation>
              <celldesigner:complexSpecies>s_id_path_0_i7e</celldesigner:complexSpecies>
              <celldesigner:speciesIdentity>
                <celldesigner:class>PROTEIN</celldesigner:class>
                <celldesigner:proteinReference>p_s_id_path_0_i9b</celldesigner:proteinReference>
                <celldesigner:name>C5b</celldesigner:name>
              </celldesigner:speciesIdentity>
            </celldesigner:annotation>
          </celldesigner:species>
          <celldesigner:species id="s_id_path_0_ic5" name="C8B">
            <celldesigner:notes>
              <html xmlns="http://www.w3.org/1999/xhtml">
                <head>
                  <title/>
                </head>
                <body>Symbol: C8B
HGNC_ID: 1353
EntrezGene_ID: 732
RefSeq_ID: NM_000066

<rdf:RDF xmlns:rdf="http://www.w3.org/1999/02/22-rdf-syntax-ns#" xmlns:dc="http://purl.org/dc/elements/1.1/" xmlns:dcterms="http://purl.org/dc/terms/" xmlns:vCard="http://www.w3.org/2001/vcard-rdf/3.0#" xmlns:bqbiol="http://biomodels.net/biology-qualifiers/" xmlns:bqmodel="http://biomodels.net/model-qualifiers/"><rdf:Description rdf:about="#s_id_path_0_ic5"><bqbiol:isDescribedBy><rdf:Bag><rdf:li rdf:resource="urn:miriam:refseq:NM_000066"/></rdf:Bag></bqbiol:isDescribedBy><bqbiol:isDescribedBy><rdf:Bag><rdf:li rdf:resource="urn:miriam:hgnc.symbol:C8B"/></rdf:Bag></bqbiol:isDescribedBy><bqbiol:isDescribedBy><rdf:Bag><rdf:li rdf:resource="urn:miriam:hgnc:1353"/></rdf:Bag></bqbiol:isDescribedBy><bqbiol:isDescribedBy><rdf:Bag><rdf:li rdf:resource="urn:miriam:ncbigene:732"/></rdf:Bag></bqbiol:isDescribedBy><bqbiol:isDescribedBy><rdf:Bag><rdf:li rdf:resource="urn:miriam:ensembl:ENSG00000021852"/></rdf:Bag></bqbiol:isDescribedBy><bqbiol:isDescribedBy><rdf:Bag><rdf:li rdf:resource="urn:miriam:uniprot:P07358"/></rdf:Bag></bqbiol:isDescribedBy><dcterms:modified rdf:parseType="Resource"/></rdf:Description></rdf:RDF>
</body>
              </html>
            </celldesigner:notes>
            <celldesigner:annotation>
              <celldesigner:complexSpecies>s_id_path_0_i7e</celldesigner:complexSpecies>
              <celldesigner:speciesIdentity>
                <celldesigner:class>PROTEIN</celldesigner:class>
                <celldesigner:proteinReference>p_s_id_path_0_ic5</celldesigner:proteinReference>
                <celldesigner:name>C8B</celldesigner:name>
              </celldesigner:speciesIdentity>
            </celldesigner:annotation>
          </celldesigner:species>
          <celldesigner:species id="s_id_path_0_id4" name="C6">
            <celldesigner:notes>
              <html xmlns="http://www.w3.org/1999/xhtml">
                <head>
                  <title/>
                </head>
                <body>Symbol: C6
HGNC_ID: 1339
EntrezGene_ID: 729
RefSeq_ID: NM_000065

<rdf:RDF xmlns:rdf="http://www.w3.org/1999/02/22-rdf-syntax-ns#" xmlns:dc="http://purl.org/dc/elements/1.1/" xmlns:dcterms="http://purl.org/dc/terms/" xmlns:vCard="http://www.w3.org/2001/vcard-rdf/3.0#" xmlns:bqbiol="http://biomodels.net/biology-qualifiers/" xmlns:bqmodel="http://biomodels.net/model-qualifiers/"><rdf:Description rdf:about="#s_id_path_0_id4"><bqbiol:isDescribedBy><rdf:Bag><rdf:li rdf:resource="urn:miriam:taxonomy:9606"/></rdf:Bag></bqbiol:isDescribedBy><bqbiol:isDescribedBy><rdf:Bag><rdf:li rdf:resource="urn:miriam:hgnc.symbol:C6"/></rdf:Bag></bqbiol:isDescribedBy><bqbiol:isDescribedBy><rdf:Bag><rdf:li rdf:resource="urn:miriam:refseq:NM_000065"/></rdf:Bag></bqbiol:isDescribedBy><bqbiol:isDescribedBy><rdf:Bag><rdf:li rdf:resource="urn:miriam:ensembl:ENSG00000039537"/></rdf:Bag></bqbiol:isDescribedBy><bqbiol:isDescribedBy><rdf:Bag><rdf:li rdf:resource="urn:miriam:uniprot:P13671"/></rdf:Bag></bqbiol:isDescribedBy><bqbiol:isEncodedBy><rdf:Bag><rdf:li rdf:resource="urn:miriam:hgnc:1339"/></rdf:Bag></bqbiol:isEncodedBy><bqbiol:isDescribedBy><rdf:Bag><rdf:li rdf:resource="urn:miriam:ncbigene:729"/></rdf:Bag></bqbiol:isDescribedBy><dcterms:modified rdf:parseType="Resource"/></rdf:Description></rdf:RDF>
</body>
              </html>
            </celldesigner:notes>
            <celldesigner:annotation>
              <celldesigner:complexSpecies>s_id_path_0_i7e</celldesigner:complexSpecies>
              <celldesigner:speciesIdentity>
                <celldesigner:class>PROTEIN</celldesigner:class>
                <celldesigner:proteinReference>p_s_id_path_0_id4</celldesigner:proteinReference>
                <celldesigner:name>C6</celldesigner:name>
              </celldesigner:speciesIdentity>
            </celldesigner:annotation>
          </celldesigner:species>
          <celldesigner:species id="s_id_path_0_ife" name="C7">
            <celldesigner:notes>
              <html xmlns="http://www.w3.org/1999/xhtml">
                <head>
                  <title/>
                </head>
                <body>Symbol: C7
HGNC_ID: 1346
EntrezGene_ID: 730
RefSeq_ID: NM_000587

<rdf:RDF xmlns:rdf="http://www.w3.org/1999/02/22-rdf-syntax-ns#" xmlns:dc="http://purl.org/dc/elements/1.1/" xmlns:dcterms="http://purl.org/dc/terms/" xmlns:vCard="http://www.w3.org/2001/vcard-rdf/3.0#" xmlns:bqbiol="http://biomodels.net/biology-qualifiers/" xmlns:bqmodel="http://biomodels.net/model-qualifiers/"><rdf:Description rdf:about="#s_id_path_0_ife"><bqbiol:isDescribedBy><rdf:Bag><rdf:li rdf:resource="urn:miriam:uniprot:P10643"/></rdf:Bag></bqbiol:isDescribedBy><bqbiol:isDescribedBy><rdf:Bag><rdf:li rdf:resource="urn:miriam:taxonomy:9606"/></rdf:Bag></bqbiol:isDescribedBy><bqbiol:isDescribedBy><rdf:Bag><rdf:li rdf:resource="urn:miriam:ensembl:ENSG00000112936"/></rdf:Bag></bqbiol:isDescribedBy><bqbiol:isDescribedBy><rdf:Bag><rdf:li rdf:resource="urn:miriam:hgnc.symbol:C7"/></rdf:Bag></bqbiol:isDescribedBy><bqbiol:isDescribedBy><rdf:Bag><rdf:li rdf:resource="urn:miriam:ncbigene:730"/></rdf:Bag></bqbiol:isDescribedBy><bqbiol:isEncodedBy><rdf:Bag><rdf:li rdf:resource="urn:miriam:hgnc:1346"/></rdf:Bag></bqbiol:isEncodedBy><bqbiol:isDescribedBy><rdf:Bag><rdf:li rdf:resource="urn:miriam:refseq:NM_000587"/></rdf:Bag></bqbiol:isDescribedBy><dcterms:modified rdf:parseType="Resource"/></rdf:Description></rdf:RDF>
</body>
              </html>
            </celldesigner:notes>
            <celldesigner:annotation>
              <celldesigner:complexSpecies>s_id_path_0_i7e</celldesigner:complexSpecies>
              <celldesigner:speciesIdentity>
                <celldesigner:class>PROTEIN</celldesigner:class>
                <celldesigner:proteinReference>p_s_id_path_0_ife</celldesigner:proteinReference>
                <celldesigner:name>C7</celldesigner:name>
              </celldesigner:speciesIdentity>
            </celldesigner:annotation>
          </celldesigner:species>
          <celldesigner:species id="s_id_path_0_i151" name="C9">
            <celldesigner:notes>
              <html xmlns="http://www.w3.org/1999/xhtml">
                <head>
                  <title/>
                </head>
                <body>Symbol: C9
HGNC_ID: 1358
EntrezGene_ID: 735
RefSeq_ID: NM_001737

<rdf:RDF xmlns:rdf="http://www.w3.org/1999/02/22-rdf-syntax-ns#" xmlns:dc="http://purl.org/dc/elements/1.1/" xmlns:dcterms="http://purl.org/dc/terms/" xmlns:vCard="http://www.w3.org/2001/vcard-rdf/3.0#" xmlns:bqbiol="http://biomodels.net/biology-qualifiers/" xmlns:bqmodel="http://biomodels.net/model-qualifiers/"><rdf:Description rdf:about="#s_id_path_0_i151"><bqbiol:isDescribedBy><rdf:Bag><rdf:li rdf:resource="urn:miriam:ncbigene:735"/></rdf:Bag></bqbiol:isDescribedBy><bqbiol:isDescribedBy><rdf:Bag><rdf:li rdf:resource="urn:miriam:taxonomy:9606"/></rdf:Bag></bqbiol:isDescribedBy><bqbiol:isEncodedBy><rdf:Bag><rdf:li rdf:resource="urn:miriam:hgnc:1358"/></rdf:Bag></bqbiol:isEncodedBy><bqbiol:isDescribedBy><rdf:Bag><rdf:li rdf:resource="urn:miriam:ensembl:ENSG00000113600"/></rdf:Bag></bqbiol:isDescribedBy><bqbiol:isDescribedBy><rdf:Bag><rdf:li rdf:resource="urn:miriam:hgnc.symbol:C9"/></rdf:Bag></bqbiol:isDescribedBy><bqbiol:isDescribedBy><rdf:Bag><rdf:li rdf:resource="urn:miriam:refseq:NM_001737"/></rdf:Bag></bqbiol:isDescribedBy><bqbiol:isDescribedBy><rdf:Bag><rdf:li rdf:resource="urn:miriam:uniprot:P02748"/></rdf:Bag></bqbiol:isDescribedBy><dcterms:modified rdf:parseType="Resource"/></rdf:Description></rdf:RDF>
</body>
              </html>
            </celldesigner:notes>
            <celldesigner:annotation>
              <celldesigner:complexSpecies>s_id_path_0_i7e</celldesigner:complexSpecies>
              <celldesigner:speciesIdentity>
                <celldesigner:class>PROTEIN</celldesigner:class>
                <celldesigner:proteinReference>p_s_id_path_0_i151</celldesigner:proteinReference>
                <celldesigner:name>C9</celldesigner:name>
              </celldesigner:speciesIdentity>
            </celldesigner:annotation>
          </celldesigner:species>
          <celldesigner:species id="s_id_path_0_i23f" name="S">
            <celldesigner:notes>
              <html xmlns="http://www.w3.org/1999/xhtml">
                <head>
                  <title/>
                </head>
                <body>EntrezGene_ID: 1489668, 43740568

<rdf:RDF xmlns:rdf="http://www.w3.org/1999/02/22-rdf-syntax-ns#" xmlns:dc="http://purl.org/dc/elements/1.1/" xmlns:dcterms="http://purl.org/dc/terms/" xmlns:vCard="http://www.w3.org/2001/vcard-rdf/3.0#" xmlns:bqbiol="http://biomodels.net/biology-qualifiers/" xmlns:bqmodel="http://biomodels.net/model-qualifiers/"><rdf:Description rdf:about="#s_id_path_0_i23f"><bqbiol:isEncodedBy><rdf:Bag><rdf:li rdf:resource="urn:miriam:uniprot:P0DTC2"/></rdf:Bag></bqbiol:isEncodedBy><bqbiol:isDescribedBy><rdf:Bag><rdf:li rdf:resource="urn:miriam:ncbigene:1489668"/></rdf:Bag></bqbiol:isDescribedBy><bqbiol:isDescribedBy><rdf:Bag><rdf:li rdf:resource="urn:miriam:taxonomy:2697049"/></rdf:Bag></bqbiol:isDescribedBy><bqbiol:isEncodedBy><rdf:Bag><rdf:li rdf:resource="urn:miriam:uniprot:P59594"/></rdf:Bag></bqbiol:isEncodedBy><bqbiol:isDescribedBy><rdf:Bag><rdf:li rdf:resource="urn:miriam:ncbigene:43740568"/></rdf:Bag></bqbiol:isDescribedBy><bqbiol:isDescribedBy><rdf:Bag><rdf:li rdf:resource="urn:miriam:hgnc.symbol:S"/></rdf:Bag></bqbiol:isDescribedBy><dcterms:modified rdf:parseType="Resource"/></rdf:Description></rdf:RDF>
</body>
              </html>
            </celldesigner:notes>
            <celldesigner:annotation>
              <celldesigner:complexSpecies>s_id_path_0_i7e</celldesigner:complexSpecies>
              <celldesigner:speciesIdentity>
                <celldesigner:class>PROTEIN</celldesigner:class>
                <celldesigner:proteinReference>p_s_id_path_0_i23f</celldesigner:proteinReference>
                <celldesigner:name>S</celldesigner:name>
              </celldesigner:speciesIdentity>
            </celldesigner:annotation>
          </celldesigner:species>
          <celldesigner:species id="s_id_path_0_i27b" name="C8G">
            <celldesigner:notes>
              <html xmlns="http://www.w3.org/1999/xhtml">
                <head>
                  <title/>
                </head>
                <body>Symbol: C8G
HGNC_ID: 1354
EntrezGene_ID: 733
RefSeq_ID: NM_000606

<rdf:RDF xmlns:rdf="http://www.w3.org/1999/02/22-rdf-syntax-ns#" xmlns:dc="http://purl.org/dc/elements/1.1/" xmlns:dcterms="http://purl.org/dc/terms/" xmlns:vCard="http://www.w3.org/2001/vcard-rdf/3.0#" xmlns:bqbiol="http://biomodels.net/biology-qualifiers/" xmlns:bqmodel="http://biomodels.net/model-qualifiers/"><rdf:Description rdf:about="#s_id_path_0_i27b"><bqbiol:isDescribedBy><rdf:Bag><rdf:li rdf:resource="urn:miriam:ensembl:ENSG00000176919"/></rdf:Bag></bqbiol:isDescribedBy><bqbiol:isDescribedBy><rdf:Bag><rdf:li rdf:resource="urn:miriam:refseq:NM_000606"/></rdf:Bag></bqbiol:isDescribedBy><bqbiol:isDescribedBy><rdf:Bag><rdf:li rdf:resource="urn:miriam:hgnc:1354"/></rdf:Bag></bqbiol:isDescribedBy><bqbiol:isDescribedBy><rdf:Bag><rdf:li rdf:resource="urn:miriam:hgnc.symbol:C8G"/></rdf:Bag></bqbiol:isDescribedBy><bqbiol:isDescribedBy><rdf:Bag><rdf:li rdf:resource="urn:miriam:ncbigene:733"/></rdf:Bag></bqbiol:isDescribedBy><bqbiol:isDescribedBy><rdf:Bag><rdf:li rdf:resource="urn:miriam:uniprot:P07360"/></rdf:Bag></bqbiol:isDescribedBy><dcterms:modified rdf:parseType="Resource"/></rdf:Description></rdf:RDF>
</body>
              </html>
            </celldesigner:notes>
            <celldesigner:annotation>
              <celldesigner:complexSpecies>s_id_path_0_i7e</celldesigner:complexSpecies>
              <celldesigner:speciesIdentity>
                <celldesigner:class>PROTEIN</celldesigner:class>
                <celldesigner:proteinReference>p_s_id_path_0_i27b</celldesigner:proteinReference>
                <celldesigner:name>C8G</celldesigner:name>
              </celldesigner:speciesIdentity>
            </celldesigner:annotation>
          </celldesigner:species>
          <celldesigner:species id="s_id_path_0_i285" name="C8A">
            <celldesigner:notes>
              <html xmlns="http://www.w3.org/1999/xhtml">
                <head>
                  <title/>
                </head>
                <body>Symbol: C8A
HGNC_ID: 1352
EntrezGene_ID: 731
RefSeq_ID: NM_000562

<rdf:RDF xmlns:rdf="http://www.w3.org/1999/02/22-rdf-syntax-ns#" xmlns:dc="http://purl.org/dc/elements/1.1/" xmlns:dcterms="http://purl.org/dc/terms/" xmlns:vCard="http://www.w3.org/2001/vcard-rdf/3.0#" xmlns:bqbiol="http://biomodels.net/biology-qualifiers/" xmlns:bqmodel="http://biomodels.net/model-qualifiers/"><rdf:Description rdf:about="#s_id_path_0_i285"><bqbiol:isDescribedBy><rdf:Bag><rdf:li rdf:resource="urn:miriam:hgnc.symbol:C8A"/></rdf:Bag></bqbiol:isDescribedBy><bqbiol:isDescribedBy><rdf:Bag><rdf:li rdf:resource="urn:miriam:refseq:NM_000562"/></rdf:Bag></bqbiol:isDescribedBy><bqbiol:isDescribedBy><rdf:Bag><rdf:li rdf:resource="urn:miriam:hgnc:1352"/></rdf:Bag></bqbiol:isDescribedBy><bqbiol:isDescribedBy><rdf:Bag><rdf:li rdf:resource="urn:miriam:uniprot:P07357"/></rdf:Bag></bqbiol:isDescribedBy><bqbiol:isDescribedBy><rdf:Bag><rdf:li rdf:resource="urn:miriam:ncbigene:731"/></rdf:Bag></bqbiol:isDescribedBy><bqbiol:isDescribedBy><rdf:Bag><rdf:li rdf:resource="urn:miriam:ensembl:ENSG00000157131"/></rdf:Bag></bqbiol:isDescribedBy><dcterms:modified rdf:parseType="Resource"/></rdf:Description></rdf:RDF>
</body>
              </html>
            </celldesigner:notes>
            <celldesigner:annotation>
              <celldesigner:complexSpecies>s_id_path_0_i7e</celldesigner:complexSpecies>
              <celldesigner:speciesIdentity>
                <celldesigner:class>PROTEIN</celldesigner:class>
                <celldesigner:proteinReference>p_s_id_path_0_i285</celldesigner:proteinReference>
                <celldesigner:name>C8A</celldesigner:name>
              </celldesigner:speciesIdentity>
            </celldesigner:annotation>
          </celldesigner:species>
          <celldesigner:species id="s_id_path_2_i49d" name="RTN4">
            <celldesigner:notes>
              <html xmlns="http://www.w3.org/1999/xhtml">
                <head>
                  <title/>
                </head>
                <body>
                  <rdf:RDF xmlns:rdf="http://www.w3.org/1999/02/22-rdf-syntax-ns#" xmlns:dc="http://purl.org/dc/elements/1.1/" xmlns:dcterms="http://purl.org/dc/terms/" xmlns:vCard="http://www.w3.org/2001/vcard-rdf/3.0#" xmlns:bqbiol="http://biomodels.net/biology-qualifiers/" xmlns:bqmodel="http://biomodels.net/model-qualifiers/">
                    <rdf:Description rdf:about="#s_id_path_2_i49d">
                      <bqbiol:isDescribedBy>
                        <rdf:Bag>
                          <rdf:li rdf:resource="urn:miriam:ensembl:ENSG00000115310"/>
                        </rdf:Bag>
                      </bqbiol:isDescribedBy>
                      <dcterms:modified rdf:parseType="Resource"/>
                    </rdf:Description>
                  </rdf:RDF>
                </body>
              </html>
            </celldesigner:notes>
            <celldesigner:annotation>
              <celldesigner:complexSpecies>s_id_path_2_i202</celldesigner:complexSpecies>
              <celldesigner:speciesIdentity>
                <celldesigner:class>GENE</celldesigner:class>
                <celldesigner:geneReference>g_s_id_path_2_i49d</celldesigner:geneReference>
                <celldesigner:name>RTN4</celldesigner:name>
              </celldesigner:speciesIdentity>
            </celldesigner:annotation>
          </celldesigner:species>
          <celldesigner:species id="s_id_path_2_i565" name="MBP">
            <celldesigner:notes>
              <html xmlns="http://www.w3.org/1999/xhtml">
                <head>
                  <title/>
                </head>
                <body>
                  <rdf:RDF xmlns:rdf="http://www.w3.org/1999/02/22-rdf-syntax-ns#" xmlns:dc="http://purl.org/dc/elements/1.1/" xmlns:dcterms="http://purl.org/dc/terms/" xmlns:vCard="http://www.w3.org/2001/vcard-rdf/3.0#" xmlns:bqbiol="http://biomodels.net/biology-qualifiers/" xmlns:bqmodel="http://biomodels.net/model-qualifiers/">
                    <rdf:Description rdf:about="#s_id_path_2_i565">
                      <bqbiol:isDescribedBy>
                        <rdf:Bag>
                          <rdf:li rdf:resource="urn:miriam:ensembl:ENSG00000197971"/>
                        </rdf:Bag>
                      </bqbiol:isDescribedBy>
                      <dcterms:modified rdf:parseType="Resource"/>
                    </rdf:Description>
                  </rdf:RDF>
                </body>
              </html>
            </celldesigner:notes>
            <celldesigner:annotation>
              <celldesigner:complexSpecies>s_id_path_2_i202</celldesigner:complexSpecies>
              <celldesigner:speciesIdentity>
                <celldesigner:class>GENE</celldesigner:class>
                <celldesigner:geneReference>g_s_id_path_2_i565</celldesigner:geneReference>
                <celldesigner:name>MBP</celldesigner:name>
              </celldesigner:speciesIdentity>
            </celldesigner:annotation>
          </celldesigner:species>
          <celldesigner:species id="s_id_path_2_i32f" name="C5">
            <celldesigner:notes>
              <html xmlns="http://www.w3.org/1999/xhtml">
                <head>
                  <title/>
                </head>
                <body>
                  <rdf:RDF xmlns:rdf="http://www.w3.org/1999/02/22-rdf-syntax-ns#" xmlns:dc="http://purl.org/dc/elements/1.1/" xmlns:dcterms="http://purl.org/dc/terms/" xmlns:vCard="http://www.w3.org/2001/vcard-rdf/3.0#" xmlns:bqbiol="http://biomodels.net/biology-qualifiers/" xmlns:bqmodel="http://biomodels.net/model-qualifiers/">
                    <rdf:Description rdf:about="#s_id_path_2_i32f">
                      <bqbiol:isDescribedBy>
                        <rdf:Bag>
                          <rdf:li rdf:resource="urn:miriam:ensembl:ENSG00000106804"/>
                        </rdf:Bag>
                      </bqbiol:isDescribedBy>
                      <dcterms:modified rdf:parseType="Resource"/>
                    </rdf:Description>
                  </rdf:RDF>
                </body>
              </html>
            </celldesigner:notes>
            <celldesigner:annotation>
              <celldesigner:complexSpecies>s_id_path_2_i19c</celldesigner:complexSpecies>
              <celldesigner:speciesIdentity>
                <celldesigner:class>GENE</celldesigner:class>
                <celldesigner:geneReference>g_s_id_path_2_i32f</celldesigner:geneReference>
                <celldesigner:name>C5</celldesigner:name>
              </celldesigner:speciesIdentity>
            </celldesigner:annotation>
          </celldesigner:species>
          <celldesigner:species id="s_id_path_2_i34d" name="CXCL1">
            <celldesigner:notes>
              <html xmlns="http://www.w3.org/1999/xhtml">
                <head>
                  <title/>
                </head>
                <body>
                  <rdf:RDF xmlns:rdf="http://www.w3.org/1999/02/22-rdf-syntax-ns#" xmlns:dc="http://purl.org/dc/elements/1.1/" xmlns:dcterms="http://purl.org/dc/terms/" xmlns:vCard="http://www.w3.org/2001/vcard-rdf/3.0#" xmlns:bqbiol="http://biomodels.net/biology-qualifiers/" xmlns:bqmodel="http://biomodels.net/model-qualifiers/">
                    <rdf:Description rdf:about="#s_id_path_2_i34d">
                      <bqbiol:isDescribedBy>
                        <rdf:Bag>
                          <rdf:li rdf:resource="urn:miriam:ensembl:ENSG00000163739"/>
                        </rdf:Bag>
                      </bqbiol:isDescribedBy>
                      <dcterms:modified rdf:parseType="Resource"/>
                    </rdf:Description>
                  </rdf:RDF>
                </body>
              </html>
            </celldesigner:notes>
            <celldesigner:annotation>
              <celldesigner:complexSpecies>s_id_path_2_i19c</celldesigner:complexSpecies>
              <celldesigner:speciesIdentity>
                <celldesigner:class>GENE</celldesigner:class>
                <celldesigner:geneReference>g_s_id_path_2_i34d</celldesigner:geneReference>
                <celldesigner:name>CXCL1</celldesigner:name>
              </celldesigner:speciesIdentity>
            </celldesigner:annotation>
          </celldesigner:species>
          <celldesigner:species id="s_id_path_2_i3f1" name="CXCL8">
            <celldesigner:notes>
              <html xmlns="http://www.w3.org/1999/xhtml">
                <head>
                  <title/>
                </head>
                <body>
                  <rdf:RDF xmlns:rdf="http://www.w3.org/1999/02/22-rdf-syntax-ns#" xmlns:dc="http://purl.org/dc/elements/1.1/" xmlns:dcterms="http://purl.org/dc/terms/" xmlns:vCard="http://www.w3.org/2001/vcard-rdf/3.0#" xmlns:bqbiol="http://biomodels.net/biology-qualifiers/" xmlns:bqmodel="http://biomodels.net/model-qualifiers/">
                    <rdf:Description rdf:about="#s_id_path_2_i3f1">
                      <bqbiol:isDescribedBy>
                        <rdf:Bag>
                          <rdf:li rdf:resource="urn:miriam:ensembl:ENSG00000169429"/>
                        </rdf:Bag>
                      </bqbiol:isDescribedBy>
                      <dcterms:modified rdf:parseType="Resource"/>
                    </rdf:Description>
                  </rdf:RDF>
                </body>
              </html>
            </celldesigner:notes>
            <celldesigner:annotation>
              <celldesigner:complexSpecies>s_id_path_2_i19c</celldesigner:complexSpecies>
              <celldesigner:speciesIdentity>
                <celldesigner:class>GENE</celldesigner:class>
                <celldesigner:geneReference>g_s_id_path_2_i3f1</celldesigner:geneReference>
                <celldesigner:name>CXCL8</celldesigner:name>
              </celldesigner:speciesIdentity>
            </celldesigner:annotation>
          </celldesigner:species>
          <celldesigner:species id="s_id_path_2_i4e6" name="IL1A">
            <celldesigner:notes>
              <html xmlns="http://www.w3.org/1999/xhtml">
                <head>
                  <title/>
                </head>
                <body>EntrezGene_ID: 3552

<rdf:RDF xmlns:rdf="http://www.w3.org/1999/02/22-rdf-syntax-ns#" xmlns:dc="http://purl.org/dc/elements/1.1/" xmlns:dcterms="http://purl.org/dc/terms/" xmlns:vCard="http://www.w3.org/2001/vcard-rdf/3.0#" xmlns:bqbiol="http://biomodels.net/biology-qualifiers/" xmlns:bqmodel="http://biomodels.net/model-qualifiers/"><rdf:Description rdf:about="#s_id_path_2_i4e6"><bqbiol:isDescribedBy><rdf:Bag><rdf:li rdf:resource="urn:miriam:ncbigene:3552"/></rdf:Bag></bqbiol:isDescribedBy><dcterms:modified rdf:parseType="Resource"/></rdf:Description></rdf:RDF>
</body>
              </html>
            </celldesigner:notes>
            <celldesigner:annotation>
              <celldesigner:complexSpecies>s_id_path_2_i19c</celldesigner:complexSpecies>
              <celldesigner:speciesIdentity>
                <celldesigner:class>GENE</celldesigner:class>
                <celldesigner:geneReference>g_s_id_path_2_i4e6</celldesigner:geneReference>
                <celldesigner:name>IL1A</celldesigner:name>
              </celldesigner:speciesIdentity>
            </celldesigner:annotation>
          </celldesigner:species>
          <celldesigner:species id="s_id_path_2_i537" name="LTB4">
            <celldesigner:notes>
              <html xmlns="http://www.w3.org/1999/xhtml">
                <head>
                  <title/>
                </head>
                <body>
                  <rdf:RDF xmlns:rdf="http://www.w3.org/1999/02/22-rdf-syntax-ns#" xmlns:dc="http://purl.org/dc/elements/1.1/" xmlns:dcterms="http://purl.org/dc/terms/" xmlns:vCard="http://www.w3.org/2001/vcard-rdf/3.0#" xmlns:bqbiol="http://biomodels.net/biology-qualifiers/" xmlns:bqmodel="http://biomodels.net/model-qualifiers/">
                    <rdf:Description rdf:about="#s_id_path_2_i537">
                      <bqbiol:isDescribedBy>
                        <rdf:Bag>
                          <rdf:li rdf:resource="urn:miriam:pubchem.compound:169"/>
                        </rdf:Bag>
                      </bqbiol:isDescribedBy>
                      <dcterms:modified rdf:parseType="Resource"/>
                    </rdf:Description>
                  </rdf:RDF>
                </body>
              </html>
            </celldesigner:notes>
            <celldesigner:annotation>
              <celldesigner:complexSpecies>s_id_path_2_i19c</celldesigner:complexSpecies>
              <celldesigner:speciesIdentity>
                <celldesigner:class>SIMPLE_MOLECULE</celldesigner:class>
                <celldesigner:name>LTB4</celldesigner:name>
              </celldesigner:speciesIdentity>
            </celldesigner:annotation>
          </celldesigner:species>
          <celldesigner:species id="s_id_path_2_i376" name="IL6">
            <celldesigner:notes>
              <html xmlns="http://www.w3.org/1999/xhtml">
                <head>
                  <title/>
                </head>
                <body>EntrezGene_ID: 3569

<rdf:RDF xmlns:rdf="http://www.w3.org/1999/02/22-rdf-syntax-ns#" xmlns:dc="http://purl.org/dc/elements/1.1/" xmlns:dcterms="http://purl.org/dc/terms/" xmlns:vCard="http://www.w3.org/2001/vcard-rdf/3.0#" xmlns:bqbiol="http://biomodels.net/biology-qualifiers/" xmlns:bqmodel="http://biomodels.net/model-qualifiers/"><rdf:Description rdf:about="#s_id_path_2_i376"><bqbiol:isDescribedBy><rdf:Bag><rdf:li rdf:resource="urn:miriam:ncbigene:3569"/></rdf:Bag></bqbiol:isDescribedBy><dcterms:modified rdf:parseType="Resource"/></rdf:Description></rdf:RDF>
</body>
              </html>
            </celldesigner:notes>
            <celldesigner:annotation>
              <celldesigner:complexSpecies>s_id_path_2_i29c</celldesigner:complexSpecies>
              <celldesigner:speciesIdentity>
                <celldesigner:class>GENE</celldesigner:class>
                <celldesigner:geneReference>g_s_id_path_2_i376</celldesigner:geneReference>
                <celldesigner:name>IL6</celldesigner:name>
              </celldesigner:speciesIdentity>
            </celldesigner:annotation>
          </celldesigner:species>
          <celldesigner:species id="s_id_path_2_i37e" name="IL1A">
            <celldesigner:notes>
              <html xmlns="http://www.w3.org/1999/xhtml">
                <head>
                  <title/>
                </head>
                <body>EntrezGene_ID: 3552

<rdf:RDF xmlns:rdf="http://www.w3.org/1999/02/22-rdf-syntax-ns#" xmlns:dc="http://purl.org/dc/elements/1.1/" xmlns:dcterms="http://purl.org/dc/terms/" xmlns:vCard="http://www.w3.org/2001/vcard-rdf/3.0#" xmlns:bqbiol="http://biomodels.net/biology-qualifiers/" xmlns:bqmodel="http://biomodels.net/model-qualifiers/"><rdf:Description rdf:about="#s_id_path_2_i37e"><bqbiol:isDescribedBy><rdf:Bag><rdf:li rdf:resource="urn:miriam:ncbigene:3552"/></rdf:Bag></bqbiol:isDescribedBy><dcterms:modified rdf:parseType="Resource"/></rdf:Description></rdf:RDF>
</body>
              </html>
            </celldesigner:notes>
            <celldesigner:annotation>
              <celldesigner:complexSpecies>s_id_path_2_i29c</celldesigner:complexSpecies>
              <celldesigner:speciesIdentity>
                <celldesigner:class>GENE</celldesigner:class>
                <celldesigner:geneReference>g_s_id_path_2_i37e</celldesigner:geneReference>
                <celldesigner:name>IL1A</celldesigner:name>
              </celldesigner:speciesIdentity>
            </celldesigner:annotation>
          </celldesigner:species>
          <celldesigner:species id="s_id_path_2_i408" name="IL1B">
            <celldesigner:notes>
              <html xmlns="http://www.w3.org/1999/xhtml">
                <head>
                  <title/>
                </head>
                <body>EntrezGene_ID: 3553

<rdf:RDF xmlns:rdf="http://www.w3.org/1999/02/22-rdf-syntax-ns#" xmlns:dc="http://purl.org/dc/elements/1.1/" xmlns:dcterms="http://purl.org/dc/terms/" xmlns:vCard="http://www.w3.org/2001/vcard-rdf/3.0#" xmlns:bqbiol="http://biomodels.net/biology-qualifiers/" xmlns:bqmodel="http://biomodels.net/model-qualifiers/"><rdf:Description rdf:about="#s_id_path_2_i408"><bqbiol:isDescribedBy><rdf:Bag><rdf:li rdf:resource="urn:miriam:ncbigene:3553"/></rdf:Bag></bqbiol:isDescribedBy><dcterms:modified rdf:parseType="Resource"/></rdf:Description></rdf:RDF>
</body>
              </html>
            </celldesigner:notes>
            <celldesigner:annotation>
              <celldesigner:complexSpecies>s_id_path_2_i29c</celldesigner:complexSpecies>
              <celldesigner:speciesIdentity>
                <celldesigner:class>GENE</celldesigner:class>
                <celldesigner:geneReference>g_s_id_path_2_i408</celldesigner:geneReference>
                <celldesigner:name>IL1B</celldesigner:name>
              </celldesigner:speciesIdentity>
            </celldesigner:annotation>
          </celldesigner:species>
          <celldesigner:species id="s_id_path_2_i415" name="IL11">
            <celldesigner:notes>
              <html xmlns="http://www.w3.org/1999/xhtml">
                <head>
                  <title/>
                </head>
                <body>EntrezGene_ID: 3589

<rdf:RDF xmlns:rdf="http://www.w3.org/1999/02/22-rdf-syntax-ns#" xmlns:dc="http://purl.org/dc/elements/1.1/" xmlns:dcterms="http://purl.org/dc/terms/" xmlns:vCard="http://www.w3.org/2001/vcard-rdf/3.0#" xmlns:bqbiol="http://biomodels.net/biology-qualifiers/" xmlns:bqmodel="http://biomodels.net/model-qualifiers/"><rdf:Description rdf:about="#s_id_path_2_i415"><bqbiol:isDescribedBy><rdf:Bag><rdf:li rdf:resource="urn:miriam:ncbigene:3589"/></rdf:Bag></bqbiol:isDescribedBy><dcterms:modified rdf:parseType="Resource"/></rdf:Description></rdf:RDF>
</body>
              </html>
            </celldesigner:notes>
            <celldesigner:annotation>
              <celldesigner:complexSpecies>s_id_path_2_i29c</celldesigner:complexSpecies>
              <celldesigner:speciesIdentity>
                <celldesigner:class>GENE</celldesigner:class>
                <celldesigner:geneReference>g_s_id_path_2_i415</celldesigner:geneReference>
                <celldesigner:name>IL11</celldesigner:name>
              </celldesigner:speciesIdentity>
            </celldesigner:annotation>
          </celldesigner:species>
          <celldesigner:species id="s_id_path_2_i46a" name="IL12B">
            <celldesigner:notes>
              <html xmlns="http://www.w3.org/1999/xhtml">
                <head>
                  <title/>
                </head>
                <body>EntrezGene_ID: 3593

<rdf:RDF xmlns:rdf="http://www.w3.org/1999/02/22-rdf-syntax-ns#" xmlns:dc="http://purl.org/dc/elements/1.1/" xmlns:dcterms="http://purl.org/dc/terms/" xmlns:vCard="http://www.w3.org/2001/vcard-rdf/3.0#" xmlns:bqbiol="http://biomodels.net/biology-qualifiers/" xmlns:bqmodel="http://biomodels.net/model-qualifiers/"><rdf:Description rdf:about="#s_id_path_2_i46a"><bqbiol:isDescribedBy><rdf:Bag><rdf:li rdf:resource="urn:miriam:ncbigene:3593"/></rdf:Bag></bqbiol:isDescribedBy><dcterms:modified rdf:parseType="Resource"/></rdf:Description></rdf:RDF>
</body>
              </html>
            </celldesigner:notes>
            <celldesigner:annotation>
              <celldesigner:complexSpecies>s_id_path_2_i29c</celldesigner:complexSpecies>
              <celldesigner:speciesIdentity>
                <celldesigner:class>GENE</celldesigner:class>
                <celldesigner:geneReference>g_s_id_path_2_i46a</celldesigner:geneReference>
                <celldesigner:name>IL12B</celldesigner:name>
              </celldesigner:speciesIdentity>
            </celldesigner:annotation>
          </celldesigner:species>
          <celldesigner:species id="s_id_path_2_i387" name="IL17A">
            <celldesigner:notes>
              <html xmlns="http://www.w3.org/1999/xhtml">
                <head>
                  <title/>
                </head>
                <body>
                  <rdf:RDF xmlns:rdf="http://www.w3.org/1999/02/22-rdf-syntax-ns#" xmlns:dc="http://purl.org/dc/elements/1.1/" xmlns:dcterms="http://purl.org/dc/terms/" xmlns:vCard="http://www.w3.org/2001/vcard-rdf/3.0#" xmlns:bqbiol="http://biomodels.net/biology-qualifiers/" xmlns:bqmodel="http://biomodels.net/model-qualifiers/">
                    <rdf:Description rdf:about="#s_id_path_2_i387">
                      <bqbiol:isDescribedBy>
                        <rdf:Bag>
                          <rdf:li rdf:resource="urn:miriam:ensembl:ENSG00000112115"/>
                        </rdf:Bag>
                      </bqbiol:isDescribedBy>
                      <dcterms:modified rdf:parseType="Resource"/>
                    </rdf:Description>
                  </rdf:RDF>
                </body>
              </html>
            </celldesigner:notes>
            <celldesigner:annotation>
              <celldesigner:complexSpecies>s_id_path_2_i1c0</celldesigner:complexSpecies>
              <celldesigner:speciesIdentity>
                <celldesigner:class>GENE</celldesigner:class>
                <celldesigner:geneReference>g_s_id_path_2_i387</celldesigner:geneReference>
                <celldesigner:name>IL17A</celldesigner:name>
              </celldesigner:speciesIdentity>
            </celldesigner:annotation>
          </celldesigner:species>
          <celldesigner:species id="s_id_path_2_i5d2" name="IL22">
            <celldesigner:notes>
              <html xmlns="http://www.w3.org/1999/xhtml">
                <head>
                  <title/>
                </head>
                <body>
                  <rdf:RDF xmlns:rdf="http://www.w3.org/1999/02/22-rdf-syntax-ns#" xmlns:dc="http://purl.org/dc/elements/1.1/" xmlns:dcterms="http://purl.org/dc/terms/" xmlns:vCard="http://www.w3.org/2001/vcard-rdf/3.0#" xmlns:bqbiol="http://biomodels.net/biology-qualifiers/" xmlns:bqmodel="http://biomodels.net/model-qualifiers/">
                    <rdf:Description rdf:about="#s_id_path_2_i5d2">
                      <bqbiol:isDescribedBy>
                        <rdf:Bag>
                          <rdf:li rdf:resource="urn:miriam:ensembl:ENSG00000127318"/>
                        </rdf:Bag>
                      </bqbiol:isDescribedBy>
                      <dcterms:modified rdf:parseType="Resource"/>
                    </rdf:Description>
                  </rdf:RDF>
                </body>
              </html>
            </celldesigner:notes>
            <celldesigner:annotation>
              <celldesigner:complexSpecies>s_id_path_2_i1c0</celldesigner:complexSpecies>
              <celldesigner:speciesIdentity>
                <celldesigner:class>GENE</celldesigner:class>
                <celldesigner:geneReference>g_s_id_path_2_i5d2</celldesigner:geneReference>
                <celldesigner:name>IL22</celldesigner:name>
              </celldesigner:speciesIdentity>
            </celldesigner:annotation>
          </celldesigner:species>
          <celldesigner:species id="s_id_path_0_iab" name="NFKB1">
            <celldesigner:notes>
              <html xmlns="http://www.w3.org/1999/xhtml">
                <head>
                  <title/>
                </head>
                <body>Symbol: NFKB1
Name: nuclear factor kappa B subunit 1
Synonyms: KBF1, NF-kB1, NF-kappaB, NFKB-p50, NFkappaB, p105, p50
HGNC_ID: 7794
EntrezGene_ID: 4790
RefSeq_ID: NM_003998

<rdf:RDF xmlns:rdf="http://www.w3.org/1999/02/22-rdf-syntax-ns#" xmlns:dc="http://purl.org/dc/elements/1.1/" xmlns:dcterms="http://purl.org/dc/terms/" xmlns:vCard="http://www.w3.org/2001/vcard-rdf/3.0#" xmlns:bqbiol="http://biomodels.net/biology-qualifiers/" xmlns:bqmodel="http://biomodels.net/model-qualifiers/"><rdf:Description rdf:about="#s_id_path_0_iab"><bqbiol:isDescribedBy><rdf:Bag><rdf:li rdf:resource="urn:miriam:ncbigene:4790"/></rdf:Bag></bqbiol:isDescribedBy><bqbiol:isDescribedBy><rdf:Bag><rdf:li rdf:resource="urn:miriam:ensembl:ENSG00000109320"/></rdf:Bag></bqbiol:isDescribedBy><bqbiol:isDescribedBy><rdf:Bag><rdf:li rdf:resource="urn:miriam:hgnc.symbol:NFKB1"/></rdf:Bag></bqbiol:isDescribedBy><bqbiol:isDescribedBy><rdf:Bag><rdf:li rdf:resource="urn:miriam:hgnc:7794"/></rdf:Bag></bqbiol:isDescribedBy><bqbiol:isDescribedBy><rdf:Bag><rdf:li rdf:resource="urn:miriam:uniprot:P19838"/></rdf:Bag></bqbiol:isDescribedBy><bqbiol:isDescribedBy><rdf:Bag><rdf:li rdf:resource="urn:miriam:refseq:NM_003998"/></rdf:Bag></bqbiol:isDescribedBy><dcterms:modified rdf:parseType="Resource"/></rdf:Description></rdf:RDF>
</body>
              </html>
            </celldesigner:notes>
            <celldesigner:annotation>
              <celldesigner:complexSpecies>s_id_path_0_i78</celldesigner:complexSpecies>
              <celldesigner:speciesIdentity>
                <celldesigner:class>PROTEIN</celldesigner:class>
                <celldesigner:proteinReference>p_s_id_path_0_iab</celldesigner:proteinReference>
                <celldesigner:name>NFKB1</celldesigner:name>
              </celldesigner:speciesIdentity>
            </celldesigner:annotation>
          </celldesigner:species>
          <celldesigner:species id="s_id_path_0_i251" name="RELA">
            <celldesigner:notes>
              <html xmlns="http://www.w3.org/1999/xhtml">
                <head>
                  <title/>
                </head>
                <body>Symbol: RELA
Name: RELA proto-oncogene, NF-kB subunit
Previous Symbols: NFKB3
Synonyms: p65
HGNC_ID: 9955
EntrezGene_ID: 5970
RefSeq_ID: NM_021975

RecName: Full=Transcription factor p65; AltName: Full=Nuclear factor NF-kappa-B p65 subunit; AltName: Full=Nuclear factor of kappa light polypeptide gene enhancer in B-cells 3;<rdf:RDF xmlns:rdf="http://www.w3.org/1999/02/22-rdf-syntax-ns#" xmlns:dc="http://purl.org/dc/elements/1.1/" xmlns:dcterms="http://purl.org/dc/terms/" xmlns:vCard="http://www.w3.org/2001/vcard-rdf/3.0#" xmlns:bqbiol="http://biomodels.net/biology-qualifiers/" xmlns:bqmodel="http://biomodels.net/model-qualifiers/"><rdf:Description rdf:about="#s_id_path_0_i251"><bqbiol:isDescribedBy><rdf:Bag><rdf:li rdf:resource="urn:miriam:hgnc:9955"/></rdf:Bag></bqbiol:isDescribedBy><bqbiol:isDescribedBy><rdf:Bag><rdf:li rdf:resource="urn:miriam:ensembl:ENSG00000173039"/></rdf:Bag></bqbiol:isDescribedBy><bqbiol:isDescribedBy><rdf:Bag><rdf:li rdf:resource="urn:miriam:ncbigene:5970"/></rdf:Bag></bqbiol:isDescribedBy><bqbiol:isDescribedBy><rdf:Bag><rdf:li rdf:resource="urn:miriam:refseq:NM_021975"/></rdf:Bag></bqbiol:isDescribedBy><bqbiol:isDescribedBy><rdf:Bag><rdf:li rdf:resource="urn:miriam:hgnc.symbol:RELA"/></rdf:Bag></bqbiol:isDescribedBy><bqbiol:isDescribedBy><rdf:Bag><rdf:li rdf:resource="urn:miriam:uniprot:Q04206"/></rdf:Bag></bqbiol:isDescribedBy><dcterms:modified rdf:parseType="Resource"/></rdf:Description></rdf:RDF>
</body>
              </html>
            </celldesigner:notes>
            <celldesigner:annotation>
              <celldesigner:complexSpecies>s_id_path_0_i78</celldesigner:complexSpecies>
              <celldesigner:speciesIdentity>
                <celldesigner:class>PROTEIN</celldesigner:class>
                <celldesigner:proteinReference>p_s_id_path_0_i251</celldesigner:proteinReference>
                <celldesigner:name>RELA</celldesigner:name>
              </celldesigner:speciesIdentity>
            </celldesigner:annotation>
          </celldesigner:species>
          <celldesigner:species id="s_id_path_0_i2fe" name="NFKBIA">
            <celldesigner:notes>
              <html xmlns="http://www.w3.org/1999/xhtml">
                <head>
                  <title/>
                </head>
                <body>Symbol: NFKBIA
Name: NFKB inhibitor alpha
Previous Symbols: NFKBI
Synonyms: IKBA, IkappaBalpha, MAD-3
HGNC_ID: 7797
EntrezGene_ID: 4792
RefSeq_ID: NM_020529

RecName: Full=NF-kappa-B inhibitor alpha; AltName: Full=I-kappa-B-alpha; Short=IkB-alpha; Short=IkappaBalpha; AltName: Full=Major histocompatibility complex enhancer-binding protein MAD3;<rdf:RDF xmlns:rdf="http://www.w3.org/1999/02/22-rdf-syntax-ns#" xmlns:dc="http://purl.org/dc/elements/1.1/" xmlns:dcterms="http://purl.org/dc/terms/" xmlns:vCard="http://www.w3.org/2001/vcard-rdf/3.0#" xmlns:bqbiol="http://biomodels.net/biology-qualifiers/" xmlns:bqmodel="http://biomodels.net/model-qualifiers/"><rdf:Description rdf:about="#s_id_path_0_i2fe"><bqbiol:isDescribedBy><rdf:Bag><rdf:li rdf:resource="urn:miriam:hgnc:7797"/></rdf:Bag></bqbiol:isDescribedBy><bqbiol:isDescribedBy><rdf:Bag><rdf:li rdf:resource="urn:miriam:refseq:NM_020529"/></rdf:Bag></bqbiol:isDescribedBy><bqbiol:isDescribedBy><rdf:Bag><rdf:li rdf:resource="urn:miriam:ensembl:ENSG00000100906"/></rdf:Bag></bqbiol:isDescribedBy><bqbiol:isDescribedBy><rdf:Bag><rdf:li rdf:resource="urn:miriam:uniprot:P25963"/></rdf:Bag></bqbiol:isDescribedBy><bqbiol:isDescribedBy><rdf:Bag><rdf:li rdf:resource="urn:miriam:ncbigene:4792"/></rdf:Bag></bqbiol:isDescribedBy><bqbiol:isDescribedBy><rdf:Bag><rdf:li rdf:resource="urn:miriam:hgnc.symbol:NFKBIA"/></rdf:Bag></bqbiol:isDescribedBy><dcterms:modified rdf:parseType="Resource"/></rdf:Description></rdf:RDF>
</body>
              </html>
            </celldesigner:notes>
            <celldesigner:annotation>
              <celldesigner:complexSpecies>s_id_path_0_i78</celldesigner:complexSpecies>
              <celldesigner:speciesIdentity>
                <celldesigner:class>PROTEIN</celldesigner:class>
                <celldesigner:proteinReference>p_s_id_path_0_i2fe</celldesigner:proteinReference>
                <celldesigner:state>
                  <celldesigner:listOfModifications>
                    <celldesigner:modification residue="i349" state="phosphorylated"> </celldesigner:modification>
                    <celldesigner:modification residue="i362" state="phosphorylated"> </celldesigner:modification>
                  </celldesigner:listOfModifications>
                </celldesigner:state>
                <celldesigner:name>NFKBIA</celldesigner:name>
              </celldesigner:speciesIdentity>
            </celldesigner:annotation>
          </celldesigner:species>
          <celldesigner:species id="s_id_path_2_i43f" name="ILC1">
            <celldesigner:notes>
              <html xmlns="http://www.w3.org/1999/xhtml">
                <head>
                  <title/>
                </head>
                <body>
                  <rdf:RDF xmlns:rdf="http://www.w3.org/1999/02/22-rdf-syntax-ns#" xmlns:dc="http://purl.org/dc/elements/1.1/" xmlns:dcterms="http://purl.org/dc/terms/" xmlns:vCard="http://www.w3.org/2001/vcard-rdf/3.0#" xmlns:bqbiol="http://biomodels.net/biology-qualifiers/" xmlns:bqmodel="http://biomodels.net/model-qualifiers/">
                    <rdf:Description rdf:about="#s_id_path_2_i43f">
                      <dcterms:modified rdf:parseType="Resource"/>
                    </rdf:Description>
                  </rdf:RDF>
                </body>
              </html>
            </celldesigner:notes>
            <celldesigner:annotation>
              <celldesigner:complexSpecies>s_id_path_2_i186</celldesigner:complexSpecies>
              <celldesigner:speciesIdentity>
                <celldesigner:class>UNKNOWN</celldesigner:class>
                <celldesigner:name>ILC1</celldesigner:name>
              </celldesigner:speciesIdentity>
            </celldesigner:annotation>
          </celldesigner:species>
          <celldesigner:species id="s_id_path_2_i529" name="2A^PRO">
            <celldesigner:notes>
              <html xmlns="http://www.w3.org/1999/xhtml">
                <head>
                  <title/>
                </head>
                <body>
Mulders MN, Lipskaya GY, van der Avoort HG, Koopmans MP, Kew OM, van Loon AM.
Molecular epidemiology of wild poliovirus type 1 in Europe, the Middle East, and the Indian
subcontinent. J Infect Dis 1995;171:1399-1405.
34. Mulders MN, Salminen M, Kalkkinen N, Hovi T. Molecular epidemiology of coxsackievirus B4
and disclosure of the correct VP1/2A(pro) cleavage site: evidence for high genomic diversity and
long-term endemicity of distinct genotypes. J Gen Virol 2000;81 Part 3:803-812.
35. Rico-Hesse R, Pallansch MA, Nottay BK, Kew OM. Geographic distribution of wild poliovirus
type 1 genotypes. Virology 1987;160:311-322.<rdf:RDF xmlns:rdf="http://www.w3.org/1999/02/22-rdf-syntax-ns#" xmlns:dc="http://purl.org/dc/elements/1.1/" xmlns:dcterms="http://purl.org/dc/terms/" xmlns:vCard="http://www.w3.org/2001/vcard-rdf/3.0#" xmlns:bqbiol="http://biomodels.net/biology-qualifiers/" xmlns:bqmodel="http://biomodels.net/model-qualifiers/"><rdf:Description rdf:about="#s_id_path_2_i529"><dcterms:modified rdf:parseType="Resource"/></rdf:Description></rdf:RDF>
</body>
              </html>
            </celldesigner:notes>
            <celldesigner:annotation>
              <celldesigner:complexSpecies>s_id_path_2_i26b</celldesigner:complexSpecies>
              <celldesigner:speciesIdentity>
                <celldesigner:class>GENE</celldesigner:class>
                <celldesigner:geneReference>g_s_id_path_2_i529</celldesigner:geneReference>
                <celldesigner:name>2A^PRO</celldesigner:name>
              </celldesigner:speciesIdentity>
            </celldesigner:annotation>
          </celldesigner:species>
          <celldesigner:species id="s_id_path_2_i5a4" name="3C^PRO">
            <celldesigner:notes>
              <html xmlns="http://www.w3.org/1999/xhtml">
                <head>
                  <title/>
                </head>
                <body>
                  <rdf:RDF xmlns:rdf="http://www.w3.org/1999/02/22-rdf-syntax-ns#" xmlns:dc="http://purl.org/dc/elements/1.1/" xmlns:dcterms="http://purl.org/dc/terms/" xmlns:vCard="http://www.w3.org/2001/vcard-rdf/3.0#" xmlns:bqbiol="http://biomodels.net/biology-qualifiers/" xmlns:bqmodel="http://biomodels.net/model-qualifiers/">
                    <rdf:Description rdf:about="#s_id_path_2_i5a4">
                      <dcterms:modified rdf:parseType="Resource"/>
                    </rdf:Description>
                  </rdf:RDF>
                </body>
              </html>
            </celldesigner:notes>
            <celldesigner:annotation>
              <celldesigner:complexSpecies>s_id_path_2_i26b</celldesigner:complexSpecies>
              <celldesigner:speciesIdentity>
                <celldesigner:class>GENE</celldesigner:class>
                <celldesigner:geneReference>g_s_id_path_2_i5a4</celldesigner:geneReference>
                <celldesigner:name>3C^PRO</celldesigner:name>
              </celldesigner:speciesIdentity>
            </celldesigner:annotation>
          </celldesigner:species>
          <celldesigner:species id="s_id_path_2_i359" name="CSF3">
            <celldesigner:notes>
              <html xmlns="http://www.w3.org/1999/xhtml">
                <head>
                  <title/>
                </head>
                <body>EntrezGene_ID: 1440

<rdf:RDF xmlns:rdf="http://www.w3.org/1999/02/22-rdf-syntax-ns#" xmlns:dc="http://purl.org/dc/elements/1.1/" xmlns:dcterms="http://purl.org/dc/terms/" xmlns:vCard="http://www.w3.org/2001/vcard-rdf/3.0#" xmlns:bqbiol="http://biomodels.net/biology-qualifiers/" xmlns:bqmodel="http://biomodels.net/model-qualifiers/"><rdf:Description rdf:about="#s_id_path_2_i359"><bqbiol:isDescribedBy><rdf:Bag><rdf:li rdf:resource="urn:miriam:ncbigene:1440"/></rdf:Bag></bqbiol:isDescribedBy><dcterms:modified rdf:parseType="Resource"/></rdf:Description></rdf:RDF>
</body>
              </html>
            </celldesigner:notes>
            <celldesigner:annotation>
              <celldesigner:complexSpecies>s_id_path_2_i227</celldesigner:complexSpecies>
              <celldesigner:speciesIdentity>
                <celldesigner:class>GENE</celldesigner:class>
                <celldesigner:geneReference>g_s_id_path_2_i359</celldesigner:geneReference>
                <celldesigner:name>CSF3</celldesigner:name>
              </celldesigner:speciesIdentity>
            </celldesigner:annotation>
          </celldesigner:species>
          <celldesigner:species id="s_id_path_2_i3f3" name="CSF1">
            <celldesigner:notes>
              <html xmlns="http://www.w3.org/1999/xhtml">
                <head>
                  <title/>
                </head>
                <body>EntrezGene_ID: 1435

<rdf:RDF xmlns:rdf="http://www.w3.org/1999/02/22-rdf-syntax-ns#" xmlns:dc="http://purl.org/dc/elements/1.1/" xmlns:dcterms="http://purl.org/dc/terms/" xmlns:vCard="http://www.w3.org/2001/vcard-rdf/3.0#" xmlns:bqbiol="http://biomodels.net/biology-qualifiers/" xmlns:bqmodel="http://biomodels.net/model-qualifiers/"><rdf:Description rdf:about="#s_id_path_2_i3f3"><bqbiol:isDescribedBy><rdf:Bag><rdf:li rdf:resource="urn:miriam:ncbigene:1435"/></rdf:Bag></bqbiol:isDescribedBy><dcterms:modified rdf:parseType="Resource"/></rdf:Description></rdf:RDF>
</body>
              </html>
            </celldesigner:notes>
            <celldesigner:annotation>
              <celldesigner:complexSpecies>s_id_path_2_i227</celldesigner:complexSpecies>
              <celldesigner:speciesIdentity>
                <celldesigner:class>GENE</celldesigner:class>
                <celldesigner:geneReference>g_s_id_path_2_i3f3</celldesigner:geneReference>
                <celldesigner:name>CSF1</celldesigner:name>
              </celldesigner:speciesIdentity>
            </celldesigner:annotation>
          </celldesigner:species>
          <celldesigner:species id="s_id_path_2_i4ca" name="CSF2">
            <celldesigner:notes>
              <html xmlns="http://www.w3.org/1999/xhtml">
                <head>
                  <title/>
                </head>
                <body>EntrezGene_ID: 1437

<rdf:RDF xmlns:rdf="http://www.w3.org/1999/02/22-rdf-syntax-ns#" xmlns:dc="http://purl.org/dc/elements/1.1/" xmlns:dcterms="http://purl.org/dc/terms/" xmlns:vCard="http://www.w3.org/2001/vcard-rdf/3.0#" xmlns:bqbiol="http://biomodels.net/biology-qualifiers/" xmlns:bqmodel="http://biomodels.net/model-qualifiers/"><rdf:Description rdf:about="#s_id_path_2_i4ca"><bqbiol:isDescribedBy><rdf:Bag><rdf:li rdf:resource="urn:miriam:ncbigene:1437"/></rdf:Bag></bqbiol:isDescribedBy><dcterms:modified rdf:parseType="Resource"/></rdf:Description></rdf:RDF>
</body>
              </html>
            </celldesigner:notes>
            <celldesigner:annotation>
              <celldesigner:complexSpecies>s_id_path_2_i227</celldesigner:complexSpecies>
              <celldesigner:speciesIdentity>
                <celldesigner:class>GENE</celldesigner:class>
                <celldesigner:geneReference>g_s_id_path_2_i4ca</celldesigner:geneReference>
                <celldesigner:name>CSF2</celldesigner:name>
              </celldesigner:speciesIdentity>
            </celldesigner:annotation>
          </celldesigner:species>
          <celldesigner:species id="s_id_path_2_i612" name="TNF">
            <celldesigner:notes>
              <html xmlns="http://www.w3.org/1999/xhtml">
                <head>
                  <title/>
                </head>
                <body>EntrezGene_ID: 7124

<rdf:RDF xmlns:rdf="http://www.w3.org/1999/02/22-rdf-syntax-ns#" xmlns:dc="http://purl.org/dc/elements/1.1/" xmlns:dcterms="http://purl.org/dc/terms/" xmlns:vCard="http://www.w3.org/2001/vcard-rdf/3.0#" xmlns:bqbiol="http://biomodels.net/biology-qualifiers/" xmlns:bqmodel="http://biomodels.net/model-qualifiers/"><rdf:Description rdf:about="#s_id_path_2_i612"><bqbiol:isDescribedBy><rdf:Bag><rdf:li rdf:resource="urn:miriam:ncbigene:7124"/></rdf:Bag></bqbiol:isDescribedBy><dcterms:modified rdf:parseType="Resource"/></rdf:Description></rdf:RDF>
</body>
              </html>
            </celldesigner:notes>
            <celldesigner:annotation>
              <celldesigner:complexSpecies>s_id_path_2_i227</celldesigner:complexSpecies>
              <celldesigner:speciesIdentity>
                <celldesigner:class>GENE</celldesigner:class>
                <celldesigner:geneReference>g_s_id_path_2_i612</celldesigner:geneReference>
                <celldesigner:name>TNF</celldesigner:name>
              </celldesigner:speciesIdentity>
            </celldesigner:annotation>
          </celldesigner:species>
          <celldesigner:species id="s_id_path_2_i2b2" name="PYCARD">
            <celldesigner:notes>
              <html xmlns="http://www.w3.org/1999/xhtml">
                <head>
                  <title/>
                </head>
                <body>
Adaptor protein ASC<rdf:RDF xmlns:rdf="http://www.w3.org/1999/02/22-rdf-syntax-ns#" xmlns:dc="http://purl.org/dc/elements/1.1/" xmlns:dcterms="http://purl.org/dc/terms/" xmlns:vCard="http://www.w3.org/2001/vcard-rdf/3.0#" xmlns:bqbiol="http://biomodels.net/biology-qualifiers/" xmlns:bqmodel="http://biomodels.net/model-qualifiers/"><rdf:Description rdf:about="#s_id_path_2_i2b2"><bqbiol:isDescribedBy><rdf:Bag><rdf:li rdf:resource="urn:miriam:ensembl:ENSG00000103490"/></rdf:Bag></bqbiol:isDescribedBy><dcterms:modified rdf:parseType="Resource"/></rdf:Description></rdf:RDF>
</body>
              </html>
            </celldesigner:notes>
            <celldesigner:annotation>
              <celldesigner:complexSpecies>s_id_path_2_i225</celldesigner:complexSpecies>
              <celldesigner:speciesIdentity>
                <celldesigner:class>GENE</celldesigner:class>
                <celldesigner:geneReference>g_s_id_path_2_i2b2</celldesigner:geneReference>
                <celldesigner:name>PYCARD</celldesigner:name>
              </celldesigner:speciesIdentity>
            </celldesigner:annotation>
          </celldesigner:species>
          <celldesigner:species id="s_id_path_2_i3ac" name="NLRP3">
            <celldesigner:notes>
              <html xmlns="http://www.w3.org/1999/xhtml">
                <head>
                  <title/>
                </head>
                <body>
                  <rdf:RDF xmlns:rdf="http://www.w3.org/1999/02/22-rdf-syntax-ns#" xmlns:dc="http://purl.org/dc/elements/1.1/" xmlns:dcterms="http://purl.org/dc/terms/" xmlns:vCard="http://www.w3.org/2001/vcard-rdf/3.0#" xmlns:bqbiol="http://biomodels.net/biology-qualifiers/" xmlns:bqmodel="http://biomodels.net/model-qualifiers/">
                    <rdf:Description rdf:about="#s_id_path_2_i3ac">
                      <dcterms:modified rdf:parseType="Resource"/>
                    </rdf:Description>
                  </rdf:RDF>
                </body>
              </html>
            </celldesigner:notes>
            <celldesigner:annotation>
              <celldesigner:complexSpecies>s_id_path_2_i225</celldesigner:complexSpecies>
              <celldesigner:speciesIdentity>
                <celldesigner:class>GENE</celldesigner:class>
                <celldesigner:geneReference>g_s_id_path_2_i3ac</celldesigner:geneReference>
                <celldesigner:name>NLRP3</celldesigner:name>
              </celldesigner:speciesIdentity>
            </celldesigner:annotation>
          </celldesigner:species>
          <celldesigner:species id="s_id_path_2_i505" name="IL1">
            <celldesigner:notes>
              <html xmlns="http://www.w3.org/1999/xhtml">
                <head>
                  <title/>
                </head>
                <body>
                  <rdf:RDF xmlns:rdf="http://www.w3.org/1999/02/22-rdf-syntax-ns#" xmlns:dc="http://purl.org/dc/elements/1.1/" xmlns:dcterms="http://purl.org/dc/terms/" xmlns:vCard="http://www.w3.org/2001/vcard-rdf/3.0#" xmlns:bqbiol="http://biomodels.net/biology-qualifiers/" xmlns:bqmodel="http://biomodels.net/model-qualifiers/">
                    <rdf:Description rdf:about="#s_id_path_2_i505">
                      <bqbiol:isDescribedBy>
                        <rdf:Bag>
                          <rdf:li rdf:resource="urn:miriam:uniprot:G3V169"/>
                        </rdf:Bag>
                      </bqbiol:isDescribedBy>
                      <dcterms:modified rdf:parseType="Resource"/>
                    </rdf:Description>
                  </rdf:RDF>
                </body>
              </html>
            </celldesigner:notes>
            <celldesigner:annotation>
              <celldesigner:complexSpecies>s_id_path_2_i225</celldesigner:complexSpecies>
              <celldesigner:speciesIdentity>
                <celldesigner:class>PROTEIN</celldesigner:class>
                <celldesigner:proteinReference>p_s_id_path_2_i505</celldesigner:proteinReference>
                <celldesigner:name>IL1</celldesigner:name>
              </celldesigner:speciesIdentity>
            </celldesigner:annotation>
          </celldesigner:species>
          <celldesigner:species id="s_id_path_2_i41c" name="Astroctye">
            <celldesigner:notes>
              <html xmlns="http://www.w3.org/1999/xhtml">
                <head>
                  <title/>
                </head>
                <body>
                  <rdf:RDF xmlns:rdf="http://www.w3.org/1999/02/22-rdf-syntax-ns#" xmlns:dc="http://purl.org/dc/elements/1.1/" xmlns:dcterms="http://purl.org/dc/terms/" xmlns:vCard="http://www.w3.org/2001/vcard-rdf/3.0#" xmlns:bqbiol="http://biomodels.net/biology-qualifiers/" xmlns:bqmodel="http://biomodels.net/model-qualifiers/">
                    <rdf:Description rdf:about="#s_id_path_2_i41c">
                      <dcterms:modified rdf:parseType="Resource"/>
                    </rdf:Description>
                  </rdf:RDF>
                </body>
              </html>
            </celldesigner:notes>
            <celldesigner:annotation>
              <celldesigner:complexSpecies>s_id_path_2_i1ac</celldesigner:complexSpecies>
              <celldesigner:speciesIdentity>
                <celldesigner:class>UNKNOWN</celldesigner:class>
                <celldesigner:name>Astroctye</celldesigner:name>
              </celldesigner:speciesIdentity>
            </celldesigner:annotation>
          </celldesigner:species>
          <celldesigner:species id="s_id_path_2_i503" name="">
            <celldesigner:notes>
              <html xmlns="http://www.w3.org/1999/xhtml">
                <head>
                  <title/>
                </head>
                <body>
                  <rdf:RDF xmlns:rdf="http://www.w3.org/1999/02/22-rdf-syntax-ns#" xmlns:dc="http://purl.org/dc/elements/1.1/" xmlns:dcterms="http://purl.org/dc/terms/" xmlns:vCard="http://www.w3.org/2001/vcard-rdf/3.0#" xmlns:bqbiol="http://biomodels.net/biology-qualifiers/" xmlns:bqmodel="http://biomodels.net/model-qualifiers/">
                    <rdf:Description rdf:about="#s_id_path_2_i503">
                      <dcterms:modified rdf:parseType="Resource"/>
                    </rdf:Description>
                  </rdf:RDF>
                </body>
              </html>
            </celldesigner:notes>
            <celldesigner:annotation>
              <celldesigner:complexSpecies>s_id_path_2_i1ac</celldesigner:complexSpecies>
              <celldesigner:speciesIdentity>
                <celldesigner:class>UNKNOWN</celldesigner:class>
              </celldesigner:speciesIdentity>
            </celldesigner:annotation>
          </celldesigner:species>
          <celldesigner:species id="s_id_path_0_ib0" name="CFB">
            <celldesigner:notes>
              <html xmlns="http://www.w3.org/1999/xhtml">
                <head>
                  <title/>
                </head>
                <body>Symbol: CFB
Previous Symbols: BF, BFD
HGNC_ID: 1037
EntrezGene_ID: 629
RefSeq_ID: NM_001710

<rdf:RDF xmlns:rdf="http://www.w3.org/1999/02/22-rdf-syntax-ns#" xmlns:dc="http://purl.org/dc/elements/1.1/" xmlns:dcterms="http://purl.org/dc/terms/" xmlns:vCard="http://www.w3.org/2001/vcard-rdf/3.0#" xmlns:bqbiol="http://biomodels.net/biology-qualifiers/" xmlns:bqmodel="http://biomodels.net/model-qualifiers/"><rdf:Description rdf:about="#s_id_path_0_ib0"><bqbiol:isDescribedBy><rdf:Bag><rdf:li rdf:resource="urn:miriam:ec-code:3.4.21.47"/></rdf:Bag></bqbiol:isDescribedBy><bqbiol:isDescribedBy><rdf:Bag><rdf:li rdf:resource="urn:miriam:ensembl:ENSG00000243649"/></rdf:Bag></bqbiol:isDescribedBy><bqbiol:isDescribedBy><rdf:Bag><rdf:li rdf:resource="urn:miriam:hgnc.symbol:CFB"/></rdf:Bag></bqbiol:isDescribedBy><bqbiol:isDescribedBy><rdf:Bag><rdf:li rdf:resource="urn:miriam:uniprot:P00751"/></rdf:Bag></bqbiol:isDescribedBy><bqbiol:isDescribedBy><rdf:Bag><rdf:li rdf:resource="urn:miriam:hgnc:1037"/></rdf:Bag></bqbiol:isDescribedBy><bqbiol:isDescribedBy><rdf:Bag><rdf:li rdf:resource="urn:miriam:refseq:NM_001710"/></rdf:Bag></bqbiol:isDescribedBy><bqbiol:isDescribedBy><rdf:Bag><rdf:li rdf:resource="urn:miriam:ncbigene:629"/></rdf:Bag></bqbiol:isDescribedBy><dcterms:modified rdf:parseType="Resource"/></rdf:Description></rdf:RDF>
</body>
              </html>
            </celldesigner:notes>
            <celldesigner:annotation>
              <celldesigner:complexSpecies>s_id_path_0_i73</celldesigner:complexSpecies>
              <celldesigner:speciesIdentity>
                <celldesigner:class>PROTEIN</celldesigner:class>
                <celldesigner:proteinReference>p_s_id_path_0_ib0</celldesigner:proteinReference>
                <celldesigner:name>CFB</celldesigner:name>
              </celldesigner:speciesIdentity>
            </celldesigner:annotation>
          </celldesigner:species>
          <celldesigner:species id="s_id_path_0_i119" name="C3b">
            <celldesigner:notes>
              <html xmlns="http://www.w3.org/1999/xhtml">
                <head>
                  <title/>
                </head>
                <body>Symbol: C3
HGNC_ID: 1318
EntrezGene_ID: 718
RefSeq_ID: NM_000064

<rdf:RDF xmlns:rdf="http://www.w3.org/1999/02/22-rdf-syntax-ns#" xmlns:dc="http://purl.org/dc/elements/1.1/" xmlns:dcterms="http://purl.org/dc/terms/" xmlns:vCard="http://www.w3.org/2001/vcard-rdf/3.0#" xmlns:bqbiol="http://biomodels.net/biology-qualifiers/" xmlns:bqmodel="http://biomodels.net/model-qualifiers/"><rdf:Description rdf:about="#s_id_path_0_i119"><bqbiol:isEncodedBy><rdf:Bag><rdf:li rdf:resource="urn:miriam:hgnc.symbol:C3"/></rdf:Bag></bqbiol:isEncodedBy><bqbiol:isDescribedBy><rdf:Bag><rdf:li rdf:resource="urn:miriam:mesh:D003179"/></rdf:Bag></bqbiol:isDescribedBy><bqbiol:isDescribedBy><rdf:Bag><rdf:li rdf:resource="urn:miriam:taxonomy:9606"/></rdf:Bag></bqbiol:isDescribedBy><bqbiol:isDescribedBy><rdf:Bag><rdf:li rdf:resource="urn:miriam:ensembl:ENSG00000125730"/></rdf:Bag></bqbiol:isDescribedBy><bqbiol:isDescribedBy><rdf:Bag><rdf:li rdf:resource="urn:miriam:refseq:NM_000064"/></rdf:Bag></bqbiol:isDescribedBy><bqbiol:isDescribedBy><rdf:Bag><rdf:li rdf:resource="urn:miriam:uniprot:P01024"/></rdf:Bag></bqbiol:isDescribedBy><bqbiol:isDescribedBy><rdf:Bag><rdf:li rdf:resource="urn:miriam:hgnc:1318"/></rdf:Bag></bqbiol:isDescribedBy><bqbiol:isDescribedBy><rdf:Bag><rdf:li rdf:resource="urn:miriam:ncbigene:718"/></rdf:Bag></bqbiol:isDescribedBy><dcterms:modified rdf:parseType="Resource"/></rdf:Description></rdf:RDF>
</body>
              </html>
            </celldesigner:notes>
            <celldesigner:annotation>
              <celldesigner:complexSpecies>s_id_path_0_i73</celldesigner:complexSpecies>
              <celldesigner:speciesIdentity>
                <celldesigner:class>PROTEIN</celldesigner:class>
                <celldesigner:proteinReference>p_s_id_path_0_i119</celldesigner:proteinReference>
                <celldesigner:name>C3b</celldesigner:name>
              </celldesigner:speciesIdentity>
            </celldesigner:annotation>
          </celldesigner:species>
          <celldesigner:species id="s_id_path_2_i318" name="ID2">
            <celldesigner:notes>
              <html xmlns="http://www.w3.org/1999/xhtml">
                <head>
                  <title/>
                </head>
                <body>
                  <rdf:RDF xmlns:rdf="http://www.w3.org/1999/02/22-rdf-syntax-ns#" xmlns:dc="http://purl.org/dc/elements/1.1/" xmlns:dcterms="http://purl.org/dc/terms/" xmlns:vCard="http://www.w3.org/2001/vcard-rdf/3.0#" xmlns:bqbiol="http://biomodels.net/biology-qualifiers/" xmlns:bqmodel="http://biomodels.net/model-qualifiers/">
                    <rdf:Description rdf:about="#s_id_path_2_i318">
                      <bqbiol:isDescribedBy>
                        <rdf:Bag>
                          <rdf:li rdf:resource="urn:miriam:ensembl:ENSG00000115738"/>
                        </rdf:Bag>
                      </bqbiol:isDescribedBy>
                      <dcterms:modified rdf:parseType="Resource"/>
                    </rdf:Description>
                  </rdf:RDF>
                </body>
              </html>
            </celldesigner:notes>
            <celldesigner:annotation>
              <celldesigner:complexSpecies>s_id_path_2_i245</celldesigner:complexSpecies>
              <celldesigner:speciesIdentity>
                <celldesigner:class>GENE</celldesigner:class>
                <celldesigner:geneReference>g_s_id_path_2_i318</celldesigner:geneReference>
                <celldesigner:name>ID2</celldesigner:name>
              </celldesigner:speciesIdentity>
            </celldesigner:annotation>
          </celldesigner:species>
          <celldesigner:species id="s_id_path_2_i3b3" name="TCF1">
            <celldesigner:notes>
              <html xmlns="http://www.w3.org/1999/xhtml">
                <head>
                  <title/>
                </head>
                <body>
                  <rdf:RDF xmlns:rdf="http://www.w3.org/1999/02/22-rdf-syntax-ns#" xmlns:dc="http://purl.org/dc/elements/1.1/" xmlns:dcterms="http://purl.org/dc/terms/" xmlns:vCard="http://www.w3.org/2001/vcard-rdf/3.0#" xmlns:bqbiol="http://biomodels.net/biology-qualifiers/" xmlns:bqmodel="http://biomodels.net/model-qualifiers/">
                    <rdf:Description rdf:about="#s_id_path_2_i3b3">
                      <bqbiol:isDescribedBy>
                        <rdf:Bag>
                          <rdf:li rdf:resource="urn:miriam:ensembl:ENSG00000135100"/>
                        </rdf:Bag>
                      </bqbiol:isDescribedBy>
                      <dcterms:modified rdf:parseType="Resource"/>
                    </rdf:Description>
                  </rdf:RDF>
                </body>
              </html>
            </celldesigner:notes>
            <celldesigner:annotation>
              <celldesigner:complexSpecies>s_id_path_2_i245</celldesigner:complexSpecies>
              <celldesigner:speciesIdentity>
                <celldesigner:class>GENE</celldesigner:class>
                <celldesigner:geneReference>g_s_id_path_2_i3b3</celldesigner:geneReference>
                <celldesigner:name>TCF1</celldesigner:name>
              </celldesigner:speciesIdentity>
            </celldesigner:annotation>
          </celldesigner:species>
          <celldesigner:species id="s_id_path_2_i443" name="GATA3">
            <celldesigner:notes>
              <html xmlns="http://www.w3.org/1999/xhtml">
                <head>
                  <title/>
                </head>
                <body>
                  <rdf:RDF xmlns:rdf="http://www.w3.org/1999/02/22-rdf-syntax-ns#" xmlns:dc="http://purl.org/dc/elements/1.1/" xmlns:dcterms="http://purl.org/dc/terms/" xmlns:vCard="http://www.w3.org/2001/vcard-rdf/3.0#" xmlns:bqbiol="http://biomodels.net/biology-qualifiers/" xmlns:bqmodel="http://biomodels.net/model-qualifiers/">
                    <rdf:Description rdf:about="#s_id_path_2_i443">
                      <bqbiol:isDescribedBy>
                        <rdf:Bag>
                          <rdf:li rdf:resource="urn:miriam:ensembl:ENSG00000107485"/>
                        </rdf:Bag>
                      </bqbiol:isDescribedBy>
                      <dcterms:modified rdf:parseType="Resource"/>
                    </rdf:Description>
                  </rdf:RDF>
                </body>
              </html>
            </celldesigner:notes>
            <celldesigner:annotation>
              <celldesigner:complexSpecies>s_id_path_2_i245</celldesigner:complexSpecies>
              <celldesigner:speciesIdentity>
                <celldesigner:class>GENE</celldesigner:class>
                <celldesigner:geneReference>g_s_id_path_2_i443</celldesigner:geneReference>
                <celldesigner:name>GATA3</celldesigner:name>
              </celldesigner:speciesIdentity>
            </celldesigner:annotation>
          </celldesigner:species>
          <celldesigner:species id="s_id_path_2_i45e" name="IL_minus_7">
            <celldesigner:notes>
              <html xmlns="http://www.w3.org/1999/xhtml">
                <head>
                  <title/>
                </head>
                <body>
                  <rdf:RDF xmlns:rdf="http://www.w3.org/1999/02/22-rdf-syntax-ns#" xmlns:dc="http://purl.org/dc/elements/1.1/" xmlns:dcterms="http://purl.org/dc/terms/" xmlns:vCard="http://www.w3.org/2001/vcard-rdf/3.0#" xmlns:bqbiol="http://biomodels.net/biology-qualifiers/" xmlns:bqmodel="http://biomodels.net/model-qualifiers/">
                    <rdf:Description rdf:about="#s_id_path_2_i45e">
                      <bqbiol:isDescribedBy>
                        <rdf:Bag>
                          <rdf:li rdf:resource="urn:miriam:ensembl:ENSG00000104432"/>
                        </rdf:Bag>
                      </bqbiol:isDescribedBy>
                      <dcterms:modified rdf:parseType="Resource"/>
                    </rdf:Description>
                  </rdf:RDF>
                </body>
              </html>
            </celldesigner:notes>
            <celldesigner:annotation>
              <celldesigner:complexSpecies>s_id_path_2_i245</celldesigner:complexSpecies>
              <celldesigner:speciesIdentity>
                <celldesigner:class>GENE</celldesigner:class>
                <celldesigner:geneReference>g_s_id_path_2_i45e</celldesigner:geneReference>
                <celldesigner:name>IL_minus_7</celldesigner:name>
              </celldesigner:speciesIdentity>
            </celldesigner:annotation>
          </celldesigner:species>
          <celldesigner:species id="s_id_path_2_i47d" name="NFIL3">
            <celldesigner:notes>
              <html xmlns="http://www.w3.org/1999/xhtml">
                <head>
                  <title/>
                </head>
                <body>
                  <rdf:RDF xmlns:rdf="http://www.w3.org/1999/02/22-rdf-syntax-ns#" xmlns:dc="http://purl.org/dc/elements/1.1/" xmlns:dcterms="http://purl.org/dc/terms/" xmlns:vCard="http://www.w3.org/2001/vcard-rdf/3.0#" xmlns:bqbiol="http://biomodels.net/biology-qualifiers/" xmlns:bqmodel="http://biomodels.net/model-qualifiers/">
                    <rdf:Description rdf:about="#s_id_path_2_i47d">
                      <bqbiol:isDescribedBy>
                        <rdf:Bag>
                          <rdf:li rdf:resource="urn:miriam:ensembl:ENSG00000165030"/>
                        </rdf:Bag>
                      </bqbiol:isDescribedBy>
                      <dcterms:modified rdf:parseType="Resource"/>
                    </rdf:Description>
                  </rdf:RDF>
                </body>
              </html>
            </celldesigner:notes>
            <celldesigner:annotation>
              <celldesigner:complexSpecies>s_id_path_2_i245</celldesigner:complexSpecies>
              <celldesigner:speciesIdentity>
                <celldesigner:class>GENE</celldesigner:class>
                <celldesigner:geneReference>g_s_id_path_2_i47d</celldesigner:geneReference>
                <celldesigner:name>NFIL3</celldesigner:name>
              </celldesigner:speciesIdentity>
            </celldesigner:annotation>
          </celldesigner:species>
          <celldesigner:species id="s_id_path_2_i4d8" name="TOX">
            <celldesigner:notes>
              <html xmlns="http://www.w3.org/1999/xhtml">
                <head>
                  <title/>
                </head>
                <body>
                  <rdf:RDF xmlns:rdf="http://www.w3.org/1999/02/22-rdf-syntax-ns#" xmlns:dc="http://purl.org/dc/elements/1.1/" xmlns:dcterms="http://purl.org/dc/terms/" xmlns:vCard="http://www.w3.org/2001/vcard-rdf/3.0#" xmlns:bqbiol="http://biomodels.net/biology-qualifiers/" xmlns:bqmodel="http://biomodels.net/model-qualifiers/">
                    <rdf:Description rdf:about="#s_id_path_2_i4d8">
                      <bqbiol:isDescribedBy>
                        <rdf:Bag>
                          <rdf:li rdf:resource="urn:miriam:ensembl:ENSG00000198846"/>
                        </rdf:Bag>
                      </bqbiol:isDescribedBy>
                      <dcterms:modified rdf:parseType="Resource"/>
                    </rdf:Description>
                  </rdf:RDF>
                </body>
              </html>
            </celldesigner:notes>
            <celldesigner:annotation>
              <celldesigner:complexSpecies>s_id_path_2_i245</celldesigner:complexSpecies>
              <celldesigner:speciesIdentity>
                <celldesigner:class>GENE</celldesigner:class>
                <celldesigner:geneReference>g_s_id_path_2_i4d8</celldesigner:geneReference>
                <celldesigner:name>TOX</celldesigner:name>
              </celldesigner:speciesIdentity>
            </celldesigner:annotation>
          </celldesigner:species>
          <celldesigner:species id="s_id_path_0_i19d" name="ACE2">
            <celldesigner:notes>
              <html xmlns="http://www.w3.org/1999/xhtml">
                <head>
                  <title/>
                </head>
                <body>Symbol: ACE2
HGNC_ID: 13557
EntrezGene_ID: 59272
RefSeq_ID: NM_001371415

<rdf:RDF xmlns:rdf="http://www.w3.org/1999/02/22-rdf-syntax-ns#" xmlns:dc="http://purl.org/dc/elements/1.1/" xmlns:dcterms="http://purl.org/dc/terms/" xmlns:vCard="http://www.w3.org/2001/vcard-rdf/3.0#" xmlns:bqbiol="http://biomodels.net/biology-qualifiers/" xmlns:bqmodel="http://biomodels.net/model-qualifiers/"><rdf:Description rdf:about="#s_id_path_0_i19d"><bqbiol:isDescribedBy><rdf:Bag><rdf:li rdf:resource="urn:miriam:ensembl:ENSG00000130234"/></rdf:Bag></bqbiol:isDescribedBy><bqbiol:isDescribedBy><rdf:Bag><rdf:li rdf:resource="urn:miriam:taxonomy:9606"/></rdf:Bag></bqbiol:isDescribedBy><bqbiol:isDescribedBy><rdf:Bag><rdf:li rdf:resource="urn:miriam:ec-code:3.4.17.23"/></rdf:Bag></bqbiol:isDescribedBy><bqbiol:isDescribedBy><rdf:Bag><rdf:li rdf:resource="urn:miriam:ec-code:3.4.17.-"/></rdf:Bag></bqbiol:isDescribedBy><bqbiol:isEncodedBy><rdf:Bag><rdf:li rdf:resource="urn:miriam:hgnc:13557"/></rdf:Bag></bqbiol:isEncodedBy><bqbiol:isDescribedBy><rdf:Bag><rdf:li rdf:resource="urn:miriam:uniprot:Q9BYF1"/></rdf:Bag></bqbiol:isDescribedBy><bqbiol:isDescribedBy><rdf:Bag><rdf:li rdf:resource="urn:miriam:ncbigene:59272"/></rdf:Bag></bqbiol:isDescribedBy><bqbiol:isDescribedBy><rdf:Bag><rdf:li rdf:resource="urn:miriam:refseq:NM_001371415"/></rdf:Bag></bqbiol:isDescribedBy><bqbiol:isDescribedBy><rdf:Bag><rdf:li rdf:resource="urn:miriam:hgnc.symbol:ACE2"/></rdf:Bag></bqbiol:isDescribedBy><dcterms:modified rdf:parseType="Resource"/></rdf:Description></rdf:RDF>
</body>
              </html>
            </celldesigner:notes>
            <celldesigner:annotation>
              <celldesigner:complexSpecies>s_id_path_0_i8c</celldesigner:complexSpecies>
              <celldesigner:speciesIdentity>
                <celldesigner:class>PROTEIN</celldesigner:class>
                <celldesigner:proteinReference>p_s_id_path_0_i19d</celldesigner:proteinReference>
                <celldesigner:name>ACE2</celldesigner:name>
              </celldesigner:speciesIdentity>
            </celldesigner:annotation>
          </celldesigner:species>
          <celldesigner:species id="s_id_path_0_i1e9" name="S">
            <celldesigner:notes>
              <html xmlns="http://www.w3.org/1999/xhtml">
                <head>
                  <title/>
                </head>
                <body>EntrezGene_ID: 1489668, 43740568

<rdf:RDF xmlns:rdf="http://www.w3.org/1999/02/22-rdf-syntax-ns#" xmlns:dc="http://purl.org/dc/elements/1.1/" xmlns:dcterms="http://purl.org/dc/terms/" xmlns:vCard="http://www.w3.org/2001/vcard-rdf/3.0#" xmlns:bqbiol="http://biomodels.net/biology-qualifiers/" xmlns:bqmodel="http://biomodels.net/model-qualifiers/"><rdf:Description rdf:about="#s_id_path_0_i1e9"><bqbiol:isEncodedBy><rdf:Bag><rdf:li rdf:resource="urn:miriam:uniprot:P0DTC2"/></rdf:Bag></bqbiol:isEncodedBy><bqbiol:isDescribedBy><rdf:Bag><rdf:li rdf:resource="urn:miriam:ncbigene:1489668"/></rdf:Bag></bqbiol:isDescribedBy><bqbiol:isDescribedBy><rdf:Bag><rdf:li rdf:resource="urn:miriam:taxonomy:2697049"/></rdf:Bag></bqbiol:isDescribedBy><bqbiol:isEncodedBy><rdf:Bag><rdf:li rdf:resource="urn:miriam:uniprot:P59594"/></rdf:Bag></bqbiol:isEncodedBy><bqbiol:isDescribedBy><rdf:Bag><rdf:li rdf:resource="urn:miriam:ncbigene:43740568"/></rdf:Bag></bqbiol:isDescribedBy><bqbiol:isDescribedBy><rdf:Bag><rdf:li rdf:resource="urn:miriam:hgnc.symbol:S"/></rdf:Bag></bqbiol:isDescribedBy><dcterms:modified rdf:parseType="Resource"/></rdf:Description></rdf:RDF>
</body>
              </html>
            </celldesigner:notes>
            <celldesigner:annotation>
              <celldesigner:complexSpecies>s_id_path_0_i8c</celldesigner:complexSpecies>
              <celldesigner:speciesIdentity>
                <celldesigner:class>PROTEIN</celldesigner:class>
                <celldesigner:proteinReference>p_s_id_path_0_i1e9</celldesigner:proteinReference>
                <celldesigner:name>S</celldesigner:name>
              </celldesigner:speciesIdentity>
            </celldesigner:annotation>
          </celldesigner:species>
          <celldesigner:species id="s_id_path_2_i2df" name="LILRB3">
            <celldesigner:notes>
              <html xmlns="http://www.w3.org/1999/xhtml">
                <head>
                  <title/>
                </head>
                <body>Pubmed_ID: 21640756

<rdf:RDF xmlns:rdf="http://www.w3.org/1999/02/22-rdf-syntax-ns#" xmlns:dc="http://purl.org/dc/elements/1.1/" xmlns:dcterms="http://purl.org/dc/terms/" xmlns:vCard="http://www.w3.org/2001/vcard-rdf/3.0#" xmlns:bqbiol="http://biomodels.net/biology-qualifiers/" xmlns:bqmodel="http://biomodels.net/model-qualifiers/"><rdf:Description rdf:about="#s_id_path_2_i2df"><bqbiol:isDescribedBy><rdf:Bag><rdf:li rdf:resource="urn:miriam:pubmed:21640756"/></rdf:Bag></bqbiol:isDescribedBy><bqbiol:isDescribedBy><rdf:Bag><rdf:li rdf:resource="urn:miriam:ensembl:ENSG00000204577"/></rdf:Bag></bqbiol:isDescribedBy><dcterms:modified rdf:parseType="Resource"/></rdf:Description></rdf:RDF>
</body>
              </html>
            </celldesigner:notes>
            <celldesigner:annotation>
              <celldesigner:complexSpecies>s_id_path_2_i1a5</celldesigner:complexSpecies>
              <celldesigner:speciesIdentity>
                <celldesigner:class>GENE</celldesigner:class>
                <celldesigner:geneReference>g_s_id_path_2_i2df</celldesigner:geneReference>
                <celldesigner:name>LILRB3</celldesigner:name>
              </celldesigner:speciesIdentity>
            </celldesigner:annotation>
          </celldesigner:species>
          <celldesigner:species id="s_id_path_2_i3a3" name="RTN4R">
            <celldesigner:notes>
              <html xmlns="http://www.w3.org/1999/xhtml">
                <head>
                  <title/>
                </head>
                <body>
                  <rdf:RDF xmlns:rdf="http://www.w3.org/1999/02/22-rdf-syntax-ns#" xmlns:dc="http://purl.org/dc/elements/1.1/" xmlns:dcterms="http://purl.org/dc/terms/" xmlns:vCard="http://www.w3.org/2001/vcard-rdf/3.0#" xmlns:bqbiol="http://biomodels.net/biology-qualifiers/" xmlns:bqmodel="http://biomodels.net/model-qualifiers/">
                    <rdf:Description rdf:about="#s_id_path_2_i3a3">
                      <bqbiol:isDescribedBy>
                        <rdf:Bag>
                          <rdf:li rdf:resource="urn:miriam:ensembl:ENSG00000040608"/>
                        </rdf:Bag>
                      </bqbiol:isDescribedBy>
                      <dcterms:modified rdf:parseType="Resource"/>
                    </rdf:Description>
                  </rdf:RDF>
                </body>
              </html>
            </celldesigner:notes>
            <celldesigner:annotation>
              <celldesigner:complexSpecies>s_id_path_2_i1a5</celldesigner:complexSpecies>
              <celldesigner:speciesIdentity>
                <celldesigner:class>GENE</celldesigner:class>
                <celldesigner:geneReference>g_s_id_path_2_i3a3</celldesigner:geneReference>
                <celldesigner:name>RTN4R</celldesigner:name>
              </celldesigner:speciesIdentity>
            </celldesigner:annotation>
          </celldesigner:species>
          <celldesigner:species id="s_id_path_2_i3e8" name="IL6">
            <celldesigner:notes>
              <html xmlns="http://www.w3.org/1999/xhtml">
                <head>
                  <title/>
                </head>
                <body>EntrezGene_ID: 3569

<rdf:RDF xmlns:rdf="http://www.w3.org/1999/02/22-rdf-syntax-ns#" xmlns:dc="http://purl.org/dc/elements/1.1/" xmlns:dcterms="http://purl.org/dc/terms/" xmlns:vCard="http://www.w3.org/2001/vcard-rdf/3.0#" xmlns:bqbiol="http://biomodels.net/biology-qualifiers/" xmlns:bqmodel="http://biomodels.net/model-qualifiers/"><rdf:Description rdf:about="#s_id_path_2_i3e8"><bqbiol:isDescribedBy><rdf:Bag><rdf:li rdf:resource="urn:miriam:ncbigene:3569"/></rdf:Bag></bqbiol:isDescribedBy><dcterms:modified rdf:parseType="Resource"/></rdf:Description></rdf:RDF>
</body>
              </html>
            </celldesigner:notes>
            <celldesigner:annotation>
              <celldesigner:complexSpecies>s_id_path_2_i1dc</celldesigner:complexSpecies>
              <celldesigner:speciesIdentity>
                <celldesigner:class>GENE</celldesigner:class>
                <celldesigner:geneReference>g_s_id_path_2_i3e8</celldesigner:geneReference>
                <celldesigner:name>IL6</celldesigner:name>
              </celldesigner:speciesIdentity>
            </celldesigner:annotation>
          </celldesigner:species>
          <celldesigner:species id="s_id_path_2_i473" name="IL3">
            <celldesigner:notes>
              <html xmlns="http://www.w3.org/1999/xhtml">
                <head>
                  <title/>
                </head>
                <body>EntrezGene_ID: 3562

<rdf:RDF xmlns:rdf="http://www.w3.org/1999/02/22-rdf-syntax-ns#" xmlns:dc="http://purl.org/dc/elements/1.1/" xmlns:dcterms="http://purl.org/dc/terms/" xmlns:vCard="http://www.w3.org/2001/vcard-rdf/3.0#" xmlns:bqbiol="http://biomodels.net/biology-qualifiers/" xmlns:bqmodel="http://biomodels.net/model-qualifiers/"><rdf:Description rdf:about="#s_id_path_2_i473"><bqbiol:isDescribedBy><rdf:Bag><rdf:li rdf:resource="urn:miriam:ncbigene:3562"/></rdf:Bag></bqbiol:isDescribedBy><dcterms:modified rdf:parseType="Resource"/></rdf:Description></rdf:RDF>
</body>
              </html>
            </celldesigner:notes>
            <celldesigner:annotation>
              <celldesigner:complexSpecies>s_id_path_2_i1dc</celldesigner:complexSpecies>
              <celldesigner:speciesIdentity>
                <celldesigner:class>GENE</celldesigner:class>
                <celldesigner:geneReference>g_s_id_path_2_i473</celldesigner:geneReference>
                <celldesigner:name>IL3</celldesigner:name>
              </celldesigner:speciesIdentity>
            </celldesigner:annotation>
          </celldesigner:species>
          <celldesigner:species id="s_id_path_2_i587" name="IL7">
            <celldesigner:notes>
              <html xmlns="http://www.w3.org/1999/xhtml">
                <head>
                  <title/>
                </head>
                <body>EntrezGene_ID: 3574

<rdf:RDF xmlns:rdf="http://www.w3.org/1999/02/22-rdf-syntax-ns#" xmlns:dc="http://purl.org/dc/elements/1.1/" xmlns:dcterms="http://purl.org/dc/terms/" xmlns:vCard="http://www.w3.org/2001/vcard-rdf/3.0#" xmlns:bqbiol="http://biomodels.net/biology-qualifiers/" xmlns:bqmodel="http://biomodels.net/model-qualifiers/"><rdf:Description rdf:about="#s_id_path_2_i587"><bqbiol:isDescribedBy><rdf:Bag><rdf:li rdf:resource="urn:miriam:ncbigene:3574"/></rdf:Bag></bqbiol:isDescribedBy><dcterms:modified rdf:parseType="Resource"/></rdf:Description></rdf:RDF>
</body>
              </html>
            </celldesigner:notes>
            <celldesigner:annotation>
              <celldesigner:complexSpecies>s_id_path_2_i1dc</celldesigner:complexSpecies>
              <celldesigner:speciesIdentity>
                <celldesigner:class>GENE</celldesigner:class>
                <celldesigner:geneReference>g_s_id_path_2_i587</celldesigner:geneReference>
                <celldesigner:name>IL7</celldesigner:name>
              </celldesigner:speciesIdentity>
            </celldesigner:annotation>
          </celldesigner:species>
          <celldesigner:species id="s_id_path_2_i594" name="CSF2">
            <celldesigner:notes>
              <html xmlns="http://www.w3.org/1999/xhtml">
                <head>
                  <title/>
                </head>
                <body>EntrezGene_ID: 1437

<rdf:RDF xmlns:rdf="http://www.w3.org/1999/02/22-rdf-syntax-ns#" xmlns:dc="http://purl.org/dc/elements/1.1/" xmlns:dcterms="http://purl.org/dc/terms/" xmlns:vCard="http://www.w3.org/2001/vcard-rdf/3.0#" xmlns:bqbiol="http://biomodels.net/biology-qualifiers/" xmlns:bqmodel="http://biomodels.net/model-qualifiers/"><rdf:Description rdf:about="#s_id_path_2_i594"><bqbiol:isDescribedBy><rdf:Bag><rdf:li rdf:resource="urn:miriam:ncbigene:1437"/></rdf:Bag></bqbiol:isDescribedBy><dcterms:modified rdf:parseType="Resource"/></rdf:Description></rdf:RDF>
</body>
              </html>
            </celldesigner:notes>
            <celldesigner:annotation>
              <celldesigner:complexSpecies>s_id_path_2_i1dc</celldesigner:complexSpecies>
              <celldesigner:speciesIdentity>
                <celldesigner:class>GENE</celldesigner:class>
                <celldesigner:geneReference>g_s_id_path_2_i594</celldesigner:geneReference>
                <celldesigner:name>CSF2</celldesigner:name>
              </celldesigner:speciesIdentity>
            </celldesigner:annotation>
          </celldesigner:species>
          <celldesigner:species id="s_id_path_2_i2f5" name="">
            <celldesigner:notes>
              <html xmlns="http://www.w3.org/1999/xhtml">
                <head>
                  <title/>
                </head>
                <body>
                  <rdf:RDF xmlns:rdf="http://www.w3.org/1999/02/22-rdf-syntax-ns#" xmlns:dc="http://purl.org/dc/elements/1.1/" xmlns:dcterms="http://purl.org/dc/terms/" xmlns:vCard="http://www.w3.org/2001/vcard-rdf/3.0#" xmlns:bqbiol="http://biomodels.net/biology-qualifiers/" xmlns:bqmodel="http://biomodels.net/model-qualifiers/">
                    <rdf:Description rdf:about="#s_id_path_2_i2f5">
                      <dcterms:modified rdf:parseType="Resource"/>
                    </rdf:Description>
                  </rdf:RDF>
                </body>
              </html>
            </celldesigner:notes>
            <celldesigner:annotation>
              <celldesigner:complexSpecies>s_id_path_2_i1da</celldesigner:complexSpecies>
              <celldesigner:speciesIdentity>
                <celldesigner:class>UNKNOWN</celldesigner:class>
              </celldesigner:speciesIdentity>
            </celldesigner:annotation>
          </celldesigner:species>
          <celldesigner:species id="s_id_path_2_i435" name="ATP">
            <celldesigner:notes>
              <html xmlns="http://www.w3.org/1999/xhtml">
                <head>
                  <title/>
                </head>
                <body>Name: ATP [cytosol]
Reactome_ID: R-ALL-113592

<rdf:RDF xmlns:rdf="http://www.w3.org/1999/02/22-rdf-syntax-ns#" xmlns:dc="http://purl.org/dc/elements/1.1/" xmlns:dcterms="http://purl.org/dc/terms/" xmlns:vCard="http://www.w3.org/2001/vcard-rdf/3.0#" xmlns:bqbiol="http://biomodels.net/biology-qualifiers/" xmlns:bqmodel="http://biomodels.net/model-qualifiers/"><rdf:Description rdf:about="#s_id_path_2_i435"><bqbiol:is><rdf:Bag><rdf:li rdf:resource="urn:miriam:obo.chebi:CHEBI%3A30616"/></rdf:Bag></bqbiol:is><bqbiol:is><rdf:Bag><rdf:li rdf:resource="urn:miriam:reactome:R-ALL-113592"/></rdf:Bag></bqbiol:is><dcterms:modified rdf:parseType="Resource"/></rdf:Description></rdf:RDF>
</body>
              </html>
            </celldesigner:notes>
            <celldesigner:annotation>
              <celldesigner:complexSpecies>s_id_path_2_i24a</celldesigner:complexSpecies>
              <celldesigner:speciesIdentity>
                <celldesigner:class>SIMPLE_MOLECULE</celldesigner:class>
                <celldesigner:name>ATP</celldesigner:name>
              </celldesigner:speciesIdentity>
            </celldesigner:annotation>
          </celldesigner:species>
          <celldesigner:species id="s_id_path_2_i2dd" name="ZFP36">
            <celldesigner:notes>
              <html xmlns="http://www.w3.org/1999/xhtml">
                <head>
                  <title/>
                </head>
                <body>
                  <rdf:RDF xmlns:rdf="http://www.w3.org/1999/02/22-rdf-syntax-ns#" xmlns:dc="http://purl.org/dc/elements/1.1/" xmlns:dcterms="http://purl.org/dc/terms/" xmlns:vCard="http://www.w3.org/2001/vcard-rdf/3.0#" xmlns:bqbiol="http://biomodels.net/biology-qualifiers/" xmlns:bqmodel="http://biomodels.net/model-qualifiers/">
                    <rdf:Description rdf:about="#s_id_path_2_i2dd">
                      <bqbiol:isDescribedBy>
                        <rdf:Bag>
                          <rdf:li rdf:resource="urn:miriam:ensembl:ENSG00000128016"/>
                        </rdf:Bag>
                      </bqbiol:isDescribedBy>
                      <dcterms:modified rdf:parseType="Resource"/>
                    </rdf:Description>
                  </rdf:RDF>
                </body>
              </html>
            </celldesigner:notes>
            <celldesigner:annotation>
              <celldesigner:complexSpecies>s_id_path_2_i228</celldesigner:complexSpecies>
              <celldesigner:speciesIdentity>
                <celldesigner:class>GENE</celldesigner:class>
                <celldesigner:geneReference>g_s_id_path_2_i2dd</celldesigner:geneReference>
                <celldesigner:name>ZFP36</celldesigner:name>
              </celldesigner:speciesIdentity>
            </celldesigner:annotation>
          </celldesigner:species>
          <celldesigner:species id="s_id_path_2_i325" name="FBR">
            <celldesigner:notes>
              <html xmlns="http://www.w3.org/1999/xhtml">
                <head>
                  <title/>
                </head>
                <body>
                  <rdf:RDF xmlns:rdf="http://www.w3.org/1999/02/22-rdf-syntax-ns#" xmlns:dc="http://purl.org/dc/elements/1.1/" xmlns:dcterms="http://purl.org/dc/terms/" xmlns:vCard="http://www.w3.org/2001/vcard-rdf/3.0#" xmlns:bqbiol="http://biomodels.net/biology-qualifiers/" xmlns:bqmodel="http://biomodels.net/model-qualifiers/">
                    <rdf:Description rdf:about="#s_id_path_2_i325">
                      <dcterms:modified rdf:parseType="Resource"/>
                    </rdf:Description>
                  </rdf:RDF>
                </body>
              </html>
            </celldesigner:notes>
            <celldesigner:annotation>
              <celldesigner:complexSpecies>s_id_path_2_i228</celldesigner:complexSpecies>
              <celldesigner:speciesIdentity>
                <celldesigner:class>GENE</celldesigner:class>
                <celldesigner:geneReference>g_s_id_path_2_i325</celldesigner:geneReference>
                <celldesigner:name>FBR</celldesigner:name>
              </celldesigner:speciesIdentity>
            </celldesigner:annotation>
          </celldesigner:species>
          <celldesigner:species id="s_id_path_2_i32b" name="BTG2">
            <celldesigner:notes>
              <html xmlns="http://www.w3.org/1999/xhtml">
                <head>
                  <title/>
                </head>
                <body>
                  <rdf:RDF xmlns:rdf="http://www.w3.org/1999/02/22-rdf-syntax-ns#" xmlns:dc="http://purl.org/dc/elements/1.1/" xmlns:dcterms="http://purl.org/dc/terms/" xmlns:vCard="http://www.w3.org/2001/vcard-rdf/3.0#" xmlns:bqbiol="http://biomodels.net/biology-qualifiers/" xmlns:bqmodel="http://biomodels.net/model-qualifiers/">
                    <rdf:Description rdf:about="#s_id_path_2_i32b">
                      <bqbiol:isDescribedBy>
                        <rdf:Bag>
                          <rdf:li rdf:resource="urn:miriam:ensembl:ENSG00000159388"/>
                        </rdf:Bag>
                      </bqbiol:isDescribedBy>
                      <dcterms:modified rdf:parseType="Resource"/>
                    </rdf:Description>
                  </rdf:RDF>
                </body>
              </html>
            </celldesigner:notes>
            <celldesigner:annotation>
              <celldesigner:complexSpecies>s_id_path_2_i228</celldesigner:complexSpecies>
              <celldesigner:speciesIdentity>
                <celldesigner:class>GENE</celldesigner:class>
                <celldesigner:geneReference>g_s_id_path_2_i32b</celldesigner:geneReference>
                <celldesigner:name>BTG2</celldesigner:name>
              </celldesigner:speciesIdentity>
            </celldesigner:annotation>
          </celldesigner:species>
          <celldesigner:species id="s_id_path_2_i40d" name="NR4A1">
            <celldesigner:notes>
              <html xmlns="http://www.w3.org/1999/xhtml">
                <head>
                  <title/>
                </head>
                <body>
                  <rdf:RDF xmlns:rdf="http://www.w3.org/1999/02/22-rdf-syntax-ns#" xmlns:dc="http://purl.org/dc/elements/1.1/" xmlns:dcterms="http://purl.org/dc/terms/" xmlns:vCard="http://www.w3.org/2001/vcard-rdf/3.0#" xmlns:bqbiol="http://biomodels.net/biology-qualifiers/" xmlns:bqmodel="http://biomodels.net/model-qualifiers/">
                    <rdf:Description rdf:about="#s_id_path_2_i40d">
                      <bqbiol:isDescribedBy>
                        <rdf:Bag>
                          <rdf:li rdf:resource="urn:miriam:ensembl:ENSG00000123358"/>
                        </rdf:Bag>
                      </bqbiol:isDescribedBy>
                      <dcterms:modified rdf:parseType="Resource"/>
                    </rdf:Description>
                  </rdf:RDF>
                </body>
              </html>
            </celldesigner:notes>
            <celldesigner:annotation>
              <celldesigner:complexSpecies>s_id_path_2_i228</celldesigner:complexSpecies>
              <celldesigner:speciesIdentity>
                <celldesigner:class>GENE</celldesigner:class>
                <celldesigner:geneReference>g_s_id_path_2_i40d</celldesigner:geneReference>
                <celldesigner:name>NR4A1</celldesigner:name>
              </celldesigner:speciesIdentity>
            </celldesigner:annotation>
          </celldesigner:species>
          <celldesigner:species id="s_id_path_2_i592" name="PTPRA">
            <celldesigner:notes>
              <html xmlns="http://www.w3.org/1999/xhtml">
                <head>
                  <title/>
                </head>
                <body>
                  <rdf:RDF xmlns:rdf="http://www.w3.org/1999/02/22-rdf-syntax-ns#" xmlns:dc="http://purl.org/dc/elements/1.1/" xmlns:dcterms="http://purl.org/dc/terms/" xmlns:vCard="http://www.w3.org/2001/vcard-rdf/3.0#" xmlns:bqbiol="http://biomodels.net/biology-qualifiers/" xmlns:bqmodel="http://biomodels.net/model-qualifiers/">
                    <rdf:Description rdf:about="#s_id_path_2_i592">
                      <bqbiol:isDescribedBy>
                        <rdf:Bag>
                          <rdf:li rdf:resource="urn:miriam:ensembl:ENSG00000132670"/>
                        </rdf:Bag>
                      </bqbiol:isDescribedBy>
                      <dcterms:modified rdf:parseType="Resource"/>
                    </rdf:Description>
                  </rdf:RDF>
                </body>
              </html>
            </celldesigner:notes>
            <celldesigner:annotation>
              <celldesigner:complexSpecies>s_id_path_2_i228</celldesigner:complexSpecies>
              <celldesigner:speciesIdentity>
                <celldesigner:class>GENE</celldesigner:class>
                <celldesigner:geneReference>g_s_id_path_2_i592</celldesigner:geneReference>
                <celldesigner:name>PTPRA</celldesigner:name>
              </celldesigner:speciesIdentity>
            </celldesigner:annotation>
          </celldesigner:species>
          <celldesigner:species id="s_id_path_2_i601" name="EGR1">
            <celldesigner:notes>
              <html xmlns="http://www.w3.org/1999/xhtml">
                <head>
                  <title/>
                </head>
                <body>
                  <rdf:RDF xmlns:rdf="http://www.w3.org/1999/02/22-rdf-syntax-ns#" xmlns:dc="http://purl.org/dc/elements/1.1/" xmlns:dcterms="http://purl.org/dc/terms/" xmlns:vCard="http://www.w3.org/2001/vcard-rdf/3.0#" xmlns:bqbiol="http://biomodels.net/biology-qualifiers/" xmlns:bqmodel="http://biomodels.net/model-qualifiers/">
                    <rdf:Description rdf:about="#s_id_path_2_i601">
                      <bqbiol:isDescribedBy>
                        <rdf:Bag>
                          <rdf:li rdf:resource="urn:miriam:ensembl:ENSG00000120738"/>
                        </rdf:Bag>
                      </bqbiol:isDescribedBy>
                      <dcterms:modified rdf:parseType="Resource"/>
                    </rdf:Description>
                  </rdf:RDF>
                </body>
              </html>
            </celldesigner:notes>
            <celldesigner:annotation>
              <celldesigner:complexSpecies>s_id_path_2_i228</celldesigner:complexSpecies>
              <celldesigner:speciesIdentity>
                <celldesigner:class>GENE</celldesigner:class>
                <celldesigner:geneReference>g_s_id_path_2_i601</celldesigner:geneReference>
                <celldesigner:name>EGR1</celldesigner:name>
              </celldesigner:speciesIdentity>
            </celldesigner:annotation>
          </celldesigner:species>
          <celldesigner:species id="s_id_path_2_i620" name="FOS">
            <celldesigner:notes>
              <html xmlns="http://www.w3.org/1999/xhtml">
                <head>
                  <title/>
                </head>
                <body>
                  <rdf:RDF xmlns:rdf="http://www.w3.org/1999/02/22-rdf-syntax-ns#" xmlns:dc="http://purl.org/dc/elements/1.1/" xmlns:dcterms="http://purl.org/dc/terms/" xmlns:vCard="http://www.w3.org/2001/vcard-rdf/3.0#" xmlns:bqbiol="http://biomodels.net/biology-qualifiers/" xmlns:bqmodel="http://biomodels.net/model-qualifiers/">
                    <rdf:Description rdf:about="#s_id_path_2_i620">
                      <bqbiol:isDescribedBy>
                        <rdf:Bag>
                          <rdf:li rdf:resource="urn:miriam:ensembl:ENSG00000170345"/>
                        </rdf:Bag>
                      </bqbiol:isDescribedBy>
                      <dcterms:modified rdf:parseType="Resource"/>
                    </rdf:Description>
                  </rdf:RDF>
                </body>
              </html>
            </celldesigner:notes>
            <celldesigner:annotation>
              <celldesigner:complexSpecies>s_id_path_2_i228</celldesigner:complexSpecies>
              <celldesigner:speciesIdentity>
                <celldesigner:class>GENE</celldesigner:class>
                <celldesigner:geneReference>g_s_id_path_2_i620</celldesigner:geneReference>
                <celldesigner:name>FOS</celldesigner:name>
              </celldesigner:speciesIdentity>
            </celldesigner:annotation>
          </celldesigner:species>
          <celldesigner:species id="s_id_path_2_i2bf" name="TT">
            <celldesigner:notes>
              <html xmlns="http://www.w3.org/1999/xhtml">
                <head>
                  <title/>
                </head>
                <body>
                  <rdf:RDF xmlns:rdf="http://www.w3.org/1999/02/22-rdf-syntax-ns#" xmlns:dc="http://purl.org/dc/elements/1.1/" xmlns:dcterms="http://purl.org/dc/terms/" xmlns:vCard="http://www.w3.org/2001/vcard-rdf/3.0#" xmlns:bqbiol="http://biomodels.net/biology-qualifiers/" xmlns:bqmodel="http://biomodels.net/model-qualifiers/">
                    <rdf:Description rdf:about="#s_id_path_2_i2bf">
                      <dcterms:modified rdf:parseType="Resource"/>
                    </rdf:Description>
                  </rdf:RDF>
                </body>
              </html>
            </celldesigner:notes>
            <celldesigner:annotation>
              <celldesigner:complexSpecies>s_id_path_2_i21b</celldesigner:complexSpecies>
              <celldesigner:speciesIdentity>
                <celldesigner:class>UNKNOWN</celldesigner:class>
                <celldesigner:name>TT</celldesigner:name>
              </celldesigner:speciesIdentity>
            </celldesigner:annotation>
          </celldesigner:species>
          <celldesigner:species id="s_id_path_2_i307" name="LTB4R">
            <celldesigner:notes>
              <html xmlns="http://www.w3.org/1999/xhtml">
                <head>
                  <title/>
                </head>
                <body>Pubmed_ID: 20304963

<rdf:RDF xmlns:rdf="http://www.w3.org/1999/02/22-rdf-syntax-ns#" xmlns:dc="http://purl.org/dc/elements/1.1/" xmlns:dcterms="http://purl.org/dc/terms/" xmlns:vCard="http://www.w3.org/2001/vcard-rdf/3.0#" xmlns:bqbiol="http://biomodels.net/biology-qualifiers/" xmlns:bqmodel="http://biomodels.net/model-qualifiers/"><rdf:Description rdf:about="#s_id_path_2_i307"><bqbiol:isDescribedBy><rdf:Bag><rdf:li rdf:resource="urn:miriam:pubmed:20304963"/></rdf:Bag></bqbiol:isDescribedBy><bqbiol:isDescribedBy><rdf:Bag><rdf:li rdf:resource="urn:miriam:ensembl:ENSG00000213903"/></rdf:Bag></bqbiol:isDescribedBy><dcterms:modified rdf:parseType="Resource"/></rdf:Description></rdf:RDF>
</body>
              </html>
            </celldesigner:notes>
            <celldesigner:annotation>
              <celldesigner:complexSpecies>s_id_path_2_i21b</celldesigner:complexSpecies>
              <celldesigner:speciesIdentity>
                <celldesigner:class>GENE</celldesigner:class>
                <celldesigner:geneReference>g_s_id_path_2_i307</celldesigner:geneReference>
                <celldesigner:name>LTB4R</celldesigner:name>
              </celldesigner:speciesIdentity>
            </celldesigner:annotation>
          </celldesigner:species>
          <celldesigner:species id="s_id_path_2_i446" name="IL1R1">
            <celldesigner:notes>
              <html xmlns="http://www.w3.org/1999/xhtml">
                <head>
                  <title/>
                </head>
                <body>Pubmed_ID: 19932745

<rdf:RDF xmlns:rdf="http://www.w3.org/1999/02/22-rdf-syntax-ns#" xmlns:dc="http://purl.org/dc/elements/1.1/" xmlns:dcterms="http://purl.org/dc/terms/" xmlns:vCard="http://www.w3.org/2001/vcard-rdf/3.0#" xmlns:bqbiol="http://biomodels.net/biology-qualifiers/" xmlns:bqmodel="http://biomodels.net/model-qualifiers/"><rdf:Description rdf:about="#s_id_path_2_i446"><bqbiol:isDescribedBy><rdf:Bag><rdf:li rdf:resource="urn:miriam:pubmed:19932745"/></rdf:Bag></bqbiol:isDescribedBy><bqbiol:isDescribedBy><rdf:Bag><rdf:li rdf:resource="urn:miriam:ensembl:ENSG00000115594"/></rdf:Bag></bqbiol:isDescribedBy><dcterms:modified rdf:parseType="Resource"/></rdf:Description></rdf:RDF>
</body>
              </html>
            </celldesigner:notes>
            <celldesigner:annotation>
              <celldesigner:complexSpecies>s_id_path_2_i21b</celldesigner:complexSpecies>
              <celldesigner:speciesIdentity>
                <celldesigner:class>GENE</celldesigner:class>
                <celldesigner:geneReference>g_s_id_path_2_i446</celldesigner:geneReference>
                <celldesigner:name>IL1R1</celldesigner:name>
              </celldesigner:speciesIdentity>
            </celldesigner:annotation>
          </celldesigner:species>
          <celldesigner:species id="s_id_path_2_i5bb" name="MMP9">
            <celldesigner:notes>
              <html xmlns="http://www.w3.org/1999/xhtml">
                <head>
                  <title/>
                </head>
                <body>Pubmed_ID: 21657851

<rdf:RDF xmlns:rdf="http://www.w3.org/1999/02/22-rdf-syntax-ns#" xmlns:dc="http://purl.org/dc/elements/1.1/" xmlns:dcterms="http://purl.org/dc/terms/" xmlns:vCard="http://www.w3.org/2001/vcard-rdf/3.0#" xmlns:bqbiol="http://biomodels.net/biology-qualifiers/" xmlns:bqmodel="http://biomodels.net/model-qualifiers/"><rdf:Description rdf:about="#s_id_path_2_i5bb"><bqbiol:isDescribedBy><rdf:Bag><rdf:li rdf:resource="urn:miriam:pubmed:21657851"/></rdf:Bag></bqbiol:isDescribedBy><bqbiol:isDescribedBy><rdf:Bag><rdf:li rdf:resource="urn:miriam:ensembl:ENSG00000100985"/></rdf:Bag></bqbiol:isDescribedBy><dcterms:modified rdf:parseType="Resource"/></rdf:Description></rdf:RDF>
</body>
              </html>
            </celldesigner:notes>
            <celldesigner:annotation>
              <celldesigner:complexSpecies>s_id_path_2_i21b</celldesigner:complexSpecies>
              <celldesigner:speciesIdentity>
                <celldesigner:class>GENE</celldesigner:class>
                <celldesigner:geneReference>g_s_id_path_2_i5bb</celldesigner:geneReference>
                <celldesigner:name>MMP9</celldesigner:name>
              </celldesigner:speciesIdentity>
            </celldesigner:annotation>
          </celldesigner:species>
          <celldesigner:species id="s_id_path_2_i2b8" name="VCAN">
            <celldesigner:notes>
              <html xmlns="http://www.w3.org/1999/xhtml">
                <head>
                  <title/>
                </head>
                <body>
                  <rdf:RDF xmlns:rdf="http://www.w3.org/1999/02/22-rdf-syntax-ns#" xmlns:dc="http://purl.org/dc/elements/1.1/" xmlns:dcterms="http://purl.org/dc/terms/" xmlns:vCard="http://www.w3.org/2001/vcard-rdf/3.0#" xmlns:bqbiol="http://biomodels.net/biology-qualifiers/" xmlns:bqmodel="http://biomodels.net/model-qualifiers/">
                    <rdf:Description rdf:about="#s_id_path_2_i2b8">
                      <bqbiol:isDescribedBy>
                        <rdf:Bag>
                          <rdf:li rdf:resource="urn:miriam:ensembl:ENSG00000038427"/>
                        </rdf:Bag>
                      </bqbiol:isDescribedBy>
                      <dcterms:modified rdf:parseType="Resource"/>
                    </rdf:Description>
                  </rdf:RDF>
                </body>
              </html>
            </celldesigner:notes>
            <celldesigner:annotation>
              <celldesigner:complexSpecies>s_id_path_2_i1fc</celldesigner:complexSpecies>
              <celldesigner:speciesIdentity>
                <celldesigner:class>GENE</celldesigner:class>
                <celldesigner:geneReference>g_s_id_path_2_i2b8</celldesigner:geneReference>
                <celldesigner:name>VCAN</celldesigner:name>
              </celldesigner:speciesIdentity>
            </celldesigner:annotation>
          </celldesigner:species>
          <celldesigner:species id="s_id_path_2_i2da" name="BCAN">
            <celldesigner:notes>
              <html xmlns="http://www.w3.org/1999/xhtml">
                <head>
                  <title/>
                </head>
                <body>
                  <rdf:RDF xmlns:rdf="http://www.w3.org/1999/02/22-rdf-syntax-ns#" xmlns:dc="http://purl.org/dc/elements/1.1/" xmlns:dcterms="http://purl.org/dc/terms/" xmlns:vCard="http://www.w3.org/2001/vcard-rdf/3.0#" xmlns:bqbiol="http://biomodels.net/biology-qualifiers/" xmlns:bqmodel="http://biomodels.net/model-qualifiers/">
                    <rdf:Description rdf:about="#s_id_path_2_i2da">
                      <bqbiol:isDescribedBy>
                        <rdf:Bag>
                          <rdf:li rdf:resource="urn:miriam:ensembl:ENSG00000132692"/>
                        </rdf:Bag>
                      </bqbiol:isDescribedBy>
                      <dcterms:modified rdf:parseType="Resource"/>
                    </rdf:Description>
                  </rdf:RDF>
                </body>
              </html>
            </celldesigner:notes>
            <celldesigner:annotation>
              <celldesigner:complexSpecies>s_id_path_2_i1fc</celldesigner:complexSpecies>
              <celldesigner:speciesIdentity>
                <celldesigner:class>GENE</celldesigner:class>
                <celldesigner:geneReference>g_s_id_path_2_i2da</celldesigner:geneReference>
                <celldesigner:name>BCAN</celldesigner:name>
              </celldesigner:speciesIdentity>
            </celldesigner:annotation>
          </celldesigner:species>
          <celldesigner:species id="s_id_path_2_i2f9" name="CSPG4">
            <celldesigner:notes>
              <html xmlns="http://www.w3.org/1999/xhtml">
                <head>
                  <title/>
                </head>
                <body>
                  <rdf:RDF xmlns:rdf="http://www.w3.org/1999/02/22-rdf-syntax-ns#" xmlns:dc="http://purl.org/dc/elements/1.1/" xmlns:dcterms="http://purl.org/dc/terms/" xmlns:vCard="http://www.w3.org/2001/vcard-rdf/3.0#" xmlns:bqbiol="http://biomodels.net/biology-qualifiers/" xmlns:bqmodel="http://biomodels.net/model-qualifiers/">
                    <rdf:Description rdf:about="#s_id_path_2_i2f9">
                      <bqbiol:isDescribedBy>
                        <rdf:Bag>
                          <rdf:li rdf:resource="urn:miriam:ensembl:ENSG00000173546"/>
                        </rdf:Bag>
                      </bqbiol:isDescribedBy>
                      <dcterms:modified rdf:parseType="Resource"/>
                    </rdf:Description>
                  </rdf:RDF>
                </body>
              </html>
            </celldesigner:notes>
            <celldesigner:annotation>
              <celldesigner:complexSpecies>s_id_path_2_i1fc</celldesigner:complexSpecies>
              <celldesigner:speciesIdentity>
                <celldesigner:class>GENE</celldesigner:class>
                <celldesigner:geneReference>g_s_id_path_2_i2f9</celldesigner:geneReference>
                <celldesigner:name>CSPG4</celldesigner:name>
              </celldesigner:speciesIdentity>
            </celldesigner:annotation>
          </celldesigner:species>
          <celldesigner:species id="s_id_path_2_i3c2" name="ACAN">
            <celldesigner:notes>
              <html xmlns="http://www.w3.org/1999/xhtml">
                <head>
                  <title/>
                </head>
                <body>
                  <rdf:RDF xmlns:rdf="http://www.w3.org/1999/02/22-rdf-syntax-ns#" xmlns:dc="http://purl.org/dc/elements/1.1/" xmlns:dcterms="http://purl.org/dc/terms/" xmlns:vCard="http://www.w3.org/2001/vcard-rdf/3.0#" xmlns:bqbiol="http://biomodels.net/biology-qualifiers/" xmlns:bqmodel="http://biomodels.net/model-qualifiers/">
                    <rdf:Description rdf:about="#s_id_path_2_i3c2">
                      <bqbiol:isDescribedBy>
                        <rdf:Bag>
                          <rdf:li rdf:resource="urn:miriam:ensembl:ENSG00000157766"/>
                        </rdf:Bag>
                      </bqbiol:isDescribedBy>
                      <dcterms:modified rdf:parseType="Resource"/>
                    </rdf:Description>
                  </rdf:RDF>
                </body>
              </html>
            </celldesigner:notes>
            <celldesigner:annotation>
              <celldesigner:complexSpecies>s_id_path_2_i1fc</celldesigner:complexSpecies>
              <celldesigner:speciesIdentity>
                <celldesigner:class>GENE</celldesigner:class>
                <celldesigner:geneReference>g_s_id_path_2_i3c2</celldesigner:geneReference>
                <celldesigner:name>ACAN</celldesigner:name>
              </celldesigner:speciesIdentity>
            </celldesigner:annotation>
          </celldesigner:species>
          <celldesigner:species id="s_id_path_2_i45c" name="PTPRZ1">
            <celldesigner:notes>
              <html xmlns="http://www.w3.org/1999/xhtml">
                <head>
                  <title/>
                </head>
                <body>
                  <rdf:RDF xmlns:rdf="http://www.w3.org/1999/02/22-rdf-syntax-ns#" xmlns:dc="http://purl.org/dc/elements/1.1/" xmlns:dcterms="http://purl.org/dc/terms/" xmlns:vCard="http://www.w3.org/2001/vcard-rdf/3.0#" xmlns:bqbiol="http://biomodels.net/biology-qualifiers/" xmlns:bqmodel="http://biomodels.net/model-qualifiers/">
                    <rdf:Description rdf:about="#s_id_path_2_i45c">
                      <bqbiol:isDescribedBy>
                        <rdf:Bag>
                          <rdf:li rdf:resource="urn:miriam:ensembl:ENSG00000106278"/>
                        </rdf:Bag>
                      </bqbiol:isDescribedBy>
                      <dcterms:modified rdf:parseType="Resource"/>
                    </rdf:Description>
                  </rdf:RDF>
                </body>
              </html>
            </celldesigner:notes>
            <celldesigner:annotation>
              <celldesigner:complexSpecies>s_id_path_2_i1fc</celldesigner:complexSpecies>
              <celldesigner:speciesIdentity>
                <celldesigner:class>GENE</celldesigner:class>
                <celldesigner:geneReference>g_s_id_path_2_i45c</celldesigner:geneReference>
                <celldesigner:name>PTPRZ1</celldesigner:name>
              </celldesigner:speciesIdentity>
            </celldesigner:annotation>
          </celldesigner:species>
          <celldesigner:species id="s_id_path_2_i516" name="NCAN">
            <celldesigner:notes>
              <html xmlns="http://www.w3.org/1999/xhtml">
                <head>
                  <title/>
                </head>
                <body>
                  <rdf:RDF xmlns:rdf="http://www.w3.org/1999/02/22-rdf-syntax-ns#" xmlns:dc="http://purl.org/dc/elements/1.1/" xmlns:dcterms="http://purl.org/dc/terms/" xmlns:vCard="http://www.w3.org/2001/vcard-rdf/3.0#" xmlns:bqbiol="http://biomodels.net/biology-qualifiers/" xmlns:bqmodel="http://biomodels.net/model-qualifiers/">
                    <rdf:Description rdf:about="#s_id_path_2_i516">
                      <bqbiol:isDescribedBy>
                        <rdf:Bag>
                          <rdf:li rdf:resource="urn:miriam:ensembl:ENSG00000130287"/>
                        </rdf:Bag>
                      </bqbiol:isDescribedBy>
                      <dcterms:modified rdf:parseType="Resource"/>
                    </rdf:Description>
                  </rdf:RDF>
                </body>
              </html>
            </celldesigner:notes>
            <celldesigner:annotation>
              <celldesigner:complexSpecies>s_id_path_2_i1fc</celldesigner:complexSpecies>
              <celldesigner:speciesIdentity>
                <celldesigner:class>GENE</celldesigner:class>
                <celldesigner:geneReference>g_s_id_path_2_i516</celldesigner:geneReference>
                <celldesigner:name>NCAN</celldesigner:name>
              </celldesigner:speciesIdentity>
            </celldesigner:annotation>
          </celldesigner:species>
          <celldesigner:species id="s_id_path_2_i2e5" name="CCND1">
            <celldesigner:notes>
              <html xmlns="http://www.w3.org/1999/xhtml">
                <head>
                  <title/>
                </head>
                <body>
                  <rdf:RDF xmlns:rdf="http://www.w3.org/1999/02/22-rdf-syntax-ns#" xmlns:dc="http://purl.org/dc/elements/1.1/" xmlns:dcterms="http://purl.org/dc/terms/" xmlns:vCard="http://www.w3.org/2001/vcard-rdf/3.0#" xmlns:bqbiol="http://biomodels.net/biology-qualifiers/" xmlns:bqmodel="http://biomodels.net/model-qualifiers/">
                    <rdf:Description rdf:about="#s_id_path_2_i2e5">
                      <bqbiol:isDescribedBy>
                        <rdf:Bag>
                          <rdf:li rdf:resource="urn:miriam:ensembl:ENSG00000110092"/>
                        </rdf:Bag>
                      </bqbiol:isDescribedBy>
                      <dcterms:modified rdf:parseType="Resource"/>
                    </rdf:Description>
                  </rdf:RDF>
                </body>
              </html>
            </celldesigner:notes>
            <celldesigner:annotation>
              <celldesigner:complexSpecies>s_id_path_2_i217</celldesigner:complexSpecies>
              <celldesigner:speciesIdentity>
                <celldesigner:class>GENE</celldesigner:class>
                <celldesigner:geneReference>g_s_id_path_2_i2e5</celldesigner:geneReference>
                <celldesigner:name>CCND1</celldesigner:name>
              </celldesigner:speciesIdentity>
            </celldesigner:annotation>
          </celldesigner:species>
          <celldesigner:species id="s_id_path_2_i582" name="p53">
            <celldesigner:notes>
              <html xmlns="http://www.w3.org/1999/xhtml">
                <head>
                  <title/>
                </head>
                <body>
                  <rdf:RDF xmlns:rdf="http://www.w3.org/1999/02/22-rdf-syntax-ns#" xmlns:dc="http://purl.org/dc/elements/1.1/" xmlns:dcterms="http://purl.org/dc/terms/" xmlns:vCard="http://www.w3.org/2001/vcard-rdf/3.0#" xmlns:bqbiol="http://biomodels.net/biology-qualifiers/" xmlns:bqmodel="http://biomodels.net/model-qualifiers/">
                    <rdf:Description rdf:about="#s_id_path_2_i582">
                      <bqbiol:isDescribedBy>
                        <rdf:Bag>
                          <rdf:li rdf:resource="urn:miriam:uniprot:A0A0R4J1K8"/>
                        </rdf:Bag>
                      </bqbiol:isDescribedBy>
                      <dcterms:modified rdf:parseType="Resource"/>
                    </rdf:Description>
                  </rdf:RDF>
                </body>
              </html>
            </celldesigner:notes>
            <celldesigner:annotation>
              <celldesigner:complexSpecies>s_id_path_2_i217</celldesigner:complexSpecies>
              <celldesigner:speciesIdentity>
                <celldesigner:class>PROTEIN</celldesigner:class>
                <celldesigner:proteinReference>p_s_id_path_2_i582</celldesigner:proteinReference>
                <celldesigner:name>p53</celldesigner:name>
              </celldesigner:speciesIdentity>
            </celldesigner:annotation>
          </celldesigner:species>
          <celldesigner:species id="s_id_path_2_i4c4" name="EPHA4">
            <celldesigner:notes>
              <html xmlns="http://www.w3.org/1999/xhtml">
                <head>
                  <title/>
                </head>
                <body>
                  <rdf:RDF xmlns:rdf="http://www.w3.org/1999/02/22-rdf-syntax-ns#" xmlns:dc="http://purl.org/dc/elements/1.1/" xmlns:dcterms="http://purl.org/dc/terms/" xmlns:vCard="http://www.w3.org/2001/vcard-rdf/3.0#" xmlns:bqbiol="http://biomodels.net/biology-qualifiers/" xmlns:bqmodel="http://biomodels.net/model-qualifiers/">
                    <rdf:Description rdf:about="#s_id_path_2_i4c4">
                      <bqbiol:isDescribedBy>
                        <rdf:Bag>
                          <rdf:li rdf:resource="urn:miriam:ensembl:ENSG00000116106"/>
                        </rdf:Bag>
                      </bqbiol:isDescribedBy>
                      <dcterms:modified rdf:parseType="Resource"/>
                    </rdf:Description>
                  </rdf:RDF>
                </body>
              </html>
            </celldesigner:notes>
            <celldesigner:annotation>
              <celldesigner:complexSpecies>s_id_path_2_i22c</celldesigner:complexSpecies>
              <celldesigner:speciesIdentity>
                <celldesigner:class>GENE</celldesigner:class>
                <celldesigner:geneReference>g_s_id_path_2_i4c4</celldesigner:geneReference>
                <celldesigner:name>EPHA4</celldesigner:name>
              </celldesigner:speciesIdentity>
            </celldesigner:annotation>
          </celldesigner:species>
          <celldesigner:species id="s_id_path_2_i4d3" name="Focal_space_Adensions">
            <celldesigner:notes>
              <html xmlns="http://www.w3.org/1999/xhtml">
                <head>
                  <title/>
                </head>
                <body>Pubmed_ID: 20202079, 16623828

<rdf:RDF xmlns:rdf="http://www.w3.org/1999/02/22-rdf-syntax-ns#" xmlns:dc="http://purl.org/dc/elements/1.1/" xmlns:dcterms="http://purl.org/dc/terms/" xmlns:vCard="http://www.w3.org/2001/vcard-rdf/3.0#" xmlns:bqbiol="http://biomodels.net/biology-qualifiers/" xmlns:bqmodel="http://biomodels.net/model-qualifiers/"><rdf:Description rdf:about="#s_id_path_2_i4d3"><bqbiol:isDescribedBy><rdf:Bag><rdf:li rdf:resource="urn:miriam:pubmed:20202079"/></rdf:Bag></bqbiol:isDescribedBy><bqbiol:isDescribedBy><rdf:Bag><rdf:li rdf:resource="urn:miriam:pubmed:16623828"/></rdf:Bag></bqbiol:isDescribedBy><dcterms:modified rdf:parseType="Resource"/></rdf:Description></rdf:RDF>
</body>
              </html>
            </celldesigner:notes>
            <celldesigner:annotation>
              <celldesigner:complexSpecies>s_id_path_2_i22c</celldesigner:complexSpecies>
              <celldesigner:speciesIdentity>
                <celldesigner:class>UNKNOWN</celldesigner:class>
                <celldesigner:name>Focal_space_Adensions</celldesigner:name>
              </celldesigner:speciesIdentity>
            </celldesigner:annotation>
          </celldesigner:species>
          <celldesigner:species id="s_id_path_2_i445" name="ABL1">
            <celldesigner:notes>
              <html xmlns="http://www.w3.org/1999/xhtml">
                <head>
                  <title/>
                </head>
                <body>
                  <rdf:RDF xmlns:rdf="http://www.w3.org/1999/02/22-rdf-syntax-ns#" xmlns:dc="http://purl.org/dc/elements/1.1/" xmlns:dcterms="http://purl.org/dc/terms/" xmlns:vCard="http://www.w3.org/2001/vcard-rdf/3.0#" xmlns:bqbiol="http://biomodels.net/biology-qualifiers/" xmlns:bqmodel="http://biomodels.net/model-qualifiers/">
                    <rdf:Description rdf:about="#s_id_path_2_i445">
                      <bqbiol:isDescribedBy>
                        <rdf:Bag>
                          <rdf:li rdf:resource="urn:miriam:ensembl:ENSG00000097007"/>
                        </rdf:Bag>
                      </bqbiol:isDescribedBy>
                      <dcterms:modified rdf:parseType="Resource"/>
                    </rdf:Description>
                  </rdf:RDF>
                </body>
              </html>
            </celldesigner:notes>
            <celldesigner:annotation>
              <celldesigner:complexSpecies>s_id_path_2_i197</celldesigner:complexSpecies>
              <celldesigner:speciesIdentity>
                <celldesigner:class>GENE</celldesigner:class>
                <celldesigner:geneReference>g_s_id_path_2_i445</celldesigner:geneReference>
                <celldesigner:name>ABL1</celldesigner:name>
              </celldesigner:speciesIdentity>
            </celldesigner:annotation>
          </celldesigner:species>
          <celldesigner:species id="s_id_path_2_i59a" name="ABL2">
            <celldesigner:notes>
              <html xmlns="http://www.w3.org/1999/xhtml">
                <head>
                  <title/>
                </head>
                <body>
                  <rdf:RDF xmlns:rdf="http://www.w3.org/1999/02/22-rdf-syntax-ns#" xmlns:dc="http://purl.org/dc/elements/1.1/" xmlns:dcterms="http://purl.org/dc/terms/" xmlns:vCard="http://www.w3.org/2001/vcard-rdf/3.0#" xmlns:bqbiol="http://biomodels.net/biology-qualifiers/" xmlns:bqmodel="http://biomodels.net/model-qualifiers/">
                    <rdf:Description rdf:about="#s_id_path_2_i59a">
                      <bqbiol:isDescribedBy>
                        <rdf:Bag>
                          <rdf:li rdf:resource="urn:miriam:ensembl:ENSG00000143322"/>
                        </rdf:Bag>
                      </bqbiol:isDescribedBy>
                      <dcterms:modified rdf:parseType="Resource"/>
                    </rdf:Description>
                  </rdf:RDF>
                </body>
              </html>
            </celldesigner:notes>
            <celldesigner:annotation>
              <celldesigner:complexSpecies>s_id_path_2_i197</celldesigner:complexSpecies>
              <celldesigner:speciesIdentity>
                <celldesigner:class>GENE</celldesigner:class>
                <celldesigner:geneReference>g_s_id_path_2_i59a</celldesigner:geneReference>
                <celldesigner:name>ABL2</celldesigner:name>
              </celldesigner:speciesIdentity>
            </celldesigner:annotation>
          </celldesigner:species>
          <celldesigner:species id="s_id_path_0_i114" name="NFKB1">
            <celldesigner:notes>
              <html xmlns="http://www.w3.org/1999/xhtml">
                <head>
                  <title/>
                </head>
                <body>Symbol: NFKB1
Name: nuclear factor kappa B subunit 1
Synonyms: KBF1, NF-kB1, NF-kappaB, NFKB-p50, NFkappaB, p105, p50
HGNC_ID: 7794
EntrezGene_ID: 4790
RefSeq_ID: NM_003998

<rdf:RDF xmlns:rdf="http://www.w3.org/1999/02/22-rdf-syntax-ns#" xmlns:dc="http://purl.org/dc/elements/1.1/" xmlns:dcterms="http://purl.org/dc/terms/" xmlns:vCard="http://www.w3.org/2001/vcard-rdf/3.0#" xmlns:bqbiol="http://biomodels.net/biology-qualifiers/" xmlns:bqmodel="http://biomodels.net/model-qualifiers/"><rdf:Description rdf:about="#s_id_path_0_i114"><bqbiol:isDescribedBy><rdf:Bag><rdf:li rdf:resource="urn:miriam:ncbigene:4790"/></rdf:Bag></bqbiol:isDescribedBy><bqbiol:isDescribedBy><rdf:Bag><rdf:li rdf:resource="urn:miriam:ensembl:ENSG00000109320"/></rdf:Bag></bqbiol:isDescribedBy><bqbiol:isDescribedBy><rdf:Bag><rdf:li rdf:resource="urn:miriam:hgnc.symbol:NFKB1"/></rdf:Bag></bqbiol:isDescribedBy><bqbiol:isDescribedBy><rdf:Bag><rdf:li rdf:resource="urn:miriam:hgnc:7794"/></rdf:Bag></bqbiol:isDescribedBy><bqbiol:isDescribedBy><rdf:Bag><rdf:li rdf:resource="urn:miriam:uniprot:P19838"/></rdf:Bag></bqbiol:isDescribedBy><bqbiol:isDescribedBy><rdf:Bag><rdf:li rdf:resource="urn:miriam:refseq:NM_003998"/></rdf:Bag></bqbiol:isDescribedBy><dcterms:modified rdf:parseType="Resource"/></rdf:Description></rdf:RDF>
</body>
              </html>
            </celldesigner:notes>
            <celldesigner:annotation>
              <celldesigner:complexSpecies>s_id_path_0_i7c</celldesigner:complexSpecies>
              <celldesigner:speciesIdentity>
                <celldesigner:class>PROTEIN</celldesigner:class>
                <celldesigner:proteinReference>p_s_id_path_0_i114</celldesigner:proteinReference>
                <celldesigner:name>NFKB1</celldesigner:name>
              </celldesigner:speciesIdentity>
            </celldesigner:annotation>
          </celldesigner:species>
          <celldesigner:species id="s_id_path_0_i1df" name="RELA">
            <celldesigner:notes>
              <html xmlns="http://www.w3.org/1999/xhtml">
                <head>
                  <title/>
                </head>
                <body>Symbol: RELA
Name: RELA proto-oncogene, NF-kB subunit
Previous Symbols: NFKB3
Synonyms: p65
HGNC_ID: 9955
EntrezGene_ID: 5970
RefSeq_ID: NM_021975

RecName: Full=Transcription factor p65; AltName: Full=Nuclear factor NF-kappa-B p65 subunit; AltName: Full=Nuclear factor of kappa light polypeptide gene enhancer in B-cells 3;<rdf:RDF xmlns:rdf="http://www.w3.org/1999/02/22-rdf-syntax-ns#" xmlns:dc="http://purl.org/dc/elements/1.1/" xmlns:dcterms="http://purl.org/dc/terms/" xmlns:vCard="http://www.w3.org/2001/vcard-rdf/3.0#" xmlns:bqbiol="http://biomodels.net/biology-qualifiers/" xmlns:bqmodel="http://biomodels.net/model-qualifiers/"><rdf:Description rdf:about="#s_id_path_0_i1df"><bqbiol:isDescribedBy><rdf:Bag><rdf:li rdf:resource="urn:miriam:hgnc:9955"/></rdf:Bag></bqbiol:isDescribedBy><bqbiol:isDescribedBy><rdf:Bag><rdf:li rdf:resource="urn:miriam:ensembl:ENSG00000173039"/></rdf:Bag></bqbiol:isDescribedBy><bqbiol:isDescribedBy><rdf:Bag><rdf:li rdf:resource="urn:miriam:ncbigene:5970"/></rdf:Bag></bqbiol:isDescribedBy><bqbiol:isDescribedBy><rdf:Bag><rdf:li rdf:resource="urn:miriam:refseq:NM_021975"/></rdf:Bag></bqbiol:isDescribedBy><bqbiol:isDescribedBy><rdf:Bag><rdf:li rdf:resource="urn:miriam:hgnc.symbol:RELA"/></rdf:Bag></bqbiol:isDescribedBy><bqbiol:isDescribedBy><rdf:Bag><rdf:li rdf:resource="urn:miriam:uniprot:Q04206"/></rdf:Bag></bqbiol:isDescribedBy><dcterms:modified rdf:parseType="Resource"/></rdf:Description></rdf:RDF>
</body>
              </html>
            </celldesigner:notes>
            <celldesigner:annotation>
              <celldesigner:complexSpecies>s_id_path_0_i7c</celldesigner:complexSpecies>
              <celldesigner:speciesIdentity>
                <celldesigner:class>PROTEIN</celldesigner:class>
                <celldesigner:proteinReference>p_s_id_path_0_i1df</celldesigner:proteinReference>
                <celldesigner:name>RELA</celldesigner:name>
              </celldesigner:speciesIdentity>
            </celldesigner:annotation>
          </celldesigner:species>
          <celldesigner:species id="s_id_path_0_i21a" name="Thrombin">
            <celldesigner:notes>
              <html xmlns="http://www.w3.org/1999/xhtml">
                <head>
                  <title/>
                </head>
                <body>Symbol: F2
HGNC_ID: 3535
EntrezGene_ID: 2147
RefSeq_ID: NM_000506

<rdf:RDF xmlns:rdf="http://www.w3.org/1999/02/22-rdf-syntax-ns#" xmlns:dc="http://purl.org/dc/elements/1.1/" xmlns:dcterms="http://purl.org/dc/terms/" xmlns:vCard="http://www.w3.org/2001/vcard-rdf/3.0#" xmlns:bqbiol="http://biomodels.net/biology-qualifiers/" xmlns:bqmodel="http://biomodels.net/model-qualifiers/"><rdf:Description rdf:about="#s_id_path_0_i21a"><bqbiol:isDescribedBy><rdf:Bag><rdf:li rdf:resource="urn:miriam:mesh:D013917"/></rdf:Bag></bqbiol:isDescribedBy><bqbiol:isDescribedBy><rdf:Bag><rdf:li rdf:resource="urn:miriam:uniprot:P00734"/></rdf:Bag></bqbiol:isDescribedBy><bqbiol:isDescribedBy><rdf:Bag><rdf:li rdf:resource="urn:miriam:taxonomy:9606"/></rdf:Bag></bqbiol:isDescribedBy><bqbiol:isDescribedBy><rdf:Bag><rdf:li rdf:resource="urn:miriam:ec-code:3.4.21.5"/></rdf:Bag></bqbiol:isDescribedBy><bqbiol:isDescribedBy><rdf:Bag><rdf:li rdf:resource="urn:miriam:hgnc:3535"/></rdf:Bag></bqbiol:isDescribedBy><bqbiol:isDescribedBy><rdf:Bag><rdf:li rdf:resource="urn:miriam:refseq:NM_000506"/></rdf:Bag></bqbiol:isDescribedBy><bqbiol:isDescribedBy><rdf:Bag><rdf:li rdf:resource="urn:miriam:ensembl:ENSG00000180210"/></rdf:Bag></bqbiol:isDescribedBy><bqbiol:isDescribedBy><rdf:Bag><rdf:li rdf:resource="urn:miriam:hgnc.symbol:F2"/></rdf:Bag></bqbiol:isDescribedBy><bqbiol:isDescribedBy><rdf:Bag><rdf:li rdf:resource="urn:miriam:ncbigene:2147"/></rdf:Bag></bqbiol:isDescribedBy><dcterms:modified rdf:parseType="Resource"/></rdf:Description></rdf:RDF>
</body>
              </html>
            </celldesigner:notes>
            <celldesigner:annotation>
              <celldesigner:complexSpecies>s_id_path_0_i83</celldesigner:complexSpecies>
              <celldesigner:speciesIdentity>
                <celldesigner:class>PROTEIN</celldesigner:class>
                <celldesigner:proteinReference>p_s_id_path_0_i21a</celldesigner:proteinReference>
                <celldesigner:state>
                  <celldesigner:listOfStructuralStates>
                    <celldesigner:structuralState structuralState="active">active</celldesigner:structuralState>
                  </celldesigner:listOfStructuralStates>
                </celldesigner:state>
                <celldesigner:name>Thrombin</celldesigner:name>
              </celldesigner:speciesIdentity>
            </celldesigner:annotation>
          </celldesigner:species>
          <celldesigner:species id="s_id_path_0_i21f" name="Thrombomodulin">
            <celldesigner:notes>
              <html xmlns="http://www.w3.org/1999/xhtml">
                <head>
                  <title/>
                </head>
                <body>Symbol: THBD
HGNC_ID: 11784
EntrezGene_ID: 7056
RefSeq_ID: NM_000361

<rdf:RDF xmlns:rdf="http://www.w3.org/1999/02/22-rdf-syntax-ns#" xmlns:dc="http://purl.org/dc/elements/1.1/" xmlns:dcterms="http://purl.org/dc/terms/" xmlns:vCard="http://www.w3.org/2001/vcard-rdf/3.0#" xmlns:bqbiol="http://biomodels.net/biology-qualifiers/" xmlns:bqmodel="http://biomodels.net/model-qualifiers/"><rdf:Description rdf:about="#s_id_path_0_i21f"><bqbiol:isDescribedBy><rdf:Bag><rdf:li rdf:resource="urn:miriam:taxonomy:9606"/></rdf:Bag></bqbiol:isDescribedBy><bqbiol:isDescribedBy><rdf:Bag><rdf:li rdf:resource="urn:miriam:ncbigene:7056"/></rdf:Bag></bqbiol:isDescribedBy><bqbiol:isDescribedBy><rdf:Bag><rdf:li rdf:resource="urn:miriam:refseq:NM_000361"/></rdf:Bag></bqbiol:isDescribedBy><bqbiol:isDescribedBy><rdf:Bag><rdf:li rdf:resource="urn:miriam:uniprot:P07204"/></rdf:Bag></bqbiol:isDescribedBy><bqbiol:isEncodedBy><rdf:Bag><rdf:li rdf:resource="urn:miriam:hgnc:11784"/></rdf:Bag></bqbiol:isEncodedBy><bqbiol:isDescribedBy><rdf:Bag><rdf:li rdf:resource="urn:miriam:ensembl:ENSG00000178726"/></rdf:Bag></bqbiol:isDescribedBy><bqbiol:isDescribedBy><rdf:Bag><rdf:li rdf:resource="urn:miriam:hgnc.symbol:THBD"/></rdf:Bag></bqbiol:isDescribedBy><dcterms:modified rdf:parseType="Resource"/></rdf:Description></rdf:RDF>
</body>
              </html>
            </celldesigner:notes>
            <celldesigner:annotation>
              <celldesigner:complexSpecies>s_id_path_0_i83</celldesigner:complexSpecies>
              <celldesigner:speciesIdentity>
                <celldesigner:class>PROTEIN</celldesigner:class>
                <celldesigner:proteinReference>p_s_id_path_0_i21f</celldesigner:proteinReference>
                <celldesigner:name>Thrombomodulin</celldesigner:name>
              </celldesigner:speciesIdentity>
            </celldesigner:annotation>
          </celldesigner:species>
          <celldesigner:species id="s_id_path_2_i44d" name="NFIL3">
            <celldesigner:notes>
              <html xmlns="http://www.w3.org/1999/xhtml">
                <head>
                  <title/>
                </head>
                <body>
                  <rdf:RDF xmlns:rdf="http://www.w3.org/1999/02/22-rdf-syntax-ns#" xmlns:dc="http://purl.org/dc/elements/1.1/" xmlns:dcterms="http://purl.org/dc/terms/" xmlns:vCard="http://www.w3.org/2001/vcard-rdf/3.0#" xmlns:bqbiol="http://biomodels.net/biology-qualifiers/" xmlns:bqmodel="http://biomodels.net/model-qualifiers/">
                    <rdf:Description rdf:about="#s_id_path_2_i44d">
                      <bqbiol:isDescribedBy>
                        <rdf:Bag>
                          <rdf:li rdf:resource="urn:miriam:ensembl:ENSG00000165030"/>
                        </rdf:Bag>
                      </bqbiol:isDescribedBy>
                      <dcterms:modified rdf:parseType="Resource"/>
                    </rdf:Description>
                  </rdf:RDF>
                </body>
              </html>
            </celldesigner:notes>
            <celldesigner:annotation>
              <celldesigner:complexSpecies>s_id_path_2_i1ae</celldesigner:complexSpecies>
              <celldesigner:speciesIdentity>
                <celldesigner:class>GENE</celldesigner:class>
                <celldesigner:geneReference>g_s_id_path_2_i44d</celldesigner:geneReference>
                <celldesigner:name>NFIL3</celldesigner:name>
              </celldesigner:speciesIdentity>
            </celldesigner:annotation>
          </celldesigner:species>
          <celldesigner:species id="s_id_path_2_i4de" name="T_minus_bet">
            <celldesigner:notes>
              <html xmlns="http://www.w3.org/1999/xhtml">
                <head>
                  <title/>
                </head>
                <body>
                  <rdf:RDF xmlns:rdf="http://www.w3.org/1999/02/22-rdf-syntax-ns#" xmlns:dc="http://purl.org/dc/elements/1.1/" xmlns:dcterms="http://purl.org/dc/terms/" xmlns:vCard="http://www.w3.org/2001/vcard-rdf/3.0#" xmlns:bqbiol="http://biomodels.net/biology-qualifiers/" xmlns:bqmodel="http://biomodels.net/model-qualifiers/">
                    <rdf:Description rdf:about="#s_id_path_2_i4de">
                      <bqbiol:isDescribedBy>
                        <rdf:Bag>
                          <rdf:li rdf:resource="urn:miriam:ensembl:ENSG00000073861"/>
                        </rdf:Bag>
                      </bqbiol:isDescribedBy>
                      <dcterms:modified rdf:parseType="Resource"/>
                    </rdf:Description>
                  </rdf:RDF>
                </body>
              </html>
            </celldesigner:notes>
            <celldesigner:annotation>
              <celldesigner:complexSpecies>s_id_path_2_i1ae</celldesigner:complexSpecies>
              <celldesigner:speciesIdentity>
                <celldesigner:class>GENE</celldesigner:class>
                <celldesigner:geneReference>g_s_id_path_2_i4de</celldesigner:geneReference>
                <celldesigner:name>T_minus_bet</celldesigner:name>
              </celldesigner:speciesIdentity>
            </celldesigner:annotation>
          </celldesigner:species>
          <celldesigner:species id="s_id_path_2_i588" name="ID2">
            <celldesigner:notes>
              <html xmlns="http://www.w3.org/1999/xhtml">
                <head>
                  <title/>
                </head>
                <body>
                  <rdf:RDF xmlns:rdf="http://www.w3.org/1999/02/22-rdf-syntax-ns#" xmlns:dc="http://purl.org/dc/elements/1.1/" xmlns:dcterms="http://purl.org/dc/terms/" xmlns:vCard="http://www.w3.org/2001/vcard-rdf/3.0#" xmlns:bqbiol="http://biomodels.net/biology-qualifiers/" xmlns:bqmodel="http://biomodels.net/model-qualifiers/">
                    <rdf:Description rdf:about="#s_id_path_2_i588">
                      <bqbiol:isDescribedBy>
                        <rdf:Bag>
                          <rdf:li rdf:resource="urn:miriam:ensembl:ENSG00000115738"/>
                        </rdf:Bag>
                      </bqbiol:isDescribedBy>
                      <dcterms:modified rdf:parseType="Resource"/>
                    </rdf:Description>
                  </rdf:RDF>
                </body>
              </html>
            </celldesigner:notes>
            <celldesigner:annotation>
              <celldesigner:complexSpecies>s_id_path_2_i1ae</celldesigner:complexSpecies>
              <celldesigner:speciesIdentity>
                <celldesigner:class>GENE</celldesigner:class>
                <celldesigner:geneReference>g_s_id_path_2_i588</celldesigner:geneReference>
                <celldesigner:name>ID2</celldesigner:name>
              </celldesigner:speciesIdentity>
            </celldesigner:annotation>
          </celldesigner:species>
          <celldesigner:species id="s_id_path_2_i3b6" name="AQP1">
            <celldesigner:notes>
              <html xmlns="http://www.w3.org/1999/xhtml">
                <head>
                  <title/>
                </head>
                <body>Pubmed_ID: 21092735

<rdf:RDF xmlns:rdf="http://www.w3.org/1999/02/22-rdf-syntax-ns#" xmlns:dc="http://purl.org/dc/elements/1.1/" xmlns:dcterms="http://purl.org/dc/terms/" xmlns:vCard="http://www.w3.org/2001/vcard-rdf/3.0#" xmlns:bqbiol="http://biomodels.net/biology-qualifiers/" xmlns:bqmodel="http://biomodels.net/model-qualifiers/"><rdf:Description rdf:about="#s_id_path_2_i3b6"><bqbiol:isDescribedBy><rdf:Bag><rdf:li rdf:resource="urn:miriam:pubmed:21092735"/></rdf:Bag></bqbiol:isDescribedBy><bqbiol:isDescribedBy><rdf:Bag><rdf:li rdf:resource="urn:miriam:ensembl:ENSG00000240583"/></rdf:Bag></bqbiol:isDescribedBy><dcterms:modified rdf:parseType="Resource"/></rdf:Description></rdf:RDF>
</body>
              </html>
            </celldesigner:notes>
            <celldesigner:annotation>
              <celldesigner:complexSpecies>s_id_path_2_i1d1</celldesigner:complexSpecies>
              <celldesigner:speciesIdentity>
                <celldesigner:class>GENE</celldesigner:class>
                <celldesigner:geneReference>g_s_id_path_2_i3b6</celldesigner:geneReference>
                <celldesigner:name>AQP1</celldesigner:name>
              </celldesigner:speciesIdentity>
            </celldesigner:annotation>
          </celldesigner:species>
          <celldesigner:species id="s_id_path_2_i3c1" name="AQP4">
            <celldesigner:notes>
              <html xmlns="http://www.w3.org/1999/xhtml">
                <head>
                  <title/>
                </head>
                <body>Pubmed_ID: 18267965

<rdf:RDF xmlns:rdf="http://www.w3.org/1999/02/22-rdf-syntax-ns#" xmlns:dc="http://purl.org/dc/elements/1.1/" xmlns:dcterms="http://purl.org/dc/terms/" xmlns:vCard="http://www.w3.org/2001/vcard-rdf/3.0#" xmlns:bqbiol="http://biomodels.net/biology-qualifiers/" xmlns:bqmodel="http://biomodels.net/model-qualifiers/"><rdf:Description rdf:about="#s_id_path_2_i3c1"><bqbiol:isDescribedBy><rdf:Bag><rdf:li rdf:resource="urn:miriam:pubmed:18267965"/></rdf:Bag></bqbiol:isDescribedBy><bqbiol:isDescribedBy><rdf:Bag><rdf:li rdf:resource="urn:miriam:ensembl:ENSG00000171885"/></rdf:Bag></bqbiol:isDescribedBy><dcterms:modified rdf:parseType="Resource"/></rdf:Description></rdf:RDF>
</body>
              </html>
            </celldesigner:notes>
            <celldesigner:annotation>
              <celldesigner:complexSpecies>s_id_path_2_i1d1</celldesigner:complexSpecies>
              <celldesigner:speciesIdentity>
                <celldesigner:class>GENE</celldesigner:class>
                <celldesigner:geneReference>g_s_id_path_2_i3c1</celldesigner:geneReference>
                <celldesigner:name>AQP4</celldesigner:name>
              </celldesigner:speciesIdentity>
            </celldesigner:annotation>
          </celldesigner:species>
          <celldesigner:species id="s_id_path_2_i3b2" name="BCL2L1">
            <celldesigner:notes>
              <html xmlns="http://www.w3.org/1999/xhtml">
                <head>
                  <title/>
                </head>
                <body>Pubmed_ID: 17195095

BCL-XL<rdf:RDF xmlns:rdf="http://www.w3.org/1999/02/22-rdf-syntax-ns#" xmlns:dc="http://purl.org/dc/elements/1.1/" xmlns:dcterms="http://purl.org/dc/terms/" xmlns:vCard="http://www.w3.org/2001/vcard-rdf/3.0#" xmlns:bqbiol="http://biomodels.net/biology-qualifiers/" xmlns:bqmodel="http://biomodels.net/model-qualifiers/"><rdf:Description rdf:about="#s_id_path_2_i3b2"><bqbiol:isDescribedBy><rdf:Bag><rdf:li rdf:resource="urn:miriam:ensembl:ENSG00000171552"/></rdf:Bag></bqbiol:isDescribedBy><bqbiol:isDescribedBy><rdf:Bag><rdf:li rdf:resource="urn:miriam:pubmed:17195095"/></rdf:Bag></bqbiol:isDescribedBy><dcterms:modified rdf:parseType="Resource"/></rdf:Description></rdf:RDF>
</body>
              </html>
            </celldesigner:notes>
            <celldesigner:annotation>
              <celldesigner:complexSpecies>s_id_path_2_i1a0</celldesigner:complexSpecies>
              <celldesigner:speciesIdentity>
                <celldesigner:class>GENE</celldesigner:class>
                <celldesigner:geneReference>g_s_id_path_2_i3b2</celldesigner:geneReference>
                <celldesigner:name>BCL2L1</celldesigner:name>
              </celldesigner:speciesIdentity>
            </celldesigner:annotation>
          </celldesigner:species>
          <celldesigner:species id="s_id_path_2_i632" name="BCL2">
            <celldesigner:notes>
              <html xmlns="http://www.w3.org/1999/xhtml">
                <head>
                  <title/>
                </head>
                <body>Pubmed_ID: 17195095

<rdf:RDF xmlns:rdf="http://www.w3.org/1999/02/22-rdf-syntax-ns#" xmlns:dc="http://purl.org/dc/elements/1.1/" xmlns:dcterms="http://purl.org/dc/terms/" xmlns:vCard="http://www.w3.org/2001/vcard-rdf/3.0#" xmlns:bqbiol="http://biomodels.net/biology-qualifiers/" xmlns:bqmodel="http://biomodels.net/model-qualifiers/"><rdf:Description rdf:about="#s_id_path_2_i632"><bqbiol:isDescribedBy><rdf:Bag><rdf:li rdf:resource="urn:miriam:ensembl:ENSG00000171791"/></rdf:Bag></bqbiol:isDescribedBy><bqbiol:isDescribedBy><rdf:Bag><rdf:li rdf:resource="urn:miriam:pubmed:17195095"/></rdf:Bag></bqbiol:isDescribedBy><dcterms:modified rdf:parseType="Resource"/></rdf:Description></rdf:RDF>
</body>
              </html>
            </celldesigner:notes>
            <celldesigner:annotation>
              <celldesigner:complexSpecies>s_id_path_2_i1a0</celldesigner:complexSpecies>
              <celldesigner:speciesIdentity>
                <celldesigner:class>GENE</celldesigner:class>
                <celldesigner:geneReference>g_s_id_path_2_i632</celldesigner:geneReference>
                <celldesigner:name>BCL2</celldesigner:name>
              </celldesigner:speciesIdentity>
            </celldesigner:annotation>
          </celldesigner:species>
          <celldesigner:species id="s_id_path_2_i56b" name="EOMES">
            <celldesigner:notes>
              <html xmlns="http://www.w3.org/1999/xhtml">
                <head>
                  <title/>
                </head>
                <body>
                  <rdf:RDF xmlns:rdf="http://www.w3.org/1999/02/22-rdf-syntax-ns#" xmlns:dc="http://purl.org/dc/elements/1.1/" xmlns:dcterms="http://purl.org/dc/terms/" xmlns:vCard="http://www.w3.org/2001/vcard-rdf/3.0#" xmlns:bqbiol="http://biomodels.net/biology-qualifiers/" xmlns:bqmodel="http://biomodels.net/model-qualifiers/">
                    <rdf:Description rdf:about="#s_id_path_2_i56b">
                      <bqbiol:isDescribedBy>
                        <rdf:Bag>
                          <rdf:li rdf:resource="urn:miriam:ensembl:ENSG00000163508"/>
                        </rdf:Bag>
                      </bqbiol:isDescribedBy>
                      <dcterms:modified rdf:parseType="Resource"/>
                    </rdf:Description>
                  </rdf:RDF>
                </body>
              </html>
            </celldesigner:notes>
            <celldesigner:annotation>
              <celldesigner:complexSpecies>s_id_path_2_i1d2</celldesigner:complexSpecies>
              <celldesigner:speciesIdentity>
                <celldesigner:class>GENE</celldesigner:class>
                <celldesigner:geneReference>g_s_id_path_2_i56b</celldesigner:geneReference>
                <celldesigner:name>EOMES</celldesigner:name>
              </celldesigner:speciesIdentity>
            </celldesigner:annotation>
          </celldesigner:species>
          <celldesigner:species id="s_id_path_2_i616" name="IL15">
            <celldesigner:notes>
              <html xmlns="http://www.w3.org/1999/xhtml">
                <head>
                  <title/>
                </head>
                <body>
                  <rdf:RDF xmlns:rdf="http://www.w3.org/1999/02/22-rdf-syntax-ns#" xmlns:dc="http://purl.org/dc/elements/1.1/" xmlns:dcterms="http://purl.org/dc/terms/" xmlns:vCard="http://www.w3.org/2001/vcard-rdf/3.0#" xmlns:bqbiol="http://biomodels.net/biology-qualifiers/" xmlns:bqmodel="http://biomodels.net/model-qualifiers/">
                    <rdf:Description rdf:about="#s_id_path_2_i616">
                      <bqbiol:isDescribedBy>
                        <rdf:Bag>
                          <rdf:li rdf:resource="urn:miriam:ensembl:ENSG00000164136"/>
                        </rdf:Bag>
                      </bqbiol:isDescribedBy>
                      <dcterms:modified rdf:parseType="Resource"/>
                    </rdf:Description>
                  </rdf:RDF>
                </body>
              </html>
            </celldesigner:notes>
            <celldesigner:annotation>
              <celldesigner:complexSpecies>s_id_path_2_i1d2</celldesigner:complexSpecies>
              <celldesigner:speciesIdentity>
                <celldesigner:class>GENE</celldesigner:class>
                <celldesigner:geneReference>g_s_id_path_2_i616</celldesigner:geneReference>
                <celldesigner:name>IL15</celldesigner:name>
              </celldesigner:speciesIdentity>
            </celldesigner:annotation>
          </celldesigner:species>
          <celldesigner:species id="s_id_path_0_if9" name="IL17RA">
            <celldesigner:notes>
              <html xmlns="http://www.w3.org/1999/xhtml">
                <head>
                  <title/>
                </head>
                <body>Symbol: IL17RA
Name: interleukin 17 receptor A
Previous Symbols: IL17R
Synonyms: CD217, CDw217, IL-17RA, hIL-17R
HGNC_ID: 5985
EntrezGene_ID: 23765
RefSeq_ID: NM_014339

RecName: Full=Interleukin-17 receptor A; Short=IL-17 receptor A; Short=IL-17RA; AltName: Full=CDw217; AltName: CD_antigen=CD217; Flags: Precursor;<rdf:RDF xmlns:rdf="http://www.w3.org/1999/02/22-rdf-syntax-ns#" xmlns:dc="http://purl.org/dc/elements/1.1/" xmlns:dcterms="http://purl.org/dc/terms/" xmlns:vCard="http://www.w3.org/2001/vcard-rdf/3.0#" xmlns:bqbiol="http://biomodels.net/biology-qualifiers/" xmlns:bqmodel="http://biomodels.net/model-qualifiers/"><rdf:Description rdf:about="#s_id_path_0_if9"><bqbiol:isDescribedBy><rdf:Bag><rdf:li rdf:resource="urn:miriam:ensembl:ENSG00000177663"/></rdf:Bag></bqbiol:isDescribedBy><bqbiol:isDescribedBy><rdf:Bag><rdf:li rdf:resource="urn:miriam:uniprot:Q96F46"/></rdf:Bag></bqbiol:isDescribedBy><bqbiol:isDescribedBy><rdf:Bag><rdf:li rdf:resource="urn:miriam:hgnc:5985"/></rdf:Bag></bqbiol:isDescribedBy><bqbiol:isDescribedBy><rdf:Bag><rdf:li rdf:resource="urn:miriam:ncbigene:23765"/></rdf:Bag></bqbiol:isDescribedBy><bqbiol:isDescribedBy><rdf:Bag><rdf:li rdf:resource="urn:miriam:hgnc.symbol:IL17RA"/></rdf:Bag></bqbiol:isDescribedBy><bqbiol:isDescribedBy><rdf:Bag><rdf:li rdf:resource="urn:miriam:refseq:NM_014339"/></rdf:Bag></bqbiol:isDescribedBy><dcterms:modified rdf:parseType="Resource"/></rdf:Description></rdf:RDF>
</body>
              </html>
            </celldesigner:notes>
            <celldesigner:annotation>
              <celldesigner:complexSpecies>s_id_path_0_i74</celldesigner:complexSpecies>
              <celldesigner:speciesIdentity>
                <celldesigner:class>PROTEIN</celldesigner:class>
                <celldesigner:proteinReference>p_s_id_path_0_if9</celldesigner:proteinReference>
                <celldesigner:name>IL17RA</celldesigner:name>
              </celldesigner:speciesIdentity>
            </celldesigner:annotation>
          </celldesigner:species>
          <celldesigner:species id="s_id_path_0_i137" name="TRAF6">
            <celldesigner:notes>
              <html xmlns="http://www.w3.org/1999/xhtml">
                <head>
                  <title/>
                </head>
                <body>Symbol: TRAF6
Name: TNF receptor associated factor 6
Synonyms: RNF85
HGNC_ID: 12036
EntrezGene_ID: 7189
RefSeq_ID: NM_145803

RecName: Full=TNF receptor-associated factor 6; EC=6.3.2.-; AltName: Full=E3 ubiquitin-protein ligase TRAF6; AltName: Full=Interleukin-1 signal transducer; AltName: Full=RING finger protein 85;<rdf:RDF xmlns:rdf="http://www.w3.org/1999/02/22-rdf-syntax-ns#" xmlns:dc="http://purl.org/dc/elements/1.1/" xmlns:dcterms="http://purl.org/dc/terms/" xmlns:vCard="http://www.w3.org/2001/vcard-rdf/3.0#" xmlns:bqbiol="http://biomodels.net/biology-qualifiers/" xmlns:bqmodel="http://biomodels.net/model-qualifiers/"><rdf:Description rdf:about="#s_id_path_0_i137"><bqbiol:isDescribedBy><rdf:Bag><rdf:li rdf:resource="urn:miriam:ncbigene:7189"/></rdf:Bag></bqbiol:isDescribedBy><bqbiol:isDescribedBy><rdf:Bag><rdf:li rdf:resource="urn:miriam:ensembl:ENSG00000175104"/></rdf:Bag></bqbiol:isDescribedBy><bqbiol:isDescribedBy><rdf:Bag><rdf:li rdf:resource="urn:miriam:uniprot:Q9Y4K3"/></rdf:Bag></bqbiol:isDescribedBy><bqbiol:isDescribedBy><rdf:Bag><rdf:li rdf:resource="urn:miriam:hgnc:12036"/></rdf:Bag></bqbiol:isDescribedBy><bqbiol:isDescribedBy><rdf:Bag><rdf:li rdf:resource="urn:miriam:refseq:NM_145803"/></rdf:Bag></bqbiol:isDescribedBy><bqbiol:isDescribedBy><rdf:Bag><rdf:li rdf:resource="urn:miriam:hgnc.symbol:TRAF6"/></rdf:Bag></bqbiol:isDescribedBy><dcterms:modified rdf:parseType="Resource"/></rdf:Description></rdf:RDF>
</body>
              </html>
            </celldesigner:notes>
            <celldesigner:annotation>
              <celldesigner:complexSpecies>s_id_path_0_i74</celldesigner:complexSpecies>
              <celldesigner:speciesIdentity>
                <celldesigner:class>PROTEIN</celldesigner:class>
                <celldesigner:proteinReference>p_s_id_path_0_i137</celldesigner:proteinReference>
                <celldesigner:name>TRAF6</celldesigner:name>
              </celldesigner:speciesIdentity>
            </celldesigner:annotation>
          </celldesigner:species>
          <celldesigner:species id="s_id_path_0_i2d6" name="TRAF3IP2">
            <celldesigner:notes>
              <html xmlns="http://www.w3.org/1999/xhtml">
                <head>
                  <title/>
                </head>
                <body>Symbol: TRAF3IP2
Name: TRAF3 interacting protein 2
Previous Symbols: C6orf4, C6orf5, C6orf6, C6orf2
Synonyms: ACT1, CIKS, DKFZP586G0522
HGNC_ID: 1343
EntrezGene_ID: 10758
RefSeq_ID: NM_001164281

RecName: Full=Adapter protein CIKS; AltName: Full=Connection to IKK and SAPK/JNK; AltName: Full=Nuclear factor NF-kappa-B activator 1; Short=ACT1; AltName: Full=TRAF3-interacting protein 2;<rdf:RDF xmlns:rdf="http://www.w3.org/1999/02/22-rdf-syntax-ns#" xmlns:dc="http://purl.org/dc/elements/1.1/" xmlns:dcterms="http://purl.org/dc/terms/" xmlns:vCard="http://www.w3.org/2001/vcard-rdf/3.0#" xmlns:bqbiol="http://biomodels.net/biology-qualifiers/" xmlns:bqmodel="http://biomodels.net/model-qualifiers/"><rdf:Description rdf:about="#s_id_path_0_i2d6"><bqbiol:isDescribedBy><rdf:Bag><rdf:li rdf:resource="urn:miriam:ensembl:ENSG00000056972"/></rdf:Bag></bqbiol:isDescribedBy><bqbiol:isDescribedBy><rdf:Bag><rdf:li rdf:resource="urn:miriam:uniprot:O43734"/></rdf:Bag></bqbiol:isDescribedBy><bqbiol:isDescribedBy><rdf:Bag><rdf:li rdf:resource="urn:miriam:hgnc:1343"/></rdf:Bag></bqbiol:isDescribedBy><bqbiol:isDescribedBy><rdf:Bag><rdf:li rdf:resource="urn:miriam:refseq:NM_001164281"/></rdf:Bag></bqbiol:isDescribedBy><bqbiol:isDescribedBy><rdf:Bag><rdf:li rdf:resource="urn:miriam:ncbigene:10758"/></rdf:Bag></bqbiol:isDescribedBy><bqbiol:isDescribedBy><rdf:Bag><rdf:li rdf:resource="urn:miriam:hgnc.symbol:TRAF3IP2"/></rdf:Bag></bqbiol:isDescribedBy><dcterms:modified rdf:parseType="Resource"/></rdf:Description></rdf:RDF>
</body>
              </html>
            </celldesigner:notes>
            <celldesigner:annotation>
              <celldesigner:complexSpecies>s_id_path_0_i74</celldesigner:complexSpecies>
              <celldesigner:speciesIdentity>
                <celldesigner:class>PROTEIN</celldesigner:class>
                <celldesigner:proteinReference>p_s_id_path_0_i2d6</celldesigner:proteinReference>
                <celldesigner:name>TRAF3IP2</celldesigner:name>
              </celldesigner:speciesIdentity>
            </celldesigner:annotation>
          </celldesigner:species>
          <celldesigner:species id="s_id_path_0_i13b" name="FGG">
            <celldesigner:notes>
              <html xmlns="http://www.w3.org/1999/xhtml">
                <head>
                  <title/>
                </head>
                <body>Symbol: FGG
HGNC_ID: 3694
EntrezGene_ID: 2266
RefSeq_ID: NM_021870

Long Name:  FibrinogenSynonym:  Factor IAccession:  P00406<rdf:RDF xmlns:rdf="http://www.w3.org/1999/02/22-rdf-syntax-ns#" xmlns:dc="http://purl.org/dc/elements/1.1/" xmlns:dcterms="http://purl.org/dc/terms/" xmlns:vCard="http://www.w3.org/2001/vcard-rdf/3.0#" xmlns:bqbiol="http://biomodels.net/biology-qualifiers/" xmlns:bqmodel="http://biomodels.net/model-qualifiers/"><rdf:Description rdf:about="#s_id_path_0_i13b"><bqbiol:isDescribedBy><rdf:Bag><rdf:li rdf:resource="urn:miriam:uniprot:P02679"/></rdf:Bag></bqbiol:isDescribedBy><bqbiol:isDescribedBy><rdf:Bag><rdf:li rdf:resource="urn:miriam:hgnc:3694"/></rdf:Bag></bqbiol:isDescribedBy><bqbiol:isDescribedBy><rdf:Bag><rdf:li rdf:resource="urn:miriam:ensembl:ENSG00000171557"/></rdf:Bag></bqbiol:isDescribedBy><bqbiol:isDescribedBy><rdf:Bag><rdf:li rdf:resource="urn:miriam:refseq:NM_021870"/></rdf:Bag></bqbiol:isDescribedBy><bqbiol:isDescribedBy><rdf:Bag><rdf:li rdf:resource="urn:miriam:hgnc.symbol:FGG"/></rdf:Bag></bqbiol:isDescribedBy><bqbiol:isDescribedBy><rdf:Bag><rdf:li rdf:resource="urn:miriam:ncbigene:2266"/></rdf:Bag></bqbiol:isDescribedBy><dcterms:modified rdf:parseType="Resource"/></rdf:Description></rdf:RDF>
</body>
              </html>
            </celldesigner:notes>
            <celldesigner:annotation>
              <celldesigner:complexSpecies>s_id_path_0_i88</celldesigner:complexSpecies>
              <celldesigner:speciesIdentity>
                <celldesigner:class>PROTEIN</celldesigner:class>
                <celldesigner:proteinReference>p_s_id_path_0_i13b</celldesigner:proteinReference>
                <celldesigner:name>FGG</celldesigner:name>
              </celldesigner:speciesIdentity>
            </celldesigner:annotation>
          </celldesigner:species>
          <celldesigner:species id="s_id_path_0_i1d2" name="FGB">
            <celldesigner:notes>
              <html xmlns="http://www.w3.org/1999/xhtml">
                <head>
                  <title/>
                </head>
                <body>Symbol: FGB
HGNC_ID: 3662
EntrezGene_ID: 2244
RefSeq_ID: NM_005141

Long Name:  FibrinogenSynonym:  Factor IAccession:  P00406<rdf:RDF xmlns:rdf="http://www.w3.org/1999/02/22-rdf-syntax-ns#" xmlns:dc="http://purl.org/dc/elements/1.1/" xmlns:dcterms="http://purl.org/dc/terms/" xmlns:vCard="http://www.w3.org/2001/vcard-rdf/3.0#" xmlns:bqbiol="http://biomodels.net/biology-qualifiers/" xmlns:bqmodel="http://biomodels.net/model-qualifiers/"><rdf:Description rdf:about="#s_id_path_0_i1d2"><bqbiol:isDescribedBy><rdf:Bag><rdf:li rdf:resource="urn:miriam:hgnc:3662"/></rdf:Bag></bqbiol:isDescribedBy><bqbiol:isDescribedBy><rdf:Bag><rdf:li rdf:resource="urn:miriam:hgnc.symbol:FGB"/></rdf:Bag></bqbiol:isDescribedBy><bqbiol:isDescribedBy><rdf:Bag><rdf:li rdf:resource="urn:miriam:uniprot:P02675"/></rdf:Bag></bqbiol:isDescribedBy><bqbiol:isDescribedBy><rdf:Bag><rdf:li rdf:resource="urn:miriam:ensembl:ENSG00000171564"/></rdf:Bag></bqbiol:isDescribedBy><bqbiol:isDescribedBy><rdf:Bag><rdf:li rdf:resource="urn:miriam:refseq:NM_005141"/></rdf:Bag></bqbiol:isDescribedBy><bqbiol:isDescribedBy><rdf:Bag><rdf:li rdf:resource="urn:miriam:ncbigene:2244"/></rdf:Bag></bqbiol:isDescribedBy><dcterms:modified rdf:parseType="Resource"/></rdf:Description></rdf:RDF>
</body>
              </html>
            </celldesigner:notes>
            <celldesigner:annotation>
              <celldesigner:complexSpecies>s_id_path_0_i88</celldesigner:complexSpecies>
              <celldesigner:speciesIdentity>
                <celldesigner:class>PROTEIN</celldesigner:class>
                <celldesigner:proteinReference>p_s_id_path_0_i1d2</celldesigner:proteinReference>
                <celldesigner:name>FGB</celldesigner:name>
              </celldesigner:speciesIdentity>
            </celldesigner:annotation>
          </celldesigner:species>
          <celldesigner:species id="s_id_path_0_i223" name="FGA">
            <celldesigner:notes>
              <html xmlns="http://www.w3.org/1999/xhtml">
                <head>
                  <title/>
                </head>
                <body>Symbol: FGA
HGNC_ID: 3661
EntrezGene_ID: 2243
RefSeq_ID: NM_000508

Long Name:  FibrinogenSynonym:  Factor IAccession:  P00406<rdf:RDF xmlns:rdf="http://www.w3.org/1999/02/22-rdf-syntax-ns#" xmlns:dc="http://purl.org/dc/elements/1.1/" xmlns:dcterms="http://purl.org/dc/terms/" xmlns:vCard="http://www.w3.org/2001/vcard-rdf/3.0#" xmlns:bqbiol="http://biomodels.net/biology-qualifiers/" xmlns:bqmodel="http://biomodels.net/model-qualifiers/"><rdf:Description rdf:about="#s_id_path_0_i223"><bqbiol:isDescribedBy><rdf:Bag><rdf:li rdf:resource="urn:miriam:hgnc:3661"/></rdf:Bag></bqbiol:isDescribedBy><bqbiol:isDescribedBy><rdf:Bag><rdf:li rdf:resource="urn:miriam:hgnc.symbol:FGA"/></rdf:Bag></bqbiol:isDescribedBy><bqbiol:isDescribedBy><rdf:Bag><rdf:li rdf:resource="urn:miriam:refseq:NM_000508"/></rdf:Bag></bqbiol:isDescribedBy><bqbiol:isDescribedBy><rdf:Bag><rdf:li rdf:resource="urn:miriam:ncbigene:2243"/></rdf:Bag></bqbiol:isDescribedBy><bqbiol:isDescribedBy><rdf:Bag><rdf:li rdf:resource="urn:miriam:uniprot:P02671"/></rdf:Bag></bqbiol:isDescribedBy><bqbiol:isDescribedBy><rdf:Bag><rdf:li rdf:resource="urn:miriam:ensembl:ENSG00000171560"/></rdf:Bag></bqbiol:isDescribedBy><dcterms:modified rdf:parseType="Resource"/></rdf:Description></rdf:RDF>
</body>
              </html>
            </celldesigner:notes>
            <celldesigner:annotation>
              <celldesigner:complexSpecies>s_id_path_0_i88</celldesigner:complexSpecies>
              <celldesigner:speciesIdentity>
                <celldesigner:class>PROTEIN</celldesigner:class>
                <celldesigner:proteinReference>p_s_id_path_0_i223</celldesigner:proteinReference>
                <celldesigner:name>FGA</celldesigner:name>
              </celldesigner:speciesIdentity>
            </celldesigner:annotation>
          </celldesigner:species>
          <celldesigner:species id="s_id_path_0_i247" name="GP6">
            <celldesigner:notes>
              <html xmlns="http://www.w3.org/1999/xhtml">
                <head>
                  <title/>
                </head>
                <body>Symbol: GP6
HGNC_ID: 14388
EntrezGene_ID: 51206
RefSeq_ID: NM_001083899

<rdf:RDF xmlns:rdf="http://www.w3.org/1999/02/22-rdf-syntax-ns#" xmlns:dc="http://purl.org/dc/elements/1.1/" xmlns:dcterms="http://purl.org/dc/terms/" xmlns:vCard="http://www.w3.org/2001/vcard-rdf/3.0#" xmlns:bqbiol="http://biomodels.net/biology-qualifiers/" xmlns:bqmodel="http://biomodels.net/model-qualifiers/"><rdf:Description rdf:about="#s_id_path_0_i247"><bqbiol:isDescribedBy><rdf:Bag><rdf:li rdf:resource="urn:miriam:taxonomy:9606"/></rdf:Bag></bqbiol:isDescribedBy><bqbiol:isDescribedBy><rdf:Bag><rdf:li rdf:resource="urn:miriam:hgnc.symbol:GP6"/></rdf:Bag></bqbiol:isDescribedBy><bqbiol:isEncodedBy><rdf:Bag><rdf:li rdf:resource="urn:miriam:hgnc:14388"/></rdf:Bag></bqbiol:isEncodedBy><bqbiol:isDescribedBy><rdf:Bag><rdf:li rdf:resource="urn:miriam:ensembl:ENSG00000088053"/></rdf:Bag></bqbiol:isDescribedBy><bqbiol:isDescribedBy><rdf:Bag><rdf:li rdf:resource="urn:miriam:ncbigene:51206"/></rdf:Bag></bqbiol:isDescribedBy><bqbiol:isDescribedBy><rdf:Bag><rdf:li rdf:resource="urn:miriam:refseq:NM_001083899"/></rdf:Bag></bqbiol:isDescribedBy><bqbiol:isDescribedBy><rdf:Bag><rdf:li rdf:resource="urn:miriam:uniprot:Q9HCN6"/></rdf:Bag></bqbiol:isDescribedBy><dcterms:modified rdf:parseType="Resource"/></rdf:Description></rdf:RDF>
</body>
              </html>
            </celldesigner:notes>
            <celldesigner:annotation>
              <celldesigner:complexSpecies>s_id_path_0_i88</celldesigner:complexSpecies>
              <celldesigner:speciesIdentity>
                <celldesigner:class>PROTEIN</celldesigner:class>
                <celldesigner:proteinReference>p_s_id_path_0_i247</celldesigner:proteinReference>
                <celldesigner:name>GP6</celldesigner:name>
              </celldesigner:speciesIdentity>
            </celldesigner:annotation>
          </celldesigner:species>
          <celldesigner:species id="s_id_path_2_i36a" name="IL12A">
            <celldesigner:notes>
              <html xmlns="http://www.w3.org/1999/xhtml">
                <head>
                  <title/>
                </head>
                <body>
                  <rdf:RDF xmlns:rdf="http://www.w3.org/1999/02/22-rdf-syntax-ns#" xmlns:dc="http://purl.org/dc/elements/1.1/" xmlns:dcterms="http://purl.org/dc/terms/" xmlns:vCard="http://www.w3.org/2001/vcard-rdf/3.0#" xmlns:bqbiol="http://biomodels.net/biology-qualifiers/" xmlns:bqmodel="http://biomodels.net/model-qualifiers/">
                    <rdf:Description rdf:about="#s_id_path_2_i36a">
                      <bqbiol:isDescribedBy>
                        <rdf:Bag>
                          <rdf:li rdf:resource="urn:miriam:ensembl:ENSG00000168811"/>
                        </rdf:Bag>
                      </bqbiol:isDescribedBy>
                      <dcterms:modified rdf:parseType="Resource"/>
                    </rdf:Description>
                  </rdf:RDF>
                </body>
              </html>
            </celldesigner:notes>
            <celldesigner:annotation>
              <celldesigner:complexSpecies>s_id_path_2_i258</celldesigner:complexSpecies>
              <celldesigner:speciesIdentity>
                <celldesigner:class>GENE</celldesigner:class>
                <celldesigner:geneReference>g_s_id_path_2_i36a</celldesigner:geneReference>
                <celldesigner:name>IL12A</celldesigner:name>
              </celldesigner:speciesIdentity>
            </celldesigner:annotation>
          </celldesigner:species>
          <celldesigner:species id="s_id_path_2_i401" name="IL12B">
            <celldesigner:notes>
              <html xmlns="http://www.w3.org/1999/xhtml">
                <head>
                  <title/>
                </head>
                <body>
                  <rdf:RDF xmlns:rdf="http://www.w3.org/1999/02/22-rdf-syntax-ns#" xmlns:dc="http://purl.org/dc/elements/1.1/" xmlns:dcterms="http://purl.org/dc/terms/" xmlns:vCard="http://www.w3.org/2001/vcard-rdf/3.0#" xmlns:bqbiol="http://biomodels.net/biology-qualifiers/" xmlns:bqmodel="http://biomodels.net/model-qualifiers/">
                    <rdf:Description rdf:about="#s_id_path_2_i401">
                      <bqbiol:isDescribedBy>
                        <rdf:Bag>
                          <rdf:li rdf:resource="urn:miriam:ensembl:ENSG00000113302"/>
                        </rdf:Bag>
                      </bqbiol:isDescribedBy>
                      <dcterms:modified rdf:parseType="Resource"/>
                    </rdf:Description>
                  </rdf:RDF>
                </body>
              </html>
            </celldesigner:notes>
            <celldesigner:annotation>
              <celldesigner:complexSpecies>s_id_path_2_i258</celldesigner:complexSpecies>
              <celldesigner:speciesIdentity>
                <celldesigner:class>GENE</celldesigner:class>
                <celldesigner:geneReference>g_s_id_path_2_i401</celldesigner:geneReference>
                <celldesigner:name>IL12B</celldesigner:name>
              </celldesigner:speciesIdentity>
            </celldesigner:annotation>
          </celldesigner:species>
          <celldesigner:species id="s_id_path_2_i53c" name="CD80">
            <celldesigner:notes>
              <html xmlns="http://www.w3.org/1999/xhtml">
                <head>
                  <title/>
                </head>
                <body>EntrezGene_ID: 941

Original kegg element: gene;35;hsa:941 hsa:942<rdf:RDF xmlns:rdf="http://www.w3.org/1999/02/22-rdf-syntax-ns#" xmlns:dc="http://purl.org/dc/elements/1.1/" xmlns:dcterms="http://purl.org/dc/terms/" xmlns:vCard="http://www.w3.org/2001/vcard-rdf/3.0#" xmlns:bqbiol="http://biomodels.net/biology-qualifiers/" xmlns:bqmodel="http://biomodels.net/model-qualifiers/"><rdf:Description rdf:about="#s_id_path_2_i53c"><bqbiol:isDescribedBy><rdf:Bag><rdf:li rdf:resource="urn:miriam:ncbigene:941"/></rdf:Bag></bqbiol:isDescribedBy><dcterms:modified rdf:parseType="Resource"/></rdf:Description></rdf:RDF>
</body>
              </html>
            </celldesigner:notes>
            <celldesigner:annotation>
              <celldesigner:complexSpecies>s_id_path_2_i1de</celldesigner:complexSpecies>
              <celldesigner:speciesIdentity>
                <celldesigner:class>GENE</celldesigner:class>
                <celldesigner:geneReference>g_s_id_path_2_i53c</celldesigner:geneReference>
                <celldesigner:name>CD80</celldesigner:name>
              </celldesigner:speciesIdentity>
            </celldesigner:annotation>
          </celldesigner:species>
          <celldesigner:species id="s_id_path_2_i5fc" name="CD86">
            <celldesigner:notes>
              <html xmlns="http://www.w3.org/1999/xhtml">
                <head>
                  <title/>
                </head>
                <body>EntrezGene_ID: 942

Original kegg element: gene;35;hsa:941 hsa:942<rdf:RDF xmlns:rdf="http://www.w3.org/1999/02/22-rdf-syntax-ns#" xmlns:dc="http://purl.org/dc/elements/1.1/" xmlns:dcterms="http://purl.org/dc/terms/" xmlns:vCard="http://www.w3.org/2001/vcard-rdf/3.0#" xmlns:bqbiol="http://biomodels.net/biology-qualifiers/" xmlns:bqmodel="http://biomodels.net/model-qualifiers/"><rdf:Description rdf:about="#s_id_path_2_i5fc"><bqbiol:isDescribedBy><rdf:Bag><rdf:li rdf:resource="urn:miriam:ncbigene:942"/></rdf:Bag></bqbiol:isDescribedBy><dcterms:modified rdf:parseType="Resource"/></rdf:Description></rdf:RDF>
</body>
              </html>
            </celldesigner:notes>
            <celldesigner:annotation>
              <celldesigner:complexSpecies>s_id_path_2_i1de</celldesigner:complexSpecies>
              <celldesigner:speciesIdentity>
                <celldesigner:class>GENE</celldesigner:class>
                <celldesigner:geneReference>g_s_id_path_2_i5fc</celldesigner:geneReference>
                <celldesigner:name>CD86</celldesigner:name>
              </celldesigner:speciesIdentity>
            </celldesigner:annotation>
          </celldesigner:species>
          <celldesigner:species id="s_id_path_2_i2e1" name="IL10">
            <celldesigner:notes>
              <html xmlns="http://www.w3.org/1999/xhtml">
                <head>
                  <title/>
                </head>
                <body>EntrezGene_ID: 3586

Original kegg element: gene;31;hsa:3586<rdf:RDF xmlns:rdf="http://www.w3.org/1999/02/22-rdf-syntax-ns#" xmlns:dc="http://purl.org/dc/elements/1.1/" xmlns:dcterms="http://purl.org/dc/terms/" xmlns:vCard="http://www.w3.org/2001/vcard-rdf/3.0#" xmlns:bqbiol="http://biomodels.net/biology-qualifiers/" xmlns:bqmodel="http://biomodels.net/model-qualifiers/"><rdf:Description rdf:about="#s_id_path_2_i2e1"><bqbiol:isDescribedBy><rdf:Bag><rdf:li rdf:resource="urn:miriam:ncbigene:3586"/></rdf:Bag></bqbiol:isDescribedBy><dcterms:modified rdf:parseType="Resource"/></rdf:Description></rdf:RDF>
</body>
              </html>
            </celldesigner:notes>
            <celldesigner:annotation>
              <celldesigner:complexSpecies>s_id_path_2_i25b</celldesigner:complexSpecies>
              <celldesigner:speciesIdentity>
                <celldesigner:class>GENE</celldesigner:class>
                <celldesigner:geneReference>g_s_id_path_2_i2e1</celldesigner:geneReference>
                <celldesigner:name>IL10</celldesigner:name>
              </celldesigner:speciesIdentity>
            </celldesigner:annotation>
          </celldesigner:species>
          <celldesigner:species id="s_id_path_2_i414" name="IL5">
            <celldesigner:notes>
              <html xmlns="http://www.w3.org/1999/xhtml">
                <head>
                  <title/>
                </head>
                <body>EntrezGene_ID: 3567

Original kegg element: gene;27;hsa:3567<rdf:RDF xmlns:rdf="http://www.w3.org/1999/02/22-rdf-syntax-ns#" xmlns:dc="http://purl.org/dc/elements/1.1/" xmlns:dcterms="http://purl.org/dc/terms/" xmlns:vCard="http://www.w3.org/2001/vcard-rdf/3.0#" xmlns:bqbiol="http://biomodels.net/biology-qualifiers/" xmlns:bqmodel="http://biomodels.net/model-qualifiers/"><rdf:Description rdf:about="#s_id_path_2_i414"><bqbiol:isDescribedBy><rdf:Bag><rdf:li rdf:resource="urn:miriam:ncbigene:3567"/></rdf:Bag></bqbiol:isDescribedBy><dcterms:modified rdf:parseType="Resource"/></rdf:Description></rdf:RDF>
</body>
              </html>
            </celldesigner:notes>
            <celldesigner:annotation>
              <celldesigner:complexSpecies>s_id_path_2_i25b</celldesigner:complexSpecies>
              <celldesigner:speciesIdentity>
                <celldesigner:class>GENE</celldesigner:class>
                <celldesigner:geneReference>g_s_id_path_2_i414</celldesigner:geneReference>
                <celldesigner:name>IL5</celldesigner:name>
              </celldesigner:speciesIdentity>
            </celldesigner:annotation>
          </celldesigner:species>
          <celldesigner:species id="s_id_path_2_i578" name="IL4">
            <celldesigner:notes>
              <html xmlns="http://www.w3.org/1999/xhtml">
                <head>
                  <title/>
                </head>
                <body>EntrezGene_ID: 3565

Original kegg element: gene;26;hsa:3565<rdf:RDF xmlns:rdf="http://www.w3.org/1999/02/22-rdf-syntax-ns#" xmlns:dc="http://purl.org/dc/elements/1.1/" xmlns:dcterms="http://purl.org/dc/terms/" xmlns:vCard="http://www.w3.org/2001/vcard-rdf/3.0#" xmlns:bqbiol="http://biomodels.net/biology-qualifiers/" xmlns:bqmodel="http://biomodels.net/model-qualifiers/"><rdf:Description rdf:about="#s_id_path_2_i578"><bqbiol:isDescribedBy><rdf:Bag><rdf:li rdf:resource="urn:miriam:ncbigene:3565"/></rdf:Bag></bqbiol:isDescribedBy><dcterms:modified rdf:parseType="Resource"/></rdf:Description></rdf:RDF>
</body>
              </html>
            </celldesigner:notes>
            <celldesigner:annotation>
              <celldesigner:complexSpecies>s_id_path_2_i25b</celldesigner:complexSpecies>
              <celldesigner:speciesIdentity>
                <celldesigner:class>GENE</celldesigner:class>
                <celldesigner:geneReference>g_s_id_path_2_i578</celldesigner:geneReference>
                <celldesigner:name>IL4</celldesigner:name>
              </celldesigner:speciesIdentity>
            </celldesigner:annotation>
          </celldesigner:species>
          <celldesigner:species id="s_id_path_2_i2e8" name="IL1A">
            <celldesigner:notes>
              <html xmlns="http://www.w3.org/1999/xhtml">
                <head>
                  <title/>
                </head>
                <body>EntrezGene_ID: 3552

<rdf:RDF xmlns:rdf="http://www.w3.org/1999/02/22-rdf-syntax-ns#" xmlns:dc="http://purl.org/dc/elements/1.1/" xmlns:dcterms="http://purl.org/dc/terms/" xmlns:vCard="http://www.w3.org/2001/vcard-rdf/3.0#" xmlns:bqbiol="http://biomodels.net/biology-qualifiers/" xmlns:bqmodel="http://biomodels.net/model-qualifiers/"><rdf:Description rdf:about="#s_id_path_2_i2e8"><bqbiol:isDescribedBy><rdf:Bag><rdf:li rdf:resource="urn:miriam:ncbigene:3552"/></rdf:Bag></bqbiol:isDescribedBy><dcterms:modified rdf:parseType="Resource"/></rdf:Description></rdf:RDF>
</body>
              </html>
            </celldesigner:notes>
            <celldesigner:annotation>
              <celldesigner:complexSpecies>s_id_path_2_i200</celldesigner:complexSpecies>
              <celldesigner:speciesIdentity>
                <celldesigner:class>GENE</celldesigner:class>
                <celldesigner:geneReference>g_s_id_path_2_i2e8</celldesigner:geneReference>
                <celldesigner:name>IL1A</celldesigner:name>
              </celldesigner:speciesIdentity>
            </celldesigner:annotation>
          </celldesigner:species>
          <celldesigner:species id="s_id_path_2_i573" name="IL1B">
            <celldesigner:notes>
              <html xmlns="http://www.w3.org/1999/xhtml">
                <head>
                  <title/>
                </head>
                <body>EntrezGene_ID: 3553

<rdf:RDF xmlns:rdf="http://www.w3.org/1999/02/22-rdf-syntax-ns#" xmlns:dc="http://purl.org/dc/elements/1.1/" xmlns:dcterms="http://purl.org/dc/terms/" xmlns:vCard="http://www.w3.org/2001/vcard-rdf/3.0#" xmlns:bqbiol="http://biomodels.net/biology-qualifiers/" xmlns:bqmodel="http://biomodels.net/model-qualifiers/"><rdf:Description rdf:about="#s_id_path_2_i573"><bqbiol:isDescribedBy><rdf:Bag><rdf:li rdf:resource="urn:miriam:ncbigene:3553"/></rdf:Bag></bqbiol:isDescribedBy><dcterms:modified rdf:parseType="Resource"/></rdf:Description></rdf:RDF>
</body>
              </html>
            </celldesigner:notes>
            <celldesigner:annotation>
              <celldesigner:complexSpecies>s_id_path_2_i200</celldesigner:complexSpecies>
              <celldesigner:speciesIdentity>
                <celldesigner:class>GENE</celldesigner:class>
                <celldesigner:geneReference>g_s_id_path_2_i573</celldesigner:geneReference>
                <celldesigner:name>IL1B</celldesigner:name>
              </celldesigner:speciesIdentity>
            </celldesigner:annotation>
          </celldesigner:species>
          <celldesigner:species id="s_id_path_2_i5e8" name="TNF">
            <celldesigner:notes>
              <html xmlns="http://www.w3.org/1999/xhtml">
                <head>
                  <title/>
                </head>
                <body>EntrezGene_ID: 7124

<rdf:RDF xmlns:rdf="http://www.w3.org/1999/02/22-rdf-syntax-ns#" xmlns:dc="http://purl.org/dc/elements/1.1/" xmlns:dcterms="http://purl.org/dc/terms/" xmlns:vCard="http://www.w3.org/2001/vcard-rdf/3.0#" xmlns:bqbiol="http://biomodels.net/biology-qualifiers/" xmlns:bqmodel="http://biomodels.net/model-qualifiers/"><rdf:Description rdf:about="#s_id_path_2_i5e8"><bqbiol:isDescribedBy><rdf:Bag><rdf:li rdf:resource="urn:miriam:ncbigene:7124"/></rdf:Bag></bqbiol:isDescribedBy><dcterms:modified rdf:parseType="Resource"/></rdf:Description></rdf:RDF>
</body>
              </html>
            </celldesigner:notes>
            <celldesigner:annotation>
              <celldesigner:complexSpecies>s_id_path_2_i200</celldesigner:complexSpecies>
              <celldesigner:speciesIdentity>
                <celldesigner:class>GENE</celldesigner:class>
                <celldesigner:geneReference>g_s_id_path_2_i5e8</celldesigner:geneReference>
                <celldesigner:name>TNF</celldesigner:name>
              </celldesigner:speciesIdentity>
            </celldesigner:annotation>
          </celldesigner:species>
          <celldesigner:species id="s_id_path_2_i2ef" name="BHMT2">
            <celldesigner:notes>
              <html xmlns="http://www.w3.org/1999/xhtml">
                <head>
                  <title/>
                </head>
                <body>
                  <rdf:RDF xmlns:rdf="http://www.w3.org/1999/02/22-rdf-syntax-ns#" xmlns:dc="http://purl.org/dc/elements/1.1/" xmlns:dcterms="http://purl.org/dc/terms/" xmlns:vCard="http://www.w3.org/2001/vcard-rdf/3.0#" xmlns:bqbiol="http://biomodels.net/biology-qualifiers/" xmlns:bqmodel="http://biomodels.net/model-qualifiers/">
                    <rdf:Description rdf:about="#s_id_path_2_i2ef">
                      <bqbiol:isDescribedBy>
                        <rdf:Bag>
                          <rdf:li rdf:resource="urn:miriam:ensembl:ENSG00000132840"/>
                        </rdf:Bag>
                      </bqbiol:isDescribedBy>
                      <dcterms:modified rdf:parseType="Resource"/>
                    </rdf:Description>
                  </rdf:RDF>
                </body>
              </html>
            </celldesigner:notes>
            <celldesigner:annotation>
              <celldesigner:complexSpecies>s_id_path_2_i255</celldesigner:complexSpecies>
              <celldesigner:speciesIdentity>
                <celldesigner:class>GENE</celldesigner:class>
                <celldesigner:geneReference>g_s_id_path_2_i2ef</celldesigner:geneReference>
                <celldesigner:name>BHMT2</celldesigner:name>
              </celldesigner:speciesIdentity>
            </celldesigner:annotation>
          </celldesigner:species>
          <celldesigner:species id="s_id_path_2_i308" name="PDGFRA">
            <celldesigner:notes>
              <html xmlns="http://www.w3.org/1999/xhtml">
                <head>
                  <title/>
                </head>
                <body>
                  <rdf:RDF xmlns:rdf="http://www.w3.org/1999/02/22-rdf-syntax-ns#" xmlns:dc="http://purl.org/dc/elements/1.1/" xmlns:dcterms="http://purl.org/dc/terms/" xmlns:vCard="http://www.w3.org/2001/vcard-rdf/3.0#" xmlns:bqbiol="http://biomodels.net/biology-qualifiers/" xmlns:bqmodel="http://biomodels.net/model-qualifiers/">
                    <rdf:Description rdf:about="#s_id_path_2_i308">
                      <bqbiol:isDescribedBy>
                        <rdf:Bag>
                          <rdf:li rdf:resource="urn:miriam:ensembl:ENSG00000134853"/>
                        </rdf:Bag>
                      </bqbiol:isDescribedBy>
                      <dcterms:modified rdf:parseType="Resource"/>
                    </rdf:Description>
                  </rdf:RDF>
                </body>
              </html>
            </celldesigner:notes>
            <celldesigner:annotation>
              <celldesigner:complexSpecies>s_id_path_2_i255</celldesigner:complexSpecies>
              <celldesigner:speciesIdentity>
                <celldesigner:class>GENE</celldesigner:class>
                <celldesigner:geneReference>g_s_id_path_2_i308</celldesigner:geneReference>
                <celldesigner:name>PDGFRA</celldesigner:name>
              </celldesigner:speciesIdentity>
            </celldesigner:annotation>
          </celldesigner:species>
          <celldesigner:species id="s_id_path_2_i309" name="IL21">
            <celldesigner:notes>
              <html xmlns="http://www.w3.org/1999/xhtml">
                <head>
                  <title/>
                </head>
                <body>
[truncated: 11,557,521 more chars]
