# Supplementary material for: Visualization of automatically combined disease maps and pathway diagrams for rare diseases
Source: Front Bioinform. 2023 Jul 12;3:1101505. doi: 10.3389/fbinf.2023.1101505 (PMC10369067; doi:10.3389/fbinf.2023.1101505)
Supplement: Supplementary file 1 [file DataSheet1.ZIP › Adhoc_map_for_OrphaNet_2331/01-opentargets-n_50-s_0_3.json]

{
  "name": "opentargets",
  "genes": {
    "BLK": {
      "variants": [
        "rs35393613",
        "rs2254546",
        "rs2736340"
      ],
      "genetic_association_score": 0.6406167138479886
    },
    "CD40": {
      "variants": [
        "rs4813003",
        "rs1569723",
        "rs1883832"
      ],
      "genetic_association_score": 0.6202774883665471
    },
    "CASP3": {
      "variants": [
        "rs2720378",
        "rs2130392"
      ],
      "genetic_association_score": 0.5857451181849576
    },
    "FCGR2A": {
      "variants": [
        "rs6671847",
        "rs1801274"
      ],
      "genetic_association_score": 0.5500502584318944
    },
    "ITPKC": {
      "variants": [
        "rs2233152",
        "rs28493229",
        "rs3745213"
      ],
      "genetic_association_score": 0.5354616766344313
    },
    "CENPU": {
      "variants": [
        "rs2720378",
        "rs2130392"
      ],
      "genetic_association_score": 0.48664325076203724
    },
    "NAGPA": {
      "variants": [
        "rs3743841"
      ],
      "genetic_association_score": 0.4179402844657442
    },
    "PGBD1": {
      "variants": [
        "rs1778477"
      ],
      "genetic_association_score": 0.41659279495551893
    },
    "TSBP1": {
      "variants": [
        "rs3129960"
      ],
      "genetic_association_score": 0.4126748678357299
    },
    "PLXNA2": {
      "variants": [
        "rs12037447"
      ],
      "genetic_association_score": 0.3726451857061837
    },
    "PRIMPOL": {
      "variants": [
        "rs2720378",
        "rs2130392"
      ],
      "genetic_association_score": 0.35008377968332505
    },
    "LTA": {
      "variants": [
        "rs2857602"
      ],
      "genetic_association_score": 0.3011677646160141
    }
  }
}
