# Supplementary material for: Visualization of automatically combined disease maps and pathway diagrams for rare diseases
Source: Front Bioinform. 2023 Jul 12;3:1101505. doi: 10.3389/fbinf.2023.1101505 (PMC10369067; doi:10.3389/fbinf.2023.1101505)
Supplement: Supplementary file 1 [file DataSheet1.ZIP › Adhoc_map_for_OrphaNet_2331/03-genes.log]

ACE
ALB
ATP5MF
ATP5MF-PTCD1
BLK
BUD31
CASP3
CCR5
CD40
CENPU
CRP
DAB1
FCGR2A
FHAD1
FHAD1-AS1
HLA-DRB1
HSPD1
IFNG
IL10
IL17A
IL18
IL1A
IL1B
IL1RAP
IL1RN
IL4
IL6
IRF8
ITPKC
KCNN2
LDLRAD3
LTA
MDGA1
MED30
MESP2
MIA
MIA-RAB4B
MIR223
MMP9
NAALADL2
NAGPA
NEBL
PGBD1
PLXNA2
PREX1
PRIMPOL
PTCD1
SETBP1
SGCD
SLC35F5
TECRL
TNF
TSBP1
VEGFA
ZNF618
ZSCAN25
