# Supplementary material for: Visualization of automatically combined disease maps and pathway diagrams for rare diseases
Source: Front Bioinform. 2023 Jul 12;3:1101505. doi: 10.3389/fbinf.2023.1101505 (PMC10369067; doi:10.3389/fbinf.2023.1101505)
Supplement: Supplementary file 1 [file DataSheet1.ZIP › Adhoc_map_for_OrphaNet_2331/04-minerva-genes.txt]

#NAME=DISEASE_ASSOCIATED_GENES
Name	Color
HLA-DRB1	#009E73
IL18	#009E73
PREX1	#009E73
PTCD1	#009E73
PGBD1	#009E73
VEGFA	#009E73
HSPD1	#009E73
MIA	#009E73
FHAD1	#009E73
SLC35F5	#009E73
IL1RAP	#009E73
LTA	#009E73
LDLRAD3	#009E73
NAGPA	#009E73
TSBP1	#009E73
IL1RN	#009E73
CD40	#009E73
IL6	#009E73
PRIMPOL	#009E73
PLXNA2	#009E73
ZNF618	#009E73
IL17A	#009E73
NEBL	#009E73
BUD31	#009E73
ITPKC	#009E73
IL1B	#009E73
ACE	#009E73
MED30	#009E73
ALB	#009E73
MMP9	#009E73
IL4	#009E73
KCNN2	#009E73
SETBP1	#009E73
ATP5MF	#009E73
CENPU	#009E73
IL10	#009E73
MIR223	#009E73
IRF8	#009E73
NAALADL2	#009E73
CRP	#009E73
DAB1	#009E73
MESP2	#009E73
TECRL	#009E73
MIA-RAB4B	#009E73
ATP5MF-PTCD1	#009E73
SGCD	#009E73
CASP3	#009E73
FHAD1-AS1	#009E73
IL1A	#009E73
CCR5	#009E73
FCGR2A	#009E73
ZSCAN25	#009E73
TNF	#009E73
BLK	#009E73
MDGA1	#009E73
IFNG	#009E73
