# Supplementary material for: Visualization of automatically combined disease maps and pathway diagrams for rare diseases
Source: Front Bioinform. 2023 Jul 12;3:1101505. doi: 10.3389/fbinf.2023.1101505 (PMC10369067; doi:10.3389/fbinf.2023.1101505)
Supplement: Supplementary file 1 [file DataSheet1.ZIP › Adhoc_map_for_OrphaNet_2331/03-text-mining.log]

source_genesymbol	target_genesymbol	is_directed	consensus_direction	references
BIRC2	CASP3	1	1	BioGRID:11106668;CA1:9384571;HPRD:11084335;HPRD:9384571;InnateDB:17069460;Macrophage:11382748;Macrophage:9384571;SPIKE:12042762;SPIKE:9384571;SPIKE:9990849
IL10	IL10RA	1	1	Baccin2019:10231374;Baccin2019:11485736;Baccin2019:11717514;Baccin2019:12974481;Baccin2019:7759550;Baccin2019:8248239;Baccin2019:8897595;BioGRID:10231374;BioGRID:11485736;BioGRID:11717514;BioGRID:7759550;BioGRID:8248239;CellTalkDB:12974481;DIP:15837194;DIP:20462497;DIP:8120391;HPRD:10231374;HPRD:11485736;HPRD:11717514;HPRD:7759550;HPRD:8248239;HPRD:8897595;InnateDB:10788470;InnateDB:11717514;Inna…
CASP1	IL1A	1	1	HPRD:18329368;SPIKE:18329368
IFNG	IFNGR1	1	1	Baccin2019:10811850;Baccin2019:10986460;Baccin2019:11250200;Baccin2019:12165521;BioGRID:10986460;CellTalkDB:10811850;DIP:10860730;DIP:7617032;HPMR:10811850;HPMR:12438563;HPRD:10986460;HPRD:11250200;HPRD:12165521;InnateDB:10986460;InnateDB:7673114;IntAct:11250200;IntAct:7617032;LRdb:10811850;LRdb:10986460;LRdb:11250200;LRdb:12165521;Lit-BM-17:10860730;Lit-BM-17:10986460;Lit-BM-17:11250200;Lit-BM-1…
CASP1	IL1B	1	1	BioGRID:28147281;BioGRID:7642516;DIP:19439663;DIP:8999548;HPRD-phos:1919001;HPRD-phos:7797510;HPRD:1919001;HPRD:7797510;InnateDB:19439663;InnateDB:9121587;SPIKE:17039247
CASP1	IL18	1	1	HPRD:9334240;InnateDB:15326478;InnateDB:22270365;InnateDB:9121587;InnateDB:9334240;SPIKE:17039247
CCL5	CCR5	1	1	Baccin2019:10318947;Baccin2019:10477718;Baccin2019:11116158;Baccin2019:12964882;Baccin2019:14637022;Baccin2019:16298345;Baccin2019:8663314;Baccin2019:9289016;Baccin2019:9790730;BioGRID:14637022;CellPhoneDB:24218476;Cellinker:10318947;Cellinker:10477718;Cellinker:11116158;Cellinker:12964882;Cellinker:14637022;Cellinker:16298345;Cellinker:8663314;Cellinker:9289016;Cellinker:9790730;DIP:10477718;DIP…
CCL4	CCR5	1	1	Baccin2019:12427015;Baccin2019:12964882;Baccin2019:16298345;Baccin2019:8663314;Baccin2019:9790730;CellTalkDB:10699158;Cellinker:12427015;Cellinker:12964882;Cellinker:16298345;Cellinker:8663314;Cellinker:9790730;DIP:10477718;DIP:10498628;DIP:9334377;DIP:9468473;Guide2Pharma:16298345;Guide2Pharma:9790730;HPRD:12427015;HPRD:8663314;ICELLNET:22633458;InnateDB:10477718;InnateDB:12427015;InnateDB:16467…
IL6	IL6ST	1	1	Baccin2019:14557255;Baccin2019:3136546;Baccin2019:8293462;CellTalkDB:14557255;DIP:11251120;DIP:7744001;Guide2Pharma:1995637;HPMR:15895091;HPMR:3136546;HPRD:14557255;InnateDB:15895091;LRdb:14557255;LRdb:3136546;LRdb:8293462;Lit-BM-17:11251120;Lit-BM-17:12829785;Lit-BM-17:18775332;Lit-BM-17:7744001;NetPath:2788034;SIGNOR:15895091;SPIKE:15895091;SPIKE:19715447;connectomeDB2020:14557255;connectomeDB2…
CASP3	RELA	1	1	SPIKE:9500443
IL1A	IL1R1	1	1	Baccin2019:29469592946959;CellTalkDB:2946959;HPRD:2946959;InnateDB:8142597;LRdb:2946959;NetPath:17507369;NetPath:2946959;NetPath:7775431;SIGNOR:7964161;SIGNOR:9565970;SPIKE:19479203;SignaLink3:23331499;SignaLink3:2946959;SignaLink3:9565970;connectomeDB2020:2946959
CD40LG	CD40	1	1	CellPhoneDB:23602662;Cellinker:10647992;Cellinker:1374165;Cellinker:7516405;Cellinker:7543281;DIP:1280226;HPRD:10647992;HPRD:7516405;HPRD:7543281;ICELLNET:11163401;LRdb:10647992;LRdb:1374165;LRdb:7516405;LRdb:7543281;SIGNOR:12324477;SIGNOR:19426221;SPIKE:17183360;connectomeDB2020:10647992;connectomeDB2020:1374165;connectomeDB2020:7516405;connectomeDB2020:7543281
LTA	TNFRSF1A	1	1	Baccin2019:8387891;BioGRID:8387891;CellTalkDB:8387891;Cellinker:8387891;DIP:2170974;DIP:8387891;HPRD:8387891;ICELLNET:7995952;InnateDB:8171323;LRdb:8387891;Lit-BM-17:1310388;Lit-BM-17:2170974;Lit-BM-17:8182064;Lit-BM-17:8288897;Lit-BM-17:8387891;SPIKE:12387745;connectomeDB2020:8387891
CD40	TRAF2	1	1	BioGRID:21071692;DIP:10428814;HPRD:10411888;HPRD:16260598;InnateDB:10318845;InnateDB:12637493;InnateDB:16282325;InnateDB:17332487;InnateDB:20676093;InnateDB:8855313;InnateDB:9133417;InnateDB:9168896;InnateDB:9718306;IntAct:17353931;IntAct:25416956;IntAct:25502805;IntAct:25910212;IntAct:31515488;IntAct:32296183;LMPID:10518213;LMPID:9718306;Lit-BM-17:10352240;Lit-BM-17:10411888;Lit-BM-17:10428814;L…
IL4	IL4R	1	1	Baccin2019:791837811786020;CellTalkDB:7918378;DIP:10219247;DIP:7721786;DIP:9874253;HPMR:11815609;HPMR:7918378;HPRD:11786020;InnateDB:21889455;InnateDB:2278997;InnateDB:2307934;InnateDB:8266078;InnateDB:8639787;IntAct:10219247;IntAct:18243101;IntAct:23597562;IntAct:8266078;LRdb:118;LRdb:7918378;Lit-BM-17:10219247;Lit-BM-17:11786020;Lit-BM-17:18243101;Lit-BM-17:23597562;Lit-BM-17:7721786;Lit-BM-17:…
CASP3	PARP1	1	1	BioGRID:32223133;BioGRID:7596430;CA1:10438458;ELM:8090205;InnateDB:9875225;IntAct:17167422;IntAct:7596430;Macrophage:7596430;Macrophage:7774019;SIGNOR:11907276;SPIKE:7774019
TNF	TNFRSF1B	1	1	Baccin2019:19084540;Baccin2019:2158863;Baccin2019:7664431;BioGRID:7930591;BioGRID:7966397;CancerCellMap:2158863;CancerCellMap:7664431;CellTalkDB:19084540;Cellinker:19084540;Cellinker:2158863;Cellinker:7664431;DIP:1328224;DIP:14743216;DIP:2172983;HPMR:2158863;HPRD:19084540;HPRD:2158863;HPRD:7664431;ICELLNET:11239407;InnateDB:11448951;InnateDB:14743216;InnateDB:19287455;IntAct:14743216;IntAct:24070…
XIAP	CASP3	1	1	BioGRID:11927604;BioGRID:12624662;BioGRID:16543147;CA1:10508158;CA1:9230442;DOMINO:11257232;DOMINO:9525868;HPRD:11447297;HPRD:11927604;HPRD:9230442;HPRD:9525868;InnateDB:11157976;InnateDB:11230124;InnateDB:11257232;InnateDB:11359776;InnateDB:11447297;InnateDB:11927604;InnateDB:12181739;InnateDB:12529384;InnateDB:12874265;InnateDB:15014070;InnateDB:15200957;InnateDB:17069460;InnateDB:19559631;Inna…
TNF	TNFRSF1A	1	1	AlzPathway:18067990;Baccin2019:10634209;Baccin2019:14743216;Baccin2019:19084540;Baccin2019:7852363;BioGRID:2170559;CancerCellMap:10634209;CancerCellMap:14743216;CellTalkDB:19084540;Cellinker:10634209;Cellinker:14743216;Cellinker:19084540;Cellinker:7852363;DIP:14743216;DIP:20080539;DIP:2158863;DIP:2170974;DIP:22801493;DIP:23955153;HPMR:7852363;HPRD:10634209;HPRD:14743216;HPRD:19084540;ICELLNET:112…
CD40	TRAF3	1	1	BioGRID:10984535;HPRD:10984535;HPRD:16260598;HPRD:7527023;HPRD:7530216;HPRD:7533327;InnateDB:10318845;InnateDB:12637493;InnateDB:17332487;InnateDB:9133417;InnateDB:9168896;InnateDB:9718306;Lit-BM-17:10352240;Lit-BM-17:10428814;Lit-BM-17:10984535;Lit-BM-17:11562359;Lit-BM-17:12220533;Lit-BM-17:12637493;Lit-BM-17:14517219;Lit-BM-17:16260598;Lit-BM-17:17878343;Lit-BM-17:19667091;Lit-BM-17:20614026;L…
IL1B	IL1R2	1	1	Baccin2019:7878046;Baccin2019:8332913;CellTalkDB:8332913;Cellinker:7878046;Cellinker:8332913;HPMR:8332913;HPRD:7878046;InnateDB:1833184;InnateDB:20802483;InnateDB:7878046;LRdb:788;LRdb:8332913;NetPath:7878046;SIGNOR:8332913;SPIKE:7878046;connectomeDB2020:7878046;connectomeDB2020:8332913
IL1B	IL1R1	1	1	Baccin2019:62193;Baccin2019:9062193;Baccin2019:9820540;CellTalkDB:9062193;HPRD:9062193;InnateDB:8142597;LRdb:62193;LRdb:9062193;LRdb:9820540;Lit-BM-17:7878046;Lit-BM-17:9062193;Macrophage:9062193;NetPath:2946959;NetPath:7775431;SIGNOR:24166242;SIGNOR:9625767;SPIKE:17145710;SPIKE:9062193;SignaLink3:23331499;SignaLink3:9062193;connectomeDB2020:62193;connectomeDB2020:9062193;connectomeDB2020:9820540
IL6	IL6R	1	1	AlzPathway:18067990;Baccin2019:12829785;Baccin2019:14557255;Baccin2019:3136546;BioGRID:14557255;BioGRID:2788034;CellTalkDB:12829785;DIP:7744001;DIP:8702737;DIP:9028955;DIP:9694899;Guide2Pharma:1995637;HPMR:15895091;HPMR:3136546;HPRD:12829785;HPRD:14557255;InnateDB:14557255;InnateDB:14656210;InnateDB:15895091;InnateDB:7744875;InnateDB:8706672;InnateDB:9694899;IntAct:11238858;IntAct:28265003;LRdb:1…
IL1RAP	IL1R1	1	1	Cellinker:11756486;HPRD:9371760;InnateDB:15044087;InnateDB:15866876;InnateDB:9371760;InnateDB:9430229;NetPath:10854325;NetPath:17507369;NetPath:7775431;NetPath:9430229;SIGNOR:12530978;SignaLink3:12530978;SignaLink3:23331499;SignaLink3:9371760
IL10	IL10RB	1	1	CellTalkDB:12974481;DIP:20462497;DIP:9312047;HPRD:11485736;HPRD:9312047;LRdb:11485736;LRdb:12974481;LRdb:9312047;Lit-BM-17:12513909;Lit-BM-17:9312047;SIGNOR:10347215;SIGNOR:11035029;SignaLink3:11485736;SignaLink3:17208301;SignaLink3:23331499;SignaLink3:9312047;connectomeDB2020:11485736;connectomeDB2020:12974481;connectomeDB2020:9312047
CCL3	CCR5	1	1	CellPhoneDB:15251452;Cellinker:10477718;Cellinker:11170631;Cellinker:11700073;Cellinker:12964882;Cellinker:16298345;Cellinker:9790730;DIP:10477718;DIP:9169459;DIP:9334377;DIP:9468473;Guide2Pharma:11170631;Guide2Pharma:16298345;Guide2Pharma:9790730;HPMR:12964882;HPRD:10477718;HPRD:11700073;ICELLNET:22633458;InnateDB:10477718;InnateDB:23765404;LRdb:10699158;SIGNOR:15075201;SIGNOR:20219869;connectom…
VEGFA	FLT1	1	1	Baccin2019:15637071;Baccin2019:17051153;Baccin2019:8621427;Baccin2019:9393862;CellChatDB:16633338;CellTalkDB:17051153;Cellinker:15637071;Cellinker:17051153;Cellinker:8621427;Cellinker:9393862;DIP:8621427;DIP:8631822;HPMR:8356051;HPRD:17051153;HPRD:8621427;HPRD:9393862;ICELLNET:26285753;IntAct:10543948;IntAct:20660291;IntAct:9393862;LRdb:15637071;LRdb:17051153;LRdb:8621427;LRdb:9393862;Lit-BM-17:1…
IL17A	IL17RC	1	1	CellTalkDB:18684971;InnateDB:17911633;InnateDB:18684971;InnateDB:19838198;LRdb:18684971;Ramilowski2015:18684971;connectomeDB2020:18684971;talklr:18684971
IL17A	IL17RA	1	1	Baccin2019:93675399367539;CellTalkDB:9367539;HPMR:9367539;HPRD:9367539;InnateDB:11058597;InnateDB:17911633;InnateDB:18684971;InnateDB:19838198;InnateDB:9367539;LRdb:9367539;SIGNOR:9367539;connectomeDB2020:9367539
IL18	IL18R1	1	1	Baccin2019:9325300;CellTalkDB:9325300;HPMR:11046021;HPMR:9325300;HPRD:9325300;InnateDB:12096920;InnateDB:9325300;LRdb:9325300;Lit-BM-17:25261253;Lit-BM-17:9325300;SIGNOR:9792649;connectomeDB2020:9325300
IL18	IL18RAP	1	1	Baccin2019:9792649;CellTalkDB:9792649;HPRD:9792649;LRdb:9792649;connectomeDB2020:9792649
IL1A	IL1RAP	1	1	Baccin2019:9820540;CellTalkDB:9820540;HPRD:9820540;LRdb:9820540;NetPath:17507369;NetPath:7775431;NetPath:9862719;connectomeDB2020:9820540
IL1B	IL1RAP	1	1	Baccin2019:9820540;CellTalkDB:9820540;HPRD:9820540;InnateDB:20802483;LRdb:9820540;NetPath:7775431;SIGNOR:9820540;connectomeDB2020:9820540
IL1RN	IL1RAP	1	1	NA
IL1RN	IL1R1	1	1	Baccin2019:11641511;Baccin2019:9062194;BioGRID:9062194;CellTalkDB:11641511;Cellinker:11641511;Cellinker:9062194;HPRD:11641511;HPRD:9062194;ICELLNET:20959797;ICELLNET:24332029;InnateDB:8142597;LRdb:11641511;LRdb:91;NetPath:7589429;SIGNOR:2876877;connectomeDB2020:9062194
IL33	IL1RAP	1	1	InnateDB:18450470;InnateDB:19836339
IL4	IL2RG	1	1	Baccin2019:79183788266078;CellTalkDB:7918378;HPMR:11815609;HPMR:7918378;HPRD:8266078;InnateDB:8266078;LRdb:7918378;LRdb:827;Lit-BM-17:18243101;Lit-BM-17:8266078;NetPath:8266078;SIGNOR:11418623;connectomeDB2020:7918378;connectomeDB2020:8266078
IL4	IL13RA1	1	1	CellTalkDB:18480254;IntAct:18243101;LRdb:10641437;LRdb:18480254;Lit-BM-17:18243101;Ramilowski2015:10641437;SIGNOR:12704343;connectomeDB2020:10641437;talklr:10641437
VEGFA	KDR	1	1	Baccin2019:15637071;Baccin2019:17318185;Baccin2019:8621427;BioGRID:16901919;CellChatDB:16633338;CellTalkDB:8621427;Cellinker:15637071;Cellinker:17318185;Cellinker:8621427;DIP:11333271;DIP:20145116;DIP:8621427;DIP:8631822;DIP:9556609;HPMR:8356051;HPRD:17318185;HPRD:8621427;ICELLNET:11181169;ICELLNET:1417831;IntAct:1417831;IntAct:16763549;IntAct:20145116;IntAct:20660291;IntAct:21596751;IntAct:22897…
LTA	TNFRSF1B	1	1	Baccin2019:2160731;Baccin2019:8123048;Baccin2019:9552007;CellTalkDB:9552007;Cellinker:2160731;Cellinker:8123048;Cellinker:9552007;DIP:1328224;HPRD:2160731;HPRD:8123048;HPRD:9552007;ICELLNET:7995952;LRdb:2160731;LRdb:8123048;LRdb:9552007;Lit-BM-17:1310388;Lit-BM-17:1328224;Lit-BM-17:8182064;connectomeDB2020:2160731;connectomeDB2020:8123048;connectomeDB2020:9552007
CASP1	IL1B	1	1	SIGNOR:1919001
CASP1	IL18	1	1	SIGNOR:9334240
CASP3	PARP1	1	1	SIGNOR:11907276
CASP3	IL18	1	1	SIGNOR:9334240
PLK1	CENPU	1	1	DIP:19597481;IntAct:19597481;Lit-BM-17:19597481;Lit-BM-17:21454580;PhosphoSite:17081991;PhosphoSite:34094674;ProtMapper:17081991;ProtMapper:17188028;ProtMapper:18215321;ProtMapper:20148280;ProtMapper:24722413;ProtMapper:25658810;SIGNOR:17081991;dbPTM:17081991;iPTMnet:17081991
CFH	CRP	1	1	HPRD:10490997;InnateDB:19084272;InnateDB:19850925;IntAct:17293598;IntAct:17339482;IntAct:17399790;IntAct:18786923;IntAct:19084272;IntAct:19680263;IntAct:19850925;IntAct:20042240;IntAct:21930971;IntAct:28533443;IntAct:29374201;SIGNOR:26961257
ACE	AGT	1	1	BioGRID:23056909;Lit-BM-17:10969042;Lit-BM-17:15283675;Lit-BM-17:23056909;SIGNOR:11076943
SPI1	IRF8	1	1	BioGRID:17200120;HPRD:10734131;InnateDB:10570299;InnateDB:11483597;InnateDB:9593745;SIGNOR:11483597
SYK	FCGR2A	1	1	BioGRID:11141335;CellTalkDB:9632805;HPRD-phos:8756631;HPRD:8756631;HPRD:9280292;HPRD:9295288;InnateDB:15136586;InnateDB:8663460;InnateDB:9268059;KEA:8756631;LRdb:9632805;ProtMapper:8756631;SIGNOR:8756631;iPTMnet:8756631;phosphoELM:8756631
BLK	FCGR2A	1	1	HPRD-phos:8756631;HPRD:8756631;KEA:8756631;ProtMapper:8756631;SIGNOR:8756631;iPTMnet:8756631;phosphoELM:8756631
IL1RN	IL1R2	1	1	Baccin2019:1834644;CellTalkDB:1834644;Cellinker:1834644;HPRD:1834644;ICELLNET:20959797;ICELLNET:24332029;InnateDB:1833184;LRdb:1834644;NetPath:7878046;connectomeDB2020:1834644
VEGFA	NRP1	1	1	Baccin2019:10409677;Baccin2019:11986311;Baccin2019:15637071;Baccin2019:16763549;Baccin2019:17222790;Baccin2019:9529250;BioGRID:11986311;BioGRID:20363638;CellTalkDB:11986311;Cellinker:10409677;Cellinker:11986311;Cellinker:15637071;Cellinker:16763549;Cellinker:17222790;Cellinker:9529250;DIP:10498602;DIP:11333271;DIP:9712843;HPRD:10409677;HPRD:11986311;HPRD:16763549;HPRD:17222790;HPRD:9529250;ICELLN…
VEGFA	NRP2	1	1	Baccin2019:10748121;CellTalkDB:10748121;Cellinker:10748121;DIP:10748121;ELM:26991001;HPRD:10748121;ICELLNET:11181169;LRdb:10748121;connectomeDB2020:10748121
IL1A	IL1R2	1	1	Baccin2019:78780467878046;CellTalkDB:7878046;Cellinker:7878046;HPRD:7878046;InnateDB:1833184;InnateDB:23395675;IntAct:16971486;IntAct:25241761;LRdb:7878046;NetPath:7878046;NetPath:9862719;connectomeDB2020:7878046
TNF	TRADD	1	1	CellTalkDB:32196115;InnateDB:12887920;InnateDB:19287455;NetPath:15485837
CCL4L1	CCR5	1	1	connectomeDB2020:15240137
CD4	CCR5	1	1	Cellinker:29637711;HPRD:10816381;IntAct:10816381
TRAF5	CD40	1	1	BioGRID:8790348;HPRD:8790348;HPRD:9990007;InnateDB:17332487;InnateDB:20676093;InnateDB:9718306
HSPE1	HSPD1	1	1	BioGRID:14717702;HPRD:10205158;HPRD:11050098;HPRD:12387818;HPRD:19004824;Lit-BM-17:10205158;Lit-BM-17:12387818;Lit-BM-17:14717702;Lit-BM-17:18319262
HIF1A	VEGFA	1	1	ACSN:10403805;ACSN:11528470;ACSN:11566883;ACSN:12080085;ACSN:12829734;ACSN:13130303;ACSN:15369676;ACSN:15451019;ACSN:16716598;ACSN:16887934;ACSN:17987801;ACSN:1823643;ACSN:7539918;ACSN:7768934;ACSN:8943284;ACSN:9159130;ACSN:9278421;ACSN:9746763;BioGRID:11901189;BioGRID:22952674
HSP90AA1	HSPD1	1	1	DIP:8776728
MYD88	IL1RAP	1	1	HPRD:11880380;InnateDB:13679373;InnateDB:15849357;InnateDB:9374458;NetPath:17507369;NetPath:9374458;NetPath:9430229
IRF8	TRAF6	1	1	HPRD:16484229;InnateDB:16484229
CRP	IL6	1	1	InnateDB:14656210
IL6	CRP	1	1	InnateDB:14656210
CXCL8	MMP9	1	1	HPRD:11023497;InnateDB:17375198;InnateDB:18660381
CASP1	CASP3	1	1	InnateDB:8700869
TNF	IKBKG	1	1	IntAct:23104095
TIMP1	MMP9	1	1	Lit-BM-17:19010413;Lit-BM-17:24330623;MatrixDB:19010413
MMP9	TIMP1	1	1	Lit-BM-17:19010413;Lit-BM-17:24330623;MatrixDB:19010413
TNF	IFNG	1	1	HPRD:3139842
IFNG	TNF	1	1	HPRD:3139842
TNF	RELA	1	1	ACSN:19411070;ProtMapper:10722927;ProtMapper:10938077;ProtMapper:12881425;ProtMapper:15192014;ProtMapper:15833743;ProtMapper:15841081;ProtMapper:18258304;ProtMapper:19351843;ProtMapper:19393267;ProtMapper:19596989;ProtMapper:19789307;ProtMapper:20507904;ProtMapper:20691659;ProtMapper:21572963;ProtMapper:21904602;ProtMapper:22240205;ProtMapper:22768286;ProtMapper:23789107;ProtMapper:24036851;ProtM…
IL1B	RELA	1	1	ProtMapper:19197368;ProtMapper:22240205;ProtMapper:23666959;ProtMapper:24009751;ProtMapper:25306394;ProtMapper:25606026;ProtMapper:26999213
IL1RN	IL1A	1	1	NA
IL1RN	IL1B	1	1	NA
IL1RN	MYD88	1	1	NA
VEGFA	MMP9	1	1	NA
MYD88	TNF	1	1	NA
TLR2	IL6	1	1	NA
IL6	TLR2	1	1	NA
IFNG	IL4	1	1	NA
IL4	IFNG	1	1	NA
IL6	IL17A	1	1	NA
IL17A	IL6	1	1	NA
IFNG	CD40	1	1	NA
CD40	IFNG	1	1	NA
TNF	CASP3	1	1	NA
IL1RAP	RELA	1	1	NA
TNF	IL1RN	1	1	NA
HSPD1	IL10	1	1	NA
IL10	VEGFA	1	1	NA
IFNG	CASP3	1	1	NA
IL6	VEGFA	1	1	NA
VEGFA	IL6	1	1	NA
IL1B	MYD88	1	1	NA
MYD88	IL1B	1	1	NA
IFNG	IL6	1	1	NA
IL1A	IL6	1	1	NA
IL6	IL1A	1	1	NA
IL18	IL10	1	1	NA
IL1B	IL1A	1	1	NA
IFNG	IL10	1	1	NA
IL10	IFNG	1	1	NA
IL17A	CXCL8	1	1	NA
CCL5	MMP9	1	1	NA
IFNG	CD40LG	1	1	NA
IL1B	TRAF6	1	1	NA
IFNG	CCL3	1	1	NA
IL1B	MMP9	1	1	NA
IFNG	CXCL8	1	1	NA
IFNG	CCL5	1	1	NA
IL17A	TNF	1	1	NA
IL10	CXCL8	1	1	NA
IL17A	MMP9	1	1	NA
CD40LG	VEGFA	1	1	NA
CD4	IL6	1	1	NA
IL6	MMP9	1	1	NA
CD40	IL6	1	1	NA
IL6	IL1RN	1	1	NA
CD4	IL1A	1	1	NA
IFNG	IL1B	1	1	NA
CD4	IFNG	1	1	NA
IL1B	CXCL8	1	1	NA
TLR2	IL10	1	1	NA
TLR2	IFNG	1	1	NA
CXCL8	CCR5	1	1	NA
RELA	IL6	1	1	NA
IFNG	TLR4	1	1	NA
TNF	CXCL8	1	1	NA
CRP	CCL5	1	1	NA
IL10	CD40	1	1	NA
CD40	IL10	1	1	NA
IFNG	IL18	1	1	NA
IL18	IFNG	1	1	NA
IL4	LTA	1	1	NA
IL6	AGT	1	1	NA
IL1A	TRAF6	1	1	NA
TNF	IL1A	1	1	NA
RELA	VEGFA	1	1	NA
TNF	IL10	1	1	NA
TRAF1	TNF	1	1	NA
IL4	CASP3	1	1	NA
IL1B	IL6	1	1	NA
IL6	IL1B	1	1	NA
IFNG	LTA	1	1	NA
TNF	LCN2	1	1	NA
IL1B	VEGFA	1	1	NA
VEGFA	CXCL8	1	1	NA
VEGFA	FLT4	1	1	NA
IL4	TIMP1	1	1	NA
IL6ST	IFNG	1	1	NA
IL10	IL1RN	1	1	NA
IL6	KDR	1	1	NA
IL4	IL6	1	1	NA
IFNG	IL1A	1	1	NA
TNF	IL1B	1	1	NA
IL1RAP	TRAF6	1	1	NA
TNF	IL6R	1	1	NA
IL18	CCR5	1	1	NA
IL4	HIF1A	1	1	NA
CRP	MMP9	1	1	NA
CRP	CXCL8	1	1	NA
TLR4	IL6	1	1	NA
IL6	TLR4	1	1	NA
TNF	CCL5	1	1	NA
IL1A	MMP9	1	1	NA
IL18	CD40	1	1	NA
TNF	MMP9	1	1	NA
IL1A	CXCL8	1	1	NA
IFNG	HSP90AA1	1	1	NA
IL6	IL10	1	1	NA
TNFRSF1A	CASP3	1	1	NA
IFNG	IL17A	1	1	NA
IL10	IL1A	1	1	NA
IL4	IL1B	1	1	NA
XIAP	IL6	1	1	NA
IL10	IL1B	1	1	NA
TNF	IL6	1	1	NA
HIF1A	IL1B	1	1	SIGNOR:17548584;SIGNOR:24352507;SIGNOR:25750431
HIF1A	VEGFA	1	1	HTRIdb:19828020;PAZAR:19828020;PAZAR:21447827;SIGNOR:8387214
RELA	CD40	1	1	NA
RELA	IFNG	1	1	HTRIdb:9374532
RELA	IL10	1	1	NA
RELA	IL18	1	1	NA
RELA	IL1A	1	1	NA
RELA	IL1B	1	1	HTRIdb:15972680;SIGNOR:20975042;SIGNOR:23667107
RELA	IL6	1	1	SIGNOR:17350185;SIGNOR:27337441
RELA	MMP9	1	1	ORegAnno:24755270
RELA	TNF	1	1	NA
RELA	VEGFA	1	1	NA
SPI1	IL1B	1	1	NA
