# Supplementary material for: Visualization of automatically combined disease maps and pathway diagrams for rare diseases
Source: Front Bioinform. 2023 Jul 12;3:1101505. doi: 10.3389/fbinf.2023.1101505 (PMC10369067; doi:10.3389/fbinf.2023.1101505)
Supplement: Supplementary file 1 [file DataSheet1.ZIP › Adhoc_map_for_OrphaNet_2331/04-minerva-variants.txt]

#NAME=DISEASE_ASSOCIATED_VARIANTS
#TYPE=GENETIC_VARIANT
#GENOME_TYPE=UCSC
#GENOME_VERSION=hg19
position	original_dna	alternative_dna	gene_name	description	color	contig	allele_frequency	amino_acid_change	identifier_uniprot
161479745	A	C	FCGR2A	snv	#ff0000	1	0.8	FCGR2A:XXX:g.161479745A>C:p.H166P	P12318-2
161479745	A	G	FCGR2A	snv	#ff0000	1	0.8	FCGR2A:XXX:g.161479745A>G:p.H166R	P12318-2
41248009	C	T	C19orf54	snv	#ff0000	19	0.8	C19orf54:XXX:g.41248009C>T:p.V158I	M0R368
