# Supplementary material for: Visualization of automatically combined disease maps and pathway diagrams for rare diseases
Source: Front Bioinform. 2023 Jul 12;3:1101505. doi: 10.3389/fbinf.2023.1101505 (PMC10369067; doi:10.3389/fbinf.2023.1101505)
Supplement: Supplementary file 1 [file DataSheet1.ZIP › Adhoc_map_for_OrphaNet_2331/03-variants.log]

rs113420705
 rs1883832
 rs2736354
 rs11990277
 rs16921209
 rs3762491
 rs3743841
 rs2736343
 rs569648905
 rs1382568
 rs922483
 rs1585729
 rs2736346
 rs17161726
 rs2251056
 rs2857602
 rs527409
 rs7185022
 rs2736353
 rs2130392
 rs28493229
 rs2293256
 rs10082659
 rs456290
 rs2736347
 rs2720378
 rs2618457
 rs2618469
 rs25648
 rs13277113
 rs10127456
 rs2618458
 rs2252729
 rs2736360
 rs12210919
 rs3025039
 rs2233152
 rs6671847
 rs1478887
 rs1478901
 rs3773986
 rs17667932
 rs6095302
 rs2618479
 rs998683
 rs2618467
 rs1801274
 rs35393613
 rs11793049
 rs2618471
 rs2618476
 rs1478900
 rs4840565
 rs3129960
 rs2254546
 rs9694294
 rs12037447
 rs2250412
 rs17136627
 rs2409781
 rs1861493
 rs11250141
 rs1778477
 rs1478895
 rs4813003
 rs2618455
 rs2010963
 rs10100215
 rs2618481
 rs1143627
 rs17531088
 rs12900413
 rs6993775
 rs699947
 rs1569723
 rs2618478
 rs549908
 rs2290692
 rs4840568
 rs2736350
 rs2736345
 rs7656244
 rs1600249
 rs11734
 rs17782904
 rs9693589
 rs7251246
 rs2250788
 rs3745213
 rs7922552
 rs2736340
 rs2736344
 rs998682
 rs6012536
 rs16944
