# Supplementary material for: Visualization of automatically combined disease maps and pathway diagrams for rare diseases
Source: Front Bioinform. 2023 Jul 12;3:1101505. doi: 10.3389/fbinf.2023.1101505 (PMC10369067; doi:10.3389/fbinf.2023.1101505)
Supplement: Supplementary file 1 [file DataSheet1.ZIP › Adhoc_map_for_OrphaNet_2331/02-genes_variants.log]

-------------Gene-level summary-------------
50 disgenet genes: ['ACE', 'ALB', 'ATP5MF', 'ATP5MF-PTCD1', 'BLK', 'BUD31', 'CASP3', 'CCR5', 'CD40', 'CENPU', 'CRP', 'DAB1', 'FCGR2A', 'FHAD1', 'FHAD1-AS1', 'HLA-DRB1', 'HSPD1', 'IFNG', 'IL10', 'IL17A', 'IL18', 'IL1A', 'IL1B', 'IL1RAP', 'IL1RN', 'IL4', 'IL6', 'IRF8', 'ITPKC', 'KCNN2', 'LDLRAD3', 'MDGA1', 'MED30', 'MESP2', 'MIA', 'MIA-RAB4B', 'MIR223', 'MMP9', 'NAALADL2', 'NEBL', 'PREX1', 'PTCD1', 'SETBP1', 'SGCD', 'SLC35F5', 'TECRL', 'TNF', 'VEGFA', 'ZNF618', 'ZSCAN25']
12 opentargets genes: ['BLK', 'CASP3', 'CD40', 'CENPU', 'FCGR2A', 'ITPKC', 'LTA', 'NAGPA', 'PGBD1', 'PLXNA2', 'PRIMPOL', 'TSBP1']
0 clinvar genes: []

44 genes in disgenet and not in opentargets: ['ACE', 'ALB', 'ATP5MF', 'ATP5MF-PTCD1', 'BUD31', 'CCR5', 'CRP', 'DAB1', 'FHAD1', 'FHAD1-AS1', 'HLA-DRB1', 'HSPD1', 'IFNG', 'IL10', 'IL17A', 'IL18', 'IL1A', 'IL1B', 'IL1RAP', 'IL1RN', 'IL4', 'IL6', 'IRF8', 'KCNN2', 'LDLRAD3', 'MDGA1', 'MED30', 'MESP2', 'MIA', 'MIA-RAB4B', 'MIR223', 'MMP9', 'NAALADL2', 'NEBL', 'PREX1', 'PTCD1', 'SETBP1', 'SGCD', 'SLC35F5', 'TECRL', 'TNF', 'VEGFA', 'ZNF618', 'ZSCAN25']
6 genes in opentargets and not in disgenet: ['LTA', 'NAGPA', 'PGBD1', 'PLXNA2', 'PRIMPOL', 'TSBP1']
50 genes in disgenet and not in clinvar: ['ACE', 'ALB', 'ATP5MF', 'ATP5MF-PTCD1', 'BLK', 'BUD31', 'CASP3', 'CCR5', 'CD40', 'CENPU', 'CRP', 'DAB1', 'FCGR2A', 'FHAD1', 'FHAD1-AS1', 'HLA-DRB1', 'HSPD1', 'IFNG', 'IL10', 'IL17A', 'IL18', 'IL1A', 'IL1B', 'IL1RAP', 'IL1RN', 'IL4', 'IL6', 'IRF8', 'ITPKC', 'KCNN2', 'LDLRAD3', 'MDGA1', 'MED30', 'MESP2', 'MIA', 'MIA-RAB4B', 'MIR223', 'MMP9', 'NAALADL2', 'NEBL', 'PREX1', 'PTCD1', 'SETBP1', 'SGCD', 'SLC35F5', 'TECRL', 'TNF', 'VEGFA', 'ZNF618', 'ZSCAN25']
0 genes in clinvar and not in disgenet: []
6 genes in opentargets and not in disgenet: ['LTA', 'NAGPA', 'PGBD1', 'PLXNA2', 'PRIMPOL', 'TSBP1']
44 genes in disgenet and not in opentargets: ['ACE', 'ALB', 'ATP5MF', 'ATP5MF-PTCD1', 'BUD31', 'CCR5', 'CRP', 'DAB1', 'FHAD1', 'FHAD1-AS1', 'HLA-DRB1', 'HSPD1', 'IFNG', 'IL10', 'IL17A', 'IL18', 'IL1A', 'IL1B', 'IL1RAP', 'IL1RN', 'IL4', 'IL6', 'IRF8', 'KCNN2', 'LDLRAD3', 'MDGA1', 'MED30', 'MESP2', 'MIA', 'MIA-RAB4B', 'MIR223', 'MMP9', 'NAALADL2', 'NEBL', 'PREX1', 'PTCD1', 'SETBP1', 'SGCD', 'SLC35F5', 'TECRL', 'TNF', 'VEGFA', 'ZNF618', 'ZSCAN25']
12 genes in opentargets and not in clinvar: ['BLK', 'CASP3', 'CD40', 'CENPU', 'FCGR2A', 'ITPKC', 'LTA', 'NAGPA', 'PGBD1', 'PLXNA2', 'PRIMPOL', 'TSBP1']
0 genes in clinvar and not in opentargets: []
0 genes in clinvar and not in disgenet: []
50 genes in disgenet and not in clinvar: ['ACE', 'ALB', 'ATP5MF', 'ATP5MF-PTCD1', 'BLK', 'BUD31', 'CASP3', 'CCR5', 'CD40', 'CENPU', 'CRP', 'DAB1', 'FCGR2A', 'FHAD1', 'FHAD1-AS1', 'HLA-DRB1', 'HSPD1', 'IFNG', 'IL10', 'IL17A', 'IL18', 'IL1A', 'IL1B', 'IL1RAP', 'IL1RN', 'IL4', 'IL6', 'IRF8', 'ITPKC', 'KCNN2', 'LDLRAD3', 'MDGA1', 'MED30', 'MESP2', 'MIA', 'MIA-RAB4B', 'MIR223', 'MMP9', 'NAALADL2', 'NEBL', 'PREX1', 'PTCD1', 'SETBP1', 'SGCD', 'SLC35F5', 'TECRL', 'TNF', 'VEGFA', 'ZNF618', 'ZSCAN25']
0 genes in clinvar and not in opentargets: []
12 genes in opentargets and not in clinvar: ['BLK', 'CASP3', 'CD40', 'CENPU', 'FCGR2A', 'ITPKC', 'LTA', 'NAGPA', 'PGBD1', 'PLXNA2', 'PRIMPOL', 'TSBP1']

-------------Variant-level summary-------------
87 disgenet variants: [('ATP5MF', 'rs2293256'), ('ATP5MF-PTCD1', 'rs2293256'), ('BLK', 'rs10100215'), ('BLK', 'rs11250141'), ('BLK', 'rs11990277'), ('BLK', 'rs13277113'), ('BLK', 'rs1382568'), ('BLK', 'rs1478887'), ('BLK', 'rs1478895'), ('BLK', 'rs1478900'), ('BLK', 'rs1478901'), ('BLK', 'rs1585729'), ('BLK', 'rs1600249'), ('BLK', 'rs2250412'), ('BLK', 'rs2250788'), ('BLK', 'rs2251056'), ('BLK', 'rs2252729'), ('BLK', 'rs2409781'), ('BLK', 'rs2618455'), ('BLK', 'rs2618457'), ('BLK', 'rs2618458'), ('BLK', 'rs2618467'), ('BLK', 'rs2618469'), ('BLK', 'rs2618471'), ('BLK', 'rs2618476'), ('BLK', 'rs2618478'), ('BLK', 'rs2618479'), ('BLK', 'rs2618481'), ('BLK', 'rs2736343'), ('BLK', 'rs2736344'), ('BLK', 'rs2736345'), ('BLK', 'rs2736346'), ('BLK', 'rs2736347'), ('BLK', 'rs2736350'), ('BLK', 'rs2736353'), ('BLK', 'rs2736354'), ('BLK', 'rs2736360'), ('BLK', 'rs4840565'), ('BLK', 'rs4840568'), ('BLK', 'rs569648905'), ('BLK', 'rs6993775'), ('BLK', 'rs922483'), ('BLK', 'rs9693589'), ('BLK', 'rs9694294'), ('BLK', 'rs998682'), ('BLK', 'rs998683'), ('BUD31', 'rs17161726'), ('CASP3', 'rs113420705'), ('CASP3', 'rs2720378'), ('CD40', 'rs1883832'), ('CENPU', 'rs2130392'), ('DAB1', 'rs527409'), ('FCGR2A', 'rs1801274'), ('FHAD1', 'rs10127456'), ('FHAD1-AS1', 'rs10127456'), ('IFNG', 'rs1861493'), ('IL18', 'rs549908'), ('IL1B', 'rs1143627'), ('IL1B', 'rs16944'), ('IL1RAP', 'rs3773986'), ('IRF8', 'rs7185022'), ('ITPKC', 'rs2290692'), ('ITPKC', 'rs28493229'), ('ITPKC', 'rs7251246'), ('KCNN2', 'rs17136627'), ('LDLRAD3', 'rs10082659'), ('MDGA1', 'rs12210919'), ('MED30', 'rs17667932'), ('MESP2', 'rs12900413'), ('MIA', 'rs2233152'), ('MIA-RAB4B', 'rs2233152'), ('NAALADL2', 'rs17531088'), ('NEBL', 'rs16921209'), ('NEBL', 'rs7922552'), ('PREX1', 'rs6012536'), ('PREX1', 'rs6095302'), ('PTCD1', 'rs2293256'), ('SETBP1', 'rs17782904'), ('SGCD', 'rs456290'), ('SLC35F5', 'rs3762491'), ('TECRL', 'rs7656244'), ('VEGFA', 'rs2010963'), ('VEGFA', 'rs25648'), ('VEGFA', 'rs3025039'), ('VEGFA', 'rs699947'), ('ZNF618', 'rs11793049'), ('ZSCAN25', 'rs11734')]
22 opentargets variants: [('BLK', 'rs2254546'), ('BLK', 'rs2736340'), ('BLK', 'rs35393613'), ('CASP3', 'rs2130392'), ('CASP3', 'rs2720378'), ('CD40', 'rs1569723'), ('CD40', 'rs1883832'), ('CD40', 'rs4813003'), ('CENPU', 'rs2130392'), ('CENPU', 'rs2720378'), ('FCGR2A', 'rs1801274'), ('FCGR2A', 'rs6671847'), ('ITPKC', 'rs2233152'), ('ITPKC', 'rs28493229'), ('ITPKC', 'rs3745213'), ('LTA', 'rs2857602'), ('NAGPA', 'rs3743841'), ('PGBD1', 'rs1778477'), ('PLXNA2', 'rs12037447'), ('PRIMPOL', 'rs2130392'), ('PRIMPOL', 'rs2720378'), ('TSBP1', 'rs3129960')]
0 clinvar variants: []
82 variants in disgenet and not in opentargets: [('ATP5MF', 'rs2293256'), ('ATP5MF-PTCD1', 'rs2293256'), ('BLK', 'rs10100215'), ('BLK', 'rs11250141'), ('BLK', 'rs11990277'), ('BLK', 'rs13277113'), ('BLK', 'rs1382568'), ('BLK', 'rs1478887'), ('BLK', 'rs1478895'), ('BLK', 'rs1478900'), ('BLK', 'rs1478901'), ('BLK', 'rs1585729'), ('BLK', 'rs1600249'), ('BLK', 'rs2250412'), ('BLK', 'rs2250788'), ('BLK', 'rs2251056'), ('BLK', 'rs2252729'), ('BLK', 'rs2409781'), ('BLK', 'rs2618455'), ('BLK', 'rs2618457'), ('BLK', 'rs2618458'), ('BLK', 'rs2618467'), ('BLK', 'rs2618469'), ('BLK', 'rs2618471'), ('BLK', 'rs2618476'), ('BLK', 'rs2618478'), ('BLK', 'rs2618479'), ('BLK', 'rs2618481'), ('BLK', 'rs2736343'), ('BLK', 'rs2736344'), ('BLK', 'rs2736345'), ('BLK', 'rs2736346'), ('BLK', 'rs2736347'), ('BLK', 'rs2736350'), ('BLK', 'rs2736353'), ('BLK', 'rs2736354'), ('BLK', 'rs2736360'), ('BLK', 'rs4840565'), ('BLK', 'rs4840568'), ('BLK', 'rs569648905'), ('BLK', 'rs6993775'), ('BLK', 'rs922483'), ('BLK', 'rs9693589'), ('BLK', 'rs9694294'), ('BLK', 'rs998682'), ('BLK', 'rs998683'), ('BUD31', 'rs17161726'), ('CASP3', 'rs113420705'), ('DAB1', 'rs527409'), ('FHAD1', 'rs10127456'), ('FHAD1-AS1', 'rs10127456'), ('IFNG', 'rs1861493'), ('IL18', 'rs549908'), ('IL1B', 'rs1143627'), ('IL1B', 'rs16944'), ('IL1RAP', 'rs3773986'), ('IRF8', 'rs7185022'), ('ITPKC', 'rs2290692'), ('ITPKC', 'rs7251246'), ('KCNN2', 'rs17136627'), ('LDLRAD3', 'rs10082659'), ('MDGA1', 'rs12210919'), ('MED30', 'rs17667932'), ('MESP2', 'rs12900413'), ('MIA', 'rs2233152'), ('MIA-RAB4B', 'rs2233152'), ('NAALADL2', 'rs17531088'), ('NEBL', 'rs16921209'), ('NEBL', 'rs7922552'), ('PREX1', 'rs6012536'), ('PREX1', 'rs6095302'), ('PTCD1', 'rs2293256'), ('SETBP1', 'rs17782904'), ('SGCD', 'rs456290'), ('SLC35F5', 'rs3762491'), ('TECRL', 'rs7656244'), ('VEGFA', 'rs2010963'), ('VEGFA', 'rs25648'), ('VEGFA', 'rs3025039'), ('VEGFA', 'rs699947'), ('ZNF618', 'rs11793049'), ('ZSCAN25', 'rs11734')]
17 variants in opentargets and not in disgenet: [('BLK', 'rs2254546'), ('BLK', 'rs2736340'), ('BLK', 'rs35393613'), ('CASP3', 'rs2130392'), ('CD40', 'rs1569723'), ('CD40', 'rs4813003'), ('CENPU', 'rs2720378'), ('FCGR2A', 'rs6671847'), ('ITPKC', 'rs2233152'), ('ITPKC', 'rs3745213'), ('LTA', 'rs2857602'), ('NAGPA', 'rs3743841'), ('PGBD1', 'rs1778477'), ('PLXNA2', 'rs12037447'), ('PRIMPOL', 'rs2130392'), ('PRIMPOL', 'rs2720378'), ('TSBP1', 'rs3129960')]
87 variants in disgenet and not in clinvar: [('ATP5MF', 'rs2293256'), ('ATP5MF-PTCD1', 'rs2293256'), ('BLK', 'rs10100215'), ('BLK', 'rs11250141'), ('BLK', 'rs11990277'), ('BLK', 'rs13277113'), ('BLK', 'rs1382568'), ('BLK', 'rs1478887'), ('BLK', 'rs1478895'), ('BLK', 'rs1478900'), ('BLK', 'rs1478901'), ('BLK', 'rs1585729'), ('BLK', 'rs1600249'), ('BLK', 'rs2250412'), ('BLK', 'rs2250788'), ('BLK', 'rs2251056'), ('BLK', 'rs2252729'), ('BLK', 'rs2409781'), ('BLK', 'rs2618455'), ('BLK', 'rs2618457'), ('BLK', 'rs2618458'), ('BLK', 'rs2618467'), ('BLK', 'rs2618469'), ('BLK', 'rs2618471'), ('BLK', 'rs2618476'), ('BLK', 'rs2618478'), ('BLK', 'rs2618479'), ('BLK', 'rs2618481'), ('BLK', 'rs2736343'), ('BLK', 'rs2736344'), ('BLK', 'rs2736345'), ('BLK', 'rs2736346'), ('BLK', 'rs2736347'), ('BLK', 'rs2736350'), ('BLK', 'rs2736353'), ('BLK', 'rs2736354'), ('BLK', 'rs2736360'), ('BLK', 'rs4840565'), ('BLK', 'rs4840568'), ('BLK', 'rs569648905'), ('BLK', 'rs6993775'), ('BLK', 'rs922483'), ('BLK', 'rs9693589'), ('BLK', 'rs9694294'), ('BLK', 'rs998682'), ('BLK', 'rs998683'), ('BUD31', 'rs17161726'), ('CASP3', 'rs113420705'), ('CASP3', 'rs2720378'), ('CD40', 'rs1883832'), ('CENPU', 'rs2130392'), ('DAB1', 'rs527409'), ('FCGR2A', 'rs1801274'), ('FHAD1', 'rs10127456'), ('FHAD1-AS1', 'rs10127456'), ('IFNG', 'rs1861493'), ('IL18', 'rs549908'), ('IL1B', 'rs1143627'), ('IL1B', 'rs16944'), ('IL1RAP', 'rs3773986'), ('IRF8', 'rs7185022'), ('ITPKC', 'rs2290692'), ('ITPKC', 'rs28493229'), ('ITPKC', 'rs7251246'), ('KCNN2', 'rs17136627'), ('LDLRAD3', 'rs10082659'), ('MDGA1', 'rs12210919'), ('MED30', 'rs17667932'), ('MESP2', 'rs12900413'), ('MIA', 'rs2233152'), ('MIA-RAB4B', 'rs2233152'), ('NAALADL2', 'rs17531088'), ('NEBL', 'rs16921209'), ('NEBL', 'rs7922552'), ('PREX1', 'rs6012536'), ('PREX1', 'rs6095302'), ('PTCD1', 'rs2293256'), ('SETBP1', 'rs17782904'), ('SGCD', 'rs456290'), ('SLC35F5', 'rs3762491'), ('TECRL', 'rs7656244'), ('VEGFA', 'rs2010963'), ('VEGFA', 'rs25648'), ('VEGFA', 'rs3025039'), ('VEGFA', 'rs699947'), ('ZNF618', 'rs11793049'), ('ZSCAN25', 'rs11734')]
0 variants in clinvar and not in disgenet: []
17 variants in opentargets and not in disgenet: [('BLK', 'rs2254546'), ('BLK', 'rs2736340'), ('BLK', 'rs35393613'), ('CASP3', 'rs2130392'), ('CD40', 'rs1569723'), ('CD40', 'rs4813003'), ('CENPU', 'rs2720378'), ('FCGR2A', 'rs6671847'), ('ITPKC', 'rs2233152'), ('ITPKC', 'rs3745213'), ('LTA', 'rs2857602'), ('NAGPA', 'rs3743841'), ('PGBD1', 'rs1778477'), ('PLXNA2', 'rs12037447'), ('PRIMPOL', 'rs2130392'), ('PRIMPOL', 'rs2720378'), ('TSBP1', 'rs3129960')]
82 variants in disgenet and not in opentargets: [('ATP5MF', 'rs2293256'), ('ATP5MF-PTCD1', 'rs2293256'), ('BLK', 'rs10100215'), ('BLK', 'rs11250141'), ('BLK', 'rs11990277'), ('BLK', 'rs13277113'), ('BLK', 'rs1382568'), ('BLK', 'rs1478887'), ('BLK', 'rs1478895'), ('BLK', 'rs1478900'), ('BLK', 'rs1478901'), ('BLK', 'rs1585729'), ('BLK', 'rs1600249'), ('BLK', 'rs2250412'), ('BLK', 'rs2250788'), ('BLK', 'rs2251056'), ('BLK', 'rs2252729'), ('BLK', 'rs2409781'), ('BLK', 'rs2618455'), ('BLK', 'rs2618457'), ('BLK', 'rs2618458'), ('BLK', 'rs2618467'), ('BLK', 'rs2618469'), ('BLK', 'rs2618471'), ('BLK', 'rs2618476'), ('BLK', 'rs2618478'), ('BLK', 'rs2618479'), ('BLK', 'rs2618481'), ('BLK', 'rs2736343'), ('BLK', 'rs2736344'), ('BLK', 'rs2736345'), ('BLK', 'rs2736346'), ('BLK', 'rs2736347'), ('BLK', 'rs2736350'), ('BLK', 'rs2736353'), ('BLK', 'rs2736354'), ('BLK', 'rs2736360'), ('BLK', 'rs4840565'), ('BLK', 'rs4840568'), ('BLK', 'rs569648905'), ('BLK', 'rs6993775'), ('BLK', 'rs922483'), ('BLK', 'rs9693589'), ('BLK', 'rs9694294'), ('BLK', 'rs998682'), ('BLK', 'rs998683'), ('BUD31', 'rs17161726'), ('CASP3', 'rs113420705'), ('DAB1', 'rs527409'), ('FHAD1', 'rs10127456'), ('FHAD1-AS1', 'rs10127456'), ('IFNG', 'rs1861493'), ('IL18', 'rs549908'), ('IL1B', 'rs1143627'), ('IL1B', 'rs16944'), ('IL1RAP', 'rs3773986'), ('IRF8', 'rs7185022'), ('ITPKC', 'rs2290692'), ('ITPKC', 'rs7251246'), ('KCNN2', 'rs17136627'), ('LDLRAD3', 'rs10082659'), ('MDGA1', 'rs12210919'), ('MED30', 'rs17667932'), ('MESP2', 'rs12900413'), ('MIA', 'rs2233152'), ('MIA-RAB4B', 'rs2233152'), ('NAALADL2', 'rs17531088'), ('NEBL', 'rs16921209'), ('NEBL', 'rs7922552'), ('PREX1', 'rs6012536'), ('PREX1', 'rs6095302'), ('PTCD1', 'rs2293256'), ('SETBP1', 'rs17782904'), ('SGCD', 'rs456290'), ('SLC35F5', 'rs3762491'), ('TECRL', 'rs7656244'), ('VEGFA', 'rs2010963'), ('VEGFA', 'rs25648'), ('VEGFA', 'rs3025039'), ('VEGFA', 'rs699947'), ('ZNF618', 'rs11793049'), ('ZSCAN25', 'rs11734')]
22 variants in opentargets and not in clinvar: [('BLK', 'rs2254546'), ('BLK', 'rs2736340'), ('BLK', 'rs35393613'), ('CASP3', 'rs2130392'), ('CASP3', 'rs2720378'), ('CD40', 'rs1569723'), ('CD40', 'rs1883832'), ('CD40', 'rs4813003'), ('CENPU', 'rs2130392'), ('CENPU', 'rs2720378'), ('FCGR2A', 'rs1801274'), ('FCGR2A', 'rs6671847'), ('ITPKC', 'rs2233152'), ('ITPKC', 'rs28493229'), ('ITPKC', 'rs3745213'), ('LTA', 'rs2857602'), ('NAGPA', 'rs3743841'), ('PGBD1', 'rs1778477'), ('PLXNA2', 'rs12037447'), ('PRIMPOL', 'rs2130392'), ('PRIMPOL', 'rs2720378'), ('TSBP1', 'rs3129960')]
0 variants in clinvar and not in opentargets: []
0 variants in clinvar and not in disgenet: []
87 variants in disgenet and not in clinvar: [('ATP5MF', 'rs2293256'), ('ATP5MF-PTCD1', 'rs2293256'), ('BLK', 'rs10100215'), ('BLK', 'rs11250141'), ('BLK', 'rs11990277'), ('BLK', 'rs13277113'), ('BLK', 'rs1382568'), ('BLK', 'rs1478887'), ('BLK', 'rs1478895'), ('BLK', 'rs1478900'), ('BLK', 'rs1478901'), ('BLK', 'rs1585729'), ('BLK', 'rs1600249'), ('BLK', 'rs2250412'), ('BLK', 'rs2250788'), ('BLK', 'rs2251056'), ('BLK', 'rs2252729'), ('BLK', 'rs2409781'), ('BLK', 'rs2618455'), ('BLK', 'rs2618457'), ('BLK', 'rs2618458'), ('BLK', 'rs2618467'), ('BLK', 'rs2618469'), ('BLK', 'rs2618471'), ('BLK', 'rs2618476'), ('BLK', 'rs2618478'), ('BLK', 'rs2618479'), ('BLK', 'rs2618481'), ('BLK', 'rs2736343'), ('BLK', 'rs2736344'), ('BLK', 'rs2736345'), ('BLK', 'rs2736346'), ('BLK', 'rs2736347'), ('BLK', 'rs2736350'), ('BLK', 'rs2736353'), ('BLK', 'rs2736354'), ('BLK', 'rs2736360'), ('BLK', 'rs4840565'), ('BLK', 'rs4840568'), ('BLK', 'rs569648905'), ('BLK', 'rs6993775'), ('BLK', 'rs922483'), ('BLK', 'rs9693589'), ('BLK', 'rs9694294'), ('BLK', 'rs998682'), ('BLK', 'rs998683'), ('BUD31', 'rs17161726'), ('CASP3', 'rs113420705'), ('CASP3', 'rs2720378'), ('CD40', 'rs1883832'), ('CENPU', 'rs2130392'), ('DAB1', 'rs527409'), ('FCGR2A', 'rs1801274'), ('FHAD1', 'rs10127456'), ('FHAD1-AS1', 'rs10127456'), ('IFNG', 'rs1861493'), ('IL18', 'rs549908'), ('IL1B', 'rs1143627'), ('IL1B', 'rs16944'), ('IL1RAP', 'rs3773986'), ('IRF8', 'rs7185022'), ('ITPKC', 'rs2290692'), ('ITPKC', 'rs28493229'), ('ITPKC', 'rs7251246'), ('KCNN2', 'rs17136627'), ('LDLRAD3', 'rs10082659'), ('MDGA1', 'rs12210919'), ('MED30', 'rs17667932'), ('MESP2', 'rs12900413'), ('MIA', 'rs2233152'), ('MIA-RAB4B', 'rs2233152'), ('NAALADL2', 'rs17531088'), ('NEBL', 'rs16921209'), ('NEBL', 'rs7922552'), ('PREX1', 'rs6012536'), ('PREX1', 'rs6095302'), ('PTCD1', 'rs2293256'), ('SETBP1', 'rs17782904'), ('SGCD', 'rs456290'), ('SLC35F5', 'rs3762491'), ('TECRL', 'rs7656244'), ('VEGFA', 'rs2010963'), ('VEGFA', 'rs25648'), ('VEGFA', 'rs3025039'), ('VEGFA', 'rs699947'), ('ZNF618', 'rs11793049'), ('ZSCAN25', 'rs11734')]
0 variants in clinvar and not in opentargets: []
22 variants in opentargets and not in clinvar: [('BLK', 'rs2254546'), ('BLK', 'rs2736340'), ('BLK', 'rs35393613'), ('CASP3', 'rs2130392'), ('CASP3', 'rs2720378'), ('CD40', 'rs1569723'), ('CD40', 'rs1883832'), ('CD40', 'rs4813003'), ('CENPU', 'rs2130392'), ('CENPU', 'rs2720378'), ('FCGR2A', 'rs1801274'), ('FCGR2A', 'rs6671847'), ('ITPKC', 'rs2233152'), ('ITPKC', 'rs28493229'), ('ITPKC', 'rs3745213'), ('LTA', 'rs2857602'), ('NAGPA', 'rs3743841'), ('PGBD1', 'rs1778477'), ('PLXNA2', 'rs12037447'), ('PRIMPOL', 'rs2130392'), ('PRIMPOL', 'rs2720378'), ('TSBP1', 'rs3129960')]

-------------Merged data-------------
56 genes in total: ATP5MF-PTCD1,SGCD,FHAD1-AS1,IRF8,NEBL,VEGFA,BLK,TSBP1,LTA,PLXNA2,MMP9,IL18,HLA-DRB1,LDLRAD3,ATP5MF,ITPKC,ZNF618,IL1A,PREX1,MED30,FHAD1,SETBP1,PRIMPOL,CRP,PTCD1,IL6,IL1RAP,MIR223,BUD31,DAB1,IL4,ZSCAN25,MIA-RAB4B,CD40,TNF,CASP3,IL1B,IL1RN,FCGR2A,IL10,PGBD1,NAALADL2,SLC35F5,CCR5,IFNG,ACE,NAGPA,IL17A,CENPU,MESP2,MDGA1,HSPD1,ALB,KCNN2,TECRL,MIA
95 variants in total: rs113420705, rs1883832, rs2736354, rs11990277, rs16921209, rs3762491, rs3743841, rs2736343, rs569648905, rs1382568, rs922483, rs1585729, rs2736346, rs17161726, rs2251056, rs2857602, rs527409, rs7185022, rs2736353, rs2130392, rs28493229, rs2293256, rs10082659, rs456290, rs2736347, rs2720378, rs2618457, rs2618469, rs25648, rs13277113, rs10127456, rs2618458, rs2252729, rs2736360, rs12210919, rs3025039, rs2233152, rs6671847, rs1478887, rs1478901, rs3773986, rs17667932, rs6095302, rs2618479, rs998683, rs2618467, rs1801274, rs35393613, rs11793049, rs2618471, rs2618476, rs1478900, rs4840565, rs3129960, rs2254546, rs9694294, rs12037447, rs2250412, rs17136627, rs2409781, rs1861493, rs11250141, rs1778477, rs1478895, rs4813003, rs2618455, rs2010963, rs10100215, rs2618481, rs1143627, rs17531088, rs12900413, rs6993775, rs699947, rs1569723, rs2618478, rs549908, rs2290692, rs4840568, rs2736350, rs2736345, rs7656244, rs1600249, rs11734, rs17782904, rs9693589, rs7251246, rs2250788, rs3745213, rs7922552, rs2736340, rs2736344, rs998682, rs6012536, rs16944
