# Supplementary material for: Visualization of automatically combined disease maps and pathway diagrams for rare diseases
Source: Front Bioinform. 2023 Jul 12;3:1101505. doi: 10.3389/fbinf.2023.1101505 (PMC10369067; doi:10.3389/fbinf.2023.1101505)
Supplement: Supplementary file 1 [file DataSheet1.ZIP › Adhoc_map_for_OrphaNet_2331/01-disgenet-n_50-s_0.json]

{
  "name": "disgenet",
  "genes": {
    "FCGR2A": {
      "association_score": 0.5,
      "variants": [
        "rs1801274"
      ]
    },
    "ITPKC": {
      "association_score": 0.5,
      "variants": [
        "rs28493229",
        "rs2290692",
        "rs7251246"
      ]
    },
    "BLK": {
      "association_score": 0.46,
      "variants": [
        "rs6993775",
        "rs10100215",
        "rs11250141",
        "rs11990277",
        "rs13277113",
        "rs1382568",
        "rs1478887",
        "rs1478895",
        "rs1478900",
        "rs1478901",
        "rs1585729",
        "rs1600249",
        "rs2250412",
        "rs2250788",
        "rs2251056",
        "rs2252729",
        "rs2409781",
        "rs2618455",
        "rs2618457",
        "rs2618458",
        "rs2618467",
        "rs2618469",
        "rs2618471",
        "rs2618476",
        "rs2618478",
        "rs2618479",
        "rs2618481",
        "rs2736343",
        "rs2736344",
        "rs2736345",
        "rs2736346",
        "rs2736347",
        "rs2736350",
        "rs2736353",
        "rs2736354",
        "rs2736360",
        "rs4840565",
        "rs4840568",
        "rs569648905",
        "rs922483",
        "rs9693589",
        "rs9694294",
        "rs998682",
        "rs998683"
      ]
    },
    "CD40": {
      "association_score": 0.37,
      "variants": [
        "rs1883832"
      ]
    },
    "NEBL": {
      "association_score": 0.11,
      "variants": [
        "rs16921209",
        "rs7922552"
      ]
    },
    "KCNN2": {
      "association_score": 0.11,
      "variants": [
        "rs17136627"
      ]
    },
    "ATP5MF-PTCD1": {
      "association_score": 0.1,
      "variants": [
        "rs2293256"
      ]
    },
    "MIA-RAB4B": {
      "association_score": 0.1,
      "variants": [
        "rs2233152"
      ]
    },
    "FHAD1-AS1": {
      "association_score": 0.1,
      "variants": [
        "rs10127456"
      ]
    },
    "FHAD1": {
      "association_score": 0.1,
      "variants": [
        "rs10127456"
      ]
    },
    "ZNF618": {
      "association_score": 0.1,
      "variants": [
        "rs11793049"
      ]
    },
    "CRP": {
      "association_score": 0.1,
      "variants": []
    },
    "LDLRAD3": {
      "association_score": 0.1,
      "variants": [
        "rs10082659"
      ]
    },
    "MESP2": {
      "association_score": 0.1,
      "variants": [
        "rs12900413"
      ]
    },
    "DAB1": {
      "association_score": 0.1,
      "variants": [
        "rs527409"
      ]
    },
    "ZSCAN25": {
      "association_score": 0.1,
      "variants": [
        "rs11734"
      ]
    },
    "TECRL": {
      "association_score": 0.1,
      "variants": [
        "rs7656244"
      ]
    },
    "NAALADL2": {
      "association_score": 0.1,
      "variants": [
        "rs17531088"
      ]
    },
    "PTCD1": {
      "association_score": 0.1,
      "variants": [
        "rs2293256"
      ]
    },
    "SETBP1": {
      "association_score": 0.1,
      "variants": [
        "rs17782904"
      ]
    },
    "MDGA1": {
      "association_score": 0.1,
      "variants": [
        "rs12210919"
      ]
    },
    "IRF8": {
      "association_score": 0.1,
      "variants": [
        "rs7185022"
      ]
    },
    "IL1A": {
      "association_score": 0.1,
      "variants": []
    },
    "IL1B": {
      "association_score": 0.1,
      "variants": [
        "rs1143627",
        "rs16944"
      ]
    },
    "IL1RAP": {
      "association_score": 0.1,
      "variants": [
        "rs3773986"
      ]
    },
    "IL6": {
      "association_score": 0.1,
      "variants": []
    },
    "IL10": {
      "association_score": 0.1,
      "variants": []
    },
    "PREX1": {
      "association_score": 0.1,
      "variants": [
        "rs6012536",
        "rs6095302"
      ]
    },
    "SGCD": {
      "association_score": 0.1,
      "variants": [
        "rs456290"
      ]
    },
    "TNF": {
      "association_score": 0.1,
      "variants": []
    },
    "CENPU": {
      "association_score": 0.1,
      "variants": [
        "rs2130392"
      ]
    },
    "SLC35F5": {
      "association_score": 0.1,
      "variants": [
        "rs3762491"
      ]
    },
    "MIA": {
      "association_score": 0.1,
      "variants": [
        "rs2233152"
      ]
    },
    "BUD31": {
      "association_score": 0.1,
      "variants": [
        "rs17161726"
      ]
    },
    "MED30": {
      "association_score": 0.1,
      "variants": [
        "rs17667932"
      ]
    },
    "ATP5MF": {
      "association_score": 0.1,
      "variants": [
        "rs2293256"
      ]
    },
    "MMP9": {
      "association_score": 0.08,
      "variants": []
    },
    "VEGFA": {
      "association_score": 0.08,
      "variants": [
        "rs3025039",
        "rs2010963",
        "rs25648",
        "rs699947"
      ]
    },
    "ALB": {
      "association_score": 0.06,
      "variants": []
    },
    "IL18": {
      "association_score": 0.06,
      "variants": [
        "rs549908"
      ]
    },
    "CASP3": {
      "association_score": 0.06,
      "variants": [
        "rs113420705",
        "rs2720378"
      ]
    },
    "ACE": {
      "association_score": 0.05,
      "variants": []
    },
    "HLA-DRB1": {
      "association_score": 0.05,
      "variants": []
    },
    "IL1RN": {
      "association_score": 0.05,
      "variants": []
    },
    "IL4": {
      "association_score": 0.05,
      "variants": []
    },
    "CCR5": {
      "association_score": 0.04,
      "variants": []
    },
    "HSPD1": {
      "association_score": 0.04,
      "variants": []
    },
    "IFNG": {
      "association_score": 0.04,
      "variants": [
        "rs1861493"
      ]
    },
    "IL17A": {
      "association_score": 0.04,
      "variants": []
    },
    "MIR223": {
      "association_score": 0.04,
      "variants": []
    }
  }
}
